# Supplementary material for: Gut uropathogen abundance is a risk factor for development of bacteriuria and urinary tract infection
Source: Nat Commun. 2019 Dec 4;10:5521. doi: 10.1038/s41467-019-13467-w (PMC6893017; doi:10.1038/s41467-019-13467-w)
Supplement: Supplementary file 4 — Supplementary Data 1 [file 41467_2019_13467_MOESM4_ESM.xlsx]

## Sheet: UTI_manuscript_supplemental_dat
Class	Group (Gene/Operon)	*The classes and groups were derived from the MEGARES antibiotic genes database (Lakin et al., Nucleic Acids Res 45, D574-D580, 2017). Version: megares_annotations_v1.01 (https://megares.meglab.org/download/index.php)
betalactams	ACC
betalactams	ACI
betalactams	ACT
betalactams	ADC
betalactams	AER
betalactams	AIM
betalactams	AMPH
betalactams	AQU
betalactams	BCII
betalactams	BEL
betalactams	BES
betalactams	BIC
betalactams	BJP1
betalactams	BLA1
betalactams	BLAA
betalactams	BLAB
betalactams	BLAEC
betalactams	BLAI
betalactams	BLAR
betalactams	BLAZ
betalactams	CARB
betalactams	CAU
betalactams	CBLA
betalactams	CEPA
betalactams	CEPS
betalactams	CFIA
betalactams	CFX
betalactams	CGB
betalactams	CKO
betalactams	CME
betalactams	CMY
betalactams	CPHA
betalactams	CPS
betalactams	CTX
betalactams	DES1
betalactams	DHA
betalactams	DIM
betalactams	EBR1
betalactams	ESP
betalactams	EXO
betalactams	FAR1
betalactams	FEZ
betalactams	FONA
betalactams	FOX
betalactams	GES
betalactams	GIM
betalactams	GOB
betalactams	HERA
betalactams	IMI
betalactams	IMP
betalactams	IND
betalactams	JOHN
betalactams	KPC
betalactams	L1
betalactams	LCR1
betalactams	LEN
betalactams	LRA
betalactams	LUT
betalactams	MAL
betalactams	MECA
betalactams	MECB
betalactams	MECC
betalactams	MECI
betalactams	MIR
betalactams	MOX
betalactams	MSI
betalactams	MSI-OXA
betalactams	MUS
betalactams	NDM
betalactams	NMCA
betalactams	NMCR
betalactams	NPS
betalactams	OCH
betalactams	OKP
betalactams	OMP36
betalactams	OMPD
betalactams	OMPR
betalactams	OPRD
betalactams	OXA
betalactams	OXY
betalactams	PBP1A
betalactams	PBP1B
betalactams	PBP2
betalactams	PBP2B
betalactams	PBP2X
betalactams	PBP4B
betalactams	PDC
betalactams	PEDO
betalactams	PENA
betalactams	PER
betalactams	PME
betalactams	POM
betalactams	R39
betalactams	RAHN
betalactams	ROB
betalactams	SCO
betalactams	SFB
betalactams	SFH1
betalactams	SFO
betalactams	SHV
betalactams	SLB
betalactams	SMB
betalactams	SME
betalactams	SPG
betalactams	SPM
betalactams	SRT
betalactams	TEM
betalactams	THINB
betalactams	TLA
betalactams	TLE
betalactams	TRU
betalactams	TUS
betalactams	VCC
betalactams	VEB
betalactams	VIM
fosfomycin	FOMA
fosfomycin	FOMB
fosfomycin	FOSA
fosfomycin	FOSB
fosfomycin	FOSC
fosfomycin	FOSK
fosfomycin	FOSX
glycopeptides	BRP
glycopeptides	VANA
glycopeptides	VANB
glycopeptides	VANC
glycopeptides	VAND
glycopeptides	VANE
glycopeptides	VANG
glycopeptides	VANHA
glycopeptides	VANHB
glycopeptides	VANHD
glycopeptides	VANHE
glycopeptides	VANHM
glycopeptides	VANI
glycopeptides	VANJ
glycopeptides	VANKI
glycopeptides	VANL
glycopeptides	VANN
glycopeptides	VANRA
glycopeptides	VANRB
glycopeptides	VANRC
glycopeptides	VANRD
glycopeptides	VANRE
glycopeptides	VANRG
glycopeptides	VANRI
glycopeptides	VANRL
glycopeptides	VANRM
glycopeptides	VANRN
glycopeptides	VANRO
glycopeptides	VANSA
glycopeptides	VANSB
glycopeptides	VANSC
glycopeptides	VANSD
glycopeptides	VANSE
glycopeptides	VANSF
glycopeptides	VANSG
glycopeptides	VANSI
glycopeptides	VANSL
glycopeptides	VANSM
glycopeptides	VANSN
glycopeptides	VANSO
glycopeptides	VANTC
glycopeptides	VANTE
glycopeptides	VANTG
glycopeptides	VANTML
glycopeptides	VANTN
glycopeptides	VANTRL
glycopeptides	VANUG
glycopeptides	VANVB
glycopeptides	VANWA
glycopeptides	VANWB
glycopeptides	VANWG
glycopeptides	VANWI
glycopeptides	VANXA
glycopeptides	VANXB
glycopeptides	VANXD
glycopeptides	VANXF
glycopeptides	VANXI
glycopeptides	VANXM
glycopeptides	VANXO
glycopeptides	VANXYC
glycopeptides	VANXYE
glycopeptides	VANXYG
glycopeptides	VANXYL
glycopeptides	VANXYN
glycopeptides	VANYA
glycopeptides	VANYB
glycopeptides	VANYD
glycopeptides	VANYF
glycopeptides	VANYG
glycopeptides	VANYM
glycopeptides	VANZA
glycopeptides	VANZF
sulfonamides	FOLP
sulfonamides	SULI
sulfonamides	SULII
sulfonamides	SULIII
trimethoprim	DFRA
trimethoprim	DFRB
trimethoprim	DFRC
trimethoprim	DFRD
trimethoprim	DFRE
trimethoprim	DFRF
trimethoprim	DFRG
trimethoprim	DFRK
trimethoprim	DHFR
trimethoprim	DHFRIII
trimethoprim	DHFRIX
