# Supplementary material for: Gut uropathogen abundance is a risk factor for development of bacteriuria and urinary tract infection
Source: Nat Commun. 2019 Dec 4;10:5521. doi: 10.1038/s41467-019-13467-w (PMC6893017; doi:10.1038/s41467-019-13467-w)
Supplement: Supplementary file 6 — Source Data [file 41467_2019_13467_MOESM6_ESM.zip]

Archive with 22 entries (21 files):
- s__Enterococcus_faecium_081519_fasta_FINAL.txt
- __MACOSX/
- __MACOSX/._s__Enterococcus_faecium_081519_fasta_FINAL.txt
- s__Escherichia_coli_081519_fasta_FINAL.txt
- __MACOSX/._s__Escherichia_coli_081519_fasta_FINAL.txt
- metafile_E_faecalis_081819.txt
- __MACOSX/._metafile_E_faecalis_081819.txt
- metafile_Ecoli_081819.txt
- __MACOSX/._metafile_Ecoli_081819.txt
- metafile_E_faecium_081819.txt
- __MACOSX/._metafile_E_faecium_081819.txt
- s__Enterococcus_faecalis_081519_fasta_FINAL.txt
- __MACOSX/._s__Enterococcus_faecalis_081519_fasta_FINAL.txt
- RAxML_bestTree.s__Enterococcus_faecium.tree
- __MACOSX/._RAxML_bestTree.s__Enterococcus_faecium.tree
- RAxML_bestTree.s__Enterococcus_faecalis.tree
- __MACOSX/._RAxML_bestTree.s__Enterococcus_faecalis.tree
- RAxML_bestTree.s__Escherichia_coli.tree
- __MACOSX/._RAxML_bestTree.s__Escherichia_coli.tree
- UTI_Nat_Comm_Source_Data_092319_FINAL.xlsx
- __MACOSX/._UTI_Nat_Comm_Source_Data_092319_FINAL.xlsx
- UTI_Code_Availability.zip
