# Supplementary material for: Gut uropathogen abundance is a risk factor for development of bacteriuria and urinary tract infection
Source: Nat Commun. 2019 Dec 4;10:5521. doi: 10.1038/s41467-019-13467-w (PMC6893017; doi:10.1038/s41467-019-13467-w)
Supplement: Supplementary file 6 — Source Data [file 41467_2019_13467_MOESM6_ESM.zip › s__Enterococcus_faecium_081519_fasta_FINAL.txt]

>JRL_83C_S22_L006_R1_clean.fastq.samout
CCAATCAAGTATTCAGTCGTTTAGCATTTCTTCAACATCTGAAATGCAAGAAAGAACTGAACCTTCTCTTCCATTGGAAAACTCCGATGAAGCACTTCTATTTCTTATTGAATTCCATTATCGTGCTTGGCGAAAGCTTGGTCAGGAAATCGGCATTACGATCGACCACACATTCAACGAACAGCTAAAAGGCGTCAGCCGAGAAGACTCAATCGAACCAAAAGATGTCTTCCCCGGGGTCGTGCCTTTACTGGATTCTTTAAAAGAAGAAAAAATCAAGATTGCTCTTGCTTCTGCAAGTAAAAACGGGCCATTCCTACTTGAAAAAATGGGTCTTACACCTTACTTTGATGCTATTGCCGACCCGGCAGAAGCAACAAACGGAAAACCTGCGCCAGATATCTTCCTCCTTGCAGCAAAAGCTGTCGGACTAAAAGCAGAAGAATGTATCGGGATCGAAGACGCGCAAGCCGGTATCCAAGCCATCCTCTCAAGTGGCGCTCAACCAATTGGCGTGGGACGTGCTGAAGACCTTGGAGAGGAGATAGAATATCAAGACCGTGCGCTCTTATATGAAATAAAGAAACTGATGGCTGATTGCTCCTATATCTTTGCACAATTTATCCGTCACTTCCTGATTTCTATCTATGGTGTCCTCTTTGCAGATGATTTCTAGGAGACGTAAATTAGCAAACTGGGTGATTCGTTTGGCGAATATCATCCAGACGATCCCTTCTCTAGCCAGTATTTTTGTATTCCCTCTTACCGATCATCAAGAATACGTATACCGGGATGATCCAAGTAGACAAAAACATCCTTGATGTCGGCAAAGGCATGGGGATGACTGCTAGACAACGACTATTCATGGTAGAGTTACCACTCTCTGTTTCTGTTATCATGGCAGGCATAAGAAACGCGTTAGTTGTTGCCATCGGGATAACCGCGATCGGTGCTGGTGGTCTTGGAGATATCATTATCCGAGGAACCAATGCAACAGAGGGCACATCGATTATTTTAGCTTCCCTGGTCTTGCCAGCAATACAGATGAAGACACCATTTCGATCACAGGTGGAATCACTTCAGAAGCACAGATCTTAGCAAGTCTAGTTGCCGGAATGGTTGAACATTATACAGATAAAAATACCGCAATCATCAACAATCTGGCTACTACAACTATCAACCATCAAGCGATGATGAACGGATGCTTCAATTTCAGCGGCTCGCTACACAGGAACAGATTTAACGACTACATTGAACCTTCCTCCTGAAAAAGATCCGAAAAAAGCGTTTGCTACCGTGAAAGATGAATTTGAGAAAAGATACGATCAAACCTGGTTCCCGTCCTATGGTTTTGAAAATACGTATGTCTTTCTTGTTCGAAAAGACACCGCACAAAAATACCATCTATCTAAAGTCAGCGATCTGAAAAATGTAGCGGATGAATTAGTAGAGGAGACGGTTATGACGGCTTCCAAGAAACTTATGGCTTCTCCTTCAATTCGATATTACCTATGCAGATTGGACTTGTTTGGCAATTCTTCCCACCATATGATGCTGCTCCAGTTGTAGACAACAAGATATTAGCTGATACGCCTCATTTAAAAGAAGCCTTAAATAAGTTAGGTCATACCATCAGATGGAAAAAAGCTTGAAAACACTGATGCCCATCTAGTCAAGGTCTACACAGCCGGAAATACCACTATTGTCAACGTAAAATAAAGATGGCGGATTAGGAGACGGGATTGCACGTATCAAAGCACCTAAGAAAAACCAAGATCGGGATGCAGTTTATTTGATTTTCGAAGAATCGATTGATCCAGAAGTTGGGATCAGACAGCTATCCCAATTGCTGCTATTTTGCCAATCTATCATCCAACAGAATCAACCGAGGAACTGCAAGAGATTCATATCTATCCTAAAAATGTCGGTTATCTAAGAGATCCATACTTCTTCAAGTATGGACGTCAAAGAGGAACAACTGAAAAAGGATAGATATGGCTCCTGCTAATGACTTGAAAAATCAATGGATCAAACCAGCAGACAATGATCCTTTGAATGACAAAAATGTAAGCAAATTCATTTCGGATAAAGAGGGCCTTGTTACGACAGGAGATGGCTGAATTAGAATCCGGGAAAGTTCCAGTCTCTGCCTATGAATCCGCAACACCACGTGTTTATAACCCGTAAAAGAAACAACGGACAAACCGAAAGAGCCGAGTGGTCCAAGCAATCCAGAATGGTCCGTATTCCCGCAAACGAATGAAGCAAGAACGTTGATTTCTTTACTAGGAATTCTTTTATTGTTAGGTGCTGTTTTATTAATAAAAAAAGAACGGGGAGAAATTTTGATTTGTTTGACGTAACGGAAGTATATTACGATTTGATTCGAGATAATCCTTAACACCGGAACGACGGTCTTAATTCTGCCGAAGCGATTGAATGGATTCAAAAACGGCACACAGAAAGTTGGTTTTTAAAATATCGACTGACGGAAGAAGCACCTTCTTCTAGAGATAAAGTCTATCTTTTACTTATTCGCCAGCTCATATTTCCAGAATCGCGTCTCCAATGGTTGTTATGATGCCAGTGATGATGCCTGATATTTGAAGGTTTCCACAGAACTAGAAGCGGATGATTTCCATAACAACACAGCGGTTATTGAAATCGGAGAAGGAGTAGACAGATAGAATTGAGTGGGCAACAAGCGGACAAGCAACAGAATTTGTCGCAGGAAGAAAAACATGAGCAACAATTAGCAGTGCATGAAAAGAAAAATCAGACGCATCATAATCCCAGGAATGGGACAAGTCAAAGATCCTTTTGAGCAAGCGGTTAGAAATGTCCAAAATCCAGGAAAAGAATATTACGAACAATGAAGAAATGGAGCAAGATGACCGATTCTATCTTGAAGTGTATGGTCGGATGCTCGCTTATGAAGTCGTTGAGAAAAACAAATACATTAGCAATTTGTCAGTTCGTCAATCGGAAGCGGTGTGTTTGGGATCACAAGTGATCTGGCTAGTTCTGCAGCTCCAGGGCCAGCGATCCTTTCATGGATAATCGTTGGGATTGGAGCTTTGGTATTATCGCTGAATCATTTAGGAGAAAAGCGTCCAGATCTAGATGGTGGTATTTTCGGTTACGCGGAAGCTTCATTTGGTAAATTAGGTGGCTTCAATTTGGGGTCTGACTTTATTAGTAAACAATGGAGTAAGGAGCGAGCGTCATCAATACAATCGTGACGATCTGTAAATTAGTGCCATTATTCCTATTTTTAATATTTGTATTTATCGCATTTAAAGTGAATATATTCACTGCTGATGTCTTGGCGATGCTCCCAGCAGAAACAACGATGTTGATGGCTCGAGACGGTCTGTTGCCGAAAGGTTGGGGAAAAACGAATAAAAAAAATGCCCCAACTTATTCGTTAGTTGTTACTGCAATCTTGACTAATCTATTCTTATTGACTTTCTTAGTTACTGATTATGCCTATCAATTTGCCTATTCTTTATGTACAGCGGCAATTTTGATTTGTTATCTACTTGTCGGGATCTATCAAGTCCAGTTTTCTTTAAAAGAAGGAATCAAAAAACAAGTAGTGATCGGTGGGATTGCTGTAGTTTTTGAATTGATGGGCATCATTTTAGCAGGATTTTCTTATGTCCTTTTATGTAGTATTGCCTATCTTCCTGGTTTTTGCTTCTACTGGATCGCTTGTCGTGAAACCAAACATCAAATTACGGGAATATGCGATTGAACAGTTGGGAGGAAAAGACAATATTGATTCTGTCCTTCCATGTGCGACTCGGCTTCGTATACAAGGAATTGACGCGTCAAATCGATCATTCAGCTCCGAAAGAAAAGCTAAATCCGATCGAAAAACTATTTGGTTATATTAAAAGGTCTGGTTGTTTTAGCGACTACGATTGGCTGGCTTAGTGAAACAAGCGGAACTTATCATATTTTGTCTGCTGCGTCGAATGCCGTCTTTTATTTTCTGCCAATCTTTCTTGCTTTTTCTGCTGCCAAAACGTTTAAAGTGAATGGATATATTGCGGCTGTCATTGCTGCAGCACTGATTGAACCGAATCTGACCTCCGGACCGATCAGTGGCGCAATCATCGCTGGTGGTTGGAATATTTTGGTAATATTTGGTATCCAATGGGCTGTAAACCCTGTCATGATCAGTAATATCTCTGCTTATGGGTTCGACCGAATCGTTCCGTTGACAGGAGCAGCCAATTTTGGAATGGCTGGTGCAGCTTTAGGTGTATTTCTGCGAAGTAAACGTTCAAAAACCCGTTCGATCTCAGGTTCTGCTTTTGCTTCGATTTTACTCGAACCAACTGTTTACGGAATTGCGATCCCATTGAAAAAACCATTTGTTGCTGCTTGCATTGGTGCAGCTGCTGGTGGAGCTGTAATGGGATTTGCCCAAGTGAAAGCGATCGCTTTTGTATTTGGTAGTCTGACCACATTGCCTGCATTCATTTCCGGTACTTTTTGGACTAGGCTATGTTTCAAATGGAATCAACCTTTATTTAAAATGAAAGATACGTAGTTTATAAAACTGATCACCGAATGGAGAGTAACTGAACTTGATCCAGACAAGCATCAGCTCATCCTCGCATCCAAAGAAGGAATTAATGTAGCACAGGTTCCTCTCCTGTCACCTTGTATAAACAAATTGAAGCTGAAAATGTCTACACCTATAAAAATCTAGTGCAATCTAAGCAAGTACTTGCCGCTTTAAAAGAAGCAAAAGAAGTAGTGATCTTCGGTGCTGGTTACATTGGATTGGAATTAGCAGATGCTTTGAGAAATAAAGGATACATTATTCATCTAGTTGATTATATGCCGAATGTTTTATCAAGATATTTCGATAAGGATATGATCAACAGTTTTCAAAATCAGCTGCAATTCTGCCCAAACTCGTACATTGTTAAAAGAAAAAGTGGCTTTGTATGAGGATGAGACTGTGATAGTCAATGAATATCTGCAGACAAGTGATCCGGTCTATGCGATTGGAGATATCGTCCCAGTCAGTTTTGACAAAAATAAACGGCATCTCTTTTTACCTTTAGTTACTCGAGCTGTACATATGGCAAGAGCAGTAGCGCTAACTAATACCGGTTCGTGTTCAGGAGAATTTGATCTATTTCCACAATACGACGAAGAAAACAAAACAGTAAATGGCCAAGAATTCTTATTATCAGATTTGAACCTGCTTGCGGATATCGTGAAACACAAAACTACGATTCCACAGCTAGCAGTTGAGGATTTTGGATTTCTGTCTGAATACACACCTTCGGCAGAAGCTGTTGGAGCAACGCCTCCTGCCATTTCTTATGATCCATACACGTATGAAAATATCGTACCTCCAAATGGTGGACGTAGTGCAGTCAATGGCGGGAAGCTTGTCCAACTAACTGGGGCTAACCAATTGCCTAATTGACTGCTACTTATTTGAACGATGGTTCAAATGATCCTTGGAAAGGTGGCACGGTCCGTTTTCATTGGGAAAGCCATGTGAAACTAACAAATGTGGCGATCATCAATTTGCCGGAACATGTATCAAGCAGTGATGTATTAAAAGCAATTGACTGGAACAACGCCTACTTGTATATTGCCGGTGCCCCCATCAAGGTTACTAGCGGAAGTTTATTATCAGCAGGAAGCCATACCTTGCGTTTTGTTCAATTTGATGTTACAGCTAATGTCGCGAAGATGACAGAAAACGGAGATAAATATGATACGAGTCCAAACAAAATTTTGACCAAGGGTAAATTACAACCTTCTATGTCTAAAAAGGCCGTTTTTTCTGTTGATTTTTATGATTCGAATAATATTATCCAAGATCGTATGTTCTGGCGGAAACTTGAATCCAGGAGCATATGCATTTTCTGCAAGTGCAGAGATAAATACGTGGAATAGTTACATCTCACAGGCTCTACCAATAGTCGGACATTGACGATGGGGCTGACTGAAGGACGTTTTGATCAGTTGCCATTTAGTCGCTTTGATCGCGTAGTCAACTATTTTACAGGAAAAAACGTTACACAAGGAGCAATACTGACTCATACTCCAGCAAGCACAAGTGGATTGAATCAGACATTACCAACAAACTTAACAGCCGATAGTCAGTGGGGAAAGCTCCTTTCTTCTGCATCGTACCAAGTCACGGCCAATTGGTCAGCAACTGAACTAAAAAAGGGTTCGATCCATTACAGGCTTTATTCGAAAGGAACAGGATGGACAGATCAACTTTTCCAAACGATCCAATCAAATAACGGGGGTGTAAATACAGCTACTTCTACACTACCTGGTGGACGATGTACTTACTAACATGTATCCGTCTTTTGCGTACAAATGGCAGTCTGAACAAGCTGGAATCACCACTCTTCCTCAAATAACAGTGGCTAATTTTCCATCTGTGAGTGCAGATAGTCAGCTAAAAAACCTTAGCAGACAACCAGGAGATCCCCTGTCTGCTCTATCAGGAGATACGATTCAAGAAAATGTGACATTCACGTTAACAAAATCTGGGGATGCGATAACCGACAAAAAAATCACGATCTCACTTCCTGAAAATACTACTTATATCAATGGTTCCTTAAAATTAAATGGTACAACTATCGCAGATACCGGCATTCAACAAGGAGTTTCTGTCCCAGCAGATCTATTGAGCAAAATAGGAGATACCATTCATCTTACTTACAACTATCAATTAAATACTGTAGATACTTCTTTACAATCCGTCTATTACATTAGCAGATGGTGCTAAGCTTCCTAACCCAGTTGTCCAAACATCTGCTAAAACAATTCTTGTCCCCAAACAAGAATTAACATTAGTTAATGTACCAGATGATTTTACATTTGGTAACGATCTCCCCAAACCGTTGAAGACAAGTTTATTTAAGATGATCAAGGTCAAGAATTAAGCGGAACAAAATTATACTTCAATCATTCTGGATCAAAGCAATTGATTCAGCAAGGTCAAAACACGTTGATTTATGAGAGTGATGGAACAGCTAAAGGAGAGGTTCTCGGTTCAGGTACGATTACATTTTATGATCTAAGATTGGTCTTGTGGACAGTCTGGCGCTTGCTTTGGAGAAGATATTTATGAGATGTTTTCAGAAATCCGTCAGTTAAAAAAAGGGGAAAACTGCATAGAGGTTCATCAGAGATTCAAACGTGGTGATAATGAGATGATCTTCAATAATCATGTGTCCGATCACACCGAGCTATATGGAATCGTGTAATCCAAAATTAAACGAAG--CGCTATTTCCGGGATGGGTGGAGGCGTGTTGATCAAACCGATTCTTGATCTTATCGGCGCCCATTCTGTTGCAGGGATTTCAACAGTTGCGGTATTCACGATGTCCATTGTTTCGACTGTGCGACAAGTATCAAGCGGGAAATCACTGAATTGGCAGATTGTCGGTTGGGTATCTAGTGGAGCTGTTGTTGGAGGAGTAGTCGGCAACATTGTATTCGAAGTTTTTTTACAGTTATTTGAAAACGAGAAGCATGTGCAGCTGATCCAAATTTTTTTGACGGTATTGACCTTGGTTTTTGCGTTCTTCTACACCAAGCATCATCAGCCAAAATTTCATTTGACGTCATGGACTTGGTACCTTATATGTGGGGGGGTTCTGGGCTTTTTAGCTAGTTTTTTAGGTATTGGTGGTGGACCAGTCAATGTTTCTTTGGTAACGATTGCTTTAACAAGTAGCTTTATGCGCTTTGATTTATCTATGTTGTTTTATGTTATCCCCGCTGCTGTTATTGGAGGTTTGTGGGTTTTGTCTCCAAAAAAAGTGACCTTTATTTTTCAAGCGATTGTCAT-GCCTTATGGCGCATTCGTTTCTCTTGATAACGAGACGCAAGGACTTATTCATGTTTCAGAAGTACAATCCGGTTATACGAAAAATATCCATTCATTGTTAAAAGTCGGACAGCCAGTAACAGTTCAGATCATCGACATTGATGAATAAAATCGTTTATCTTTAAGAACGTTAGAAAAAATTCCATATCGCAGAAAAAGGTATTTCTATCGTTTATCATCATGATCCGCAAAATCCTGGTTTAGCGGTGGCTTATAATTTTGCGTTGTCTCAAGCAGATGAAGGAACACGTTGTCTCGTCACTCTGGATCAGGATACGAGGCTAGTCGACGATTATTTTGAACTATTGCGTAAAGTAACCTTTACAGATGAATGTGTTGCTGCAGTTCCGATGATTTTTTCTGGGAGCCGACAAGTTTCTCCCCTATATTCAGTTATATCAATCGTACAGCTCAAGCAGTAGAAGTTGAAGGCCCAACAGCTGAACGAATCATGGCAATCAATTCAGGTGTTGCCTGGTCTGTCAAATTTCTAAAAAAGATTGGCGGGTTTAATCCTGCTAAAGTGGATCAGTTGGAAAAAACTGTGGAGATCCTTCCTGTACGAATGGAACATGATCTTTCGGTTTTAGACTATGAAAAAGTTTCAAGTAATCGATACCGTTCTATTTTACAAGCAGAAAATCGATTTTATCATGAATATGATCAAAGGCATTTATCCAGAACGGAGAGTAGCTGGCGGAAAAAGCATACTGAATCAATTATCACTGCGCTTGAAAAAGAAGATTACCAAGTTCTCTACCGAAATGGCTACATGAATCAGGAACGGCAAATGGACGTTCATTGCCTATAAAGTGGATATGATCATTTTTACTCCTTTGCAAGAATCCGGGTGGGACTCTGTATTAAACAAAGCGAGCAGGGATCCCTGTCATACTTGCGACAGACATATTCAAACGAATGATCCCGAGCTTTTCGTCACCCACATTGGCCCCAGTTTCAAAGCAGAAGGAAATCGGGCGGGTTTATTTGTCAGCAATCACTTCACAAATTCAAAGAAACAGGAAATCAGAATCCTAGAACTTGCTGGTTCAGAGAACTCCACACCGACCAAGCTACGCTCCGAAGGATTTTTGGAATCAATCAATCGTAAACCAACCCTAAAAAAAGATGGAACCATCGACCATAAACCTCCGATGACTATTGTTCACCGAATTGTCGGTGATTTTATTCGGATGAAAGGAAGACCAGATGAAACGATATTTAGAAACAAATGATTTATCCGAAATCGATGTATTATACAGCCATAGTGATGAAATGACTCACGGTGCTTTAGCTGCGATAAAAGAAACATCAATCAAACCTGGAGAAGATTTGATCATTGTAACTATTGATGGACAAGAAGATATGATCGAGAAGCTACGCTCAGGAATCGTCAATTGTGTAGTCGAACCTAAAGATATTTTTATAGTAAAAAATGCGATTCAGCAAACAACAAAAGAATTGTCCAATCGCTTTGACTTCAAGAGAGAACAGCAATCTAGTTGTATTGAGCGATGATGATTTCAAAATCGAACAGATCAAAGATGTATTATTTGGTAAGCTGATCAAAAGAAATGTGCCAATCAAAAATATCCATTTTTCCGAATCAGAACACGCTCTAGGTGGCAAAGCTCGACAAACTGCCGATTTGGTCAACGGAATCGATCGTGAAAACGCGAAGAAAATCACAGGTAAGAACCGTGATGATCTACGGATTGACTGCTGTATCTTTTCAGCCAATTTCAGAAAGCGAATCAGCGAATCAGCGAATTTTAACGACAAGAACAGTTTGAAGAATATTTTGCGGGAAAAAGAAAAGAATTTGATGTTCCTTTATCTATAAAGAGAGGTACGCCTTTTCAGCAAAATGTCTGGAAAGCTTTGTCGACCATTCCTTATGGAGAAATCCGAACGTATAAAGAAGTAGCCGTTGCTGTTGATAGTCCGAAAGCTGTGCGAGCGATTGGGCAGGCAAATCGAACCAATCCATTGCCAATCGTTATTCCTTGTCATCGAGTGATTTTACGGACGGCACCTAAAGAAGCAACTACGCTTGCTTTTACGGAACTGCCAGAACTGCTTATTGATTTTTCTCATCCAGATAATTTAGAGAAAATCCTTTCGTATAGCTTATTTAGTCATTGGCACGACAGGTTATACACAATCACAGTTCCAAGAAATAAAAGAACATGCCAAACATGTACCTGTGATGTATAGTGCTAATTTTTCGTTCGGTCGAACTGATTGAAAAACATCATAGTCGTAAAAAAGATGCACCATCTGGTACTGCAAATATGCTGCTTCAAACAATCCAAGAAGTGCAAAAGCTGCAGCCCGTATACAACTGGCAAGGGAAAAAAAGAGAAGAAAACCAAATTGGTGTACACAGTATTCGTGCAGGTTCTTTACCTGGTGAACATGATGTATTGTTTGCTGCTACTGATGAAATATTTACGATCAAACATGAATCTTTTTCTAATCGAATCTTTGCTGCAGTTAACACAAGTACAATTAGCAGCAAGCAGCTGCAAACGTGGCAATGATCTACTTGTCAAAAGGAGAATTAGATTTTGCGAAAGTTTATGTGGAGCGTACACTTAAAATATTGAGTGAGACCAGCCATTTCTGTGACCAAACCAGATGCTGCAAATCCTGAAGACGTTGTTCCAGTTCCTCCTGTTGATCCAAATGATCCTGATACTCCTTTTACACCTGACGAACCAAATCAGGGAACATCCGGATTACTGACGATTGACCAGGGATTGGCACATTGATTTATTCATTAGGAGAGAATGTGGAACAAGTGGAATTATTTGTTCCTAGCTTCGATGGTAACCTTGGCACGCAATGTCATAGCAACGGGAGTCGGTGGGACAGTAGGTGGCGGATTAAGCATGTTTTGGGGCGCAGATAGCCGTATTCCGGCATCGGGAATGTTTGCAGTCGCTACGATGACTATAAATAAACAGGTACTCTATCGGACAAATGAATTTTTCCATCAAACAGATACTTATACTCCGATTCGATTGCCACAACATTTTATTGGGCAAGAAGAATATGAGCAGCTAATCATGGTATTTGAAAATGTCTCATCAGAAACTGAGCTTTCTTATATGAAAAAAACAGTAAATGAATCCAATGAAGTAGATACAAACGTCCATTGAAGAATCGATCAAAATAAAAGATTTTGAAGGTGAATTTTTCTTGATGACGAGAGAAAAAGAAGCCTATGAACGGTTCATTTCACTATTCACTGATCGATTCAATCAAGCATTTCACACTGATTATGCCACTAATATTTTTGAAGACTTTGAAAATAGCTATTCGTATTCGGTTATTTCAAATACAGACGTATATAATTATCGAGTGTATTTAACTATTGGATTGATTCTTTTATTCCTTTTGTTATCATCTATTGATGAATAAAGAAATCAGTTTATTGTTGAATAATGACTTTTCATTACATCAAGTATTGTGGTGTTTATTGGGGAAAAAGAAAATCATTATTACATTCATAATTGCAGGAATCATTGGTGGTTTTATTTTTATGTATTATAAGGAGCAATTTCTTTATTTGTTCCAGATGTACGTTTTCTTGTTCAGCGGAATATATGGTATCTCTTTGATTTCTCTTTTATTAGTTGAAAAAATTTTTACATTTGGATTGTTGTTTTCTCTTCTTTTGACCGTTGCCAATGTCGAATTAGCAACTATCGTTTTTTCTTCTTCACACTATCATGTATTTTATCCAGTAACCATCGGGAAAAACCACGTGGATTTTATTTATTCCAATCGTTTTGCATCAGCAGCAGATCAGGAATTATATGAAACTTTGAATAAAAACGGAATATTAGTCAATGTATCAGATTACTTGAATGAAGAAAATGAACAGTTTGGCAGAGGGATAAAAATAAATCTGAATTATCTTAAGAAATTTCCTCCTGAACGATATAGACATACAGATTTAAAAAATGACCTGGCGCAAATAACAGAATATTATCAAGAAATCAGTGAAAAAGAACCGAAATTTCTATTTATAAAAAACAATCAACCCATTTATACATTTATTCCTTCTATCCCCTGGATCGAACATTATCCGGTTGTTGAAATACTGACATTGAAAAACAGTATGTATTTGGAAAGAAATATTCTCAGCGGAGAAATCTATCCACCGTTAAAGATCAAGATAGGCTCTTTGTCGAAAGAAAGGTTATTTGAGCTGATTGAAGAAAGTCAGTTACGTGATAACTTGCAGTACAGATATTTTTACTCACTTTCTTTTCTTTCTTCTTGTTGAGCTATGTCATGTTATGCATATATTTTGTCTACAATTGTCGGAAAATCGCTATCTTTCGTTCAAGTGGTTATTCGCTCTTTGAAACGTATAAAGATTTCTTCATGATGAACCTCATCAAATGGGGAACGACAAGTAGAAAGAGAGCCTAAATATCTTTTTAATATTTTTTTCTTTAGCTTTTTGCCTTCCATCCGCTCTTTAGATGTTTGGTCCGGAAAAGATTTACTACAGTCGGAATTCATTAAATCAGCTAGACAACAGTTGGCAAATTATTTGATATGGAGATGGCTCGACGCGTGCGCCCATTTACCAATGCAAAAATTGTGTTATTTTTTTGGAATCACTTCAAAGCAGAACACGAGGCGATGCTGAAGCAGGCACAAGATGAACCGGCAATCGATGAGATTTATCATTTTGATTTTTTGATTCGAAACATATGGATTTTTCTTCTAGCGAACCAAAGACGGATCTATTTTTTGGTGCAACGAATAATGGGAGAAAAGAACGAGCAGAAAGCTATAAGCAGAATTTATAAAAAGAGATGTTACGACCAACTATTTCATTCTTCCACATCGAGGGAATGAACAACCTGGATATCTTACTTATGAAGAGTACCTGAAAAAAACAGGGGAATCGCGCGGGATTCTGGAACTGTTGCGGGAGGGTCAGCAAGGAGTGACTTTGCGGACATTTGAATCCATGTATTTTCAAAAGAAACTAGTGACGGATAATCAAGCGATTGCTCATTATCATTTTTATCGTCCTGAAAATATTTTTTTGCTTCGAGAACGTGATTTAGATGAATTACCGGAATTTCTGCATACACCATTTAAGCCAATCCTATCAGAGCTATTGGAATTTTATGATGCAGAAATGAACTAAATCAGGCAGTTCTAAATGGCTGGGAAGATCGTAAAGGAAGAAAAATCAATGTGCCGATTGCAGATGGCGGAGAAAATACTGCAGAAGCAATCTATTACGCGCTCAGGGGAACAAAAACACCGCAGTCATCGAATCTGCACAAGCATTGGGGTTAGATCTACTTGATAAACCAACGGATCAAACTATCCGGTCAACAAGGAGCTGCTTGGCAATTTGGAAGACAAAAAGGAGGAATAGATACGACGCTAGCTTTCTTAGATAAACAAGCAGGAAAGATTGCTCAGCAAATAAAAGATTTCTGGGAGGTGGATTTAGATGATATTCCAGGAAGTGGAGCAGCAGGCGGTATTGGTGGAGCCCTTTTTTTGTTGGGAGCGAAGATGGTTTCTGGTTTCGATTTAGTCAGCCAAATCACTGGATTGGAAAAAAAGATCGAACAAGCAGATGTCATCATTACAGGAGAAGGGCGGATCGATCAGCAAACGATCCACGGAAAAGTTCCATACGGTGTAGCAGTGCTTGCAAAAAAATATCGAAAACCAATCATCGCTATTCATTTGGGTCCAATAGGTTTAGAAGGGATTGTCGCATTTATTATTCAAGGCCGTGACATATTAACAGTACATCAAGAGTTTTTCAGTTATGCATTTGGTATAAGATTTTTACTTTATTAGGTATACACATCAGAGAATTGGTCAATCATCATATCGAGAATATCGTGCAGCTCACTTCTATCTCTCAAATCAATCAGTTGATCCAGTTGGGCACTATTGATAATCACGATGTTTTCTTTATCGATATCGACTTGAAGCAATCACTCACAGGTATTGATGTCGCCGAACAAATACGTAAAAAAAATGCACATAGTAATATTGTTTTTTTCACCGCTTATACGAATTTTGCAGTAGAGATCATCAATCGGAAAATCCTTCCGATTGGATATATCAGAAAAGACAGGAATTTATCTGAACAAATTCGTCAAGTGCTAGAACAGATCAATTGGAAAGAACAGCAGATCGTAAATGTCGATAAAATCTTTATTGATCAAAAAGGTGGAAGTCTCGTCCTGTATCCTCGGGAAATTTTATATATTGAAAGTATCAAAGGTTTGAAAAACCAAGTTATGGTCAAAACAACTATAAATTAGTGAATACTTCTTTAAAAAGATAAGGAACGGTCGTGTTCTGAAAAACACTACGTTAAGTTTATGATGCGCACGATGCTGATCAGTTTATCTGTAGGTGTCTATATGCATGTACCCGTTCAGGCAACGACACAAACCATCAAGGTCGTACGTACCTCTGTTACTGATGCAAATGGAAAACAGCTACTTCCTGCATTGACTTCCTATAATAAAGTCAGTTATCCTCCAACGATAAACCACTACTGGTTAATTCCTAACAAAACATTATGTATCTTTTCCGATATGACTGATCCTACAAAAGGTGATCAGTTAAAACAGATCACTGATATTTTGAATCATGCTTTGACAGATATAAAGGACGGTGGAAGCGCACAAGTTTCTTATGTATATGAAAAAGATTATTCACAGTTTGAAAGAAAGAAAATCGATGTTCTGGCAGGGACAAAAGTTTCGATATCTGATCTGGTAGAAAGGCTGAAGAACGCAGATGGAACACAAGGAGATATGTCCAAAGTAATTTCAAACAATGGGAATATCGTGGATACGACTAATACAGGAACATCTACTATTTCCTTGTCCTATTTTGATCCAATTGCTTTAAAAACAATGACTGCATCTGCTGTGATCCATGTTCGTGCTGATCAAACAGCTATCAAAGGAAAAGATCTTCACTTAAGAACAGGAGAGAGTTACGCCCCTAAAGATCTTGTTGAATATGTAACAAAAAGCGATGGAACTTCAGGAAATAAAGAAGAAATCAAAATGAACGGGACAGTAGATACTACAACTCCGGGAGAATATCCCGTTGTATTAACTTATATAGACTCGAAAACATCAAATGTGGCAGAAACAACAGCTGCGCCTACCTGCTGAATTTTCTGATCGAGTGCCAAATATAGATTTATCGACTTATGAACAAAATGGGAAAGTCACTTCTATTTCTGATTGGATGCAAGCAAACGGATTAGACAGAAAAAGTCACTGGTCGGAGATCCTTGAAGTACTTCACTCAGAACTGATGAATAATAGGAAGCAATCAGGAGGGGAAATTACCTTTACTTATGTTTATATACCAGACAATCGTTCATTAGAAGGTCATGATCTTATTGTTCATCCAAACGAAAAAATAAACAAAGAAGAGTTGATCCAATCAGCAACAAATTCCTTAGGTAAACCCGTACCGTTAAAGGATGTATCGGTTACAATCAATGAAGTACCATTGGAGGATGGTTATTTGACCAAACAAACAGGTGATTTTACGATTATGTATAGTTATCATGACCCGTATTCACTCCAAGAACTCCATGCTCAGTCACTATTACATGTTTTACCATTAAACAAACAGATAGATCAAAAAGAACAAAAAAACAAGAAGAAAAGACATTCTTTTGATGATGGGACAAGTTAATAAGGAGACAGAATTTTTAGTTTTGGATGAAGCAGAACTCCTGTTCGATTGGAGCTTGACGTTCAAGTTCGTAATGAAAGAGCCGTACACCTTTACCGAAAAATGGGCTTCCAAATCGAAGCGGTCATGCCTAGAGGGGCAAGAACAAAATCCAATGTTCTAGACTGTCTCACCAGAGATTTATTGAAAGAACCCAAAATTATTTGAATAACAGTTACCAAGTATGGTGGATACTTGGTAATTCTTTTCTTGGACAATCGCAATTCTCATTGATAGAAAAAAGTTGCTGCTACTATAATAAAAGCTTTATTTGTATCATCATATTACAGAGACTGTATCAGGGCATATTTCCTTTTGCAGTAGCTGCTGGACTTTTTTCATAAACATCTTTTGCATCTATCATCGTGGATCTATCAAAAAAGTCGGTTTTTCTTTTATTTACAAGAACAGGTTACTCATGGCTTTGCCAAATAAAAGAACATAAAAGGGAATGGCTTTTTCCTATGCCACTCGCTTTCTATCCCCGCTGCTATCTTGCCAAGACAATTAAAAAATCTAGATCCAAAGAAACTTTCACCAGCTTTTGCTGAGGGTCAAGCGACTTCAAAAGGAGATATTACCTTTACTGAACCAACAAATACCGTCCTCTTAACCCTACTGATCCTTCAAAACCAGTTTTAACACTGGATGTAGTTCCCGAATTGCCATTTGGTACACACGAGATTGAAAGCGGAACAAAAACGTATCAAGTAGACGCTTCAAAAAACGTGCAGATGGCCAAGCACAAGGGTGGAACGTGACAGTTTCGGTTTCAGATTTTGTAAACGGTTCACAAGTTTTGCAAGGCGCTGAATTAGATTTTGGAACATCCACTGTTAAAAGTACGTCAGATAACGAATCCACTGGACCAACTAGTCAAACTGTAACTGGGTTGAGTAAGGATATGATGTACCATTAACCGTTACGGTGAGACAAATGAAGAAACTGTTGAAGGAGCCAGAAAAAAATTTTTTCTTGGTAAAGCAGCTGGCTATGTACAAGCGGAGTCCTATGAATCGATTTTCAGCGAGCACGTCGCGGGTTTGCTTTGCAAATCATATTCGCGATTGGTATTGTCATTTATTGCTGCCCTTTTACAAACCATTAGCAAGTCATTTGGAATTATACATTCCATACCCAGCTGTCACCCCAACATCAAAGTTAGCATTTTTTGATCATGTATTTGCCTTTCACCTAGATGAAGCTTTTTATGCAGGAACTGCTTTTCTGATTATTTTGGTGGGGGTTTTTGTCCATGGATTGACGTATGTGCCGATCTTGAGACAGGTAGACTGGATTGCAGGAGGCATCCTGTCACTAATCATGGCTTACGTTACTATATTTTTGATTTTGCAGTTACTTGCCTTTGTTCCATTAGATGTGGTCCAAAATCAATTCGTTCTTGAAACCAGCAGGCGGTGGCTTTGGTTTGACTTGAAATGGTAAAACAAGCAAAAGAAAAAGGATACAAACTCTTTATTTCTCCTCATTATTTTTACCCACATGCCATGGTGCAGGAGAACATATGATGCTTGAGCAGCAGATGTTTGCTAGAAAAAGTCAATATGAATCAGTGGAAGAAGGTTCAGGAGCCGATTTTATCGAAAATACGATCATCAGCTCTCCTCATAAAATCTTTGGACCAGAAAGCAATGATTTGGCGCTCCAATTGAGAAAAAATGGAATCGACACAGTAATTCTTGGTGGAATGAACGGAAACTTGTGTAGCGATTCCCATATGCGTGAATTGGTAGAGAGTGGATTCAATGTTGTGGTAGCGACAGATGCAACTAGCTGGATATTTGGGCCGATGTGGACCTTACTGTATATATTGATGGGTATTTCTCTTTATTTGTTACTTAATCAGCAGCAATCGATATTACACTTTTAGTTAAAAAAACATGTTCAAGCCGGCAATCAAGCAGTCGAACGAACAAGCACCAAAACAACTGCTAGTAAAGAAAAGAACAGTCAAACAACCAGCAGCAAGGTAAAGGACAAAGAAACAAAAGATCGTACGTCCAAACAATTGTAAAACAGACGATTGGAAGCTAGTTTTGGTTGGTCCAGATCACAATTAGAAAAGAAATTGATGAGTCTACTATTGGCATCATTAAGTAACGGATACTTGATCGACAAACGCATTGCTCCAGAATATGAAGCATTTGCCAAGGCTGCTGAAGCAGCTGGATTTCCATTAGTGATGGTCTCAGCTTACCGGTCTGTATCATCCCAACAACAAGTTTTCGAACAAAATGTCCAGGATACAGCGAACACCACACAGGTCTGGCAGTCGATGTCGTCGATCAAAACTGGTACAACAGTTATCCTTCTACTGTATTGGATGCAAGTTACGGAGATCAGCCTGGAGCTAAATGGATCGCAGATAATGCTGCGCAGTATGGATTTATCGTTCGTTATCCAAAAGGACACGAAGATATAACTAAGATCACATATGATTACGTTATGTCGGTAAAGAAAACGCAGAACGGATCAAACGATTAATCCGAAATCAAAACAACAGTCTCTGTATCTCACAATGCAAAGCCTTCGAAGAAGTGGTAGATACACAGATGTACGGCTTTTCCCGGCAGCTGATGTTAAGTGAGCTAGAACGAGCCTAGTGGTTATTTGATAAAAGAATTCACTTATGAAAAAAATAAAAAAAGCATCCAAAGTTACTACTGCTTATTTTATCCGCAGCATTTTCAGGAAAAATGACAAAAAAGAATTCTCAACTTATTGGTGGGCGGAGTATAAAATAACTGCCAATTACGAAAAAGGCGAATTGGACATTTATTTGCAAAAGGAAAAGAAGAAAATCAATTTATTAATATCGATGACGTACTTAGTGCGATTTAGACAATATCAATTTCTTTTGACTCATGATGGCGACAAAGTAGCCCGTTTGAAAAATGGAAAAGTGATCACCGCTTATTCTGAAAAAGTAGACAAAAAAGTGGTCGCCGATCGTTTAGCGGAATGGAAAAAGACAAATGAACAAGTCAAGAAAACAACTGTCTCTTCTCAAAAAAACGAGTCGACAGGAACAAGTCCTTCAGATTCTGGCAGTGGACAAACGATAACGGGAAGAGAAAAGCAAAAAGAATTAGGCGAAAAAATTGGTGTTTCCGATAAAACGATTTCTAGTTGGGAAAATTCTCGTACAATGCCTGCTCGTCTTTTGTTTGGTCTATCTTTTTCTTATCAATTATCAATACAAAAATGAAACGATCGATCGATTCAATCCGGATACGTGGACAATTCCATCGAACGTTGGGTATGTAATGATATCTTTGGCCATGGTACATGGCTGTCTTTTCACGCTGGAGAGGTAGAAAAAGGTAAGAACCATGCTGTAATCAAACACAAAGGAAAACACGTCATGAACGTTCGCCTGCTCACTTGGGAAGCCATTCCCTCAGATTACCAAGAAAGCTGCTGTTAAAGTAATCGGTAAAGACTTATTGATCACTTTAACAGGCGGAGATACACCACATATCGGAACAGTCACTACATTTTCTCGTGATACAGAGATGCAAACTGTACCCTAGCCACGATGGTCGGTTCCATAAATCCGTTCAAGTAGACAAGAAGAGAATGATTATCGATTGTTTGATATCGATGATATTTTTATGCTTTATGATATCGTTTTTTATAGAAAATTATATACCGATCAAACAGATGAAGAATTTATATGGTAAAACGCTGACGGAGTTATATGAGACACTTGATGAAACAGAAAAAAGAATCCATAAAATAAGTGAGCAAAAAAAACAGTTGAAATTGATGATCGATACAAACGAGGAAGAATTTCCTGCAAGCTTTGGGATGATGAGTATGCCAGCTTCCAGTATATACATTTGCCGGCGGGATCATCTTTGGATTAGGTGCGGCATGGAAAACAGTCAATGAACTATTTTATTTGTACGGATTCGAGTATAAAGAAATCACAATAAAAAGAGGCTAAATTTTTTAAGAGGCAATCTGCTATTTAGTTTATTTTTATCTGGTACTGCTTTATTGAGTTACAATTTATATTTATCTGTTCAAATGGCTCATTTTTTTAGCTATTGATTTTATTTTACTTTTTGCCTTGCTCTGCCTATTTGCTACTTATCAATACAGTATGATTTTAGATAGTGAATATACGATCTCTGTTCCTAATCTGCTAAAGCTAAGTTTTATTTCGGTTTTTTCCAGCTTTTCGTCTTTTCTAAAAATAATTATTGGTAGCGGTATAATTTTAGGCGTGACTTGGCAATTCAAAGGTTGGTGTCATTGGTCTTTTGACGGTTTGGAGTTTTTCATTTTGGGCTGGATCGTAAAGTTCCATCTGTGGTATAAGAAAAAAAGGGCAGAAACATTTTGGTTCGTTTCTGGATTTATTGTAATTGCTGGAATCATCAACCCGGTGATCAAACTATTTTTCATGCGAGAGCGTCCTTCATTGGCGCACTTAGTAGTTGAAACAAGTTACAGTTTCCCTAGTGGACATGCAGCAGGCAGTATGATTCTTTACGGTTCTTTACTATTTCTGCTTCCAGCTTTTGTTCAAAAAAGAACCTTACGCACATTGCTTCAATTGCTGATGATGTTTATTATAGTAAGTGTCGGGATAAGCCGCATTTATCTGGGCGTTCATTTTCCTACTGATATCTATTAAAGAAATGATTGAGCAGATGCAAAAATCCGAAGAGGTGCAAATTTTTTCTCTCGGCGGAATAAATGGCGAGATCGGATCAGACCCGATGAAAATCGTAGAAGCAGTCAATGAATCAAGCGATGCAGCTAGTTATTTTGTTTTTGCGGATATCGGTAGCGCGGTATTGAACTCGGAACTGGCAAAAGACATGTTGGAAGAAGAGCAGCAGCAACGTTATCATCTGGTGGATGCGCCTTTAGTGGAAGGAATACTTTATTCTTGGCATAGCCGTATTATTTACAATTATTCGGTTGTATTTATGCTCAAAATATTGGAGTACACGACTACGACACTTTCAAAAGGGATCTCCTACAGCTTGTTTTTAGTACTTGCACATAAACTGCATCTTTCTTATGCAGTTTTGTTCGGCATGTTCAGTATTCTTGCCAGCATATTGGTTGCACTAGCGTTTAAACCGATCGTGATTATATTTTTATTTTTTGTTTTCTCCGATTAGTTTTACACATGAGTATTCCACTCGAACGTATCGTAATGCTCTCGTGATCCCGGCTGTTGAGATCATTATCGCTTGTTTACTAGCTATTTATTACCGTAAATATAGTTCCCGCAGAAAATTGCTGCCGTGGTTTTTAGGGTTGCTTTTACTGTAGTCGCGTCAAGAATGGCTGAACTTTCATTGTTATAAAAACGAGACAACATATGTAAATGACCGTTCGAGTGGTGAATTTGGACGTTTGATGAAACAGCTGATCCGAATAGATGACGAAACGAACTTGAAAACAGTGAGATATGGGTCTCGCATGCTGCATTAAATAAAGCATTAGACGCATCTCCTACATTTCATACTGTTTATTGTATACGACTCATGCGTGGACCCAAGGCGGAAAAGTAAAAGAATTACCAGGAGATATCATTTTTTGGGCATTGCGAGATGTGGTAAGCGAATCTGGTTATTACCAAAACAATGCAAAAGAAACCAATGATTTTTGGAAAAAAGTCAATCAAGAATTAGAAGAAGCCTATCAAAAGGGAACTATCAAAAAGAAAAAAGAATTATTTCCAGTTGACAAAAACAGCAAAAGTCGCGAATGTCATGATAAAAATTTACCAAGTTCTGGCCATTCCCGTGCTGATTGCTTCAATAGCAGGGATATTAGTCACCGGATTAATACTGACACAATTGGTTTTTCTTTTCGGTGTCTCGTGGTTTTGTTCTTATGCGCCAGAAAAAAAGGATTATTTTTTAAGTGTCTACACTGGCGCAGGCGTGCCATTAACACATTAACAAGCGGAACATATGATTTTACTTTGACAACAATCATTTCATTAATTGCGGGTGTCATGTAGCATTTGGTCTTGTTTACTTGAACATCGCTAATCATTTAGCAGAAGGGGGAGTCTCAGGGATCACCTTGATCTTAAGAGCTTTATTTGGTATTGATCCAGCTTATACGACTTTATTAATCAACATCCCATTGATTTTACTAGGAGGAAAGATCCTCGGTAAACGTTCCTTGGCCTATACTGTTCTAGGTACACTTTCTTTGTCATTCTTTTTATGGATCTGGCAAAGGGTTCCACTAGAAATCAATTTACAGCATGATCTACTGATCGTTTCTCTACTTGCGGGTTTAGTTGCAGGTGTAGGAAGCGGGATCGTCTACCGCATGGGTGCGGCAGTGATATTATCGCTCGGATTTTAGAACAAAATTACGGCATCACTATGGGGCGTTCCCTATTGGCATTTGATATCATCGTCTTACTTGCTTCATTAACCTATATCGACTTGAAACGTATGATGTATACGTTGATTGTTTCGTATGTTTTCAGTCGTTAGATGGCGGATATTCTGCAAAAGGTCTACTTGTCGTCTCCAACAAAAGCGAAGAGATTGCACCACTACTGATGACCGGTCTGCAAAGAGGTGTGACTTTCCTTTCTGGAGAAGGCGCATTCTCTGGTAATTCAAAAAAAATCATCTATATGGTCGTTGCTCAGTACCCCGGTTTTAATTTTAACGAACAACAGTCTGTGAACGAAGAAAATGCACACGTGAACATTGAAGAAAGGAAATGATCCTATGATGAAAGAATGAAGAGTGGAAAGGGGTTGTTTTCGGAGAAAGCACAAGTGCTAGTAGGTATGCCATTGAACCATTAGAAGACGGCGTGCGGCTCTCTTCCACGAATAACGGCGGAAAATTCCAGTCAAGCGGATCAGATGGAATGACCTATTATTATCAAGCAATCCCCAAAGACATCAACTTTAGGATGCGGGCGACGATCGAAATAGAATCTTGGACCTATACGAATGCCCAAGAAGGATTTGCTTTAATGGTAAGAGACGCAGTACCAAAAAATCATTTGTTTGGGCAGGCATTTTATTCAAATTCATTTGCCATACTAGGCAGTCGGATCGAATATGTCTGGGACTCGGATAGACAAGAAGTGGTCAACACGAGCGGCAGCAAATATACGATGCGACTTGGATTGGGGACACGGGCAATCACAGGAATATCATCTGAAGATCCGCAAGCTGCGCCACTTTAGAGACTTCAGCAGGGTTCTTGGAAAAAGCGGTCATGGGAATCTGTTTCCGGCCACGAACTCGATTACTAAACTGGACGTAGAGATGAAACTGCGACAGATCCTCCTGGGCAAGAAAGACCTACTCGCTTGATTGATCCGATTTACACTGTGACCTCTAGTAATCATTCAGGAAACCAAGATCATACTATGTCCTTTAGAGCAAATGCTGACGGATTATTGACAATTAAAAATAAAGCAACAGGAGAGGTGCTTAAGAACGCAAAAAACTTGGCTATCACTGCGAATCGGGAATTTGATTATCAGACAAAACTGATGGAAGGAACGAACGAATTTACTTTCAGTTTTACGCCAGATAAAAACTATCCGCCAGAAGAATACGTAGAGATGACTAGTTATGAAACAAAAGAGATTCTTCATACAGTGGACTACTTGAGATACGCATATGCTGGGCAGACAATCGTCATGGCGCCTGGAACTTATTCCTTCGAAAGAGGATTGACGATTCCAAAAGGCGTGAAAACAAGCGTCCTGTACTTGATTTTAAAGGAACTGGAAATGGGATGACACTGTTCAGTCACTACTGTGGTTTACTTACAGATTTCTGGAAATCATAATTTGATCGAAGAGATTCATGCTTATCGGAATGGAAATACAGGAATCCAAATCAGCCGATCCAGGATTTGAAGATGCCGATGGATTTGCGGCCAAACTGACAATAGGAGAAGGAAATGTATTTGACGGTTGATCGGTATCGATGACGGTTGGGACCTTTTTGCTAAAAATGAAACAGGTTCGATCGGAAAAGTAATCATCAAAAACTCAGTTGCTTATCGAAACGGCTGGGTACCAGGAATTGAGGGAGAAGGTAACGGTAATGGATTCAAAATGGGCGGTTTTCATATAATGTGGCTCTTTATACCTCTTCAGCAGGAAACACAGACTACCATGCTTCTGGTATCTTATCTTTCCGAACAGAGAATCTTGAGATGAGAGAGCAGATCCGCCCATTGAATCAAAACGAAGATCAAATCTACCACTCGTTGAACTACTATTGGAATGAACGAGAGAAACAATCAGAAAATACTCTTGGACATACCAGAGTCTCTAAATACATGTTCGAAAGAAGGTCAGCAGCCTGTTACGCGCTATGAAAATGGAAGTATCCATGTTCATGGACTGATGCAGATTAAACCGGGGAATCGTCAAACAGAAAAGGAAAGAGTGGATGGTCTTCCATTATCTGTAGGTGCTATTTTTGACGGAGAAACCTCACCGTCTTCGGAATATCCAGAGTATGCAATCGTACAAGAACCAAATCAGACAAAACCAAATGAACAAAATAATCCGATTATTATACAAGAAGCAAATGGTGTGGCGGAGAATGCAGAAGGAAATATCATTGAACTGAAGCCTTTTACAGTTTTTGTGTCAACTTTCACACCAAATCAAGGAACGCCTGTCTTTGAAGATATGCGTTATTTCCCAGAAAAGATCCAAATCGTTGAAACACAGTCAAGTGCTCAATTTTCTAATCATACCGCTATTTTTTCAGCACCTTCAAAAGGAGAATATACGCTAGAAGTCACTTATCGTTCGGAAATATTTGACCCGCAAATACTAGAGGTTCCTAAAAAATCATTCTTTAGCATCAGAGGGATCGGCGACAGGACAATGGGGACTGCAAGAAAAGTATTTGCATGAACCAGTGATGAAAAAAGAACATTTTTCTTATCAATTGATGATCCGACAGCCTGACTTTGTTACAGAAGCGATAGCACAAGAAGCCATTCAGCGTTCTAGCAAACTTCCGGAAGACTTGAAAGAACAAGCGCAAAAGAAGGCTATGAAAGAGCTTCTAAAGAACACAAAGAGATTTACATATCATTTTTGATGCGGCAATCGATCAGTTAGCTTTTGTCCTTTCTGATCTTAGAAATCGGGGGGAGCTGTAGGCGTCGGTATGCATAAATTACATTTGTCAGAACGTCCGACTTTGATCCCTGAACAGCAAGCTGCGGCGGCTGTTGGTCAAGCCGAACTGATGAATATCTATAATCAAAGATTCAGTGTATATAATCAACAGACGGCACAGATCCTCGTGACAAGAGACGTGGTAGATTATCCTGAAAGTCGTAAAAATGTGAGGCCTATCGTGAACGAAAACGATACTGTAGCAGTGGATGAATTAGATCATCTGACAAAATTTGGCGATAATGATCAGCTGTCAGCCATCATGGCAAAACTTGTCGCGGCAGACCTTTTGATCGTCCTTTCTGATATCGACGGTTTTTATTCAGCAAACAGCGCAATGATTTTAGCAAATGTTTAGTCCAGCATTCAATGATTTTTTAGGTGTTTCAAGTTATCCAAAAGTAGATTTAGTCGAAAATGAAAAAGAATACAAACTAACTGCTGATATGCCTGGCTGTGACAAAGAAGACACGACAGTTGAATATTCAGATAATACTTTGACGATCTCCGCCAATCATTAGTCCCAGAAGATAAAGAAGATGGCAACTATGTACGGAAAGAAAGACATTCGGTCTCTTACAAACGTTCATTCTATCTTCCTAATGTTGATGAAGAATTTGTTACAGGAATGTACTTGACGATCCATACATATGGAAACTGGCATTTTGCATGTGCATTGAGGAGTAAGAAAATTTTTGCATTTATCCTTGTCTCGCTAGCTGTCAGCAGTGCCACAATCAGCTTTCAGACAATTACGCATAACCAGTTTTTGACTCCTTCAGTATTGGGACTTGAGTCGTTATATGTCCTTGTCCAAACGGTCCTTTTCTTCTTTATCGGAGGAGTGACGATGCTTCAGCAGACAGGTACAGTTTTTTTCTTATTGAACGTTGGGCTGATGGTCGGGCTGAGTCTATTGTTATTTTTCTTTCTTTTGAAAAAAATGAGAGCGAATCTTTTTTTATTACTGATGTCAGGGATGATTTTAGGTACGCTTTTTGGTAGTGTCAGTACCTTTTTACAAGTCATCATGGATCCGAATGAATATGATTTGCTTCAAGGCAGATTATTTGCAAGCTTTGGCAATATCCAGAGTCAGTATCTTTTGCCTGCTTCTTTGATCATTATCGGCTGCTGGTACCTGTTATTTCGATATCGACATGTGCTAGACGTTTTCCATCTCGGAAATGAACAAGCAGTAAACCTCGGGATAGACACAGATCGTTTTGAATTTTTGATTTTATGTTGTGTCAGTCTTTTGACAGGGACATCAACGGCTCTTGTGGGTCCAGTTGGTAGCTATGCTGTTTCTGAAGCAGCTTTTGACTTGATGAACACAGACATAGGAACCGCTGGAGTGACGATGGATAAGGTAGCTGAGAGCGCTCAGGTAAGTAAAGCGACGATTTTTAAATATTTTGGAAGATTTTTTGCATTTATGAATGATTTAGGGCAAGAAGCGAAAGCGTTGATTGCGGAAAATCTTCCATTTGAAGAAACACTGATTGCCATGAGTGAAAACAAAATCCGTTATCTCAATCGAGTGAACAAACAATTTTATATCGATTTGATGACATACTATACAAAAAAAGAAAAAAAAGAATTTTCTGACGCGATGGATGCGTATACGCAAGAAAGTTTCAGTATCATGCTTGATTCGAGGGCGGAAAGAAGGAAAAGTGGATTTGAAATATTCGTTCAAGCAATGGTAGAAGGAATTTCTAAGCGGAAATCAATGAACAAAATTTTGGCGAAAACTATCACTTGATTACGATCACGAATCAAAATGGGACATCTTTGTCTGTCAGTGATCTTGGGGCACGGGTTGTTCATTTTCAAACAATAATCGATAATGAAAAACGAGAGTTGATCTTAGGTTTTGATGAAGCAAAAGAATATCTAGAAAAAGACCCTTATATCGGTGCTTCAATCGGACGTATGGCTGGACGGATTACGAATGGCACATTCAAATTAGATGATGAAACGTTCGAAGTAAAAACAGACCCGGACACTGGTCATTGTTTACATGGTGGTGCACCTAGCTTTGAAGCCAAGCAGTGGCATTATACAGTCATCAATGGTGAAAACGAAGCATCGGTCATTTTCTATCAGACTAGCCCATATGGAAAACGAGTGACGGTCCAAGGGATCAGTGACCGCAAAACAGTATTCAATCCTACAAAATTTAACCGGTCGACGAACATATACTTTGGTTGAATAGCCGATTATTTGCTACGCTCAATAAAGATACAACGCCTACAGGAGAAGTAGTTTCAGTAAGTGGCACAGCATTTGACTTCCAACGTCCTAAAAAATTAGGTGAGGTCTTTGCCAGTGATTTTCGCCAATCAATGATAGTGGGCGGCATCGATCATCCATTTTTGTTGAAAAATCGATCCAAGTAAAAACAGATGCTTCAGGAATCGTGATTTTTACAGCAAATTTTGGAGAAGATGGACCGGAAATGCGCGGGAATAAATTAGTAAATCATGGCGGTATCACATTTGAGACTCAAGAACTGCCAGGCTTGTTTATTTTTTCAGTTTGACTTTATCCGTAATGATCTATTATTCCTTCAGCGCAATGACCACATCATCTTTAGTCAGAAGAGCAAGTCAAGATACTTCGATAGATGGTGGATTGAGTTTTGGTGGATTTATCATTACTGTTGTTTTGCTTTTTTTCGTATTCAGTGCCAACCGATTTTTCTTGAATAGAAGGCAAAAGGAAATAGGCATCTATCAGCTTTTTGGTATGAATAAACTGCAGATATCAGGTATATATCTAGTCCATTTTTTATCTCCATTCCATCAGTAGTAGATACTTTATTTGCTTTTTTCATCATCCTTTTAGCAGTATCTGTATATTCAATATGGAAAATATGGCGCTATCCAATGATTCGAAGTTTTGGAGAAAAAGAACAAGGATATTTTGGAGCTAGTCATTTTAGGGAAATCACTTCATGGATGATCAGTTATCATTATCTTGATACATTAGTTTTCTTTTTTCCTTTTTTAATTTTTTTCGTTTGTGTGGTCGGTACTTATTTGTTTTTCTGTTATACATTTCGGTTATTTTTGATCATATTGAGTAAATGGAAGATTTATTACTATGGTATCAATTTTTTGATAATGGGTAACCATTCTCGGAATTTCTTTAATGACAATTGGCGGCACGGCTAGTATCTCTACTATTTTATCCTACCAGGAGAAAGTTGTCAAAATCTCGAAGAACCTATGTTTCAAACTGCTAATCTGATCACGGAAACACAATATCAAGCCTTCAGAAAAGTTAATCCAGATTTGCCGAACATTTCTTTGTACTGTTTGCTTGATCAAATGCAAACTCTTTTTCGGAATATTTCATTATATGGATCTAGTATTGGACTGCCAGATAATCAAGAATTGAAGATTCAACAAATGCTTCCAAGTGTATTAGGTGACGAAACAATGGTATATCTAAGTCCTGTACTGATTGTAGATGATACCGTTTTTGAAAAAGCAAAAGGTGTGGATTATCAAGTAGTCAATGTAGATGTATCAGGTGGAAATAATGAAAAAATAGATGAACGACTGAGCAATGACCTGTCGATAAAGTGGCTCAATGCTGTTTATTATTCTTATGATATCGTAAATGAAGTCTACAAGGAGAATAGCACAAAGAAACTTCCGGATGACCAAATGAAGGAAGCACAATTTAGGAATTTCTCTTCCAGCTATTCGAAATTGCGTGCAGTTAATCGGCGAATCGGTATCAATATTTTTGTCACACTATTTGTAGGGATGATCGTGATTATTGCTACTGGTAGTATTCGGCAATTAGCAGAAGCAGAGGAAAAGCTGGGGATTCCACAAAGAAGGATCAGACGGATGATCTTCGAGCAAAACGCACTTACCTTCTTTCCACCCATGATATTAGGGTTGCAATCAATGTCTTCACTCAGTATATAAAAACTGCGTTGGCTTATCTTGTGAGTGGCTTATTGATCCTTATCTATCTTTTTTTTTATAGTGCAGTACTGCTGTTCCTGATTTATCTGTTTTTAAGTTTGACAGCAAGTACACTCGTACGATTCCTACCGTGGATAAAGACGAAACATTCATTATGGAAACGACACTTGAAAAACCGTTGGACGAAGCAAATTTACTAATCAGAACTATGCTGGACTGCCACCGAAAGTTTATCTAGGAACAACTGGACCATTGATTAGTTTTATTTATTCACTAATCGCTGTTTTTATCGCTATAGGGACCTTTTTCATACGATCTACTTGATGTATAAACAAAAACGTCTTGAATAGAAGATATTTTAAGTGGTATTCTTTTTGAACCATTCGTTCATTCTGCATGCATTGGCGAAGCATATAAGAATAACCGTTTTTATGTAGCTTGTACACCTTGGATCGTCTTGGTAGCCATTATCCATTGCTTGATTTACATCCAAACGGCATTAGGTATCTATCAAACAACGATCAATTGGTCTACGATTTTATATATTATCCACGCTTTAGAGCATTCCTTTAGAGAAACTCATGCCATCGAAAATCCACTGTATCGAAAAATTTATTTGTCGATACACGAACAAGAGGAACATTTCGTCATTTGTTGCGAACATAGTGCACATTACGATACAAACCTATTTAGTCGAGGCATCACAGAAGAATTAGATGATCAGGAACGTATTCCCACTTTTTTTTGATCATAAACTTGCTTATACAGAATTCGATGAACTGAATCATAACTATGAAGAGATGCAACGTTTGATTGAAACGTTGAAAGAAGATGAGAATGAGAAAGAATTTGTGGAAAGTTTAGAGAAAAGCAACAAACTGATCGAAGCAATCTTACATGCAAAAAACACAGGGAATGTCCAGCAAATGCAAATTACTACGAAAATATTTTTTCAGGAATGATTTCTAGTTTTTTGATTTTATGTATAACCGCCTTGTTTCTTTCTTCCATCATCTCTTATGAAAAAAGAAAGCAGGTAATCTCTCTAGTCAATCTATTACCGGATAGTATGGTAAAGAAACATAGCATTATACTAGTAATAATCAAAAATGGTTTGGGAGACTTCCGTTATCCTGTAGGAACGATCATTGGTCAGGAGATACGACTGCCGATGTATGAGTATCTTTTCCAGAGCTTTCTGTTCCTGTTGTTGTGGGTGCTCTTTTTAAGTACAATCAGTTTTCTTCTATCTGCTTTATTTGAACATTCTCTAGTCAATCTTTTAGGTACACTTCTTTGTCTTTTCTTAGCAGAGTATCGCTTGTTTTCTTCGATTGAATGGATAGAATCAATCAGTCATTACTTGCATGCTTCTATTTGCTGTTATCCCTTTGCTACTGAGCATACTGTTATATTCGCAACAGCTTTTGATTTATCAACAGACGCAAATATCCAAAAAGCAGATGCAATTGCTTTGAAGGTTGATCAAAAAGTTTTGGAAAGTATGTGGGACTTGATTTCTGGCCAAGTAACCGTAGATGAGTTCAATGAGGAAAATATCCTAGAAGAACTTTGAAGAGATCATCAATCAGGTAGATTCTGTCACTCAACTGCTGTTTGTCCGCTCGCTCATTCTATTAACAATAGTGGACCCTGCCGGAAACACTGGAATTACAAACACTTACCGCTAGCATGAATAAAATGGCGGAAGATCTAAACCAGTCTTTACGGGAGAACGCTTTGAAACAATACCATTTAGCACAAAGTGAAGTTCGTGTATTGCAAGCTCAGATTACTCCCCATTTTATTTATAACAGTTTGGATGCCATTATTTCTTTGATCGAACAAGACTGCTTTGAAGAAGCTCTGACTATGACCCATGCACTTTCCGGCTTTTTTCGTAATTACCAGAACCTTTTTCCTGTTTCTATTTTAAAAATGATCTTGCAGCCATTGATTGAAAATGCTGTATACCATGGAACGAAGTACGTCCGTCACAAAGGATTTATTCGTATTACCACATGCAAAATTGATGAGATGATCCAATTCAAAGTTATAGACAACGGGATTGGCATCCCTGCAGAAAAACTGGCAGAAATAGATTCAGATTTCAGTATCGGCTACGGGCTTTACAACGTAAACAAGCGTCTCCTTCTTTATTACGGAAATGATCAAAAACCTATCACGATTGACAGAAGATGGTTATTTGATCGTTATGCACGACGAAGAAGTTGACCGGACGACTAACGGTAAAGGGCTGATTCGAGAAAAAACATTGGAAGAACTCAAAAAATTGAATGCAGGGGGCAAATTCAGCAAAGAATTTCCAGCAGCTAAAGTTTAGGACTGCTCCTCCAAAAAAATTACCGAGGGATGCTAATGATTGAAATTAAAACTGATCAGTATGAATATCCCGTATCGAAGAAAAATTAGCCGAAACATTAAAAAGTAGAGATTGGCCTTTTCAACATGCATATTGCAGCTTTCATTTGGATTCTTTGGAAAAAATCGCATTACTGGAACCGGAGAATGAGTACTTCTGATAAAAAGATCCAACTAGCAGCAGAAACCCCTTATATAGAAGGAGTACACCAAAAAATACTTGGTGTTCGAACATCCAGCCAGGCAGCTGATTTTCCAAAAGCAATTCGTGCATGGACGATTAACGATGAAGAAGAAATGGCCAAAGTCTTTTTAAATGATGCGTATCAAAACTCGATCGAATTGATCAAAGCAGTGGATGAGAATCCAACAAACGAATGCGAAGAATTTTTAAATCTGTTTATGTCTACAAGAGATTTATTATTGCAACCGCGCCTTTCATGGCAAAGACCCCGGTCATACCTATTTTGCTTCTTAAATCGTCCTCTTTGTTCCTGAGAATTCTCCTGAAGTCTCAGAAGCTATTGAAACATTGTCAAAAGATCGAACGGTTTATCTTGTTTATTTCGTAGAAAAACAAGAAGCAGACGATCAACTTTTATTAGATATCGAAAACGGTGACGGTCCATTTGCAGAAAGCCAAGTCTCAAAAAAGATACACAAACAGATCTAAGTCTTTATTCTGTAGTGGCTGATACACCAGTTGGACCAATCAAAATCAAAGACAGTGCAATACTTTACATGGATGATCCATCCACACTTGCTTTAGAACCAACTTATAATAGTTTACAATTAAAAGTTCCAGTCGTCCGGCGGTGCAGGCGAAGAAAGAAGCAGTAGAAATCGCAAAGAAATATGCAAATCTTGAGGAAACCGATCATTTTTATTGGTTTACTCGAAAGAAGACATACTTTTCACTGACAGGTACAAATGATAAAGGTTATCATTCCTAAATCTGGTGAAAAAGTAAAAGTATTGGATCAAACAAAGGGACTGACTGAAAACGAAGGAAATCCAAATCGAAAAAGCTGCTTTTATTACAAATCATTCGACAGGACGATTAGGGCAAGCATTAGCTGATTATTTAGCTGCCAATCCGGATACCACAATCGATTACGTGACTACGAAACGTTTGCGGAAAATGAACAGACAGATACCACTGTTTCAAAGATCTCTTCTAACACCGAGCATCTTGTGCTCGTTTTGAAGAAAACACCAAAAATCATTTCTTATCTACGTGAATGGCAGCCAAAAGCAAAAATCATTGGTTTCAAACTATTAGTAGATGTACCAAAGGAATCTCTTCTGGCAGTCGCAAAAAATAGTCTGATAAATAACAAAACTGATTTTATTTTCGCAAATGATTTGACGGAAATCCATGGCGAGACACACCACGGCTATCTCTTATCTAAAGATGGAACAGTGGAAGAAGCTCAAAGTAAATCGCTGATCTTACAAGTCAATTCGTCAAATTAGGTGCCCAGGTAGATGTGATTATGTCTAAAAGCAGCACACATTTTATCACGCCATTAACCTTGCAATCTCTGTCGAAGCGCGCAGTCCATACAGACGTCATGCAAGAATCAAATCCGCAGGTAATCAATCATATCGAACTAGCAAAACAAGCTGACTTGTTTCTCATCGCGCCACAGCAAACATTATCGGCAAGCTAGCAAACGGCATTGCAGACGATCTTCTTTCAACAGTCGCAATGGCGCTTCCAGTGGGAACACCAAAAAATTGAAGTGCCTGTTCCTAAACCAAAACAAAGTCCATACAGCAGCTGTCAATCGAACAGATATTATGAAAAGAGAATCAGTCTCTTTGAAACCTCCCTACCCTATTTAGCTGGAGAGGTAGTTGAGAATAAAAGTGATATCTCCACTTTTATTCCTGGGACAAAAGTATACGGATTAGTCAATCTAGGTGGTTATGCCGAATATGCTGTGATGCCTGCCGATCGTGCAATCCTTCTCCCTGATACGCTAGACTATGTTTCTGCTGCTGGAATCTCAGAAGTTTTTTTGACTGCTTATCAAACACTTTACTGGTGGAAAATTACAAGAAGGCGAAACTGTCTTGATCCATGCAGGAGCAAGTGGTGTGGGAACAGCAGCGATCCAATTAGCTAGACAGCTTTCTCACGCGAAAATCATCGTTACTGAGAAGAAAAACTCGCCTTTTGTAAAGAACTTGGTGCAGATGAATTGATCAACTATAAAAAACAAGACTTTCAAGAAGAGGTACGAAAAATCACTGAAGGTCGGGGAGTCGATGTTATTTTGGATTTCATCGGCGCTTCTTACTGGGAAAAGAATTTAGCTTCTATAGCCGTTGATGGACGTTGGGTCTTGATTGGTATGGTGGGACCATCGTGCCTGAGATAGACCTTGGTGTATTGATTGGGAAACGTGTCCAACTGCTTGGTACATTATTGACCCGCAAAAAGCTGGGCCTTTTCTAGAAAATGGCAAGATTCGGCCAATCATTGACCGTACATTCCAATTCAGCGCCTTTTATTTTTTGATTCCATTGTTGTTCTTTAGTATCTTTGCTTTTTCTTATTTCACAGAAAAACGAAGGCTGAATGTTTTCCTCATCAGTTTCGGCATCTACTTGTTTGTCTTGCTGTATGAAACGCAAAATATTTTCCTTGGCGGACTGATCGCCTTGATCACGATTCCTGGTATTTATGGATTGATTGTTTTTCTTTTTTGGAACGGGGTCACAGTTTTACGTAGAGAATCGCATTCATTAGCTAATCTTTTAACGTTGATACTAGCCATTTTTCTTACACTGTTTCTTGTTTTTGACTTTTTCTTGTTAAAATATTTGCCGCAATGGATAAATGCTTTGTTTTTCTGCGTTCCCCTGATCTTGATCTATCTATTTATCGTATTCTACAACTTTTTGACTGTCTCATTCTTGTATCAGTTCAACCGGCCTAATCAAGACTTCATCGTTGTGTTAGGCGCGGGTTGATCAATAACAGTTTCTCCTCTTCTAGCCAAGCGAATCAATAAGGCAATTGCTTTTTATCGGGCTCAAAGCCGTGCTACATTAAATCCGCCCATCTTATTGATGTCTGAGGAGCAGACGAAAAAGTACCAGAGGCCATTGCGATGAAACAATATGCCATGGAACAAGGAATCCCTGAAAGAGACATTCTTGTCGAAACCAATTCGACAACCACTTTGGAGAACATGCTCTATTCAAAGGAAATCATGGATCAGCAAATGAAAGGGCCATACCGCGCGATCTTTAGTTCCAACAATTACCACTCTCGGTATATTCATGGGGAGCTTGTCTGCTTTTTTCTTAAATAGCCTGACGTTGTGACAGATATCCGACTATCACATCCTTGGCTCCTTTATCTACTACCAGTTAGTGTTTGCTTATCTCTATGCGTATCACGGCGGTCTTTCTAGTCGTGGGCGGCTTATTACACTTACACTGTTTGGAACCATAACTACCCATTCTTGATTATCAGTGGAATCAGTGCGGGTTTTAGTTCTGTATTTGGCACACCTTTAGCTGGAACATTATTTGGATTAGAAGTGTTGGCAATCGGGAAAGTCCGAACAGAAGCGAGCTGGGATTGCTTTTGGTTTGATTGGTTGGGTATTCAGCCGTTCGATCGTCTTTTTAAAAGCGCGATATGCACAATGGATTCCTCATCCTGTTTGGCGAAATACGATAGGTGGAGGCAGCATTGATTTTGCAAACACAACGTTATCTCGGATTGAGTCTTCCGTTACTTCAAGAATCATTTAATGGACAGGCACATGTCTATGATTTTATTGGGAAGTTTGCTTCATGTTTCTGTTCCTTTTCTTGCAGGATTGGGCTTTATCGGAGTATTTTCTGGTGATTGTTCGGTTCACAAGCGGCAGTATACTTCTTTATGAGATATATTAACGGAATATTCTAAAGAACACCAGCAAATCTTTTTGCATTTCTGGCAATATGACTGCACAGTCATCTTGAAGGATGTTCGAACTCCTTTTCTAAGTGACGGGATCCAAACACTGGAAGATGCAGGTTACGCTCCAGTGATCAGAAATTCAGGTGGATTAGGGATCGTATCAGATGAAGGAATTTTGAATATTTCTTTGATTTTCCCCCAGAACCATAGATGACGCTTACGAGCAAATGCTCCTATTGACTAAATACGCTTTTCCAAAGGCACCGATACAAGCATTCGAAATCACCCATTCTTATTGTCCTGGAACTTATGATTTAAGCATCCATGGCAAAAAATTTGCCGGTATCGCTCAGCGTCGGATCAAAAATGGGATTTCTGTTATGATGTACTTAAGTGTCAACGGTAATCAGGAAAAACGTGGGCAAGTCATGAAGCGATTTTATCAATCTGCTTTAAAAGAAGACTTTGGTACAAATGGCTATCCTGCAGTGGATCCTGCTACAATGGCAACACTTGAAGAACTGCTTGACCAACCCCTTTTTGTAAAAGAAGTCAAAGAAGCATTTGCAAAAGCTTTTGAAAAGCTGTGATTTACAGGATTCTACCGACTGGCAAAAAAAGAACAAGAAATCTGAGAAATGACATGGTCGGATGCGGGGCCAGACATCATGATCATTGACCATACATTTGTCGATCCAGCATATCGTGGTCAAAAATTAGCTGAAAAGCATACTGGAGTAGAACTAGCAAGACGAGAGGGGAAAAAGATTATCCCTTTGAAGTAGCAGCCTATTTGAATAAGCTTTTGGCAAGGCATGTTGTTTCTTACAGAGATGGTAGAGATAATTTGATTGCTCGTTACCAAAAGGGCCAATCAGGAAAAGTGTTAGGCCTATCTGGACATATGGATGTCGTGGCGGCTGGTGATGAATCGTCTTGGACCTATGCACCCTTTGCAGCAGAAATCCATGGGAACCGTTTGTACGGACGTGGTGCTACAGATATGAAGAGGGCTTGGCAGCAATGGTGATGCCATGATCGAACTGAAAGAGTCAGGAAAACCATTTAACGGAACGTCAAATTATTAGCCACTGTCGGAGAAGAAGTGGGTGAACTAGGTGGGGAACAGCTCACGAAAGCAGGCTATGTAGATGACTTAGATGCCTTGATCATCGGAGAGCCAACCAATTACAGTTTGATGTATACGCACATGGGATCAATCAACTATACAGTCACCTCCTATGCCAGACCAAGGTTATAATGCAATCAATCACCTAAATGAATTCATTACGAAAGCAAATGCTGAAATGAATCACCTCGCTTCCCAAGCCACAAGGGAACATCCGATCGATTCCAGAATACCCAAATGATAAAATCATTGCATTGCTGCAATCAATCGTCAATGAATTGAATCAAGAGACAGACTATCATTTGGAATTGATGATCGATTACAACAAAATACCTGTCAAAGCAGATCCAGATTCTCCTTTGATTCATTGCATTCAGCCAGCCATTACCTTTAGTTGGAGCGGCAGCAACAACGGATGCAGCCGAATTTACGAAAGCTAACCATTCCTTCGACTTTGTCGTCTTTGGGCCTGGTGTCGTTACTTTGCCTCATCAAGTAGATGCGTGCTCAAACACTGCGGCAGCAGCTGAAGATCTATGCAACAGAAAAAGAGCAGGAATTGGACAAACTATCGACAACAACTAAAACAGTTGGTGGAAGAAAAAGAACAATTTGAAATACAAGAATTAGAAAAAGAAAAAATGAAATTGAAAGCAGAAGCAGACAAGGTGCAAGCCAATATCAAAAGCATCAGACCTCTTGTTATTAGTAGGACTAGCTTTGATTTTCAATGAACAGATCAAGGATTATTTTGTCAGAGAGACAGGAGATAAATATGCTATAGCGAATGTAACAAAAGAAGATCTGAAAAAGAATAACGATAAAGATGTCAGTTTTGACTTTGATGCGGTAGAACCAATGACGACAGAAGGGGTCATGAGGTCGCAAATGAGAGGAACAGATCTACCAGTGATTGCTAGTATCGCAGTCCCTTCAGTTTCAATCAATTTACCGGTTTTCAAAGGCTTGGATAATACGTCACTACTTTACGGAGCAGGAACATTATCTCCAGATCAAGAAATGGGAAAAGGAAATTATGCCTTAGCAAGCCATCGTGCAACGAACCCTGAATTGCTGTTTACACCGCTAGAAAATTTAGAGATGGGTGCCAAGATCTATTTGACAGATTTAGAAAATGTGTATACATACAAAACATTTTTTAAAGAAAAAGTTGCTCCTACAGATACCCAATTACTGAATGAAGTCGAGGGAAAAGAAATTGTCACACTAATTACTTGTGGCGACATGGACGCCGTCACGCGACTAGTTGTACAAGGAGAACTGGAAAGTGTCTCTTGATGGTGACATCCGTTTTTGCCGATGTAGAGAAAACAAACGAATCAACGCAATCGATCCCAAAGGAGGCTACTTCTAATACAAGGCAAGAAGAAAATAAGACAAGTGAGACCTCAGAAGTAGCTGACAAACGTCTGATAGCAGTGAAGAGGCACTGGCAAGAGCTGTTTCAGCGGATGGGTACAGCGAAGCTGCCACATTCAGAATTTTAAAGGAACGGCAGCTCATCCAGGTGGATTGATACCAAATATCGATGGAAATGCCATTATCATTGCTTATATGACCGATTTTTGGGGAAGCAGATATCATTTTACGGGAGAAATAAAATTTACCGGGACACTTGATTTGTATGATGGTTCTAAATTAGGCCTGATTTACGCCCCTCGTGCAACTGTCACATTAGATGGTGTTTCCGGTGTGTTGGATGTCCAACCAGTGAAGGAAGGACTGAATGCCGCTCCGGGTAAAGCCTATTTTTGTAGAAGCTATCAATGGTTCGGGAAGTGAATTTTCGGTAAATACAAAGATCAATATTACCAACGACAACAATCGCGGAATTATCCAAATGAGGATGCGTTTTGTAGGAAAAGGCCTTTCTTTGATCGTAGAAGGAGCCGGATCAGTTATCGACATCGATAAGCAGAGTAATGGAGGCTCATTGAAGGTAAGAAATGCAGGGGATGGCAAATCTTATGTGAACAGACTCAATCAAGGAAACCAATTTTATGACGCTTCTGGTTTTCTAGAAAGTCCAGGGTCAGCTGATTTTACGGTTACTGGAGAAAAATCAAATATCGATATACGCGCCGGTATGACGGGACTGCTCAATGCCGCTTTTCACATGGATGATATTAGTGACCAGGAATATCGGATATCATAGCAATCGTAAAAAACGAAACAAAAGAACATAACATATCTGCTATTCATTTTGCAGTTGAAAAAGATTTGGAGAATACACGGAAAAGGCCGCACAACCGCAAGCAGCGATGAAGGAAGCAGTCAGCTACTACGGGAAAAAAGCATCTCATTGGACAGAAGAGATAACCGATGCCTTGCAATTTGGAAAAAAAGGAAGAGGAAAAAGAAAAAATCTTCTCGCACTTTCTCGTAATATGTGGATTGGGACTGAAGTAACGATTCATGTATCTTTTAGCCGAAGAGAAGTTTTTTGGATCTTGAATTATCTTGCCAATCATGAAGCGATTTTAAGAATTTTGCGGATCGAGGACTGCAGATCAGTGATCTATCTGTTGAAGGGGAACCCATGAAATTGTTTTTGCAGGGAAAAGAATTTACGGACACAGACCAGATTTTTCATGAAATCCGTTTGAATTGGAAAAAGCCTTTATATGTGGAATGTATATTCGAAAATGCTTGGCAGACAAGAGAATATCTATATTGAACGATATTTTCAAGAAAAAGAATTACATACTTATATCACTCAACTAAGCCAAACCTTCTATGATCCAGACAAAGAAAAAGTGATGGTTAATTACCCGAACAATTCAGAAGGTCGCCAATTAGAGCAAGTGTACCATGAAGTTTTCAAATATTGACGGTGAAGAAAGAGCTGGATTATTATTCTTTACCGATTATCGATACGGAATATTGAAGTATGATGGGAAGAAGGAACGATTTATCTTTAAATCTGTTCGGGAAGATTTGCCTCTTTCAGCAGGGATGGATCTAGAGGTCTACTATTTTACAGAAGAAAAGCACTGGGTTCGAACAAAATTGGATTATTTACAGACGATCGTTTTGATTTGATCCAGTATTATGAGGAATATTTTTTAGATTCTGGAAAAACATTAGATCAGATCATTGATGAATATGGTACACCAAAGCAGTTTGCCTTAAAATTAAAAATCAGTTACTTTTCAGAAGAAGAACAAGCAGAAAACGAGTTAGTGAAAAATCCAAAAAGACAAATTCGCCTGATTTGGTTAATCATTATCGGTTTATTTGCTTCTCCTGTCCTCATTCCACTAGCACTGGGGTTTATATTGGTTATTGGGGGACTATTGGTTGCTTTACTAGCGCTCATTTTTAGTATCTATGTTTTATGTAAAGCGCAGTATTTATTTCGCCACTGTTGCTGAAAGGAACAAAAGGGCTTTTCAAGGGCGGGGCATATATTATTTTTCCGTATGATATAAGAAAAGAATTCGGTGCTGGAAGAGTTAAAGTCCAAGCAACTTTTGACAATGTGCCATATGAAGGCAGTATCGTGAATATGGGCGTGAAAAACATGTATTTCAATCGTTATCTAATCGTACGTTACCTGACTGCCTTTTTCTTTTTCATGAACATGCAATGGATGATTCTGCTTCTATCAGCTAAAAGTTTAGGAAGTAGTTTACCGATGATTCTGATTTTAGCTATTTTGCCTGCAGTAGGAGAACAAGTAAAGCTTTATCGAAAACAATGGACAAAGTGGTATTTTTTGTTCCAGAGTGTCTTTAATTTATTAGTGATTCCAGTGTTGTTTACCTCAGGATTTACATTCTTGTATCCTTTTATGGCAAATAACAATGGAGGACAGTTATTTGTTTTCATTCTTGTTGTAAGCGGTATTTTTGCCAGTGCATCAACCAAGAATTACGTCGATGATTATCTGTTTGTTGTATTACACTGACAATTGGGGTTATCGTTTGCTTCTTGCCGGAATTTTTTTATGGTTTTCGCTAAAAGAAGGACGTTTTATCGCGTACTTGTGTATTTTGTGTAGCATAACGGTATTGCAAATGGTAATTTTTTACAATGGAAGGAAGGTTATCAGAGAATAAACAAAAGCTCCAGCTTTCTTATCAAGTAAAGGCGAGTTCATTCTCCAGCAAAAAAGCGGAATCTTTATAATTTTGACCAAGAAGCTTACTTCAGGAACCATAGAATTTCTGGACGGTTCCAAATTCAAAATGGCGAAACTGGCTTCAGAGAAAAAGAGGATCTTTTATCTCCTTTGTCCAATCTGAATTTCCGCAAAAAACAAGTGTATATATTAATTCTTTATTATGGGGCTATAAAGATGCAGGATTCAGAGAACCAGAAGAAATTTTTAGGGAGAGTGGTTTGCTGCATCTGTTCAGTCTATCGGGTCTACACATCCAATTTTATTTAGGGTGGCTTATTTATTTCGACGTATCGGATGGCCACTACACGTCAGTATTATTCCGTTGAGTCTACTAACTATCTGTTATGTTTCTTATTTGCAGTTGTCTTTTGGCTTCTTTTACTATTTGATCCTCGATTTCTTTTTCATGCGGGTGGACAGCTTTGTTTACTATGATCACGATGCCGTTGATTGTATGGCATTTTTATGAGTGGCCTATTTTAGGTAGTCTTTTTACATTACTGATTGCACCGGTATTCAAGTTTCTTTTTCTTCCTGGTGTGTTATTTCTCACACTCATCGCTGGCTGTTTTTTTGACTTTGCCATTTTTACGCTTTTCTTCAACGATCGCTTTTATCGATGTCGGTCAAGGTCCTTTTCGAAAAGAAACGATTTTGATCGATACTGGAGGTCAGTTACACTTTGAAAGAGAAAAGTGGGCGCAATGCTGAAAGAAATATCGTTCCATATCTAAAAGGTCAGGGGATAAGTGTAATCGATAAACTCATCTTGACACACGACGATACGGATCATGTGGGAGAATTACCCACGTTATCTCAGCATTTTACTATCAAAAAAATTTATATCGGTTGGGGGACAGGATCAGCGGTTATTATGATCTTTATGTATTGACTCCTTTTGAAAAGGGAGAGGGAAGAAATGAAGATTCGATTGGTCTATGGATGGAATATAACAAAATCGTTATGGTCACCCGCACAGCGAAGTATTGGAGACACTAGAAGAAAATCAGATTTATGTGCATTTCGCCTTACTGCTTGATTTTCGTTATCATTCCGTAAGCGGGTTCATCACATTGATATTTTTATCTCTTTTTGCTGGATATTATTTTCAAAGGAACAGGCGTATTATATCTTTATTCATTGCCAATATTATATCTACTGTCCTTCCTTTTATTTTCGCCATCCTTTAAAACCGACCCAGCTGATCTTGCTTCTTGCAGGTATTACTTAACATGCCCAAGACGTATATATATTGCCAGCTTCAGAAGTATTTTACATCTATTTTCGCTATGGAAAAAAACGAACATTCTGGGACAGCAACTGATCTCAAGATTTAAGTATTTGGGACAGATGGATATCGGAGAAAAAAGAAAAGCTCAGTTAGGTGCATTTACTTATTCTTTAGAAAAACAGGAAGTTCGTCTGCGGTTGTCTTCTGTAGGAGAACACCCCATCGTTGCTTTAGTTCTCGAGATTTTGCAACTATTTTACAGAAAACCGTCAGACGTCGAAAATAGCACAGACTTATGATACACTTTTGAGACTCGCATTACGGCATCGTCCAGACTTGCTAATCATTGGCGAGATAAGGGGTTTTTGCAACCGTACATGCACGCAATCTTGAAGGTACATTGGTCAGAATCCATGAACTGACAAAGAAAAAAGAAGAGCTATCTGAATGTTTAGCTGGTGTCATTTATCAAGAACTTTTGGAAGATGCCAATCACCATCCTTCTGTTTTATGGAGTTATCAATTTATGGAGGAAGAATCAGTAAAAAAATCATGGGA--GTTAAGCATATACTTCTCTTATGCAATCTGGCTGAGCCCAGCAGGAAAAAGTTCAATCAACGTAGATGAGACAAACACTCAAATGATCGAGTCTCAAAGCAATCGAAAAACTTCCGAAGTCTTTCTTCCGCTTCATGTTACATGGCACCATTCGGGAATGATCCAAGAAACCAACAGTGAAAATCTCGTGTACCGATTGCAATTGATCATCGATAAAGCAAGATTTGGAAAGCTTTCTGAAGTAGTTTCAGGAGACAAATCACAGTTTGAACAGGTGAAAAATCTGAACTCTGGTTCATCGACGATCGACACGCAATATGCTACGAAACATTCGATCAAACTGAAAAAGTATAGTTATATCCTGTCACAGCAACCCTATACACTTTTTAGAAATGCTTTTTTCCAGAAACGATTTTTTACGGTGGGAATGAAACAATGTCTATCCATTCGGAAACGCAAGTAGTTGATTTTCGTGGAGAGCTGCCAGAGAAAAAAGAAAATGCTAGTGTATTTTCTGAAAGTTTCCCCTATATTAGCAAATTAGGCAGTTCTTTAGGGAACCTCAGATATTTTGACCGCAGTGACAATACGATCGATTATCGGATATTCGTGGAAGGCTTCCCGGTTTTTGGGACAGACAGCAGAGGACAGATTGGTGTGGAAGTTGGCGGTGAAACGAATGGTTCTGTGCAAGTGAATATCCAAACCAGTTTGAATACGATTCAAGTGCCGATACCTTCAGACGAAGAAGTAGAACTTGCAAGTACGAATGAAATCATCCAGCAGTTAAAAGCTAAGGGAGCAGATAGCAACAAGATTGGTTCAGTGATCGTTGGCTATACATGGCAAAATGTCAAAGAAACGAATCGTGTCGTTGATCTCTTACCTGAATGGTATGTTATTGGCGGTACGCAAGGTATGTATATTCTTTTAGGCTTATTCATCAATTTAGGGATCTTTTTCCTGTTGTTATTCGGTTATCATCAGAAGTGGCCGATACTGGCATTGTCGGTCATAGGATTTTTATTGATTGCTGTGGTTATCTTATTTTTTATCAACGGTTATAATCTAAAAATGCGTGCAGCTTTTGTGAGTATACTGATCTTTTTATTTTGTATTGCTTCCTATCACTGATTTTTTAGCGATCCAAGGTTTTACATCGGTAGAACTAGAAGAATTATCTGGCTTAGATAAGACTTTAGCGATTGATTTTAGATTACTTACGAGATCGTTGCTTCTGATTAGTCTTAGTGGTGCTGTTTTAGATGCGAGTGTAGCAATTTCTAGTGGGACATTCGAAGTATATCAGGCAAATCCGCAATTATCTTTTTACCAATTGCGCCATTCTAGTTTCGCTATTGCTAAAAAAATATTGGCGTCAACAGTAATGACACTTCTTTTTGCATTCATGGGAAGTTCTTTAGCGTTGATCCTCTGGTTTATTGATTTAGACATTCCTTTTCAGCAAGTGATCAATGAAAAATCATTTGTTCTAGAATATACGATGGCTATTCTTACCACATTGTCCGCACTAATTGTTCTTGGCTGTTCTTTTTCCTGCGATGGTCCAGCCCTTTACATTAGTCACATTGGGATAAAGGAGAGGTTTCCGTTAATAACGTACTTACCCGCTTATCAGTTGATCGGGCTACCTTGAAAGAAGATCTGTTTTATTTACAAGGACATGGAAATATAGCAGCAGTCGATGTTTATTATCATTGTTACTTGCGCTATTCTACAAAATATCAGATACTTCTTTATCTGTTGGAAAATGGCTCATTTGATCGGCAGAAACTTGTCATGGAACTTAATATCAGTTCGGCTACTTTGTCTCGCAGAGTGAAGGAATTAAATGATTCTTTAAATGAGTTTCATCTGAAAATAAAAAGCGGGCGGCTGACCGGTCCAGAAAGTCAAATTCGTTATTTTTATTTCCAATTATTTTGGTTTGGACGTGCCTATCTTGAAAACAAAAAAGAATACAGTGATTTATCAGGAAACACTTTTTTAAAGAAGCGAATGCGCTGTACGAAAAAATCCAAACCAGATTATAGCAATCTTGGATTGTTTCAAACAACACAATTTTTATTGGACCTCCATACATTTTTGACCCGTTACTTCTTTCAATATGCCTTTCCTTGGAATCAAAATGAAACGTTGGTTTTTTATTAACTTTACATTAGATACACATAACTCGCATGTCCAGGAGTTTTTGATAAGCGAAAAATACAAAGACGACGTAGTAGCTCAATTGAATCGAACGTTTAAACAATCGATAGAAGAATATTTCTCTTTTTAATTAAAACAGCGGTTAACTGAAGTAGAAGATAAACAATTCCTGGTTTTATGTGAAAGATTGGTCAGACAAACATTTGCTATTGTTGAGCTTTGAATTATTTGCTCGCTATGCATCTATTTTACGGACGCTGATCAAGCAGTTAGAATTACGTCTGCAAATTGCTTATGATCTTAATGGCGGATATCGTGAAAGAAATCATCCAGGAACAATTGCTGAATACGATCAAATATGATTTAGTCGAATACGAGAAAGAAAAGCAGTATGATATCATTTTGACTAGCCAATTGAAAGAGTACCCGTCACAGCTGTTTTCAAATAGATGTTTTTGGTCAAAAAAAGATAGTTGGACAAACGGTCAGCAGTACGAACAGTACGGTTAGAAAAAATGACCGTACACTATATACTCGCTAACTACCCCACTTGCAACTATAAACGGCGGAGAGCTGGCGGAGTTTCTTTCTGAAACAAAAAATGCTTATCTTAAGCAATGATGAACAAACAGAAGAAAAAGATATAACATTAAGTACAGCCATAAAAGTAAAAAAGGCGCTAGAGGATGCTGGAGCAACGGTTTATTTGACCCACACTACAGATGAATTAGTACAGCTGAGATATATGCGACTACAGAGGCAGATGTCTTTATCAGCTTACATGCAGACTCTACGGAATATGCGAATGTTTCTTCCTGGCGGGGAAATTGAAGGAGAAGAGACGAAAGAAGAAGCGATTGTCCGTGAGCTGATAGAAGAAATGGAACTTATTATTATAATCCAGGATATTTCTTTGTTGCTGATTCTTGGAAGCGTATAGGAGAACCAACTGAAAAGACCAATAAAACCTGCTGAATGGACTCATCGAAACTGATTATCAAAAAATGTTCCGTATCACGATGAATTACGTACATGATACCTTAGATGTGATGCAAGATAGTTTTCATAAAGCCCTGAACTATTTTGAAAAAGAAATAGTAGCGCTGCGTTACACCTCTATCAAAA-GTCAAATCAGAAAAATACAGGGAGATATCCGACTAGCAGGCACCTTTGCATATAAATGGACGCAGATAAAAAAAGAATACCCGACATACATCTATTGTCCAATACCTTTATCTGAAAAAAGGCGAACAGAAAGAGGATTCAATCAAGTAAGCGAGATGTTGAAAGCAGCAAGAATTCCTTTTCAGATGCTACTCAAAAGAGAGAAGCATCTGCTTGCTCAAGCAAAAAACACGCGAAAGGAAAGATTGGAGATGCCTCAACCTTCAGTCACCTTTTCTAAGATACAAAATAACACACTCATCCGTGTAGCAAAAAAAATGGGTTTTGATGGCTGGGTCAGTTTTCGTAATGCTTTTTTAGCTGAAACAGCCTATCTTGAAGGGAATTTTCAAGACGTAGATGCGAATCTTCCTTTTTCCACCACAGACGGTATTATGACGATCGCAAATAAAATGGCTTCTTTAGAACAGATGACGATTCAAGATACACTTTCTCTCATTCATCATGACCAACTGCAAAAAGCCAAACAACTAATGCTTCAAGCAAAAAAAATCGTGATTTTCGCCAGTAACTCGAATACTTTGATTTCTCAAGATTTCATGCTGAAAATGAAGCGCATCAAAATGGATGCAATGTGATCCTTCGTACCGCAGAAATATTGAAACAAAATCATGTGCCAATTTTAGCTTTGACCAGTATCGGTGATTCAATGAGTACAGCCGCTTTGCGACTTACGACACGCGAACGACTGTATTCGAATCGCTATATGACCAAGATGGTTGCTGATCAGTTAGGCGTGACCGGAACGGTAAAAAACGAAGACGACGGCTCAGTCACAATCGAAGCAATCGGAAATGACGACATCATCCAAAAATTTATCGAAGAAGTCAAGAAGTCTCCGAGCCCAAGTACAGCTTGAAACTGTTATTACTCGCTTTGATTTTGTCGGTACCTGGAACGATCGTTTCTTCGATCATTACCGTTCAGTTATTTGGCGGACAATACTCTATTGTTTATTTTCAAGCTTTTCTGCTTTTTTATTGATAGCATGCCTGACTCTTTACCATTTGCAATCGGCTTTAGCCAATCACCTTCCTTTTTATCTTTTTCTTTTACTATTCAGTCAGGCAAAACAAGCAGGAATTGATCAATTGGCACCTGACTGGTCTTTCTAAAACCAAATTATTCCTTTTTATTTTCTGGCAGCTGTTCTTTTGTTGTATCTTGGTTTTATTGTGGATCGTAAGCTTCCAGTCAGTTTATGAAGCGCTTCTTCAAAGGATCAATTTTCTGTACAAGGCATGTATATGTATTGGAATAATGATTTGTTTAAACAAGCTGGATTAGATACTGAACAACCACCTACTACTTGGGAAGAATTGACAGAAATGGCAACGTTAAAAGATCCAAAAAATGATTGAGGAATACGAAGTAAATACAACCATTCCTCAGAATTCAAGCTGCAAGAAATATATGACGTCAGCAGACATACGATTCGGCAAGCAATCGCTGTGTTGGTAAATGAGGCTTATGGGGTAGATGGTTTGATCGTTGAGCCTACGAAAAGTAATCAGTATAACCCAAACTTAGCACTTTATGTTGCTTTGAGAGAACAAGGCATTCCGATGGTGATGATCAATGCTGCTTATGAAGAGTTAAATGCCTCGATGAAAGGTTTTATCAGCGCGTGTGAACAGTATAATGTGCGTTTTTTGACGGAAGATATCATTACTTTCACCACGGAAACACGAGAAACAATCGCTGAAAAAACAGTACAACGGTTGAAAGAAGAACAAGCTTTAATGGCATCATTAAGTTGACAGAAAATGGCTATCATATTCCAGATGACCTATCGATCGTAGGAACAGACGATTCTTCTTTAAGCCATTTAGGGAATAAAAAATTGACAACATTGACGCATCCAAAAGAAAAGTTGGGACAAGATGCCGCACGGTGGATCGTCACAACGATTGAAAAAGGACAGGCACAGCCAAGGAAAAAAGGAAAGAAATACTTGCGGTCATGAAAGAAGTCGATTATATCCCTAATGCAAATGCCAGACAGTTAAGAAAGCATTGGAGTGATTCTGCCTTATACCAATCATCCGTATTTTGATCAGTTGATCAGTGGGATCATTGAAGCAGCGTTTGATTATGATTACAAAGTGACACTTTTACCGACGGGCTATCATAGAATTTGCAGCTAAAGCTTTCGATGGATTGATCATTACGTCTCGTGCCAATACACTAGATGATTTATTGGCATATATTGATCGAGAACAATCAATTACAGAAGGTCTTACTTATTTGAAGCAAGTTATAACTCAAAAATCACTTTGCAGCTATGTCATCAACTTTTTCCATCTTTTGATGAATCACTTGTTTTTTGGGATTGTATAGATGCAGAGAAAGGAAAACAAGCGGCTTCTTTTTTAAAGAGCTTGAGTTATGGTCTTTACAAATTCGGATATGGTTGCAGCAGGCATCTTGCAATATCTGCAAGATAAGACACCAGTGGTGATTGGACGCGATAATTTGCTGATCAGCGAGCTTCTTGGTTTCCCAACCATCGACCACCATCTGGAATTGGAAAGAAGCGTTGACCGAGATCGGCCAGTGGATGACCCAACAAGGGGGAATCAAAGCGGCATATATCGAGTGTCTATATCGGGAATTTCGTAGCCTTGCCACATGGGACTGACAAAGATGAAGAAGTAGTAGAAGAAGGAATCTATTTAGTCCAAGTGCCTGATGGTGTGGACTTTGGAACAAAAGAGGAACCAAAAATCGCGACACTCTTATTTGTAGTGGCTTTCAGTTAGCGGTGCTCCAAGATTTAGCCTTTTTCTGTTCAGACATCGACCAAGTAATGGCGCTTTCCAGTCAGTCTATCATATGACGACCCTGGATGTAGCTGCTGAGTCAACAGAAACAAAGGAGGATGAGGTATTCCTATCCTCCTATGATGAAGATGGAGAAGACCTAAAAGTCGAGACGATCGATGGTCAAGAATGGTATGTCGGAAAAGCAGAAACCGGCACATTGATTTTTGAAACAGAAAAGATCCCCGATGTGAACGAAGGGTAACTACCTCTTCAAGTGGTGAGACAAAGGCTCGCCATATGACGGAGAGAACTTGATCGATGATAGTGATTATACAAACGGGGGAGCGAACTGGCGAAATTACGACTATGCTACTAATAATGGATCAACTGCAGGCGAAGAAGATAGAAACGTTCCAGCTCAAACCGTTCAGCTTTGGGGAAATGAACGGAATTTTGAAAACAGTTACTTGGATTATAACGGGGCGTACATCAAAAAATGGGTAGAACCTGTTCTGCCGAATCGGTATGGTGAATTTTTACCATAATAGTCAGCTATCAATAACCATGAGCAAATCAGTTCGGACATCTTTCCATTGACAAATGATATCAATCGTTTGGCTTAAAAATGGCATGAACATTGATAAAGACAATGGCGGAGAAAATAGAAACCAGAAAATTCGCAAGAAAAGTCATCTGCGATCAACACAGTTGCTTATCATCATTGGCTGAAAAACAAGTATCAAGAGAACCCGCCAAGTATCTTCTCCATTGGTTTAGGAGTGGCGTAACACCGCGATATTACAATGCGAACAACAAGAATGACAAGAACGATCCAGCAAGCCACACTTTATGATGAAACTGGTTTTAATGTCTCACCATTTGGAGCTGGCAGATCGGCAGATATTCAGTTTTACCATCTAGATCCAGGAGAAAACGGCATGAAGTACCAAGAGCCAGAAATATGGGATGAAGAACGTCATGGACAAGCCCCACCAACTCCGACAACGTATGTCGGACGGGAAAACCAAGCTTATAACCAACTATGCAGAATACAAAATCATTGAGAGCCAGAACCCAGAAGGTTTCAAAGAACCTGATGAAAATGACACATGGATCTTGCGACTTTACGATAATGATTCACTGCTTACAATACGTTTGATTATCGGGAGATCCGAGTTAGAAAATTAGACCATGAAGGCCAAGATGGTGCAGGTTTCGATATCAGGAAAGTGGGGGATTCTTCCTTCCCGCTGTATCGAGCATACACCGGATACTTCGAGGCTCGGACTGTCGCACCAAATGGGCCGGAAGGCTATGAAATCATCGATGGTGTACTACAAGTAACCTTAGAAGATGAACTAGCGCCAATCGATTTGGAACTTTTGAAAATTGACAGTATGAATAGCCGACGTCTTGAAGGCGCAGAATTTTCAATTGAGAAACAAAATAGTGCAGGAGAGTATGAAATCATCGAGGGAGGCTTGGCACCAGATCGACTTGTTGGAAAACTTCCAGGTTACTTTATTTAGAAATTAGTTATCGAGAAGAACCTGACATAGAAAATGATCGGGTAGTTCCAGGAAAAGAAGCGGGTACACTAAAAGTTGAGATTTCGTATTATCCAAACGAAGAAGCAGAGACGCCTGATCTACAGCAAGAGTTAGAATATGAACTTTTGGAGACAAATCGAATCAGATTACAGCTTAGTGTCGGGAACGATCCTGAAATCCGTTGCCTGCTACAGGAGGAAAAAGGCTATCATGAAACGTCAATCCGAGATATTCTAGCAGCTTCTGATACAGGAAAAGGTCAATTTTATTTCAAAAAAAGAAGTTTGTCTAGCGGTGATCCATGCGCATATGGACGTATGGCAGACAGAATTGTTCGAAGACATCTTAAATGCTGGAAAACAGCCAGAAGAAGCATTAGAAGAAATGTTGGACTGGATTTTCGCTGATCATGAGACACAGATCACTTATCATGGCTGTCCTGTAGGTAATTTGATTATTGAGTTGAGTACAGTGGATGAAGAATACCGTCTGTTGCTACTAGAATTAGTCAATCAATGGGTCAAGTATACGAAACAAAATATCCTGGCACTTTCTGAAGAAAAACTATCCGATGAAGAAGCAGACCGTCAAGCCAAAGCGTTGATTGCTGAAATCCAGGGAAGTATCTTATTGTTGAAAGTCACACAGGATCTATCACTTTCTTTGATGGGAAAATCGAAGATAAAGAGTATAGCGGATTCGACAATTGAATCTTTTAGTAGAATCAGGAGAAGTAGCTGCTTTGATTGCCCCGAACGGATTTGGCAAAACAACTTTGCTGAATGGCATTGCCCAACTATGATCAATTGTCCCTTCACAACATCTCTCCTACTGCTTATACAGATTATCGCCGGTCTTTCTTTTTTCTAGAATCAACGAATCAGTTATCCGAGACTTTGATCAAATACTATTGGCAGAGCAAAGTAGAATGCCAAACTGTTTTCCAACGATTGAAGATGACTGAGTACCTTACTTTGCCGATTGGAAAAATGTCTCTAGGAATGAAACAACATGTCTTGCTTGCTGCTTACTTGATCAGTGATTCATCTGTCATGTTATTCGATGAACCGTTGAACGGATTAGACCCAGGAAGTATTGATATCTTGAATAGCCTCATCAGACAATGGCAACCTTGCGCTTTTATGATGAGATTGGACTGCTAAAACCAGCTAGGATCAATTCTTCAGGTTATCGGATTTATGGCAAAAAAGAAGTCGATCGTCTGCAACACATCTTATTTTATCGAACAATGGCATTCAAGTTGGATGATATCCAAGAGGTCTTAGACAATCCATCAGCAAATGTTGCTGGAAAAACGGGCACAAATCGATACCCTCTTGACAACTGTCCAACAGACACTTGATATGTACGAAGGAGGAAGAAAAATGAGTGACAAAGAAAAATTTGAAGGGTTTAAACAACAAAAGTAAAAATACGGAAAAAAAAAGGTTACAGCATCCAATGAAAAATGGATGAATATGGATAAAGAAACGTATGAAGAAATGCAAACTGTTGAAAAGCAGATGTTATTTGATCTCACTCTTTACTTAACCAGAAGATAGCAGACCGTATCTTCCAAGCTCATAAGAAGTGGTTCTCTTACAGCTGGCCTGATATCAGCCAAAAGCGCATAAAGGACTAGGAATGATGTACGAAGCCGATGAACGGTTCACTGCATCGCACTGATAGTCGTTATAATCTTATTTTACAGTTCTTCTCAAACTTACGGACAGCAATCACAAGTTTCGCGATTAGAAAGCTGGCTGCCTAATCAGCCATTTAAAGACACATTAGCGGGTATACGTTTTAATTATGGTGGAAGTATGGTGAGTATCGACCATCTGGGCTACGCCAAATTTTTAGAGTTCTTTTTAAGGAAGGGCGCACATTTTTTAGGTGTTTTCCCCAAGCTAAAAATTTGGTGGCTGACAGCGATCCTTGCTTGGCTTTCAGCAACAGGGTACGCAGGTTTGGACGAATTCCATCAGATGATGACCGGTGGACGAACACCTATGTTCCAAGATGTTGATCATCGGATTCCAGCTCTCGCCACATATCCCGATCCTTGCAGCTTTCATGTGTTTGTTGTTTTATGGCATCCTGATTTTTCTTTTGATTGGTGTCTTAGTTGCTTCATGGATTTTATCTGTTGTTTGTGCAATTGTCGGAGTGACTGTCGGCAGTTCATTTACAACGATTTCGACGATTGGAATTGCTTTTTTGGGGATCGGTCATTTACTTGGATTCAATGATGCAATGACTACAGGCGCAGTCGTTTCCGGTGCCTTTTTAGGGAATAACTGCTCGCCTTTATCAGTACGAGAGTTAATCTATTCGAACATATCGGATTTCCCAGCATTCGTCCTTTCGTTGATTTTTTATACGATATTAGGACATAACAGTCATTCAGCCGATCTAGCTAGTATCAATGAAATGATCCAAAACATGAAAGCGAGCTTTTGGATCTCTCCTTGGACATTGATTCCACTAGTTATTTTATTTGGGGGGGCAATCAAAAAAATTCCGGCTATCCCTACATTACTAGCGGGATCGACAGCTGCTCTCGTTCTTTCTTTTATCCATGAGAAAAGTTTGACGGTCGGAAAAGCACCTGATCCAAAGCTAGATGAACTGCTTTCTCGAGGCGGGATCATGAGTATGTTAGGTTCTGCTAGTTTGATTTTACTTGCATTGGCATTAGGTGGGTTACTGATCAAATATCTGATCGTTGATACCATCGTTCAAGAATTAAAAGAAAAGATGGACCGACCTTCTCGTTTAGTCGGGTTTACTGCCTTGAGCTGTATCGGAATCAATCTGATCGTTGGAGAACAGTATCTGTCCATAAACATTCAAGCGTTCTTTTGATGACGTTGGCTTATCAAAAACCTATTTGACACGAACACTAGCGGATTCAGGTGCGACCGTCAATTCTCTCGTACCGTGGGGAGTCAGCGGCACATTCATTATGGGAACGATGAAAGTTAGCGCGTTGCATCTCGATTCTGCAGTGATTTACTTAGCAGAAATAGATCAAGAAATTATTGGTTTTGCTGGGGTGATTGATCAGTTTATCGCAGGAATCTTTGTGAAAAGGGAATACCGGCAACAAAGAATCGGTACGCAACTAATGAAAAAAATAAAAGAAACCAATAAAACACTGACTTTGACAGTCTATCAAAAAAATCAATCAGCTATTCATTTCTATCTTTCACAAGGTTTTACAATTCAAACACAGCAAAAAGATGAAGCAGTTTATCGATATTCAGATTTTTTTGCTGCCGATTTATCTTTATTTTGTGCTGAGACAGTCATTTTATATAGCAGGAGCGGTCATTGTTGTCTCAGGTTTGTCTGATTATCTAGACGGGGTCATTGCTCGGAGATATAATCAGGTAACAGACTTAGGGAAGGTGCTTGATCCGTTTGCAGATAAATTGACACAACTTTTTCTGATTTTGTCTATGGCATGGTATCGACCGTGGCTTTGGCTGTTGTTTGGTCTATTCTTGATAAAAGAAGGCTTTATGTTTGTAGCTGGATTAATCGGGCTATCTAAAAATATCAAATTAAGTGGAGCGAAGTGGTATGGCAAAGTAGCGACTGCTGTCATCTATGTTGGCATGATCCTTTTGCTGCTTTTCCCAGAATTACCAACGCTGTGGGTGAGAGTCATTTTTGCCGTCATCACTTACGGTCTTTTACAATCCGTGACTGGAAAAAGATCCTGATATGGCTAGTCGGTGTCACTGCTTTTTCTGGTGGTTTTGTCCCTGCGTTTGAAGAATTGACTTCCGGACAAGGATTAGCTGGATTATACGAAACCTTGCAAAACCCGGCAATGATTGCAATGGTCGGACCAACTCCAGCTTCGAATGCTGCTGAGTATACTTTAGGAGCGATGTATGCAAATGAAATGTTGCTTTTTTGCAGTTTGTTTGCTGCTGTGATCTCTGTTTTACACGTGGTGAGCCAAACGAGAAAAAAAGAAGAACTTGGTCTGATTGAACTTATTCGTCGATGATTTTTTTCCAAGCGGATTCGATCACTGCAGAAGGTGCTTGGCTTTTTGGGCTATCTGTAGGTAGTATGGGGATTTTGGGGAGTGCCGTTGCACTGTTTGCTGCACAACTGATGCCAAGTTCAGCCAGCGAATAGCGTTTTTAGGTGGACTTTACCTTCTACGAGCAATAACAGATGTAGCTGATTCCTCCCTTTCGATGTGGAAACCTCTTTTATCCTTGCGTGGTTTATTATTCTATCTAAATAAAGGGATGACAATCAGTTGGCTTATCACTTTTGGTTTGATGGGGGCGGCATACGGCTCTATCTACGGGAATATTTTTAGAAAGTAACGACTTAATGAAACAGATGTTTATCCAATCTGGCGTCTCAATTGAAAAAAACTTTACAAGCACGATCATGGTCGTCTTGATTTGTCTAGCTGCTATTTTACCAATTGCTAGCATCAATCGTTTATTTACAGAAGAAACCCACGGACGTATGAATCAGCTGTTCGCAACAAAAATTTCTAGGAACCAACTTTATTGGACCAATATGTTACTAGCTATTCTATTTGCTATATTGGCAATCCTGATTAGTTCTGGTGCACTTAAAGCCGGGTTCAATTTCCTGCCTGCCGTTTTAGTGTTTATCGGAATTAGTGGCTTTCTATTCGGATGGCTTCCTCGAATCGGTAACTTGCTTATATCTACTTAGCTTACTCCTTTGCACTCAATTACTTTGGCGGAATTTTGGATTTACCAGAATGGTTTTCCAAAACAGCTGTCCCTAGCTGGGTTCCACGGATGCCAAACGATTCTACCTTTAGTGAACCCTGAAGAACAGCATAAATATTTAGGGACATTCAGGGAACGCTGCTATCTTAGTATGACTGTTGCTGAAATGATCCAACCAAAAAACAAAGCTTTTTAAAAGAACTCAAAAAACATCCAGATGCTTCCATACTCTTGAATGGGGCTCTACCCCTTTCTGTCCAAAACCAATATATCCAGCTAGCAACGAAAAACAATAGCCGTTTCACTGTAGTCAACGATTACGTCACTGCAAATCCTGAGGAATTCGGATTGCTCGAAAAAAAATACCCAGAAGAAAACTCTTCGCCAGCTGCACTCGGGAAAATATCACAGTTGGATTGAATTGGTTCTTGCTCCCTCACGATATAGCTTCCGCCGGAGTGGGCGCCATCGGACATTTAGTTGAAACGGCCTTTTCTATCCAACGCTCAGTTACTGTTTGGAGCATCAATCTTATGATGCTGCTTCTAGCCGCTGTCCTATTAGGAAAATCAGTATTTTTTAAGACTGTAGCGGGAAGTCTGCTTTTTCCTGTTGTTTTAGAGATTGTTCCAAAAGTGGAAATGATCTCCTCACATTTCTTTTCACTGATTTCAGGAAGTCTTTTGTTCAGTCTTGGGGTTTACACATTGTACACAGTCGGGGCCTCAAATGGCGGTATAACGATACCGCCGATTATTTTCCACAAATTTTTTCGGCTTCCAATGCCGCAAGGACTTTTACTTACCAATAGTCTTATCGTCTTTTTGAATTATTATGTTTTTGGATTGCTGCTTATGGATTGAAAGAAGCAGGTAAAACAGTACTAGTGGTCGAAGAAGATCTATGGGGCGGTGTTAAGTGCAGTAGAGGCACGTAATCACTTCAAAAATTCAAACGAACATTTACGGATCCAGTCCCAGAAAGCCGAAAAAAACAATTAGCAGAAGCTGAAATCGATCATCTTTCAGGAACCGCTCGTTGATTCATCTATTGAAGTCAACGAAGAAGTCTTCCATGCGGATTGGGCAAAGACCTACGGCCTAAAGAAATCATTTTTATCGGTGGTGGTTATATTGCTTTTGAGCTAGCTACGATTGCCAATGCTGCAGGGAGCAAAGTAACCATTGTCCATCATAATCAACGGCCATTAAAAGAATTTGAGGCGTCTTTGGTAGAGGAAGCCGTCCATCAAATGGAAGCATCTGGCATTCAGTTTGCTTTTGGTGTTGAAACCCAAAAGATCATTTCAGAAGGTACTCGCTATCGTTTAGTCGGAAAAGAGACGGAATTAGTAGCAGATATGATTTTTTGTGCGACTGGGAGACAGCCGAATACAGAATCTTTAGCACTTGAGCAAGCGATCGTCTTTGATAAACACGGAATTGCAGTCAATGATTATCTGAAAATTGACACCAGTCGCCACTTTTGAAGGAAATTATGTAGCTAAGCGGATAACGGATGCAACAAGCGAACCTATCAAATATCCGATTATACCTACGATCGTCTACGCCAGTCCTAAACTTGCTGAAGTAGGAGTTACAAAAAGTCACGCCTCTTCGTCAGATCAAGTGGTAGAGATGGATCTTACCAGTTGGTTCACCTATCATCGTGTCAATGAACAAGTTGCTAAGGCTGAATTGACCTTTGACCAGCAAAATTATTTGATTGGTGAAAACAGCAAGGGGAAGTGCAAGATTTTTATTTTGATTTGAAAGGGCAAATGGTGACAATTGGCGATACGCTGTACATACGTTATAAAGAGATTCAGGAGGAGACGGGCGATGAGATTCCTGTAACGATCAAATTAGTTCCAGATGGTCATGTACAGCTGATCCGTGCAGGAGAAATGCGGATGCGTTTGAAATTTGGCTATAAAGAACGGTTAGAAACATCCTATCGAACACCATACGGTATGATCCAGATTGCTACTTTTACGAAAGAACTGCATGTTAGTTTGAAAAAACTAGCTTTGGACCAAATGAGAGTGGATTTATCAACAATGCTTATGGCTATACATTTGCTGAATTTTTAGATTATGTAAAAAAATGCGAAAAAACGTCTTTAGGAATCGATCTTCCTGAGAGTGTGATGAACATGAGTATGTAGGAATTTTTAATTTGCGCCATAAACTGAACGAAACATTAAGAAACGGCGCTGGCCTCTCCAGCATCAGAAGCGGATATCCTTTCTTTTGCAATTGATGATGCTTTTATCTTTCATTATCTCAACAAGAAACCAGCCTTTTGAAAGCGTTATTCCCTGTAATCAACGATCAAAAAAAACACCCATGGTATCGCTATCTTTTTAAAGATGCTTCTTGTGTTCAAGAAAAAAGCTTTCGTTTGATCCAGCTTCACGTCGAATCAAAAGGAGAATTCTTAAAAAAAGAATGGCAAGATACTATTTTGGAATTATTTCGCTATTCTGCTGATTTCTTTTTTTATACAGACACAGCTGCGCTCTTAGTCGAACAAATAAACCGTGATTATCTTGATGCTACTGAAATCAACGGTATTTTTCTATCTTTAGATGCTGATTTTGATACGACAACGTCTGTATTCGTTGGTTCTTTCCATTCACCTGGCACCGACCTCGTCCCTTTGTTTGCTGAAGAAAGAAAAATTTTTTTAACAGAGCAAAACAATCTTTATACTCACAGCCGTACTTTTTCTATGCAAGATGTGGCTTTACATTACTATACAAAAGATACTGTAAAAGATAGTTGGAAGTGATCATTCAAGAATTATGGAATGAATTAGGCAATGTCAGCTCTGCTGCAAAAACACTGTTTCTTCATCGTAATCTGGTTTTATCTACCGCGCGACAGCCACCAAAAAGTCCTGCTGGATTACGGAGGCGGAACTGGGCTTGTTAGTTTACCGCTTGCGGAAAGATTCAAAGAACTGATCATTGCCGATGCTTCAGAAACTATGCTGAAAATGGCAGAAGAAAAGATCCAAGCAGCAGATCTGAAAAATGTCCGAACGATCCACGCTGATGCTTCTGTCGAATTTCCTGCTGTCCAAGCTAATCTCATCCTTCTATCACTTGTACTTTTAAAATTAGTCATCCGAAAGTCCATAATGGCTTTAGCCAAGAAGAGGAAAACAGACAGCTTGCAGCAAGTAAGACTCAAGCCTTAAGTTACGGTATCCATCCTTGGAAAGCAGATAGCTATACGTTTGAACAAGTTGAGCCTTTTTTGAAAAAAGCAAGGATCATCGGTGACTACACAAAAAAAAGTATTTGAGCGACAGCTTGCTTTTGCAGCCATAAATGAGAAACCTGTTGTACTGCACACAATATATCCAAGCTTACCCTAATCACTATTTGATCCATTGGTATTCTTCTTTGGACTATCAACAAGACTATATTGATTTAGGCTGTTATTTCAGCATTGGTCTTGATTTGAAAAAGAATCCAGCAGTCTGGCAACTAGCTAAAGCAGTCCCAATCGTGGCACTGCAAAAGAAACAAGTAGCAAACAAGAAATAAAGGATTTGAAAAAAGTGACACTTGTTTTGGATTATGTACCGAATACTAATCATACTGGTAGTAGGTGCGGACAAAGCACAATTTGGTGTAAGTTATCAAGAAGATGTCACTTATGCTCACGCAGATGGACAGAATATACCAGTCAAAGCAATTGCTACAGTGATCAAACATAATACTTCTGGATTCGCCACCCTATCAGACAGTAAAGCTGTCTTAAAAGCTGTGATGGAAAAAGACGGCGGGATTTTCAAAACTGACAATGGTAGGAAGCAATGGAGAAGGGCCAGAAAGCTTAGGAAAATCCTCAGATATCCAATGGTACTTTGAAGGTTGGGATATGATCAAAGCAAAAGAAGCGGGTATTGAACTAAACTATATCCCATTGAAAGAATTAGATGAACGGTTAGATTACTATACTCCGGTAATTATTACGAATGATCAGGATCCAAATGACAGTGCTAAACTGTTGCAAAAATATGCAAAAGAAAATGATCGGACGTTTTTAGAAGAATCACAAGCATTCTTGTCAAAAAATTATACGGATGATCCTGAGAATTGGGGATTGATGGAAGAAAAAGTTTGGCGCAATTAGTCCAGATAAGTAAATCTTCTATCAGTGAACGAAAAACTAAGCGTAAATAGAAGAGATAGAATAGTTATTCGTAGTACGAAAGTGAAAGATGAATGGCTTACACCAGATTTGCTAGCAATTTCAAGAGCTGGTGTGATCGTCATGAATACACCAGGTGTAAATGCTAATGCAGTAAAAGAGCTTGTTTTGTGCTGTTTGCTCTTATCTTCCCGTCCGATAATCGAAGCAAGTCGTATGGTACAAACACTAACAGGTCCTAATATTTTAGAACAGGCAGAAAACAAAAGAAGTGCTTATGTGGGACGAGAATTGCAAGGCAAAACCATCGGTCTTCTTGGTCTTGGAGCGATAGGCACAAAAGTAGCGCTAAGTTGCTATAGCTTAGGGATGGATGTCTTGGGTTATTCTATCCGCGATGCCCAGTTGGATTATGTTCGGCAAGCAGATTTAGAAACAGTTCTTTCTACCTCGGATTACATCGTAGTCATGCTGCCGTTGACAGAAGATACAAAAGGATTGATCGATCAGGCGAATATAGAAAAAATGAAAAAAGATGCTGTACTTATCAATGTAGGAAGAAGTGAAATTGTTGATAAATATGCTGTTATGCAAGCATTGGAAAAACAACATCTGGCTAAATACTTGACTGATTTTCCAGAAGAAGAGTTCTTAGAAAATGACCGTATACTTATGTTGCCTCATCTAGGGGATCGACTCAGGAAGCTTTGGCAGACAGCGGACGTTTGGCAGTTGAAGCCTTAGTCAATTATCCATCCGCACGAATGTTTTTCCAAGCGCCGTTTCGATTCACTATATTTTATCAAAAGAAAACCAATATCAGAGATATTTTCTCTGCTGAATGAGAACGAGCTAGCGATCGCAGATATATCGCGTAACCATAAGAATGAGCATGTCTACATATTGAACGTTTTCAAGGGAGCAATGGCGATTCTCCGCTTTTGCCACAAAGTTACGAAGAAATCAAAGCATTTGGGATAAAATATGTTCCTTTTAAAGCAATTTATTCCAGTACAGCAAAGCGAGCACGTGATACAGCAGAAGGTATCAACAAAGAGCTTGCTCGTCCGGTAGAGATTTTTTATACAGATAAGCTAAGAGAACTAGGGCTGGGTACTTTAGAAGGTCAGTCGATCGATGAAATGTACCAGAAATATCCGGATAATCTGCCGAATTTGCGTAATCATTTAGATCTGTATGATCCTTCTCCTTTTCACGGAGAAACGTATCGAAACTGTTGTAGCAGATGCGGTTGCCCGACATAAAGATGGCCCACTTTTATTCGTAGGACATGGAGCTTCTTAACTGCAGCCATTCAATGGATGACAGGAAAAGAGCTAAGTGAGTTGCGTGAAATGGGTGGATTGTTCAATAGTAGTTTGACGATTTTAGAGACTGAAGAGCCTTGCAGATTATTGCCATATTCAATTATTGGAATAAGAGCTAATCGTCTTACTGATCATCAGTGTATTAGTGTTGTTGTTCGTCCCTAATTTGTCGCGTTATAGGAATCATGTAGACCAAGAAAGTCGTGAAGCGATCATCCAGTTGGTAGACACACTTTGATCTGGCGAAAAGCTGATTTAGCTGAAGAACTGAAAATCGATGTTAAAACAGTGGATCGGCATCTGAAACGTTTGGCGGAAAGCGACTGTCCCATCCAGCTGATTCTTAAGAAAACCGTTCAGTTAGTTTATGATCAAGGATATAGCGAACCTTATCTCTTGTTTGTTTTTCTGATCCAATCACCCCCGTTTTGTTTACTGAAAAATCTGCTATTGAATGAACCTTACGAGCACAGATGATGGAGAGCAGTCCTTTTCTGAGATGTTCATCCAATTATTGAAGCAAAGAAAGGATCCGGCAGAAATCGAGATTTTAGGAGACAGTCGAACACTATTCTTTGAATTGTTTCCTGAATTGCTATTTAGAGAAGAGCAGATTTTGCCAAGGATAGAAGAGACACAAGACTCTGTATCTGAAAGACGGGGAACAAAATGTGACAGCAATCACCCAAGCAGTGGAAATGGAACAATCTGCTGTATCGCATCAACTGCGTTTATTAAGAGAAAACCATGTCGTCAAGTCCCATCGTGAGGGAAAAGCGATTTGTCACAAACCCTTTTCATCATTTCATAGAAAGGATAAAGAATGCAAAAAAAATTAGCATCATCACTATATTTTTGATTACAGGAAAACTGATGAACTCGGATCAAAAAGGAGAATCGATTTATTTATCGGTTCCTTATCAAAAAAATCAAATAGAAACAGCTTGCTTATTGGCGGAAAACAGGGTCTATTTGCTTTAGGAAGTCTCATCATCAATATCGTTTTACTTTTACTTTTGTTGCTCATCTTTACTAAAACAGAAGGGATTTCTCTATTAAAGTTATAGGGATGATTATTAGCATATTGGCTTTAGACGGATGGAATAGAAGCGAATTATCTGACACGACCGTATCGTTCTGTTTTTCTTTCTAGCGTACTGATTGGAACAGCTGGAGGAACACTCGATACCGTTATCACAGTCATTGCGACATTAGAAGAATTGACTAAGCGACAACCAGAAATAACAGCGAAACAGTTATGGCTTTCTGGGTCGAGATGTGATTGGCTCGATGACCAATATCCTTTTGTTCGTCTATATCAGTGGGTAGTTCCATCGCTCTTTCAAAGAAACGATAGAACAGCATTTATCATTGGAATTTTTACGCGTCATTGCTGGCAGCTTAGGAGGAAATCCAGCAGCGGTTTATGTGCTAGAAGAATGGCTGCCAGAAGGTACGATGCAAAAAATTGCCATTGAAAACAATTTATCTGAAACAGCATTTACAGTGAAGAAAAACCAAGAATTTGAGCTTTGTGGTCACGCGACATTAGCAACAGCATTTGTTTTATTTAACTATTACAAAATACCTGATGAAACGATTAAATTTTCTACTCAAAGTGGTAATCTATTTGTGACAAGAATTAAAGATTATTATTACATGGAAAGAAGCGATTGGGGCTAAGATTAAAGAAGCCTACTTAGCACGTGATTTATTTTTCGTATTAGAAGATGAAAAAACGGTGGCTAAATTGCAGCCAGATTTTACAGCTATCAAAAATTTTGAATTAGGAATAGGAGTCATCGTGACAGCAGAAAGTGTGCAAAAAGACTTTGTTTCTAGAACCTTCTTTCCAAAATTAACAATCAATGAAGATCCAGTATGTGGATCAGCACATTCTAATCTTATTCCTTATTGGGCAGAAAGAATGAATAAAACAAAATTGTCAGCTTATCAAATGTCATCATCAACAAAATGTTCCAATCACGCCTTTAGCGGATTATCAAAAAGAAGATGAATCTGCTTGGGCGGAGATTGAGACTTCCGTTGGGGAATTTCAAACGACAGATGAAGCACTTGAGTATTGCTCCTTATCCTGAAGAACTTGAAAGAAGGATGTTTTTTGTAGAGACAAACTTGGCGAAAAAAATCAGAGAGCAAGTGTATCCGGTTTTTCATTGGTTAGCAGTGAAACCAGATTACCAAGGAAAAGGGCTCGCAAAAGCATTGACTGCCAGAGTCTTGCAAGAATTTCCTACCCTCCATACGGACGGACCAATCTATCTTCACACACAGACATGGAGCCATCAGGCGATTGCCAAAAGCTATCCCATCAAAATTTCTAAACAATACACAAGCAGTCAACGTTGGGAGATCTATGCAAAATTAACGAAAAAACAGCGGGAACTAGTCGATAAGCACCGCCGATATCAGAACATTATTTAGCTGCAACAGATTGGGTGTTTTCTGACTTCAAGATCAATCCGTTTTTTCGAACAAAACGAAGCCAGCAAAAATTGTATTGTGAGTGTGGTAGAGAATTAAAAGTGCAATACATCGTTAAATCGCCAAAAACCGGAAAGATCCTAAAACTAGGCATCAACCACTTTGCCGATCACCTGCATGTCTCTCCGACAGTGGCAGCTTCGATCCATCAGGGAATGACAAAAGTTGATCTGGCCTTAGACGAATTATTATGGCTTAAGCAGAAGAATATCGATTTTCCTGAAGGACTATGGCAAAAATACTGTTTTGTCTTGTAATCGTCGGATGAAACAGCCATATTTACCGGATATAAAATTAGCTCAGCGGCTCGCAGAATTTCGCCAAGATAGCGGATTATCAAGCATTGGAAAATGAAATCAAGAAAATAAGTGAACAATCAATGGGCAGTCAAAAAAGCGACAGATAAAAAAAGAACTATTTGACGACTTTGCAGAAGAATTAGTAAAGGATGTAGAAGAATTCTTGATCAACTATCGCGCATTTTTACGTAAAGATTGGCAATCCATCGTATATGAAACACCAGAAGTCACTGCTCAGATGGAATATTTTGCGAAAAACCAACGATTCATCCAACCAAAAATCTATCTATTTATTTGGAAGCAATATTGTCGCTATGGTTTTACAGAAGGGTTCTTCGACAGCATTCCTCGGATAGTCAGAAATGGTTTTTTAAAAGTATTGCGTAAAGAACGAGAAGCTATACAATCTGCTGATAAGAAAGACCGTACAGTCTCAAAAGAAAAATGGCAACTAGTAGTGAAAGATATCTTTACTGAAGCTCAGAAACAAGCGTTGGAATATTATCAGATTTAGGAAAGGAAGTCCCGGGAGGCGTATCTGGAAATATCATTATCGGTTTTTTAGGTAGTTGGCTCGGCGAATTTTTACTAGGACCACTGGGACCGGAACTCGGCGGTTTTTATTTGATACAGCACAAGCAAGCGAGTCATTAAAAAAACAGCGAAAAGCAGAAACAGCTTATCAGCAAGAAGAAAAAAAGATTGCCAGCTGAAAGCGGTATATGATATTGCACAAAGCTCGATCGAAGCATTAACATTAGACGAACTCGTTGGCTTAGATGGGACAGCGTAAGTAAATTTTTCGAAAAACGCAAAAACGAACCATTGGACTATGGCTGGATCGAAGGATCAGATGTTTTCAAACAAGAAGTCGCTTCTCTTTATCCGTCGATCCGGAAAACATCTTACAACGAATGGAGCGACTGGTGCTAATCTTTTAGCTCTATACGCGTTAGTGGAAGCAGGAGACCATGTTGTTTCGATGCTTCCTACTTATCAGCAATTATATGACATCCCCAAATCTTTAGGTGCCGCTGTTGACTTTGTTCATTTGAAGGAAGAAGAAGATTGGCAGTTTGATTTAGAACAGCTAGAAGCCTTAGTCAAACCTGAAACAAAGATCATCTGTTTGAATAGTGCAAACAATCCTACAGGCACATTGCTAGATCGGAAAATTTTAGAAAAAATCGCAGAAATTGCTCGTACAGTAGATGCATATGTATTGATAGATGAAGTATATGCGCCTTTAACGGATAAAGGTGAATTCTTGTCGATCGTAGATGTCTATGAAAAAGGTATAGCAACCAATTCCCTATCCAAAACCTACTCCATTCCAGGTATTCGTATTGGCTGGACAGCTACTGGACCTGAGTTGGCAGAAGTTTTTCGAAAGTATCGAGACTACACGATGATTTGCGGCGGAGTCCTGTCAGATGATCTTGTGCATTGAAGAACAAAGAAAAAATATTGGCGCGAAACAAAAAGATCATTACAGAGAACCTTGTGATTTTAAAACAATGGGTAGCCAATGAACCGAAAGTTGAACTTGTCGCTCCCAATTACGTCTCTACTTCTTTAGACATTTTGTATCAATTTATTAGAAGAAACAGGAGTACTATTAGTACCAGGAAGTGCCTTTGATTTACCGAAGCATGCCCGACTAGGTTACTGTTGTAAAAAAGAAACCTTATCGTAGGTGTGTCTCCACGTCAATTAAGGTATTGGGAACAAAAGGGATTCATTCGTTCGATCGAAGCTGATGCGAATTGTCCTAGAAAATATCGTTTACCTACAGTCATAAAAGTAGAACTGATCAAAAAATATTTAGATGACGGATTTACTTTGTCAAAAGCTGCAGAAAAGGCAGAAATCCGCCAAAAGAAAATGCACCATGTCCGTAAAGTTTTTTCAAAAGCAATCAAAGATATCGAATTGATCGACGAACGCTATACGATTTTACAAATCGGTAACTTCAAAGAAGAGAATGCTAAGATGTACATCATTCATGACAACGAGACAGACGAATTAACTTTCACAAACTGCTTAGAAACAGAATTAGACGTCAAATTATTCGAACGCGCCAATAGAAAAATCGAATTGACCGAAGCTGGAAGCTTATTGCTCCCATATGTAAAAAATGTCGTAGAACAATACCATGCTATGCAAGAAGTGCTTGAAACCTATACGAAAGACAACAATCTTTCATTAAATATCTTAACGATACCGACAATGATCAATTATAAAGGTTTTTCCAAAATCACCGAGTTTTTGAAACGCCATCCTGAATTTACAGTCCAGTTGAAAGAAGTGGAAAGTGTCGAATTAACTTACAATGAACATAGTGACACGATCCACTTTGCTAGAAGTTTCCAGGCCCCACGGAGAACTTTTTGCTCCTTGGCCCCACTACGAACTTGTATCAACCTGTACTAGATCGTGTCGCGAAGCTGGATTTGAACCAAAAATCTCTTATAAAGGAGCAAGAATCGACTTGATCATCAATATGATTGCAAGAATCTATTAAATGTCGCGATCGACATGCAAAAAGAGATCGTAAATAACGGTACACTCTCTCCACACACTGCAGTGTACCTCCAGAATTCACTGATTTACTTTTGAAGGATTCTTTGAAAGATACAGATAATATGTTGACTATCACAAAATACAATCCAAGTGCTTTTTTTGGTACTTCTCTTGATCTTCAACTTCGCCGGCGTGGAATCGAAACTATCATTTTAAGCGGTGTAGCGACAACAAACGGTGTATATGCTACTGCATTAGATGCCTTTCAACACGGGTACCATATCGTGCTTGCTGAAGATGCTTGCAGTGATCGTGACAAAGAATCCCATCAATTGTTCATAAAAAAGATATTCAATTGGGAAAGTTCACGAAACTAGCAGGTGAAGAAGTTTCAACTGTTCGGATCAAAGAATGCCCGATTCAAATAGAAACGTTGGTTCAACGAATTTCAACTAGACAAGACTTTGCTATTGTAGAACGTGAGATCGTAGCTATTTTTGTAAGAAGGGATTTTACATGATCCAACTCATATCAATGTGGATAAATGGCAACCTCTTATCTATAAATTCAGAGAATTGCTTTCACAGATGAAGCCCAAGAAGCAGCATCCGCTTATTTTCGCTACCCTTTGAAACACAAGGGATGGCAGAACAAGATCAGGAATTGATCTTTCAAGGTGTCTGCACCGTTATAAAAGAAGTAATTAAACAGTTGCCTTCAGACACAATCATTCAATTTGTCTCCTTCTTCTGCGATGCATGGCCTGATATTGTTGGATGAAGAGAAAACACCGTTATCTCGAATGATCACTTGGGCAGATAACCGAGCAGCGGACGAAGCAGAAAAACTGAAATATACCGTGCTTGGCAAAGAATTATCGGCAGACTGGGACGCCGATTCATCCAATGACACCATTGAACAAAATCAAGTGGCTGCAAAACAGCCAACCTGAATTATTCTTATTTTGTCGGTATCAAAGACTATATCTTTTATAGATTTGGATATTTTGATATCCATGAATTCCAATGGGCAGAAGAAGTGCTTGACTACTTGAACATTCGAATAGAGCAATTGCCGCAAGTCTTTCCTTCCACCTATCAAGTAACAGGTCTACCATCAAAAACAGCAGCAGAACTAGGTTTGCCAAATGATATATCATTTGTTTTGGGAGGGGCAGACGGGCCGCTTTCTAATCTAGGGTTAGGTGCTTTTGGTGATACGATCGCCGCTTTGACCGTAGGAACGAGCGGAGCACTTCGTTTTATTACTACTCAGCCTCAGTTCCATCCAGAAATGGAGACGTTTTGTTATCTAGCAATGGTGCTGGCATCTTTGATTGGGCAGGGCATACATTTTTACAGGAAGTCGTTCAATCTGCTAAAGAAAAAGGAGAAAATCCATATGATGCACTGCTTTCGGCTATCGCTTTTGTGCCAGCGGGTGCCAATGGTCTGATTTTTCATCCCTATTTACTTGGTGAGCGAGCACGCTTTGGGACGCAGATGCGTTTGGCAGTTTTATCGGTTTACAGCGGCAACATACAGAAAAAGAAATGATGAAGGCGATTCTAGAAGGGATCTGTCTCAACCTTTATCGGATTTTAAAAGGAGTTTGCCAGGAAAATCAGCTCACAGAGATCCGTGCTACAGGCGGGTTTGCTCAATCTCCGATTTTTCGTCAGATGATGGCTGATGTACTGGGTTACCCGCTTGTTTTCCCTACTGTCACAGAAGCATCCGCATTAGGAGCTGTGATTTTAGGCTGGAGAAGCATCGGAAAGATCCAAAGTATCAGTGAAGCACAGGAATTGATAGAATTGAAAGAGCAAGTTGGAGTACAAGAAACTGATCATAAAAAATATCAGAAAATCTATCCATTATTTGTTTCGACACAAAAGCATTTAGCACAGACTTGGAGTATGTCACCAGTCAACGTTTAGCTTCTGAATTGTTATTATCTGATCGGACAATCCGTAATTACTTGCAGCGGATCAAAGAGTTAGTAGAAAAAAACGGAGGTAAGATCATTGCTAAACCAGGTTATGGCTACCAACTGCATATTTTACAAAGACTGACAGCAAGGATTTTATGAGTCCGAAGATCGACAAAAGTATATATTGAACCAATTGCTTTTGGAAGATGCCATTCTTTTTATGGATGATTTGGCAGAGCGATTGATTCCATATTCACTAAAAATCGTTTCTAAGCATGGTCAAGGGACATGGATCGAAGGGGAAGAAAGAAATCGACGGCATTTTATCATGGATACTTTTTTTGGAAACCATTATGGAAATTCATTGAAAGAATATTTAGGGCAAAGCCGTTTTTTCCCAGACATTATCATTCTCGATGAAACAAGAGAAGCTAAGTTAAAAGTTTCGGATTTTATCATACAGAATCTGACTTTACACTTGGCTTTGGGGATCAAACGGCTCCGAAGCGAGTAGAGTATCAAGTGGCGCAGCGGATCGTTCAACGTATTGAGGTAATCGCAGGTGTATCGTTTCCCGAAGAAATCAAAATGATCAGGAACTATCAAAGGAATTAGCGAAAGTTCTGAAAAGATTGTCTCAGGAATTTCATTTTTCATTAGTAGAGGATCTCCAGCTTTTCAATGGACTACTCGATCATTTGTCACCGATGATGATTCGATTGAGCCGAGGTATTCGCATTGAGAACCCATTGACTGAGGAGATAAAGAAAGAAAATCCCAAAGTCTTTGACGCAGTAAAAAGGCATTTCACGGCTTTGAAAAACTATACCATCAATGAAGATGAATGGGCCTATTTGGCTTTGCATCTCATGGCGGCATTGGAAAAAGAAAGAGCTGCGCATAAACTACATGCATTGATTATCTGTGCAACGGGTTACGGCAGTGCCCAACTATTAAAGAATCGCGTAGTCAGTGAATTCGGTAAAAATATTACAGTGGTAAGTGTAAAAGGCTATTATGAGATCAATGAAACAACTTTAAAAGGAATCGACCTGATTATTTCTTCTATTGATCTTTCGACAATGTTTTTCAAAATTCCAGTTTTACATGTCAGTATTTTTTTGAATGAAGATGATGTTCGTAAAATACGAAAGGTAGTTGGAGAATCTATACCCTATCATTCCTCAGATAGACCGATACCAGCATTTTCTCTACAGCAAAAAAAGCAGATTTACACCGAACAGTTGTCTGAAAAATTTTTCAAGACTTATACGTACGAACCGAAAAAGGAAGAAATTCTTCATGATTTGCTGCAAAAGCTGAGCATAAATGAAGAAGAAGGATATATAAGAGAAATGCGAAAGCAGATCCAGCAACGTGAAAGTATGGGACAAATCATATTCAGTGATACAGTGGCAGTCCCACATCCCGCTGTTCCAGTTGGAATCGAAACAAAGGTAGCCGTTGCATTGATTCCTTCTGGGATGCAGTGGGATCAATATCAAGAAATTCATTTTGTTTTTTTAGGTCGTGACTAAAGCAATCGTTAGGTTAGTTGACCAGCTAAAAGTACAGCAGGAAATTCAGTGACGCCCTTGTGAAGAGACAGAAACAGAGAGAGCCTCTTAATTATTTTTTCTATTGTTTTTTTCCAAATCAAATCTCTTTTCGACAAAAACAGGTGATTGGTTTCTTATTTTCCACAAGCAAAAACCTTATTTGCCAACAAGTCGATCAATTGATGACTTACTTAACTCAACAGTTTCCTATCAATCATTTAGAAAATAACAAATCAGTCAATACCTTAGTCAATTGATCCAACACTTACTACAAACAGAAACGAAAGAGCAGTTACATGCTGATTGATCACCGCAAAGTAGAAGAGTTAGCTGTGAACGTAACTGATTGTTCAAAATTAGCGCAAAAATACGCAAGATTCGGCGTTGAAGGCTGGTATCTGAACCGTTATTTAGAGTGTATGGTGGACCGCGCACCAATGCTGATTTATAGACAAAATTATCTGATTCCGCTGCTTTTTCGTCGTTCTGATTCAGCCTTTCGGTTATTTGAAGAAGAGTATCGGATGGAGGCTTTCTTTCTACTATTAGAGTGGAGCTTGAAACATCGTCCTGAAAAAATTCTTATCGAAAGAAATGAGAAGATACAATCAGCAATTTCCAATCAATTGACCAATTCATTGAATGGAATCGACAATGGCGGGATTGGCCGTCATAGCAAGGTATTTGACCCAGAATATCCAGAAAACTGGCCTCCTAGCAGGTGCAACTTATACATTAGGCGCTCAAAAGAGTCTGACTTGGGATAATGGTCCTCGGTTGATCGATATGGTTACTGAGACAAAAAAAATCAAGGATGCAAACAAAATCGTCATCCATGCAGAAAATCAAACAGTTTCGGTCATACGCGGATTGGATTTTGAGATAAAAACGACTTATGATAAGACAGAAAAGCCAGAAATAAAGGAGAAAAATGGCGTGTTGACTGTGAATGCAGTCAAAAAATCAACAGGTGCAATCATTAGTTTAGAAGACACATTATCCTAAAGTAGTGGAATTCTTTTTTGGGAATAGTAGACACATATGATAAAAAGCAAGTCGTGATGATCAATACGAAGAAAAAAATCACAAGGCAAGAAATCGACTATGCGATTCATCACGTTTTAAAAATGACACGAGAAGATGTCAAACATGGAAGAACTAGTCAACGGTATCAAAAAAAATGAAGAAGAAGCACGCAAACAGCCTCTTCCTAAACAACAAATGACATTGCAAGAAATCGATAGTATACAAGCCTTTTTATCTCGTAAAGCAGTAATATTCAGCTCAATTTAAAAGATGAATTTGGAAGACTCTTGGATGAGGTCGAAGGGCACTTCATTGGTGAAGCCTAACAGCAAAAACAGGCAGCTCGTAAGCGGATGATCATGATTGGGGCAGCAGTTGCCGTGTTTTTGATCATAGCAGGAGGAGTTGCGGGTCTATATTTTCATGGAAAAAATTCGTCAGAAGCGAAAAGTACGACCATAACGGAAACAACGACAAAGAAAACAGAGACGAAACAAACAAGTGAGTCATCAACTAAAACAAAAGAGACACAAACTTCTGAAGAAAAAACAGCAAATGGTTTGCCAGAGCAACTTCAAGCAATCGTAAATGATTATTCGAAAAAGATCGAAGAAAAGACGCCTGCATCAGACAGAAATTCAGGGAAATCAAGAGGGAATAGCTGGTTTATCAGCAGTTGCTAACCAAAAAGCACGTGAGCTTCAAGCAATCTCCGACGAAGGGATCAGAAAATTACGTGCAGCGTATCAGGCAGCAGAAAATAAAGACGGTGTAGACTTAGATACTTTGATTTTGTCGCTAAGATTTCCGATATTTATTTGCAGACTAGCGCCTCTCTTCAAGCAGAGTCAACAAGCACACAAGACACAACATCTTCTGATTCTGAGACAACAACACAAGACACAACAGATTCCTCTGAAACTAATACCAACAGCGCGCTGCGACAACCGTAGTTTTGGAAGGAGAAGGTCCAAATCAAATAGCCGAACGAACTGGCGTACCAGTAGAAACGATCTTGTCGCTG-AATCCATGTCAGAAATCACACCGTTTGATTCGCTTGTTTTAGGTTGGATCTTAGAAGAATCAACCTATGATGACAATGTCCATGTAGGGCATGTCCTATTTGCCATTGCGCTTTGGGCAGTAATGATTTATGGTATCGAACGTATCGTCCAAAAAAATGAAAAGGTCAATCGTTGGGTCAAAGGCGAGCCATCTGTTCTAATCAAAGACGGCGTCATCAACATGACAGAGTTGACAAATAACCATATCGAGATGGAGCAGTTGCGAGCAATCTTAAGACAGCAAGAATGCTTTTTTCTTGAAAATGCCAAACATGTTATCCTAGAGAATGCCGGTCAAATGAGTGTATTGAAAAAATCAGATGAAGACAAAGCTTTATCGATCCTGCTTGTAGATGAAGGGCAAATTCAGCATAAAGTGCTTCAGTCCAATATGGCTTATGGAGAACTTGAAGAAAGAAGGCTATGCAGATGTAAAACAGCTGATTTATGTTGAATGGTCAGAAGATATTGGGACACAGGAAGAGCTGCTTGCGCGGCTGCATGAAGCAGGCGCCGATGTGACTCAAGCAACGATTTCTCGAAAGTTAGTAAAAAGTCAAAATGAAAACAAAATAGTACGCTATACATTATTTAACCAGCCATCTGTTTCTTCGTTTGCGTACGGCAATTAGGCGTGAGGTTTACGTATACAGTCTGTTCAGTTCATGGTTATCGTATTGACTGAACGAAATGGTGCCGATGTGGTAACGGTATACGTGGAAGAATATGGAATGAAGTCAATTACTGCAAGAGAGTTAGCAGAGTTCTGCGGTTGTTCTACATACCCGATTTATACACATTTCAAATCAATCAGCGGGTTAAAAGAGAAGATATTAGAAGAAATCACTGTTTATTTTGAAAACTACTTAGCTGAATAAGCATTGTCTACTTATTGAAAGATTTTTTTTCTATCCATGAAAGTATTCGTGAAATCATTGCAAAATCTGATTTAGACATGGATTCGCTATTTAAGCGGCCATTTTAAGAAGAAAAGTCGCTTGAATTCACCAGTCTGGCATGTCATTGATCGTTAATATCATCTGGCTGATCGTTTCAGGCCTACCAATTGCTCTCGGACATGTCGACTAAGTGTAGGTGCTCCGATATTTGTAGTAGCTAATCAATTGCAAAACAGCTACCTTCTTATCCTAACTATTGGTGTCCTATGCCTTATTGTCTGCTGTATTCCTAAAAAATGGGTACGTTTGCTGCTGAGGAATTCTTCCATCTATACCAAGGTAAACTTTATTATTTGCCAGAAAAGACAGCTTTTTTTCTCATAATGTTGCTGATCTATTTATTTATTCTGCTTATTTGTTTCTTAACTATTAGCGCTATCTTGCCTTTATATCTTCCGAAAGTACACCAATCTCTCGAGGAAAAAAATAAAAATCATTACACCGGTTCTGGATGGATAGAAGATCAGGACGCACCCATCAAACCAATCCAAGAATTCCCTGTTGACATCACGAGCTACCAAACCGTTATGGAAGACAAAGAAAACATTACATTGACCCTAAAAAAACAAGCTTTCTTACCTTATCCTTTGACTGATTTTTCATTAGCCAGTGGACAAACGCTTTACTATTTGCCTGAAAGCCAGCGATTCATTCCTGTCCCGAATGAATCGACACGTTCTGCAACTTTACAAACAAAAGCAGTCAGTTAAAAGCTGATGATTTAGAAAATCAAGCAATCAGTGATCTGCCATTTACTGAGTTGGCTGAAAATGAAGTCTTGGTAAAAATTGCCTATTCTGATGTCAATTATAAAGATGCATTGGCAATGAGCGAGTCTGGTCAGGTGATACGAACATATCCGATGACTCCAGGGATTGATTTATCCGGAACTGTCGTCCAAAGTAACAATCCACGTTTTTCAAAAGAAGATCTTGTACCTACTGGTTTTGGGCTTGGGCGGTTATAGCCAATATCAAAAAGTACCAGGAGACTGGTTAGTTTCTACCAAAAAATATGACGCTGCGTCAAGCGATGATCCTTGGTACAGCAGGGTTTACTGCTATGTTGTGTGTGAACGCTTTAATCCGTCAAGGTATGACCTCCGATAAAAAAGTTGTCGTTACTGGTGCTTCTGGCGGTGTAGGCAGTACAGCGATAGCCCTGTTACATAAACTAGGATTCCAGAAAAGAAGAGTCTGTCACATGGCTAAAAAGTCTAGGTGCTTTGCAAGTCGTACGACCTGATGAATTTCTGCCAGAGACAACAAAAGCTTTAGGAAAACAGCAAATCGACTATGTCATCGACACAGTAGGTGGCGAGCAGCTAAGCAGTTCCATTGATCTCTTATAACGGTGCAGTAGCTTTATGTGGCAATGCTGGGGGAATCAAACTAAACGCGACTGTCTTTTGATTCTGTCAATGTACCAATAGATCAACGTCTTTCTTTATGGCAACAGATGGCGGATTTGCTTTATTAATATGTATCGTCGTAGGGTTACTGATCGCTTTATATCCATTTTATGTGGATTCTTTAAATAGTTTTATTGATCAAAAACGTATCGAACAAGTACAAAAACGGACCGCAGCTGAAATTGAAGTGCAGCGAAAGAAAATGGAGGAGAAAAACCAACGATTAACTGACCAAGGATTCAATCCTGGTACTGATCCTTTCAATGAAAAGAACAGAAATGAAAGTACAACATCCAGCCAATTAGAGGAATGGCTGATCGGAAGTATCAATATACCTAAGATCCAATTAAATATTTCACTTTATGATCGGCTCAATGGTAGGATCCTTGAAAATGGAGCAGGCGTCTTGCAAGGAACCTCTTTCCCGCTTGGTGGAAATTCGACGCATTCAGTGATCTCTGCTCACAGCGGTTTACCTAATCGACGGTTATTTACCGAATTAGATCGTTTAGAAAACGGAGACACGTTTATTTTGACTGTTTTGGGGGAGAAATTGGCTTATCAAGTTAAAAATATACAAGTGGTACTGCCAGATGACACGTCTGTTCTAACGATTTCAGAAGGAGAAGACTTAGTTACCTTGCTTACATGTACTATATGATCAACACGCATCGTTTGCTAGTGACAGGACATCGGATTCCTTATAACGAATCGGTAAAAAAAGAAGAAGGAAAAGGAAATCAGGAAAGAACCATGCGGCAATGGTTTATTCTTGCAGGAACGATAATAGCTGTAGTCATACTGTTAGTGTTTATCGGACGACTAATCTATCAGATAGATTAAGTAAAAAAGTGCTTGATTTTTCATTTATTATTAGTGATTCGTCAGGGAAACCGGTAAATGGTAGTTCATTCATTTTGAAACATAAGAAAAAAACACTTACTAGAATTGCAGCTAGCTTCGTCATCAGATCAAAAAGTAAATTTGATGAAACATTAAGTTATGATATGAAAAACTTAGCAAAAACAGTGGGAGAAATAACTGTTCCTCCTCAAAGTGCGGTCACTGAGACACTTTCACTGAAAGCGCCAGAAAAAGAGCTGGCTGGTGTGGTCGCAGGAGGGATCACGTTTCAAGAAAAAAAAGAGAACGTTTCTAACAAAAGTACAGTTGGTGTCGTCAATCAGTTTTCTCAAGTGAAAGCAATCTTGATTTGAAATAGCGAAAAAGAGTCTTCCCCAGATTTGAAATTAAAAAAAGCTTATGCGGATCAAAGCGATGGAAGAAATGTGATTAAGGCGAATCTTCAAAATCCAAATGCTTCTTATATGTTCGGCTTGACTACATCTGTCCCATTAGAAGGAAAAAAATTAGCTCCGGGACATTATCAAGCGGTTGTGAAGGGTGCTTGGAAAGAAAAACGCTGGAATCTATGCAGCGGACCAATTGAATGAAAAGGATATTGATTTAAAAAATCAGCCAGAAACATTTGAGCGATGGCTGATACTTGTTGGAGTCATTAGGTATCTATTTATTCTTTTCGAAACAACTGCTAGTAAAAAACAGCTTTGGTTGTATAGCTTTGATGGTGGTGACACTTTTACTTCCTATCCCTAAAGTGAGCTTTCCTTACCTAGTTGGCTTATTATTGATGTTTCTTTTTTATTTTACTACGAAAAACCTGTTTATCAGCTGTTTGATCAGTAATCTTTTTTTTGCTATCACTGGACTCAGCTTTTTTCTGGTTTTTGATCTGATGGATTATTTAGGAAAGAGACATCTTGGAACAGCAAGTTTTTTTGCACTACTTATCGCATTTATTTTCTATCTATTAGTAAAAAGTATAGACAGCTGGGGCGTGATTTACTTGGTATTGGGAAGTGTTCACTTCCGCTCATCTAATTATCTGCTTCTATCTCTTTTGTCGATAGTCATCAGTTTTTTTTCTTTGTTTTTTTCCATTATGTTGATCAGTTTCCAAGTAAAAGAAAGACAACATCAGGAATCGCTTCAACTGTATCAAATAAATGAAGAATATTACCATCATCTAGAGATTAAAAATTACTCTTCAGGAAAATAAAAAAGAAACGTTGGAATTTTTAGAAATATTAGAAGATCATTCTGCAGCTATTTTTGAAAAACCGCAAATACAACAGCTAACAAATATTGTATCCCCAGCTGTCAGGGGTGTCTTTTTAAAATTTCTAGAAAAAGCAGAATCGGAGAAAATCCCGATCCAAGTAGTTATTCCTGTCGAAGTGAAAATCTGGTTGTTTTTATTCGCTGTTTATCTATTTTTATTTCTAACGCATTCGATCATCGTGTAGCCGATCAGAGTCCGATTACGATCAATTGCTGGAAGAAAAAGAGGGATCACGTTTTAGTATAGCGAACAAGGCAAATCCAACGAATTTGACGCACATGGCACAAGAAGAAATCGAACTGGTTTACGGTGGTTCATACTCCGGGATTATGGGAGTGATTAGTAAAACAGTACTGGAAAATAACGGAAAAGTCACAGGTATCTATCCGAATGGGCTTTTTGAAACTGAATTGCCTGGAAAAGATGTTACTACATTTATTCCTACAGAAACGATCGATGAAAGAAAGGTATTATTATTTGAAAAGGGAGATGCTGTCCTCGTTTTCCCTGGAGGTCTAGGTACATTGGAGGAATTCTCACAACTTCTTTCTTGGATAGCAATCGGTCTGACGCCCGACAAGCCAATCGGAATATTGAATATTGGCGGTTATTACAGCGGCTTGCAACAATCCATAGTTTGCGGACGGGCAGATGTGCCGCTGACTGAAAAAGGACAGATGCAGGCACAGAAACTAGCAGAAAAGGTAGTAGATTTGCCTGTTCTGACCGTTGATGAACGATTGGTAGAAATGGATTTTGGGGATTATGATGGACTGCCAAGCAAAGATGAGAACTTTCAAAAAGCACGTTTAGCGTTCGCTGTACGATTCCCAAATGGGGAGTCAGTCTTAGATGTGTATGCACGGATCGTTCCTTTATTGAAAGAATGCATCGAAGACGAAGAAAATGTCTATCTGTTAGTTTGCCATAATGCCTTGATAAGAGTGATCGCTGTTTTATCTGTTCTATTAGTTGTTTTGCTCATAGGAACAGCACTTCTAGCCAAAAAATACACGACGATCATTGATCCAGTTGAAATGACTGCTCAGCTTTTTAGTGCCACATCTTGGATTGTCTTTATCATGATTGGATCATTTCGATGGAAGCACAATATGGTACATTGAAAAATCTCCTTTATCGAAAGTATTCTCGAGGAGAAATATTAGTAAGCAAATGGATCACATTAGTTATTTATTCTGTTTATTTATACCTTTTAGCTATTATTGTCACTGTGTTGATGAAACTGATTCTTTTCCCTTATGGCTGATTTTAAGTTTAGTGTTGATGATTGCTTGCTTTATCAATAGTTCCGGCGCATCCATCTCAGCAGGAATTATTGCACTCATCCAAAAATGGGAGTGGATCAAATGGAATCCGATCAGTATGTTGAATCTGCAAAACCAAATTAATGAATTTGAAGCAAGCAGTCGAAAGTATTCGAACTTTTGATATGTTAGGTGTAAATCTTTCGATGCCGAATAAAGTTATTCCTTATCTGGATGAGGTAAGCCAGGAAGCGCAATTGATCGGAGCAGTGAATACGATCGTGCACGAAAAGGGTCGTTTGATTGGCTATAATACTGATGGTGCGGGCTTCATGCAATCCGTGCAAGAAGGTAGTTTATAAACGAAAACCAAACATTCGCTCAAGTAAAAGAAACATTCGAACAACTCAGCTATCGAACTTCTTGTAAGATAAAAGTTCGTGACTTTGCCGATACGCATCAATTAAGAAAAGACTTGAAAGAAAGCTGTCTTCTAGTCAATGCAACAGATATCGGGATGGGCCGCTCTTAGATATAAGCATGATGCATGAGAATCTAGCGGTTTTTGATAAAAAAGTAGGAGCAAAAGGATACAATGGACTTTGTTGATCTACCAAGCTGATTGAAGGAAGCAATTGGATATTTGTGTTGCCACTATTGCTTATTAGTCTATTTATCATGTTTCGCGATTTTTATCTGGTATGCAGCATCCGTTGGGGTTGCTACCTTGATGGTTGAATTGGCGTTAGGTAGTTGGGAAGCTTGCGTATTTGCTTTATTTTTTGCTGGATCTTATTGCTTATCCTTCTTTTTGTGGCCGGAACGATGATCGGATATGGTGGGAAAGAGCGGCGTTAGAACAAGAAGAGCGAATGAAGATCGATCAAAACTTTGAACAAAAACGTACGCAAGTTGAAACAGAACATCAAAAACAAAAAGAAAAACAAATCGAATTACTCGAAAAAAAATACCGTCAGCTAAGGAATCGCCAGCAAGTAGAAGTACGACAAGAAAATTTGAATGAAGCAGGAATTTTTAAGACGATTGTTTGCAGATGCGGTAACTGAAATGGAAAATTGGGATGAATCTGAACAAATCCAGTTTATCAAAAATGCATTGTATTCATTACCTTTGACAGGAAAAGTAGCATTCATTGCTGGAGAAAAATCAGCAGCCTATCTTTCTCAGACGTTGTTGGATGAATGGAACAATGAACTTCCCTTTATGATGGTTTTAAGTGATGAAACTGTTGCTGATCAAGCGGGTTTTCTGATAAACGATCAAGGAGTTCAGTATAATTTTCTTTTCAGCAGCCTTGTACAAATCATTTATTCCGAGTTAGCACCTGGAAGTAAAATCTCCGATAAAGTGTTAGAAGAACAACTAGCTATCGGGCGTACACCGATTCGAGAAGCAGCTTGTAAAAACCATTCCACAGTCCGGCACTTATGTTTCAAAAATCGATATCCGATCTGCTTCATTAGCCCGTTATACGCGGGAAAAGTTGGAAAAACCGATCCTGCAAGAATGCAGTGCGAAAATGACCAAGCAAGATCAAGCTAAACTAGAAAAAATACTAGAACAAACCGATCAGGCAGTGATCGCTCAAAATAAAAAAGCTTTTTTTGATTTGGATACTGATTTTCACCGAACTTGTTATGAAATTGCTGGAAAACGAGAAATTTGGGATTGGCTAGAAAGTTATAGTACGCACTTGAACCGTTTCAGATGGTTACGTTTGACGATTTCAGAATTAGACTGGGGTCGCCTGGCTGAAACACAAGCTCTTTCGCAGCTTTCCATGCGAAACATCGCAAACAGAATTCATGTTCAAGCACCTGCTTTACCTTGTGGGGCAGAATTAGAAATCAATACTGTGCCCGCTTTTCCGAGTCGATTAGAACATTTGGAGCAAATGATCCAATTACTTGTTCGTGAAGGATTTTCTTGAGCATATGCGACAACTGTCACAAACTAGTCAAAGATTCATTTAAAATGGTTTATTAAAAAAAGGAATAGTCTCGAAAGAAGAGGTGTTCGTTTCCAGTGGACATTTTGAAAATGCACAAAAATTTGCTGCTGAAACTGGCGTCCATGCATGCAAAAGTAATCAGGAAGTTGCATCACAATCAGATATCGTTCTTTTAGCCGTGAAACCAAAAATCATTGAAAAAGTATTGGAAGAACTAAGAGAATATAGCCAGAAAGTCTTATTCATTTCTATTGCTTCAGGAAAATCATTAACAGATTTAGAAACAGCGCTTGAAGATCCTCAGGCCTCCATCGTACGTGTGATGCCGAATGTCAATGTCAGCGTAGGAGCAGGCGTTTCTGCGATTTGCAAAAATGAAGCTGCCACGGAGGAACAGCTTCAGCAAGCTACGATGATTTTTGAAGCAATCGGCAGCGTCTATCCTTTAGCAGAATCAGATTTCAGTACATGATCGATGCGATGGGACGGACTGGTGTACTGAATGGTTTGTCCAAACAGACAGCCACTGAGATTGCTGCAAAAGCAGTTTCTTCTCCTGGCGGTACAACTGTTGCAGGTGTAGTTGCCTTAGAAGAAGCAGGATTCATCCCAGCAATCAT-TGTCATAGTTTGGAAAATACCTGCCTTTATTTTACCCGGACCTGCTGCTGTATTTTCTGCATTAGCGGCAGATGCACAAGTATTACTTTCCCATTCTGTCACGACATTAAATGAAGCATATTACTGCCTTGGCAATGGATTATTGGAAGTTTTTAGAAATGTCTTTTTATCCGTTACTAGTGATTTCACAAATGAAAAGTGATCCTTGTTGTCTTGATAAGCTATTTTCCGATCGTAGTTTCTTTTTCGGATACATTGAGGAAAGTATCAAAAGAGCAAATCATCTTTTTGAAAACGATGGGGGCAGATACAGGGAAGATTTATCGAATATATAAAATACCAGCGGGTTTATCCGGCTTCTTTTCCGGTTTAAAAGTGGCTGCTACTTATTGTGTCAGCGGAGCAGTCGTTGGAGAATGGCTAAGCGCTCAAGCAGGCTTAGGGTATTACATGATACGCGTAAAAAACAGCTACCAGATCGATCATTTGTGTCATTCTATCTGTTCCAATTATATGATACATCCTTTTGTCAAAGGCTGATTACTGATCATCCAGAATCATTCGTAAAAGCAAAAACGGCAGCTGACCTAAATGATAAGAATAAACTATTGCTCGTTGCTGTAACAAAAGAAAGTCGGAAGCATCATCCAACGTTTTGAAGCAAAGGGACTGGCCATTGCTGAAATGAAGTTTGAAACTATGACTCCTGAATTAGCAAAAGAACATTATCAGCACTTGACTGAGCGCAGTTTTTTTGATGAACTGATCGATTACATGACTTCCGGTCCTGTCGTTTATCTTGTGCTGGTCGGCGAGGAAGTGATCGATATCGTCCGTAAGATGGTTGGAGCAACAAAAGCTGCCGATGCTGTTCCAGGTACGATCCGAGGAGACTACGCGCTGCCGGGGACTGAAAACATCATTAGGTGAATTGGCAAGAGAAGTCAACCACACTTATGGAGAAAAAAGCAAAAAGGCTTCTGAACCAGTTAACTCGGTAGCAGAAGAACTTGGTGATGTTTTATTCGTTACGATGAT-AACCTGCAGCGTGAACAAGGAATGAATATCAATGAAGCTTACCATCTTCAGACACCGCCAAAAATCCACCGAGGGGATCTATTTCAACAGGGAAATATTCATATCAGTAAACACCGTCGATATGCGGAAGTTCCCGAGCATACACATGATTTTGTTGATCGAGTAAGTCGTATCGAAAAAGCGTTGGAGGAAAACAAAACAGTCACAAGTTTCTACTCTCCACGTCATCACCAAGAAAGCAATTATGAACTATTCAGCGCTGGAGGGCGCAGGAAGTATACGAAAAAGATTGGAAGACATGCAGAATTTGTTGTTGCTATCCTTGACTTTGGCATCAACAATCGATCCAGGAACGGCTTACGAATTAGGTGTGGCAACTATGTTGAAAAAACCGATGATCATTGTACAAGAAGAGACGGTACCTACGAACTTGATGATTAGAAAAACGTAAAAAACCTGATAAAAGCTTCTCCAGAAACGACGATTGTCGTATCTGTAAATGGCATCGCGATTACCGGTTATCTAGACTCTGCCAATGCAGAATTCTTAGATTTGCAAGGAGTCGTTTTTCACGCTTGCGCCAATGCTATGCGTGCTAATCATATTTCAGAAAGTAGCTAGATATTAGAATTTGAGAAAAAGAATTATGTAGTGCTGCCTAATTAGGTTTGTCTAAATTTAAAACAAGAAATTATATCATAGAATTAAATAAAGAATTTACTGAATTCAAAACAAAGCCAGAGATCCAAATTTCAGAAGAAGCAGAGATCCATGTCGAACGTCTGAATTTGACGGATATCAAAAATTTAAGAAGAATCTACTTTCAACGATCAAAAATTGCTACGGAACGTATTATTTGGGGTATATTTCGGGGTCTTTAATGGTTTTTCTATGCCATTTAGAGAAAGCGTCATGAAGTTCAATTTAAAACTGTCTGCAACAAAACGAATCAAATTCAATTTGCTAACCACTATTAGTTTGTTGAGGGCCTATCCTAAAGAGCAGATCATTGATGAGATTTCTTATATCATGTTGTTTTTGATCACGGAAGAAGAATTTGAATTAGATGGCGCATTTGGACTTGCGGAAGCTCATTTTCATGATATCCACATGATTAGTCATCTCTGAAGAAGAAAGACTATATATACGAAAAGAACTTCGTATGGGTATGATGCATGTCAATCGAAAAAATTGGAGTATCATATTTTGAAGCACCGATTCATGTCTGTATTGATTTTTCGCAAGGATCTGCTTATACCGATTACATTATTTCTCAAGTGAAAGGATTTAAAAATTACAATATTGTGATTGAGAGTCGAATTTGTTTACTTGAAAAATTTAATAAAGAACAGAATCCGTTGCCGTCATTTATCTTTCGATGCCTAATTGCAGTGTTTGTCACGCTGTTCGTCCACGACTAGAGGAACTTCTCACACATTATGATATTCCGGCACTTCATCGGTTCATCGACTTTAAAAAAATCCGCCTTTACATCGATTGTCGCGCCAAGCGGAGCCGGTAAGTCAACATGCTGAAAACTTTAACAGGAGTCCAGCCTATGACTTCTGGAACGATCAAAGTAGACGATCAAAAAGTAACTGGTCTCCATACAGCATTTAGTTATATGCCGCAAGAAGATATGTTACTTCCTTGGCTGAGCGTCTATCAAAACGTTACGTTATATCAAAAAATCAATCATCTAACAATCAATGAATGGATATCTTTGGGTAAACGGCTATGAACATTTTTTGCCGGAACAATTATCTGGCGGGATGAAGCAGCGAACGGCCTTGTTACGAACAATCATGAATCCTTCTTCTTACTTGCTTCTTGATGAACCATTTGGAGCGTTAGATGCTATGACCAGAGGGCAGATGCAAGACTGGATGTTGAAGCTGCCTAAAAAAGCAAAGCGGACTACTTTACTTGTGACGCATGATATCGAAGAAGCAATTTATTTATCAGACAGGATTCTTGTGCTTTCCGCCCGTCCGGCACATGTGATTGAAAACGACGGTCACGTGAATGGCTAC
>JRL_54D_S17_L006_R1_clean.fastq.samout
CCAATCAAGTATTCAGTCGTTTAGCATTTCTTCAACATCTGAAATGCAAGAAAGCACTGTACCTTCTCTTCCATTAGAAAACTCTGACAAAGCACTTCTATTTCTTATTGAATTCCATTATCGTGCTTGGCGAAAGCTTGGTCAGGAAATCGGCATTACGATCGACCACACATTCAACGAACAGCTAAAAGGCGTCAGCCGAGAAGACTCAATCGAACCAAAAGATGTCTTCCCCGGGGTCGTGCCTTTACTGGATTCTTTAAAAGAAGAAAAAATCAAGATTGCTCTTGCTTCTGCAAGTAAAAACGGGCCATTCCTACTTGAAAAAATGGGTCTTACACCTTACTTTGATGCTATTGCCGACCCGGCAGAAGCAACAAACGGAAAACCTGCGCCAGATATCTTCCTCCTTGCAGCAAAAGCTGTCGGACTAAAAGCAGAAGAATGTATCGGGATCGAAGACGCGCAAGCCGGTATCCAAGCCATCCTCTCAAGTGGCGCTCAACCAATTGGCGTGGGACGTGCTGAAGACCTTGGAGAGGAGATAGAATATCAAGACCGTGCGCTCTTATATGAAATAAAGAAACTGATGGCTGATGGCTCCTATATCTTTGCACAATTTATCCGTCACTTCCTGATTTCTATCTATGGTGTCCTCTTTGCAGATGATTTCTAGGAGACGTAAATTAGCAAACTGGGTGATTCGTTTGGCGAATATCATCCAGACGATCCCTTCTCTAGCCAGTATTTTTGTATTCCCTCTTACCGATCATCAAGAATACGTATACCGGGATGATCCAAGTAGACAAAAACATCCTTGATGTCGGCAAAGGCATGGGGATGACTGCTAGACAACGACTATTCATGGTAGAGTTACCACTCTCTGTTTCTGTTATCATGGCAGGCATAAGAAACGCGTTAGTTGTTGCCATCGGGATAACCGCGATCGGTGCTGGTGGTCTTGGAGATATCATTATCCGAGGAACCAATGCAACAGAGGGCACATCGATTATTTTAGCTTCCCTGGTCTTGCCAGCAATACAGATGAAGACACCATTTCGATCACAGGTGGAATCACTTCAGAAGCACAGATCTTAGCAAGTCTAGTTGCCGGAATGGTTGAACATTATACAGATAAAAATACCGCAATCATCAACAATCTGGCTACTACAACTATCAACCATCAAGCGATGATGAACGGATGCTTCAATTTCAGCGGCTCGCTACACAGGAACAGATTTAACGACTACATTGAACCTTCCTCCTGAAAAAGATCCGAAAAAAGCGTTTGCTACCGTGAAAGATGAATTTGAGAAAAGATACGGTCAAACGTGGTTCCCGTCCTATGGTTTTGAAAATACGTATGTCTTTCTTGTTCGAAAAGACACCGCACAAAAATACCATCTATCTAAAGTCAGCGATCTGAAAAATGTAGCGGATGAATTAGTAGAGGAGACGGTTATGACGGCTTCCAAGAAACTTATGGCTTCTCCTTCAATTCGATATTACCTATGCAGATTGGACTTGTTTGGCAATTCTTCCCACCATATGATGCTGCTCCAGTTGTAGACAACAAGATATTAGCTGATACGCCTCATTTAAAAGAAGCCTTAAATAAGTTAGGTCATACCATCAGACGGAAAAAAGCTTGAAAACACTGATGCCCATCTAGTCAAGGTCTACACAGCCGGAAATACCACTATTGTCAACGTAAAATAAAGACGGCGGATTAGGAGACGGGATTGCACGTATCAAAGCACCTAAGAAAAACCAAGATCGGGATGCAGTTTATTTGATTTTCGAAGAATCGATTGATCCAGAAGTTGGGATCAGACAGCTATCCCAATTGCTGCTATTTTGCCAATTTATCACCCGACAGAATCAACCGAGGAACTGCAAGAGATTCATATCTATCCTAAAAATGTCGGTTATCTAAGAGATCCATACTTCTTCAAGTATGGACGTCAAAGAGGAACAACTGAAAAAGGATAGATATGGCTCCTGCTAATGACTTGAAAAATCAATGGATCAAACCAGCAGACAATGATCCTTTGAATGACAAAAATGTAAGCAAATTCATTTCGGATAAAGAGGGCCTTGTTACGACAGGAGATGGCTGAATTAGAATCCGGGAAAGTTCCAGTCTCTGCCTATGAATCCGCAACACCACGTGTTTATAACCCGTAAAAGAAACAACGGACAAACCGAAAGAGCCGAGTGGTCCAAGCAATCCAGAATGGTCCGTATTCCCGCAAACGAATGAAGCAAGAACGTTGATTTCTTTACTAGGAATTCTTTTATTGTTAGGTGCTGTTTTATTAATAAAAAAAGAACGGGGAGAAATTTTGATTTGTTTGACGTAACGGAAGTATATTACGATTTGATTCGAGATAATCCTTAACACCGGAACGACGGTCTTAATTCTGCCGAAGCGATTGAATGGATTCAAAAACGGCACACAGAAAGTTGGTTTTTAAAATATCGACTGACGGAAGAAGCACCTTCTTCTAGAGATAAAGTCTATCTTTTACTTATTCGCCAGCTCATATTTCCAGAATCGCGTCTCCAATGGTTGTTATGATGCCAGTGATGATGCCTGATATTTGAAGGTTTCCACAGAACTAGAAGCGGATGATTTCCATAACAACACAGCGGTTATTGAAATCGGAGAAGGAGTAGACAGATAGAATTGAGTGGGCAACAAGCGGACAAGCAACAGAATTTGTCGCAGGAAGAAAAACATGAGCAACAATTAGCAGTGCATGAAAAGAAAAATCAGACGCATCATAATCCCAGGAATGGGACAAGTCAAAGATCCTTTTGAGCAAGCGGTTAGAAATGTCCAAAATCCAGGAAAAGAATATTACGAACAATGAAGAAATGGAGCAAGATGACCGATTCTATCTTGAAGTGTATGGTCGGATGCTCGCTTATGAAGTCGTTGAGAAAAACAAATACATTAGCAATTTGTCAGTTCGTCAATCGGAAGCGGTGTGTTTGGGATCACAAGTGATCTGGCTAGTTCTGCAGCTCCAGGGCCAGCGATCCTTTCATGGATAATCGTTGGGATTGGAGCTTTGGTATTATCGCTGAATCATTTAGGAGAAAAGCGTCCAGATCTAGATGGTGGTATTTTCGGTTACGCGGAAGCTTCATTTGGTAAATTAGGTGGCTTCAATTTGGGGTCTGACTTTATTAGTAAACAATGGAGTAAGGAGCGAGCGTCATCAATACAATCGTGACGATCTGTAAATTAGTGCCATTATTCCTATTTTTAATATTTGTATTTATCGCATTTAAAGTGAATATATTCACTGCTGATGTCTTGGCGATGCTCCCAGCAGAAACAACGATGTTGATGGCTCGAGACGGTCTGTTGCCGAAAGGTTGGGGAAAAACGAATAAAAAAAATGCCCCAACTTATTCGTTAGTTGTTACTGCAATCTTGACTAATCTATTCTTATTGACTTTCTTAGTTACTGATTATGCCTATCAATTTGCCTATTCTTTATGTACAGCGGCAATTTTGATTTGTTATCTACTTGTCGGGATCTATCAAGTCCAGTTTTCTTTAAAAGAAGGAATCAAAAAACAAGTAGTGATCGGTGGGATTGCTGTAGTTTTTGAATTGATGGGCATCATTTTAGCAGGATTTTCTTATGTCCTTTTATGTAGTATTGCCTATCTTCCTGGTTTTTGCTTCTACTGGATCGCTTGTCGTGAAACCAAACATCAAATTACGGGAATATGCGATTGAACAGTTGGGAGGAAAAGACAATATTGATTCTGTCCTTCCATGTGCGACTCGGCTTCGTATACAAGGAATTGACGCGTCAAATCGATCATTCAGCTCCGAAAGAAAAGCTAAATCCGATCGAAAAACTATTTGGTTATATTAAAAGGTCTGGTTGTTTTAGCGACTACGATTGGCTGGCTTAGTGAAACAAGCGGAACTTATCATATTTTGTCTGCTGCGTCGAATGCCGTCTTTTATTTTCTGCCAATCTTTCTTGCTTTTTCTGCTGCCAAAACGTTTAAAGTGAATGGATATATTGCGGCTGTCATTGCTGCAGCACTGATTGAACCGAATCTGACCTCCGGACCGATCAGTGGCGCAATCATCGCTGGTGGTTGGAATATTTTGGTAATATTTGGTATCCAATGGGCTGTAAACCCTGTCATGATCAGTAATATCTCTGCTTATGGGTTCGACCGAATCGTTCCGTTGACAGGAGCAGCCAATTTTGGAATGGCTGGTGCAGCTTTAGGTGTATTTCTGCGAAGTAAACGTTCAAAAACCCGTTCGATCTCCGGTTCTGCTTTTGCTTCGATTTTACTCGAACCAACTGTTTACGGAATTGCGATCCCATTGAAAAAACCATTTGTTGCTGCTTGCATTGGTGCAGCTGCTGGTGGAGCTGTAATGGGATTTGCCCAAGTGAAAGCGATCGCTTTTGTATTTGGTAGTCTGACCACATTGCCTGCATTCATTTCCGGTACTTTTTGGACTAGGCTATGTTTCAAATGGAATCAACCTTTATTTAAAAGGAAAGATACGTAGTTTAGAAAACTGATCACCGAATGGAGAGTAACTGAACTTGATCCAGACAAACATCAGCTCATCCTCGCATCCAAAGAAGGAATTAATGTAGCACAGGTTCCTCTCCTGTCACCTTGTATAAACAAATTGAAGCTGAAAATGTCTACACCTATAAAAATCTAGTGCAATCTAAGCAAGTACTTGCCGCTTTAAAAGAAGCAAAAGAAGTAGTGATCTTCGGTGCTGGTTACATTGGATTGGAATTAGCAGATGCTTTGAGAAATAAAGGATACATTATTCATCTAGTTGATTATATGCCGAATGTTTTATCAAGATATTTCGATAAGGATATGATCAACAGTTTTCAAAATCAGCTGCAATTCTGCCCAAACTCGTACATTGTTAAAAGAAAAAGTGGCTTTGTATGAGGATGAGACTGTGATAGTCAATGAATATCTGCAGACAAGTGATCCGGTCTATGCGATTGGAGATATCGTCCCAGTCAGTTTTGACAAAAATAAACGGCATCTCTTTTTACCTTTAGTTACTCGAGCTGTACATATGGCAAGAGCAGTAGCGCTAACTAATACCGGTTCGTGTTCAGGAGAATTTGATCTATTTCCACAATACGACGAAGAAAACAAAACAGTAAATGGCCAAGAATTCTTATTATCAGATTTGAACCTGCTTGCGGATATCGTGAAACACAAAACTACGATTCCACAGCTAGCAGTTGAGGATTTTGGATTTCTGTCTGAATACACACCTTCGGCAGAAGCTGTTGGAGCAACGCCTCCTGCCATTTCTTATGATCCATACACGTATGAAAATATCGTACCTCCAAATGGTGGACGTAGTGCAGTCAATGGCGGGAAGCTTGTCCAACTAACTGGGGCTAACCAATTGCCTAATTGACTGCTACTTATTTGAACGATGGTTCAAATGATCCTTGGAAAGGTGGCACGGTCCGTTTTCATTGGGAAAGCCATGTGAAACTAACAAATGTGGCGATCATCAATTTGCCGGAACATGTATCAAGCAGTGATGTATTAAAAGCAATTGACTGGAACAACGCCTACTTGTATATTGCCGGTGCCCCCATCAAGGTTACTAGCGGAAGTTTATTATCAGCAGGAAGCCATACCTTGCGTTTTGTTCAATTTGATGTTACAGCTAATGTCGCGAAGATGACAGAAAACGGAGATAAATATGATACGAGTCCAAACAAAATTTTGACCAAGGGTAAATTACAACCTTCTATGTCTAAAAAGGCCGTTTTTTCTGTTGATTTTTATGATTCGAATAATATTATCCAAGATCGTATGTTCTGGCGGAAACTTGAATCCAGGAGCATATGCATTTTCTGCAAGTGCAGAGATAAATACGTGGAATAGTTACATCTCACAGGCTCTACCAATAGTCGGACATTGACGATGGGGCTGACTGAAGGACGTTTTGATCAGTTGCCATTTAGTCGCTTTGATCGCGTAGTCAACTATTTTACAGGAAAAAACGTTACACAAGGAGCAATACTGACTCATACTCCAGCAAGCACAAGTGGATTGAATCAGACATTACCAACAAACTTAACAGCCGATAGTCAGTGGGGAAAGCTCCTTTCTTCTGCATCGTACCAAGTCACGGCCAATTGGTCAGCAACTGAACTAAAAAAGGGTTCGATCCATTACAGGCTTTATTCGAAAGGAACAGGATGGACAGATCAACTTTTCCAAACGATCCAATCAAATAACGGGGGTGTAAATACAGCTACTTCTACACTACCTGGTGGACGATGTACTTACTAACATGTATCCGTCTTTTGCGTACAAATGGCAGTCTGAACAAGCTGGAATCACCACTCTTCCTCAAATAACAGTGGCTAATTTTCCATCTGTGAGTGCAGATAGTCAGCTAAAAAACCTTAGCAGACAACCAGGAGATCCCCTGTCTGCTCTATCAGGAGATACGATTCAAGAAAATGTGACATTCACGTTAACAAAATCTGGGGATGCGATAACCGACAAAAAAATCACGATCTCACTTCCTGAAAATACTACTTATATCAATGGTTCCTTAAAATTAAATGGTACAACTATCGCAGATACCGGCATTCAACAAGGAGTTTCTGTCCCAGCAGATCTATTGAGCAAAATAGGAGATACCATTCATCTTACTTACAACTATCAATTAAATACTGTAGATACTTCTTTACAATCCGTCTATTACATTAGCAGATGGTGCTAAGCTTCCTAACCCAGTTGTCCAAACATCTGCTAAAACAATTCTTGTCCCCAAACAAGAATTAACATTAGTTAATGTACCAGATGATTTTACATTTGGTAACGATCTCCCCAAACCGTTGAAGACAAGTTTATTTAAGATGATCAAGGTCAAGAATTAAGCGGAACAAAATTATACTTCAATCATTCTGGATCAAAGCAATTGATTCAGCAAGGTCAAAACACGTTGATTTATGAGAGTGATGGAACAGCTAAAGGAGAGGTTCTCGGTTCAGGTACGATTACATTTTATGATCTAAGATTGGTCTTGTGGACAGTCTGGCGCTTGCTTTGGAGAAGATATTTATGAGATGTTTTCAGAAATCCGTCAGTTAAAAAAAGGGGAAAACTGCATAGAGGTTCATCAGAGATTCAAACGTGGTGATAATGAGATGATCTTCAATAATCATGTGTCCGATCACACCGAGCTATATGGAATCGTGTAATCCAAAATTAAACGAAGAACGCTATTTCCGGGATGGGTGGAGGCGTGTTGATCAAACCGATTCTTGATCTTATCGGCGCCCATTCTGTTGCAGGGATTTCAACAGTTGCGGTATTCACGATGTCCATTGTTTCGACTGTGCGACAAGTATCAAGCGGGAAATCACTGAATTGGCAGATTGTCGGTTGGGTATCTAGTGGAGCTGTTGTTGGAGGAGTAGTCGGCAACATTGTATTCGAAGTTTTTTTACAGTTATTTGAAAACGAGAAGCATGTGCAGCTGATCCAAATTTTTTTGACGGTATTGACCTTGGTTTTTGCGTTCTTCTACACCAAGCATCATCAGCCAAAATTTCATTTGACGTCATGGACTTGGTACCTTATATGTGGGGGGGTTCTGGGCTTTTTAGCTAGTTTTTTAGGTATTGGTGGTGGACCAGTCAATGTTTCTTTGGTAACGATTGCTTTAACAAGTAGCTTTATGCGCTTTGATTTATCTATGTTGTTTTATGTTATCCCCGCTGCTGTTATTGGAGGTTTGTGGGTTTTGTCTCCAAAAAAAGTGACCTTTATTTTTCAAGCGATTGTCATAGCCTTATGGCGCATTCGTTTCTCTTGATAACGAGACGCAAGGACTTATTCATGTTTCAGAAGTACAATCCGGTTATACGAAAAATATCCATTCATTGTTAAAAGTCGGACAGCCAGTAACAGTTCAGATCATCGACATTGATGAATAAAATCGTTTATCTTTAAGAACGTTAGAAAAAATTCCATATCGCAGAAAAAGGTATTTCTATCGTTTATCATCATGATCCGCAAAATCCTGGTTTAGCGGTGGCTTATAATTTTGCGTTGTCTCAAGCAGATGAAGGAACACGTTGTCTCGTCACTCTGGATCAGGATACGAGGCTAGTCGACGATTATTTTGAACTATTGCGTAAAGTAACCTTTACAGATGAATGTGTTGCTGCAGTTCCGATGATTTTTTCTGGGAGCCGACAAGTTTCTCCCCTATATTCAGTTATATCAATCGTACAGCTCAAGCAGTAGAAGTTGAAGGCCCAACAGCTGAACGAATCATGGCAATCAATTCAGGTGTTGCCTGGTCTGTCAAATTTCTAAAAAAGATTGGCGGGTTTAATCCTGCTAAAGTGGATCAGTTGGAAAAAACTGTGGAGATCCTTCCTGTACGAATGGAACATGATCTTTCGGTTTTAGACTATGAAAAAGTTTCAAGTAATCGATACCGTTCTATTTTACAAGCAGAAAATCGATTTTATCATGAATATGATCAAAGGCATTTATCCAGAACGGAGAGTAGCTGGCGGAAAAAGCATACTGAATCAATTATCACTGCGCTTGAAAAAGAAGATTACCAAGTTCTCTACCGAAATGGCTACATGAATCAGGAACGGCAAATGGACGTTCATTGCCTATAAAGTGGATATGATCATTTTTACTCCTTTGCAAGAATCCGGGTGGGACTCTGTATTAAACAAAGCGAGCAGGGATCCCTGTCATACTTGCGACAGACATATTCAAACGAATGATCCCGAGCTTTTCGTCACCCACATTGGCCCCAGTTTCAAAGCAGAAGGAAATCGGGCGGGTTTATTTGTCAGCAATCACTTCACAAATTCAAAGAAACAGGAAATCAGAATCCTAGAACTTGCTGGTTCAGAGAACTCCACACCGACCAAGCTACGCTCCGAAGGATTTTTGGAATCAATCAATCGTAAACCAACCCTAAAAAAAGATGGAACCATCGACCATAAACCTCCGATGACTATTGTTCACCGAATTGTCGGTGATTTTATTCGGATGAAAGGAAGACCAGATGAAACGATATTTAGAAACAAATGATTTATCCGAAATCGATGTATTATACAGCCATAGTGATGAAATGACTCACGGTGCTTTAGCTGCGATAAAAGAAACATCAATCAAACCTGGAGAAGATTTGATCATTGTAACTATTGATGGACAAGAAGATATGATCGAGAAGCTACGCTCAGGAATCGTCAATTGTGTAGTCGAACCTAAAGATATTTTTATAGTAAAAAATGCGATTCAGCAAACAACAAAAGAATTGTCCAATCGCTTTGACTTCAAGAGAGAACAGCAATCTAGTTGTATTGAGCGATGATGATTTCAAAATCGAACAGATCAAAGATGTATTATTTGGTAAGCTGATCAAAAGAAATGTGCCAATCAAAAATATCCATTTTTCCGAATCAGAACACGCTCTAGGTGGCAAAGCTCGACAAACTGCCGATTTGGTCAACGGAATCGATCGTGAAAACGCGAAGAAAATCACAGGTAAGAACCGTGATGATCTACGGATTGACTGCTGTATCTTTTCAGCCAATTTCAGAAAGCGAATCAGCGAATCAGCGAATTTTAACGACAAGAACAGTTTGAAGAATATTTTGCGGGAAAAAGAAAAGAATTTGATGTTCCTTTATCTATAAAGAGAGGTACGCCTTTTCAGCAAAATGTCTGGAAAGCTTTGTCGACCATTCCTTATGGAGAAATCCGAACGTATAAAGAAGTAGCCGTTGCTGTTGATAGTCCGAAAGCTGTGCGAGCGATTGGGCAGGCAAATCGAACCAATCCATTGCCAATCGTTATTCCTTGTCATCGAGTGATTTTACGGACGGCACCTAAAGAAGCAACTACGCTTGCTTTTACGGAACTGCCAGAACTGCTTATTGATTTTTCTCATCCAGATAATTTAGAGAAAATCCTTTCGTATAGCTTATTTAGTCATTGGCACGACAGGTTATACACAATCACAGTTCCAAGAAATAAAAGAACATGCCAAACATGTACCTGTGATGTATAGTGCTAATTTTTCGTTCGGTCGAACTGATTGAAAAACATCATAGTCGTAAAAAAGATGCACCATCTGGTACTGCAAATATGCTGCTTCAAACAATCCAAGAAGTGCAAAAGCTGCAGCCCGTATACAACTGGCAAGGGAAAAAAAGAGAAGAAAACCAAATTGGTGTACACAGTATTCGTGCAGGTTCTTTACCTGGTGAACATGATGTATTGTTTGCTGCTACTGATGAAATATTTACGATCAAACATGAATCTTTTTCTAATCGAATCTTTGCTGCAGTTAACACAAGTACAATTAGCAGCAAGCAGCTGCAAACGTGGCAATGATCTACTTGTCAAAAGGAGAATTAGATTTTGCGAAAGTTTATGTGGAGCGTACACTTAAAATATTGAGTGAGACCAGCCATTTCTGTGACCAAACCAGATGCTGCAAATCCTGAAGACGTTGTTCCAGTTCCTCCTGTTGATCCAAATGATCCTGATACTCCTTTTACACCTGACGAACCAAATCAGGGAACATCCGGATTACTGACGATTGACCAGGGATTGGCACATGGATTTATTCATTAGGAGAGAATGTGGAACAAGTGGAATTATTTGTTCCTAGCTTCGATGGTAACCTTGGCACGCAATGTCATAGCAACGGGAGTCGGTGGGACAGTAGGTGGCGGATTAAGCATGTTTTGGGGCGCAGATAGCCGTATTCCGGCATCGGGAATGTTTGCAGTCGCTACGATGACTATAAATAAACAGGTACTCTATCGGACAAATGAATTTTTCCATCAAACAGATACTTATACTCCGATTCGATTGCCACAACATTTTATTGGGCAAGAAGAATATGAGCAGCTAATCATGGTATTTGAAAATGTCTCATCAGAAACTGAGCTTTCTTATATGAAAAAAACAGTAAATGAATCCAATGAAGTAGATACAAACGTCCATTGAAGAATCGATCAAAATAAAAGATTTTGAAGGTGAATTTTTCTTGATGACGAGAGAAAAAGAAGCCTATGAACGGTTCATTTCACTATTCACTGATCGATTCAATCAAGCATTTCACACTGATTATGCCACTAATATTTTTGAAGACTTTGAAAATAGCTATTCGTATTCGGTTATTTCAAATACAGACGTATATAATTATCGAGTGTATTTAACTATTGGATTGATTCTTTTATTCCTTTTGTTATCATCTATTGATGAATAAAGAAATCAGTTTATTGTTGAATAATGACTTTTCATTACATCAAGTATTGTGGTGTTTATTGGGGAAAAAGAAAATCATTATTACATTCATAATTGCAGGAATCATTGGTGGTTTTATTTTTATGTATTATAAGGAGCAATTTCTTTATTTGTTCCAGATGTACGTTTTCTTGTTCAGCGGAATATATGGTATCTCTTTGATTTCTCTTTTATTAGTTGAAAAAATTTTTACATTTGGATTGTTGTTTTCTCTTCTTTTGACCGTTGCCAATGTCGAATTAGCAACTATCGTTTTTTCTTCTTCACACTATCATGTATTTTATCCAGTAACCATCGGGAAAAACCACGTGGATTTTATTTATTCCAATCGTTTTGCATCAGCAGCAGATCAGGAATTATATGAAACTTTGAATAAAAACGGAATATTAGTCAATGTATCAGATTACTTGAATGAAGAAAATGAACAGTTTGGCAGAGGGATAAAAATAAATCTGAATTATCTTAAGAAATTTCCTCCTGAACGATATAGACATACAGATTTAAAAAATGACCTGGCGCAAATAACAGAATATTATCAAGAAATCAGTGAAAAAGAACCGAAATTTCTATTTATAAAAAACAATCAACCCATTTATACATTTATTCCTTCTATCCCCTGGATCGAACATTATCCGGTTGTTGAAATACTGACATTGAAAAACAGTATGTATTTGGAAAGAAATATTCTCAGCGGAGAAATCTATCCACCGTTAAAGATCAAGATAGGCTCTTTGTCGAAAGAAAGGTTATTTGAGCTGATTGAAGAAAGTCAGTTACGTGATAACTTGCAGTACAGATATTTTTACTCACTTTCTTTTCTTTCTTCTTGTTGAGCTATGTCATGTTATGCATATATTTTGTCTACAATTGTCGGAAAATCGCTATCTTTCGTTCAAGTGGTTATTCGCTCTTTGAAACGTATAAAGATTTCTTCATGATGAACCTCATCAAATGGGGAACGACAAGTAGAAAGAGAGCCTAAATATCTTTTTAATATTTTTTTCTTTAGCTTTTTGCCTTCCATCCGCTCTTTAGATGTTTGGTCCGGAAAAGATTTACTACAGTCGGAATTCATTAAATCAGCTAGACAACAGTTGGCAAATTATTTGATATGGAGATGGCTCGACGCGTGCGCCCATTTACCAATGCAAAAATTGTGTTATTTTTTTGGAATCACTTCAAAGCAGAACACGAGGCGATGCTGAAGCAGGCACAAGATGAACCGGCAATCGATGAGATTTATCATTTTGATTTTTTGATTCGAAACATATGAATTTTTCTTCTAGCGAACCAAAGACGGATCTATTTTTTGGTGCAACGAATAATGGGAGAAAAGAACGAGCAGAAAGCTATAAGCAGAATTTATAAAAAGAGATGTTACGACCAACTATTTCATTCTTCCACATCGAGGGAATGAACAACCTGGATATCTTACTTATGAAGAGTACCTGAAAAAAACAGGGGAATCGCGCGGGATTCTGGAACTGTTGCGGGAGGGTCAGCAAGGAGTGACTTTGCGGACATTTGAATCCATGTATTTTCAAAAGAAACTAGTGACGGATAATCAAGCGATTGCTCATTATCATTTTTATCGTCCTGAAAATATTTTTTTGCTTCGAGAACGTGATTTAGATGAATTACCGGAATTTCTGCATACACCATTTAAGCCAATCCTATCAGAGCTATTGGAATTTTATGATGCAGAAATGAACTAAATCAGGCAGTTCTAAATGGCTGGGAAGATCGTAAAGGAAGAAAAATCAATGTGCCGATTGCAGATGGCGGAGAAAATACTGCAGAAGCAATCTATTACGCGCTCAGGGGAACAAAAACACCGCAGTCATCGAATCTGCACAAGCATTGGGGTTAGATCTACTTGATAAACCAACGGATCAAACTATCCGGTCAACAAGGAGCTGCTTGGCAATTTGGAAGACAAAAAGGAGGAATAGATACGACGCTAGCTTTCTTAGATAAACAAGCAGGAAAGATTGCTCAGCAAATAAAAGATTTCTGGGAGGTGGATTTAGATGATATTCCAGGAAGTGGAGCAGCAGGCGGTATTGGTGGAGCCCTTTTTTTGTTGGGAGCGAAGATGGTTTCTGGTTTCGATTTAGTCAGCCAAATCACTGGATTGGAAAAAAAGATCGAACAAGCAGATGTCATCATTACAGGAGAAGGGCGGATCGATCAGCAAACGATCCACGGAAAAGTTCCATACGGTGTAGCAGTGCTTGCAAAAAAATATCGAAAACCAATAATCGCTATTCATTTGGGTCCAATAGGTTTAGAAGGGATTGTCGCATTTATTATTCAAGGCCGTGACATATTAACAGTACATCAAGAGTTTTTCAGTTATGCATTTGGTATAAGATTTTTACTTTATTAGGTATACACATCAGAGAATTGGTCAATCATCATATCGAGAATATCGTGCAGCTCACTTCTATCTCTCAAATCAATCAGTTGATCCAGTTGGGCACTATTGATAATCACGATGTTTTCTTTATCGATATCGACTTGAAGCAATCACTCACAGGTATTGATGTCGCCGAACAAATACGTAAAAAAAATGCACATAGTAATATTGTTTTTTTCACCGCTTATACGAATTTTGCAGTAGAGATCATCAATCGGAAAATCCTTCCGATTGGATATATCAGAAAAGACAGGAATTTATCTGAACAAATTCGTCAAGTGCTAGAACAGATCAATTGGAAAGAACAGCAGATCGTAAATGTCGATAAAATCTTTATTGATCAAAAAGGTGGAAGTCTCGTCCTGTATCCTCGGGAAATTTTATATATTGAAAGTATCAAAGGTTTGAAAAACCAAGTTATGGTCAAAACAACTATAAATTAGTGAATACTTCTTTAAAAAGATAAGGAACGGTCGTGTTCTGAAAAACACTACGTTAAGTTTATGATGCGCACGATGCTGATCAGTTTATCTGTAGGTGTCTATATGCATGTACCCGTTCAGGCAACGACACAAACCATCAAGGTCGTACGTACCTCTGTTACTGATGCAAATGGAAAACAGCTACTTCCTGCATTGACTTCCTATAATAAAGTCAGTTATCCTCCAACGATAAACCACTACTGGTTAATTCCTAACAAAACATTATGTATCTTTTCCGATATGACTGATCCTACAAAAGGTGATCAGTTAAAACAGATCACTGATATTTTGAATCATGCTTTGACAGATATAAAGGACGGTGGAAGCGCACAAGTTTCTTATGTATATGAAAAAGATTATTCACAGTTTGAAAGAAAGAAAATCGATGTTCTGGCAGGGACAAAAGTTTCGATATCTGATCTGGTAGAAAGGCTGAAGAACGCAGATGGAACACAAGGAGATATGTCCAAAGTAATTTCAAACAATGGGAATATCGTGGATACGACTAATACAGGAACATCTACTATTTCCTTGTCCTATTTTGATCCAATTGCTTTAAAAACAATGACTGCATCTGCTGTGATCCATGTTCGTGCTGATCAAACAGCTATCAAAGGAAAAGATCTTCACTTAAGAACAGGAGAGAGTTACGCCCCTAAAGATCTTGTTGAATATGTAACAAAAAGCGATGGAACTTCAGGAAATAAAGAAGAAATCAAAATGAACGGGACAGTAGATACTACAACTCCGGGAGAATATCCCGTTGTATTAACTTATATAGACTCGAAAACATCAAATGTGGCAGAAACAACAGCTGCGCCTACCTGCTGAATTTTCTGATCGAGTGCCAAATATAGATTTATCGACTTATGAACAAAATGGGAAAGTCACTTCTATTTCTGATTGGATGCAAGCAAACGGATTAGACAGAAAAAGTCACTGGTCGGAGATCCTTGAAGTACTTCACTCAGAACTGATGAATAATAGGAAGCAATCAGGAGGGGAAATTACCTTTACTTATGTTTATATACCAGACAATCGTTCATTAGAAGGTCATGATCTTATTGTTCATCCAAACGAAAAAATAAACAAAGAAGAGTTGATCCAATCAGCAACAAATTCCTTAGGTAAACCCGTACCGTTAAAGGATGTATCGGTTACAATCAATGAAGTACCATTGGAGGATGGTTATTTGACCAAACAAACAGGTGATTTTACGATTATGTATAGTTATCATGACCCGTATTCACTCCAAGAACTCCATGCTCAGTCACTATTACATGTTTTACCATTAAACAAACAGATAAGACAAAAAGAACAAAAAAACAAGAAGAAAAGACATTCTTTTGATGATGGGACAAGTTAATAAGGAGACAGAATTTTTAGTTTTGGATGAAGCAGAACTCCTGTTCGATTGGAGCTTGACGTTCAAGTTCGTAATGAAAGAGCCGTACACCTTTACCGAAAAATGGGCTTCCAAATCGAAGCGGTCATGCCTAGAGGGGCAAGAACAAAATCCAATGTTCTAGACTGTCTCACCAGAGATTTATTGAAAGAACCCAAAATTATTTGAATAACAGTTACCAAGTATGGTGGATACTTGGTAATTCTTTTCTTGGACAATCGCAATTCTCATTGATAGAAAAAAGTTGCTGCTACTATAATAAAAGCTTTATTTGTATCATCATATTACAGAGACTGTATCAGGGCATATTTCCTTTTGCAGTAGCTGCTGGACTTTTTTCATAAACATCTTTTGCATCTATCATCGTGGATCTATCAAAAAAGTCGGTTTTTCTTTTATTTACAAGAACAGGTTACTCATGGCTTTGCCAAATAAAAGAACATAAAAGGGAATGGCTTTTTCCTATGCCACTCGCTTTCTATCCCCGCTGCTATCTTGCCAAGACAATTAAAAAATCTAGATCCAAAGAAACTTTCACCAGCTTTTGCTGAGGGTCAAGCGACTTCAAAAGGAGATATTACCTTTACTGAACCAACAAATACCGTCCTCTTAACCCTACTGATCCTTCAAAACCAGTTTTAACACTGGATGTAGTTCCCGAATTGCCATTTGGTACACACGAGATTGAAAGCGGAACAAAAACGTATCAAGTAGACGCTTCAAAAAACGTGCAGATGGCCAAGCACAAGGGTGGAACGTGACAGTTTCGGTTTCAGATTTTGTAAACGGTTCACAAGTTTTGCAAGGCGCTGAATTAGATTTTGGAACATCCACTGTTAAAAGTACGTCAGATAACGAATCCACTGGACCAACTAGTCAAACTGTAACTGGGTTGAGTAAGGATATGATGTACCATTAACCGTTACGGTGAGACAAATGAAGAAACTGTTGAAGGAGCCAGAAAAAAATTTTTTCTTGGTAAAGCAGCTGGCTATGTACAAGCGGAGTCCTATGAATCGATTTTCAGCGAGCACGTCGCGGGTTTGCTTTGCAAATCATATTCGCGATTGGTATTGTCATTTATTGCTGCCCTTTTACAAACCATTAGCAAGTCATTTGGAATTATACATTCCATACCCAGCTGTCACCCCAACATCAAAGTTAGCATTTTTTGATCAGGTATTTGCCTTTCACCTAGATGAAGCTTTTTATGCAGGAACTGCTTTTCTGATTATTTTGGTGGGGGTTTTTGTCCATGGATTGACGTATGTGCCGATCTTGAGACAGGTAGACTGGATTGCAGGAGGCATCCTGTCACTAATCATGGCTTACGTTACTATATTTTTGATTTTGCAGTTACTTGCCTTTGTTCCATTAGATGTGGTCCAAAATCAATTCGTTCTTGAAACCAGCAGGCGGTGGCTTTGGTTTGACTTGAAATGGTAAAACAAGCAAAAGAAAAAGGATACAAACTCTTTATTTCTCCTCATTATTTTTACCCACATGCCATGGTGCAGGAGAACATATGATGCTTGAGCAGCAGATGTTTGCTAGAAAAAGTCAATATGAATCAGTGGAAGAAGGTTCAGGAGCCGATTTTATCGAAAATACGATCATCAGCTCTCCTCATAAAATCTTTGGACCAGAAAGCAATGATTTGGCGCTCCAATTGAGAAAAAATGGAATCGACACAGTAATTCTTGGTGGAATGAACGGAAACTTGTGTAGCGATTCCCATATGCGTGAATTGGTAGAGAGTGGATTCAATGTTGTGGTAGCGACAGATGCAACTAGCTGGATATTTGGGCCGATGTGGACCTTACTGTATATATTGATGGGTATTTCTCTTTATTTGTTACTTAATCAGCAGCAATCGATATTACACTTTTAGTTAAAAAAACATGTTCAAGCCGGCAATCAAGCAGTCGAACGAACAAGCACCAAAACAACTGCTAGTAAAGAAAAGAACAGTCAAACAACCAGCAGCAAGGTAAAGGACAAAGAAACAAAAGATCGTACGTCCAAACAATTGTAAAACAGACGATTGGAAGCTAGTTTTGGTTGGTCCAGATCACAATTAGAAAAGAAATTGATGAGTCTACTATTGGCATCATTAAGTAACGGATACTTGATCGACAAACGCATTGCTCCAGAATATGAAGCATTTGCCAAGGCTGCTGAAGCAGCTGGATTTCCATTAGTGATGGTCTCAGCTTACCGGTCTGTATCATCCCAACAACAAGTTTTCGAACAAAATGTCCAGGATACAGCGAACACCACACAGGTCTGGCAGTCGATGTCGTCGATCAAAACTGGTACAACAGTTATCCTTCTACTGTATTGGATGCAAGTTACGGAGATCAGCCTGGAGCTAAATGGATCGCAGATAATGCTGCGCAGTATGGATTTATCGTTCGTTATCCAAAAGGACACGAAGATATAACTAAGATCACATATGATTACGTTATGTCGGTAAAGAAAACGCAGAACGGATCAAACGATTAATCCGAAATCAAAACAACAGTCTCTGTATCTCACAATGCAAAGCCTTCGAAGAAGTGGTAGATACACAGATGTACGGCTTTTCCCGGCAGCTGATGTTAAGTGAGCTAGAACGAGCCTAGTGGTTATTTGATAAAAGAATTCACTTATGAAAAAAATAAAAAAAGCATCCAAAGTTACTACTGCTTATTTTATCCGCAGCATTTTCAGGAAAAATGACAAAAAAGAATTCTCAACTTATTGGTGGGCGGAGTATAAAATAACTGCCAATTACGAAAAAGGCGAATTGGACATTTATTTGCAAAAGGAAAAGAAGAAAATCAATTTATTAATATCGATGACGTACTTAGTGCGATTTAGACAATATCAATTTCTTTTGACTCATGATGGCGACAAAGTAGCCCGTTTGAAAAATGGAAAAGTGATCACCGCTTATTCTGAAAAAGTAGACAAAAAAGTGGTCGCCGATCGTTTAGCGGAATGGAAAAAGACAAATGAACAAGTCAAGAAAACAACTGTCTCTTCTCAAAAAAACGAGTCGACAGGAACAAGTCCTTCAGATTCTGGCAGTGGACAAACGATAACGGGAAGAGAAAAGCAAAAAGAATTAGGCGAAAAAATTGGTGTTTCCGATAAAACGATTTCTAGTTGGGAAAATTCTCGTACAATGCCTGCTCGTCTTTTGTTTGGTCTATCTTTTTCTTATCAATTATCAATACAAAAATGAAACGATCGATCGATTCAATCCGGATACGTGGACAATTCCATCGAACGTTGGGTATGTAATGATATCTTTGGCCATGGTACATGGCTGTCTTTTCACGCTGGAGAGGTAGAAAAAGAGAAAAACCATGCTGTAATCAAACACAAAGGAAAACACGTCATGAACGTTCGCCTGCTCACTTGGGAAGCCATTCCCTCAGATTACCAAGAAAGCTGCTGTTAAAGTAATCGGTAAAGACTTATTGATCACTTTAACAGGCGGAGATACACCACATATCGGAACAGTCACTACATTTTCTCGTGATACAGAGATGCAAACTGTACCCTAGCCACGATGGTCGGTTCCATAAATCCGTTCAAGTAGACAAGAAGAGAATGATTATCGATTGTTTGATATCGATGATATTTTTATGCTTTATGATATCGTTTTTTATAGAAAATTATATACCGATCAAACAGATGAAGAATTTATATGGAAAAACATTGACGGAGTTATATGAGACACTTGATGAAACAGAAAGAAGAATCCATAAAATAAGGGAGCAAAAAAAACAGTTGAAATTGATGATCGATACAAACGAGGAAGAATTTCCTGCAAGCTTTGGGATGATGAGTATGCCAGCTTCCAGTATATACATTTGCCGGCGGGATCATCTTTGGATTAGGTGCGGCATGGAAAACAGTCAATGAACTATTTTATTTGTACGGATTCGAGTATAAAGAAATCACAATAAAAAGAGGCTAAATTTTTTAAGAGGCAATCTGCTATTTAGTTTATTTTTATCTGGTACTGCTTTATTGAGTTACAATTTATATTTATCTGTTCAAATGGCTCATTTTTTTAGCTATTGATTTTATTTTACTTTTTGCCTTGCTCTGCCTATTTGCTACTTATCAATACAGTATGATTTTAGATAGTGAATATACGATCTCTGTTCCTAATCTGCTAAAGCTAAGTTTTATTTCGGTTTTTTCCAGCTTTTCGTCTTTTCTAAAAATAATTATTGGTAGCGGTATAATTTTAGGCGTGACTTGGCAATTCAAAGGTTGGTGTCATTGGTCTTTTGACGGTTTGGAGTTTTTCATTTTGGGCTGGATCGTAAAGTTCCATCTGTGGTATAAGAAAAAAAGGGCAGAAACATTTTGGTTCGTTTCTGGATTTATTGTAATTGCTGGAATCATCAACCCGGTGATCAAACTATTTTTCATGCGAGAGCGTCCTTCATTGGCGCACTTAGTAGTTGAAACAAGTTACAGTTTCCCTAGTGGACATGCAGCAGGCAGTATGATTCTTTACGGTTCTTTACTATTTCTGCTTCCAGCTTTTGTTCAAAAAAGAACCTTACGCACATTGCTTCAATTGCTGATGATGTTTATTATAGTAAGTGTCGGGATAAGCCGCATTTATCTGGGCGTTCATTTTCCTACTGATATCTATTAAAGAAATGATTGAGCAGATGCAAAAATCCGAAGAGGTGCAAATTTTTTCTCTCGGCGGAATAAATGGCGAGATCGGATCAGACCCGATGAAAATCGTAGAAGCAGTCAATGAATCAAGCGATGCAGCTAGTTATTTTGTTTTTGCGGATATCGGTAGCGCGGTATTGAACTCGGAACTGGCAAAAGACATGTTGGAAGAAGAGCAGCAGCAACGTTATCATCTGGTGGATGCGCCTTTAGTGGAAGGAATACTTTATTCTTGGCATAGCCGTATTATTTACAATTATTCGGTTGTATTTATGCTCAAAATATTGGAGTACACGACTACGACACTTTCAAAAGGGATCTCCTACAGCTTGTTTTTAGTACTTGCACATAAACTGCATCTTTCTTATGCAGTTTTGTTCGGCATGTTCAGTATTCTTGCCAGCATATTGGTTGCACTAGCGTTTAAACCGATCGTGATTATATTTTTATTTTTTGTTTTCTCCGATTAGTTTTACACATGAGTATTCCACTCGAACGTATCGTAATGCTCTCGTGATCCCGGCTGTTGAGATCATTATCGCTTGTTTACTAGCTATTTATTACCGTAAATATAGTTCCCGCAGAAAATTGCTGCCGTGGTTTTTAGGGTTACTTTTACTGTAGTCGCGTCAAGAATGGCTGAACTTTCATTGTTATAAAAACGAGACAACATATGTAAATGACCGTTCGAGTGGTGAATTTGGACGTTTGATGAAACAGCTGATCCGAATAGATGACGAAACGAACTTGAAAACAGTGAGATATGGGTCTCGCATGCTGCATTAAATAAAGCATTAGACGCATCTCCTACATTTCATACTGTTTATTGTATACGACTCATGCGTGGACCCAAGGCGGAAAAGTAAAAGAATTACCAGGAGATATCATTTTTTGGGCATTGCGAGATGTGGTAAGCGAATCTGGTTATTACCAAAACAATGCAAAAGAAACCAATGATTTTTGGAAAAAAGTCAATCAAGAATTAGAAGAAGCCTATCAAAAGGGAACTATCAAAAAGAAAAAAGAATTATTTCCAGTTGACAAAAACAGCAAAAGTCGCGAATGTCATGATAAAAATTTACCAAGTTCTGGCCATTCCCGTGCTGATTGCTTCAATAGCAGGGATATTAGTCACCGGATTAATACTGACACAATTGGTTTTTCTTTTCGGTGTCTCGTGGTTTTGTTCTTATGCGCCAGAAAAAAAGGATTATTTTTTAAGTGTCTACACTGGCGCAGGCGTGCCATTAACACATTAACAAGCGGAACATATGATTTTACTTTGACAACAATCATTTCATTCATTGCGGGTGTCATGTAGCATTTGGTCTTGTTTACTTGAACATCGCTAATCATTTAGCAGAAGGGGGAGTCTCAGGGATCACCTTGATCTTAAGAGCTTTATTTGGTATTGATCCAGCTTATACGACTTTATTAATCAACATCCCATTGATTTTACTAGGAGGAAAGATCCTCGGTAAACGTTCCTTGGCCTATACTGTTCTAGGTACACTTTCTTTGTCATTCTTTTTATGGATCTGGCAAAGGGTTCCACTAGAAATCAATTTACAGCATGATCTACTGATCGTTTCTCTACTTGCGGGTTTAGTTGCAGGTGTAGGAAGCGGGATCGTCTACCGCATGGGTGCGGCAGTGATATTATCGCTCGGATTTTAGAACAAAATTACGGCATCACTATGGGGCGTTCCCTATTGGCATTTGATATCATCGTCTTACTTGCTTCATTAACCTATATCGACTTGAAACGTATGATGTATACGTTGATTGTTTCGTATGTTTTCAGTCGTTAGATGGCGGATATTCTGCAAAAGGTCTACTTGTCGTCTCCAACAAAAGCGAAGAGATTGCACCACTACTGATGACCGGTCTGCAAAGAGGTGTGACTTTCCTTTCTGGAGAAGGCGCATTCTCTGGTAATTCAAAAAAAATCATCTATATGGTCGTTGCTCAGTACCCCGGTTTTAATTTTAACGAACAACAGTCTGTGAACGAAGAAAATGCACACGTGAACATTGAAGAAAGGAAATGATCCTATGATGAAAGAATGAAGAGTGGAAAGGGGTTGTTTTCGGAGAAAGCACAAGTGCTAGTAGGTATGCCATTGAACCATTAGAAGACGGCGTGCGGCTCTCTTCCACGAATAACGGCGGAAAATTCCAGTCAAGCGGATCAGATGGAATGACCTATTATTATCAAGCAATCCCCAAAGACATCAACTTTAGGATGCGGGCGACGATCGAAATAGAATCTTGGACCTATACGAATGCCCAAGAAGGATTTGCTTTAATGGTAAGAGACGCAGTACCAAAAAATCATTTGTTTGGGCAGGCATTTTATTCAAATTCATTTGCCATACTAGGCAGTCGGATCGAATATGTCTGGGACTCGGATAGACAAGAAGTGGTCAACACGAGCGGCAGCAAATATACGATGCGACTTGGATTGGGGACACGGGCAATCACAGGAATATCATCTGAAGATCCGCAAGCTGCGCCACTTTAGAGACTTCAGCAGGGTTCTTGGAAAAAGCGGTCATGGGAATCTGTTTCCGGCCACGAACTCGATTACTAAACTGGACGTAGAGATGAAACTGCGACAGATCCTCCTGGGCAAGAAAGACCTACTCGCTTGATTGATCCGATTTACACTGTGACCTCTAGTAATCATTCAGGAAACCAAGATCATACTATGTCCTTTAGAGCAAATGCTGACGGATTATTGACAATTAAAAATAAAGCAACAGGAGAGGTGCTTAAGAACGCAAAAAACTTGGCTATCACTGCGAATCGGGAATTTGATTATCAGACAAAACTGATGGAAGGAACGAACGAATTTACTTTCAGTTTTACGCCAGATAAAAACTATCCGCCAGAAGAATACGTAGAGATGACTAGTTATGAAACAAAAGAGATTCTTCATACAGTGGACTACTTGAGATACGCATATGCTGGGCAGACAATCGTCATGGCGCCTGGAACTTATTCCTTCGAAAGAGGATTGACGATTCCAAAAGGCGTGAAAACAAGCGTCCTGTACTTGATTTTAAAGGAACTGGAAATGGGATGACACTGTTCAGTCACTACTGGGGTTTACTTACAGATTTCTGGAAATCATAATTTGATCGAAGAGATTCATGCTTATCGGAATGGAAATACAGGAATCCAAATCAGCCGATCCAGGATTTGAAGATGCCGATGGATTTGCGGCCAAACTGACAATAGGAGAAGGAAATGTATTTGACGGTTGATCGGTATCGATGACGGTTGGGACCTTTTTGCTAAAAATGAAACAGGTTCGATCGGAAAAGTAATCATCAAAAACTCAGTTGCTTATCGAAACGGCTGGGTACCAGGAATTGAGGGAGAAGGTAACGGTAATGGATTCAAAATGGGCGGTTTTCATATAATGTGGCTCTTTATACCTCTTCAGCAGGAAACACAGACTACCATGCTTCTGGTATCTTATCTTTCCGAACAGAGAATCTTGAGATGAGAGAGCAGATCCGCCCATTGAATCAAAACGAAGATCAAATCTACCACTCGTTGAACTACTATTGGAATGAACGAGAGAAACAATCAGAAAATACTCTTGGACATACCAGAGTCTCTAAATACATGTTCGAAAGAAGGTCAGCAGCCTGTTACGCGCTATGAAAATGGAAGTATCCATGTTCATGGACTGATGCAGATTAAACCGGGGAATCGTCAAACAGAAAAGGAAAGAGTGGATGGTCTTCCATTATCTGTAGGTGCTATTTTTGACGGAGAAACCTCACCGTCTTCGGAATATCCAGAGTATGCAATCGTACAAGAACCAAATCAGACAAAACCAAATGAACAAAATAATCCGATTATTATACAAGAAGCAAATGGTGTGGCGGAGAATGCAGAAGGAAATATCATTGAACTGAAGCCTTTTACAGTTTTTGTGTCAACTTTCACACCAAATCAAGGAACGCCTGTCTTTGAAGATATGCGTTATTTCCCAGAAAAGATCCAAATCGTTGAAACACAGTCAAGTGCTCAATTTTCTAATCATACCGCTATTTTTTCAGCACCTTCAAAAGGAGAATATACGCTAGAAGTCACTTATCGTTCGGAAATATTTGACCCGCAAATACTAGAGGTTCCTAAAAAATCATTCTTTAGCATCAGAGGGATCGGCGACAGGACAATGGGGACTGCAAGAAAAGTATTTGCATGAACCAGTGATGAAAAAAGAACATTTTTCTTATCAATTGATGATCCGACAGCCTGACTTTGTTACAGAAGCGATAGCACAAGAAGCCATTCAGCGTTCTAGCAAACTTCCGGAAGACTTGAAAGAACAAGCGCAAAAGAAGGCTATGAAAGAGCTTCTAAAGAACACAAAGAGATTTACATATCATTTTTGATGCGGCAATCGATCAGTTAGCTTTTGTCCTTTCTGATCTTAGAAATCGGGAGGAGCTGTAGGCGTTGGTATGCATAAATTACATTTGTCAGAACGTCCGACTTTGATTCCTGAACAGCAAGCTGCGGCGGCTGTTGGTCAAGCCGAACTGATGAATATCTATAATCAAAGATTCAGTGTATATAATCAACAGACGGCACAGATCCTCGTGACAAGAGACGTGGTAGATTATCCTGAAAGTCGTAAAAATGTGAGGCCTATCGTGAACGAAAACGATACTGTAGCAGTGGATGAATTAGATCATCTGACAAAATTTGGCGATAATGATCAGCTGTCAGCCATCATGGCAAAACTTGTCGCGGCAGACCTTTTGATCGTCCTTTCTGATATCGACGGGTTTTATTCAGCAAACAGCGCAATGATTTTAGCAAATGTTTAGTCCAGCATTCAATGATTTTTTAGGTGTTTCAAGTTATCCAAAAGTAGATTTAGTCGAAAATGAAAAAGAATACAAACTAACTGCTGATATGCCTGGCTGTGACAAAGAAGACACGACAGTTGAATATTCAGATAATACTTTGACGATCTCCGCCAATCATGAGTCCCAGAAGATAAAGAAGATGGCAACTATGTACGGAAAGAAAGACATTCGGTCTCTTACAAACGTTCATTCTATCTTCCTAATGTTGATGAAGAATTTGTTACAGGAATGTACTTGACGATCCATACATATGGAAACTGGCATTTTGCATGTGCATTGAGGAGTAAGAAAATTTTTGCATTTATCCTTGTCTCGCTAGCTGTCAGCAGTGCCACAATCAGCTTTCAGACAATTACGCATAACCAGTTTTTGACTCCTTCAGTATTGGGACTTGAGTCGTTATATGTCCTTGTCCAAACGGTCCTTTTCTTCTTTATCGGAGGAGTGACGATGCTTCAGCAGACAGGTACAGTTTTTTTCTTATTGAACGTTGGGCTGATGGTCGGGCTGAGTCTATTGTTATTTTTCTTTCTTTTGAAAAAAATGAGAGCGAATCTTTTTTTATTACTGATGTCAGGGATGATTTTAGGTACGCTTTTTGGTAGTGTCAGTACCTTTTTACAAGTCATCATGGATCCGAATGAATATGATTTGCTTCAAGGCAGATTATTTGCAAGCTTTGGCAATATCCAGAGTCAGTATCTTTTGCCTGCTTCTTTGATCATTATCGGCTGCTGGTACCTGTTATTTCGATATCGACATGTGCTAGACGTTTTCCATCTCGGAAATGAACAAGCAGTAAACCTCGGGATAGACACAGATCGTTTTGAATTTTTGATTTTATGTTGTGTCAGTCTTTTGACAGGGACATCAACGGCTCTTGTGGGTCCAGTTGGTAGCTATGCTGTTTCTGAAGCAGCTTTTGACTTGATGAACACAGACATAGGAACCGCTGGAGTGACAATGGATAAGGTAGCTGAGAACGCTCAGGTAAGTAAAGCGACGATTTTTAAATATTTTGGAAGATTTTTTGCATTTATGAATGATTTAGGGCAAGAAGCGAAAGCGTTGATTGCGGAAAATCTTCCATTTGAAGAAACACTGATTGCCATGAGTGAAAACAAAATCCGTTATCTCAATCGAGTGAACAAACAATTTTATATCGATTTGATGACATACTATACAAAAAAAGAAAAAAAAGAATTTTCTGACGCGATGGATGCGTATACGCAAGAAAGTTTCAGTATCATGCTTGATTCGAGGGCGGAAAGAAGGAAAAGTGGATTTGAAATATTCGTTCAAGCAATGGTAGAAGGAATTTCTAAGCGGAAATCAATGAACAAAATTTTGGCGAAAACTATCACTTGATTACGATCACGAATCAAAATGGGACATCTTTGTCTGTCAGTGATCTTGGGGCACGGGTTGTTCATTTTCAAACAATAATCGATAATGAAAAACGAGAGTTGATCTTAGGTTTTGATGAAGCAAAAGAATATCTAGAAAAAGACCCTTATATCGGTGCTTCAATCGGACGTATGGCTGGACGGATTACGAATGGCACATTCAAATTAGATGATGAAACGTTCGAAGTAAAAACAGACCCGGACACTGGTCATTGTTTACATGGTGGTGCACCTAGCTTTGAAGCCAAGCAGTGGCATTATACAGTCATCAATGGTGAAAACGAAGCATCGGTCATTTTCTATCAGACTAGCCCATATGGAAAACGAGTGACGGTCCAAGGGATCAGTGACCGCAAAACAGTATTCAATCCTACAAAATTTAACCGGTCGACGAACATATACTTTGGTTGAATAGCCGATTATTTGCTACGCTCAATAAAGATACAACGCCTACAGGAGAAGTAGTTTCAGTAAGTGGCACAGCATTTGACTTCCAACGTCCTAAAAAATTAGGTGAGGTCTTTGCCAGTGATTTTCGCCAATCAATGATAGTGGGCGGCATCGATCATCCATTTTTGTTGAAAAATCGATCCAAGTAAAAACAGATGCTTCAGGAATCGTGATTTTTACAGCAAATTTTGGAGAAGATGGACCGGAAATGCGCGGGAATAAATTAGTAAATCATGGCGGTATCACATTTGAGACTCAAGAACTGCCAGGCTTGTTTATTTTTTCAGTTTGACTTTATCCGTAATGATCTATTATTCCTTCAGCGCAATGACCACATCATCTTTAGTCAGAAGAGCAAGTCAAGATACTTCGATAGATGGTGGATTGAGTTTTGGTGGATTTATCATTACTGTTGTTTTGCTTTTTTTCGTATTCAGTGCCAACCGATTTTTCTTGAATAGAAGGCAAAAGGAAATAGGCATCTATCAGCTTTTTGGTATGAATAAACTGCAGATATCAGGTATATATCTAGTCCATTTTTTATCTCCATTCCATCAGTAGTAGATACTTTATTTGCTTTTTTCATCATCCTTTTAGCAGTATCTGTATATTCAATATGGAAAATATGGCGCTATCCAATGATTCGAAGTTTTGGAGAAAAAGAACAAGGATATTTTGGAGCTAGTCATTTTAGGGAAATCACTTCATGGATGATCAGTTATCATTATCTTGATACATTAGTTTTCTTTTTTCCTTTTTTAATTTTTTTCGTTTGTGTGGTCGGTACTTATTTGTTTTTCTGTTATACATTTCGGTTATTTTTGATCATATTGAGTAAATGGAAGATTTATTACTATGGTATCAATTTTTTGATAATGGGTAACCATTCTCGGAATTTCTTTAATGACAATTGGCGGCACGGCTAGTATCTCTACTATTTTATCCTACCAGGAGAAAGTTGTCAAAATCTCGAAGAACCTATGTTTCAAACTGCTAATCTGATCACGGAAACACAATATCAAGCCTTCAGAAAAGTTAATCCAGATTTGCCGAACATTTCTTTGTACTGTTTGCTTGATCAAATGCAAACTCTTTTTCGGAATATTTCATTATATGGATCTAGTATTGGACTGCCAGATAATCAAGAATTGAAGATTCAACAAATGCTTCCAAGTGTATTAGGTGACGAAACAATGGTATATCTAAGTCCTGTACTGATTGTAGATGATACCGTTTTTGAAAAAGCAAAAGGTGTGGATTATCAAGTAGTCAATGTAGATGTATCAGGTGGAAATAATGAAAAAATAGATGAACGACTGAGCAATGACCTGTCGATAAAGTGGCTCAATGCTGTTTATTATTCTTATGATATCGTAAATGAAGTCTACAAGGAGAATAGCACAAAGAAACTTCCGGATGACCAAATGAAGGAAGCACAATTTAGGAATTTCTCTTCCAGCTATTCGAAATTGCGTGCAGTTAATCGGCGAATCGGTATCAATATTTTTGTCACACTATTTGTCGGGATGATCGTGATTATTGCTACTGGTAGTATTCGGCAATTAGCAGAAGCAGAGGAAAAGCTGGGGATTCCACAAAGAAGGATCAGACGGATGATCTTCGAGCAAAACGCACTTACCTTCTTTCCACCCATGATATTAGGGTTGCAATCAATGTCTTCACTCAGTATATAAAAACTGCGTTGGCTTATCTTGTGAGTGGCTTATTGATCCTTATCTATCTTTTTTTTTATAGTGCAGTACTGCTGTTCCTGATTTATCTGTTTTTAAGTTTGACAGCAAGTACACTCGTACGATTCCTACCGTGGATAAAGACGAAACATTCATTATGGAAACGACACTTGAAAAACCGTTGGACGAAGCAAATTTACTAATCAGAACTATGCTGGACTGCCACCGAAAGTTTATCTAGGAACAACTGGACCATTGATTAGTTTTATTTATTCACTAATCGCTGTTTTTATCGCTATAGGGACCTTTTTCATACGATCTACTTGATGTATAAACAAAAACGTCTTGAATAGAAGATATTTTAAGTGGTATTCTTTTTGAACCATTCGTTCATTCTGCATGCATTGGCGAAGCATATAAGAATAACCGTTTTTATGTAGCTTGTACACCTTGGATCGTCTTGGTAGCCATTATCCATTGCTTGATTTACATCCAAACGGCATTAGGTATCTATCAAACAACGATCAATTGGTCTACGATTTTATATATTATCCACGCTTTAGAGCATTCCTTTAGAGAAACTCATGCCATCGAAAATCCACTGTATCGAAAAATTTATTTGTCGATACACGAACAAGAGGAACATTTCGTCATTTGTTGCGAACATAGTGCACATTACGATACAAACCTATTTAGTCGAGGCATCACAGAAGAATTAGATGATCAGGAACGTATTCCCACTTTTTTTTGATCATAAACTTGCTTATACAGAATTCGATGAACTGAATCATAACTATGAAGAGATGCAACGTTTGATTGAAACGTTGAAAGAAGATGAGAATGAGAAAGAATTTGTGGAAAGTTTAGAGAAAAGCAACAAACTGATCGAAGCAATCTTACATGCAAAAAACACAGGGAATGTCCAGCAAATGCAAATTACTACGAAAATATTTTTTCAGGAATGATTTCTAGTTTTTTGATTTTATGTATAACCGCCTTGTTTCTTTCTTCCATCATCTCTTATGAAAAAAGAAAGCAGGTAATCTCTCTAGTCAATCTATTACCGGATAGTATGGTAAAGAAACATAGCATTATACTAGTAATAATCAAAAATGGTTTGGGAGACTTCCGTTATCCTGTAGGAACGATCATTGGTCAGGAGATACGACTGCCGATGTATGAGTATCTTTTCCAGAGCTTTCTGTTCCTGTTGTTGTGGGTGCTCTTTTTAAGTACAATCAGTTTTCTTCTATCTGCTTTATTTGAACATTCTCTAGTCAATCTTTTAGGTACACTTCTTTGTCTTTTCTTAGCAGAGTATCGCTTGTTTTCTTCGATTGGATGGATAGAATCAATCAGTCATTACTTGCATGCTTCTATTTGCTGTTATCCCTTTGCTACTGAGCATACTGTTATATTCGCAACAGCTTTTGATTTATCAACAGACGCAAATATCCAAAAAGCAGATGCAATTGCTTTGAAGGTTGATCAAAAAGTTTTGGAAAGTATGTGGGACTTGATTTCTGGCCAAGTAACCGTAGATGAGTTCAATGAGGAAAATATCCTAGAAGAACTTTGAAGAGATCATCAATCAGGTAGATTCTGTCACTCAACTGCTGTTTGTCCGCTCGCTCATTCTATTAACAATAGTGGACCCTGCCGGAAACACTGGAATTACAAACACTTACCGCTAGCATGAATAAAATGGCGGAAGATCTAAACCAGTCTTTACGGGAGAACGCTTTGAAACAATACCATTTAGCACAAAGTGAAGTTCGTGTATTGCAAGCTCAGATTACTCCCCATTTTATTTATAACAGTTTGGATGCCATTATTTCTTTGATCGAACAAGACTGCTTTGAAGAAGCTCTGACTATGACCCATGCACTTTCCGGCTTTTTTCGTAATTACCAGAACCTTTTTCCTGTTTCTATTTTAAAAATGATCTTGCAGCCATTGATTGAAAATGCTGTATACCATGGAACGAAGTACGTCCGTCACAAAGGATTTATTCGTATTACCACATGCAAAATTGATGAGATGATCCAATTCAAAGTTATAGACAACGGGATTGGCATCCCTGCAGAAAAACTGGCAGAAATAGATTCAGATTTCAGTATCGGCTACGGACTTTACAACGTAAACAAGCGTCTCCTTCTTTATTACGGAAATGATCAAAAACCTATCACGATTGACAGAAGATGGTTATTTGATCGTTATGCACGACGAAGAAGTGGACCGGACGACTAACGGTAAAGGGCTGATTCGAGAAAAAACATTGGAAGAACTCAAAAAATTGAATGCAGGGGGCAAATTCAGCAAAGAATTTCCAGCAGCTAAAGTTTAGGACTGCTCCTCCAAAAAAATTACCGAGGGATGCTAATGATTGAAATTAAAACTGATCAGTATGAATATCCCGTATCGAAGAAAAATTAGCCGAAACATTAAAAAGTAGAGATTGGCCTTTTCAACATGCATATTGCAGCTTTCATTTGGATTCTTTGGAAAAAATCGCATTACTGGAACCGGAGAATGAGTACTTCTGATAAAAAGATCCAACTAGCAGCAGAAACCCCTTATATAGAAGGAGTACACCAAAAAATACTTGGTGTTCGAACATCCAGCCAGGCAGCTGATTTTCCAAAAGCAATTCGTGCATGGACGATTAACGATGAAGAAGAAATGGCCAAAGTCTTTTTAAATGATGCGTATCAAAACTCGATCGAATTGATCAAAGCAGTGGATGAGAATCCAACAAACGAATGCGAAGAATTTTTAAATCTGTTTATGTCTACAAGAGATTTATTATTGCAACCGCGCCTTTCATGGCAAAGACCCCGGTCATACCTATTTTGCTTCTTAAATCGTCCTCTTTGTTCCTGAGAATTCTCCTGAAGTCTCAGAAGCTATTGAAACATTGTCAAAAGATCGAACGGTTTATCTTGTTTATTTCGTAGAAAAACAAGAAGCAGACGATCAACTTTTATTAGATATCGAAAACGGTGACGGTCCATTTGCAGAAAGCCAAGTCTCAAAAAAGATACACAAACAGATCTAAGTCTTTATTCTGTAGTGGCTGATACACCAGTTGGACCAATCAAAATCAAAGACAGTGCAATACTTTACATGGATGATCCATCCACACTTGCTTTAGAACCAACTTATAATAGTTTACAATTAAAAGTTCCAGTCGTCCGGCGGTGCAGGCGAAGAAAGAAGCAGTAGAAATCGCAAAGAAATATGCAAATCTTGAGGAAACCGATCATTTTTATTGGTTTACTCGAAAGAAGACATACTTTTCACTGACAGGTACAAATGATAAAGGTTATCATTCCTAAATCTGGTGAAAAAGTAAAAGTATTGGATCAAACAAAGGGACTGACTGAAAACGAAGGAAATCCAAATCGAAAAAGCTGCTTTTATTACAAATCATTCGACAGGACGATTAGGGCAAGCATTAGCTGATTATTTAGCTGCCAATCCGGATACCACAATCGATTACGTGACTACGAAACGTTTGCGGAAAATGAACAGACAGATACCACTGTTTCAAAGATCTCTTCTAACACCGAGCATCTTGTGCTCGTTTTGAAGAAAACACCAAAAATCATTTCTTATCTACGTGAATGGCAGCCAAAAGCAAAAATCATTGGTTTCAAACTATTAGTAGATGTACCAAAGGAATCTCTTCTGGCAGTCGCAAAAAATAGTCTGATAAATAACAAAACTGATTTTATTTTCGCAAATGATTTGACGGAAATCCATGGCGAGACACACCACGGCTATCTCTTATCTAAAGATGGAACAGTGGAAGAAGCTCAAAGTAAATCGCTGATCTTACAAGTCAATTCGTCAAATTAGGTGCCCAGGTAGATGTGATTATGTCTAAAAGCAGCACACATTTTATCACGCCATTAACCTTGCAATCTCTGTCGAAGCGCGCAGTCCATACAGACGTCATGCAAGAATCAAATCCGCAGGTAATCAATCATATCGAACTAGCAAAACAAGCTGACTTGTTTCTCATCGCGCCACAGCAAACATTATCGGCAAGCTAGCAAACGGCATTGCAGACGATCTTCTTTCAACAGTCGCAATGGCGCTTCCAGTGGGAACACCAAAAAATTGAAGTGCCTGTTCCTAAACCAAAACAAAGTCCATACAGCAGCTGTCAATCGAACAGATATTATGAAAAGAGAATCAGTCTCTTTGAAACCTCCCTACCCTATTTAGCTGGAGAGGTAGTTGAGAATAAAAGTGATATCTCCACTTTTACTCCTGGGACAAAAGTATACGGATTAGTCAATCTAGGTGGTTATGCCGAATATGCTGTGATGCCTGCCGATCGTGCAATCCTTCTCCCTGATACGCTAGACTATGTTTCTGCTGCTGGAATCTCAGAAGTTTTTTTGACTGCTTATCAAACACTTTACTGGTGGAAAATTACAAGAAGGCGAAACTGTCTTGATCCATGCAGGAGCAAGTGGTGTGGGAACAGCAGCGATCCAATTAGCTAGACAGCTTTCTCACGCGAAAATCATCGTTACTGAGAAGAAAAACTCGCCTTTTGTAAAGAACTTGGTGCAGATGAATTGATCAACTATAAAAAACAAGACTTTCAAGAAGAGGTACGAAAAATCACTGAAGGTCGGGGAGTCGATGTTATTTTGGATTTCATCGGCGCTTCTTACTGGGAAAAGAATTTAGCTTCTATAGCCGTTGATGGACGTTGGGTCTTGATTGGTATGGTGGGACCATCGTGCCTGAGATAGACCTTGGTGTATTGATTGGGAAACGTGTCCAACTGCTTGGTACATTATTGACCCGCAAAAAGCTGGGCCTTTTCTAGAAAATGGCAAGATTCGGCCAATCATTGACCGTACATTCCAATTCAGCGCCTTTTATTTTTTGATTCCATTGTTGTTCTTTAGTATCTTTGCTTTTTCTTATTTCACAGAAAAACGAAGGCTGAATGTTTTCCTCATCAGTTTCGGCATCTACTTGTTTGTCTTGCTGTATGAAACGCAAAATATTTTCCTTGGCGGACTGATCGCCTTGATCACGATTCCTGGTATTTATGGATTGATTGTTTTTCTTTTTTGGAACGGGGTCACAGTTTTACGTAGAGAATCGCATTCATTAGCTAATCTTTTAACGTTGATACTAGCCATTTTTCTTACACTGTTTCTTGTTTTTGACTTTTTCTTGTTAAAATATTTGCCGCAATGGATAAATGCTTTGTTTTTCTGCGTTCCCCTGATCTTGATCTATCTATTTATCGTATTCTACAACTTTTTGACTGTCTCATTCTTGTATCAGTTCAACCGGCCTAATCAAGACTTCATCGTTGTGTTAGGCGCGGGTTGATCAATAACAGTTTCTCCTCTTCTAGCCAAGCGAATCAATAAGGCAATTGCTTTTTATCGGGCTCAAAGCCGTGCTACATTAAATCCGCCCATCTTATTGATGTCTGAGGAGCAGACGAAAAAGTACCAGAGGCCATTGCGATGAAACAATATGCCATGGAACAAGGAATCCCTGAAAGAGACATTCTTGTCGAAACCAATTCGACAACCACTTTGGAGAACATGCTCTATTCAAAGGAAATCATGGATCAGCAAATGAAAGGGCCATACCGCGCGATCTTTAGTTCCAACAATTACCACTCTCGGTATATTCATGGGGAGCTTGTCTGCTTTTTTCTTAAATAGCCTGACGTTGTGACAGATATCCGACTATCACATCCTTGGCTCCTTTATCTACTACCAGTTAGTGTTTGCTTATCTCTATGCGTATCACGGCGGTCTTTCTAGTCGTGGGCGGCTTATTACACTTACACTGTTTGGAACCATAACTACCCATTCTTGATTATCAGTGGAATCAGTGCGGGTTTTAGTTCTGTATTTGGCACACCTTTAGCTGGAACATTATTTGGATTAGAAGTGTTGGCAATCGGGAAAGTCCGAACAGAAGCGAGCTGGGATTGCTTTTGGTTTGATTGGTTGGGTATTCAGCCGTTCGATCGTCTTTTTAAAAGCGCGATATGCACAATGGATTCCTCATCCTGTTTGGCGAAATACGATAGGTGGAGGCAGCATTGATTTTGCAAACACAACGTTATCTCGGATTGAGTCTTCCGTTACTTCAAGAATCATTTAATGGACAGGCACATGTCTATGATTTTATTGGGAAGTTTGCTTCATGTTTCTGTTCCTTTTCTTGCAGGATTGGGCTTTATCGGAGTATTTTCTGGTGATTGTTCGGTTCACAAGCGGCAGTATACTTCTTTATGAGATATATTAACGGAATATTCTAAAGAACACCAGCAAATCTTTTTACATTTCTGGCAATATGACTGCACAGTCATCTTGAAGGATGTTCGAACTCCTTTTCTAAGTGACGGGATCCAAACACTGGAAGATGCAGGTTACGCTCCAGTGATCAGAAATTCAGGTGGATTAGGGATCGTATCAGATGAAGGAATTTTGAATATTTCTTTGATTTTCCCCCAAAGCCATAGATGACGCTTACGAGCAAATGCTCCTATTGACTAAATACGCTTTTCCAAAGGCACCGATACAAGCATTCGAAATCACCCATTCTTATTGTCCTGGAACTTATGATTTAAGCATCCATGGCAAAAAATTTGCCGGTATCGCTCAGCGTCGGATCAAAAATGGGATTTCTGTTATGATGTACTTAAGTGTCAACGGTAATCAGGAAAAACGTGGGCAAGTCATGAAGCGATTTTATCAATCTGCTTTAAAAGAAGACTTTGGTACAAATGGCTATCCTGCAGTGGATCCTGCTACAATGGCAACACTTGAAGAACTGCTTGACCAACCCCTTTTTGTAAAAGAAGTCAAAGAAGCATTTGCAAAAGCTTTTGAAAAGCTGTGATTTACAGGATTCTACCGACTGGCAAAAAAAGAACAAGAAATCGGAGAAATGACATGGTCGGATGCGGGGCCAGACATCATGATCATTGACCATACATTTGTCGATCCAGCATATCGTGGTCAAAAATTAGCTGAAAAGCATACTGGAGTAGAACTAGCAAGACGAGAGGGGAAAAAGATTATCCCTTTGAAGTAGCAGCCTATTTGAATAAGCTTTTGGCAAGGCATGTTGTTTCTTACAGAGATGGTAGAGATAATTTGATTGCTCGTTACCAAAAGGGCCAATCAGGAAAAGTGTTAGGCCTATCTGGACATATGGATGTCGTGGCGGCTGGTGATGAATCGTCTTGGACCTATGCACCCTTTGCAGCAGAAATCCATGGGAACCGTTTGTACGGACGTGGTGCTACAGATATGAAGAGGGCTTGGCAGCAATGGTGATGCCATGATCGAACTGAAAGAGTCAGGAAAACCATTTAACGGAACGTCAAATTATTAGCCACTGTCGGAGAAGAAGTGGGTGAACTAGGTGGGGAACAGCTCACGAAAGCAGGCTATGTAGATGACTTAGATGCCTTGATCATCGGAGAGCCAACCAATTACAGTTTGATGTATACGCACATGGGATCAATCAACTATACAGTCACCTCCTATGCCAGACCAAGGTTATAATGCAATCAATCACCTAAATGAATTCATTACGAAAGCAAATGCTGAAATGAATCACCTCGCTTCCCAAGCCACAAGGGAACATTCGATCGATTCCAGAATACCCAAATGATAAAATCATTGCATTGCTGCAATCAATCGTCAATGAATTGAATCAAGAGACAGACTATCATTTGGAATTGATGATCGATTACAACAAAATACCTGTCAAAGCTGATCCAGATTCTCCTTTGATTCATTCCATTCAGCCAGCCATTACCTTTAGTTGGAGCGGCAGCAACAACGGATGCAGCCGAATTTACGAAAGCTAACCATTCCTTCGACTTTGTCGTCTTTGGGCCTGGTGTCGTTACTTTGCCTCATCAAGTAGATGCGTGCTCAAACACTGCGGCAGCAGCTGAAGATCTATGCAACAGAAAAAGAGCAGGAATTGGACAAACTATCGACAACAACTAAAACAGTTGGTGGAAGAAAAAGAACAATTTGAAATACAAGAATTAGAAAAAGAAAAAATGAAATTGAAAGCAGAAGCAGACAAGGTGCAAGCCAATATCAAAAGCATCAGACCTCTTGTTATTAGTAGGACTAGCTTTGATTTTCAATGAACAGATCAAGGATTATTTTGTCAGAGAGACAGGAGATAAATATGCTATAGCGAATGTAACAAAAGAAGATCTGAAAAAGAATAACGATAAAGATGTCAGTTTTGACTTTGATGCGGTAGAACCAATGACGACAGAAGGGGTCATGAGGTCGCAAATGAGAGGAACAGATCTACCAGTGATTGCTAGTATCGCAGTCCCTTCAGTTTCAATCAATTTACCGGTTTTCAAAGGCTTGGATAATACGTCACTACTTTACGGAGCAGGAACATTATCTCCAGATCAAGAAATGGGAAAAGGAAATTATGCCTTAGCAAGCCATCGTGCAACGAACCCTGAATTGCTGTTTACACCGCTAGAAAATTTAGAGATGGGTGCCAAGATCTATTTGACAGATTTAGAAAATGTGTATACATACAAAACATTTTTTAAAGAAAAAGTTGCTCCTACAGATACCCAATTACTGAATGAAGTCGAGGGAAAAGAAATTGTCACACTAATTACTTGTGGCGACATGGACGCCGTCACGCGACTAGTTGTACAAGGAGAACTGGAAAGTGTCTCTTGATGGTGACATCCGTTTTTGCCGATGTAGAGAAAACAAACGAATCAACGCAATCGATCTCAAAGGAGGCTTCTACTAATAAAAGGCAAGAAGAAAATAAGACAAGTGAGACCTCAGAAGTAGCTGACAAACGTCTGATAGCAGTGAAGCGGCACTGGCAAGAGCTGTTTCAGCGGATGGGTACAGCGAAGCTGCCACATCCAGAATTTTAAAGGAACAGCTGCACATCCAGGTGGATTGACACCAAATATCGATGGAAATGCCATTATCATTGCTTATATGACCGATTTTTGGGGAAGCAGATATCATTTTACGGGAGAAATAAAATTTACCGGGACACTTGATTTGTATGATGGGTCCAAATTAGGACTGATTTACGCTCCTCGTGCAACTGTCACATTAGATGGTGTTTCCGGTGTGTTGGATGTCCAACCAGTGAAGGAAGGACTGAATGCCGCTCCGGGTAAAGCCTATTTTTGTAGAAGCTATCAATGGTTCGGGAAGCGAATTTTCGGTAAATACAAAGATCAATATTACCAATGACAACAATCGCGGAATCATCCAAATGAGGATGCGTTTTGTAGGAAAAGGCCTTTCTTTGATCGTAGAAGGAGCCGGATCAGTTATCGACATCGATAAGCAGAGCAATGGAGGCTCATTGAGGGTAAGAAATACAGGTGATGGCAAATCTTACGTGAACAGACTCAATCAAGGAAATCAATTTTATGACGCTTCTGGTTTTCTAGAAAGTCCAGGTTCAGCTGATTTTACAGTCACTGGAGAAAAATCAAATATCGATATACGCGCCGGTATGACGGGACTGCTCAATGCCGCTTTTCACATGGATGATATTAGTGACCAGGAATATCGGATCTCATAGCAATCGTAAAAAACGAAACAAAAGAACATAACATATCTGCTATTCATTTTGCAGTTGAAAAAGATTTGGAGAATACACGGAAAAGGCCGCACAACCGCAAGCAGCGATGAAGGAAGCAGTCAGCTACTACGGGAAAAAAGCATCTCATTGGACAGAAGAGATAACCGATGCCTTGCAATTTGGAAAAAAAGGAAGAGGAAAAAGAAAAAATCTTCTCGCACTTTCTCGTAATATGTGGATTGGGACTGAAGTAACGATTCATGTATCTTTTAGCCGAAGAGAAGTTTTTTGGATCTTGAATTATCTTGCCAATCATGAAGCGATTTTAAGAATTTTGCGGATCGAGGACTGCAGATCAGTGATCTATCTGTTGAAGGGGAACCCATGAAATTGTTTTTGCAGGGAAAAGAATTTACGGACACAGACCAGATTTTTCATGAAATCCGTTTGAATTGGAAAAAGCCTTTATATGTGGAATGTATATTCGAAAATGCTTGGCAGACAAGAGAATATCTATATTGAACGATATTTTCAAGAAAAAGAATTACATACTTATATCACTCAACTAAGCCAAACCTTCTATGATCCAGACAAAGAAAAAGTGATGGTTAATTACCCGAACAATTCAGAAGGTCGCCAATTAGAGCAAGTGTACCATGAAGTTTTCAAATATTGACGGTGAAGAAAGAGCTGGATTATTATTCTTTACCGATTATCGATACGGAATATTGAAGTATGATGGGAAGAAGGAACGATTTATCTTTAAATCTGTTCGGGAAGATTTGCCTCTTTCAGCAGGGATGGATCTAGAGGTCTACTATTTTACAGAAGAAAAGCACTGGGTTCGAACAAAATTGGATTATTTACAGACGATCGTTTTGATTTGATCCAGTATTATGAGGAATATTTTTTAGATTCTGGAAAAACATTAGATCAGATCATTGATGAATATGGTACACCAAAGCAGTTTGCCTTAAAATTAAAAATCAGTTACTTTTCAGAAGAAGAACAAGCAGAAAACGAGTTAGTGAAAAATCCAAAAAGACAAATTCGCCTGATTTGGTTAATCATTATCGGTTTATTTGCTTCTCCTGTCCTCATTCCACTAGCACTGGGGTTTATATTGGTTATTGGGGGACTATTGGTTGCTTTACTAGCGCTCATTTTTAGTATCTATGTTTTATGTAAAGCGCAGTATTTATTTCGCCACTGTTGCTGAAAGGAACAAAAGGGCTTTTCAAGGGCGGGGCATATATTATTTTTCCGTATGATATAAGAAAAGAATTCGGTGCTGGAAGAGTTAAAGTCCAAGCAACTTTTGACAATGTGCCATATGAAGGCAGTATCGTGAATATGGGCGTGAAAAACATGTATTTCAATCGTTATCTAATCGTACGTTACCTGACTGCCTTTTTCTTTTTCATGAACATGCAATGGATGATTCTGCTTCTATCAGCTAAAAGTTTAGGAAGTAGTTTACCGATGATTCTGATTTTAGCTATTTTGCCTGCAGTAGGAGAACAAGTAAAGCTTTATCGAAAACAATGGACAAAGTGGTATTTTTTGTTCCAGAGTGTCTTTAATTTATTAGTGATTCCAGTGTTGTTTACCTCAGGATTTACATTCTTGTATCCTTTTATGGCAAATAACAATGGAGGACAGTTATTTGTTTTCATTCTTGTTGTAAGCGGTATTTTTGCCAGTGCATCAACCAAGAATTACGTCGATGATTATCTGTTTGTTGTATTACACTGACAATTGGGGTTATCGTTTGCTTCTTGCCGGAATTTTTTTATGGTTTTCGCTAAAAGAAGGACGTTTTATCGCGTACTTGTGTATTTTGTGTAGCATAACGGTATTGCAAATGGTAATTTTTTACAATGGAAGGAAGGTTATCAGAGAATAAACAAAAGCTCCAGCTTTCTTATCAAGTAAAGGCGAGTTCATTCTCCAGCAAAAAAGCGGAATCTTTATAATTTTGACCAAGAAGCTTACTTCAGGAACCATAGAATTTCTGGACGGTTCCAAATTCAAAATGGCGAAACTGGCTTCAGAGAAAAAGAGGATCTTTTATCTCCTTTGTCCAATCTGAATTTCCGCAAAAAACAAGTGTATATATTAATTCTTTATTATGGGGCTATAAAGATGCAGGATTCAGAGAACCAGAAGAAATTTTTAGGGAGAGTGGTTTGCTGCATCTGTTCAGTCTATCGGGTCTACACATCCAATTTTATTTAGGGTGGCTTATTTATTTCGACGTATCGGATGGCCACTACACGTCAGTATTATTCCGTTGAGTCTACTAACTATCTGTTATGTTTCTTATTTGCAGTTGTCTTTTGGCTTCTTTTACTATTTGATCCTCGATTTCTTTTTCATGCGGGTGGACAGCTTTGTTTACTATGATCACGATGCCGTTGATTGTATGGCATTTTTATGAGTGGCCTATTTTAGGTAGTCTTTTTACATTACTGATTGCACCGGTATTCAAGTTTCTTTTTCTTCCTGGTGTGTTATTTCTCACACTCATCGCTGGCTGTTTTTTTGACTTTGCCATTTTTACGCTTTTCTTCAACGATCGCTTTTATCGATGTCGGTCAAGGTCCTTTTCGAAAAGAAACGATTTTGATCGATACTGGAGGTCAGTTACACTTTGAAAGAGAAAAGTGGGCGCAATGCTGAAAGAAATATCGTTCCATATCTAAAAGGTCAGGGGATAAGTGTAATCGATAAACTCATCTTGACACACGACGATACGGATCATGTGGGAGAATTACCCACGTTATCTCAGCATTTTACTATCAAAAAAATTTATATCGGTTGGGGGACAGGATCAGCGGTTATTATGATCTTTATGTATTGACTCCTTTTGAAAAGGGAGAGGGAAGAAATGAAGATTCGATTGGTCTATGGATGGAATATAACAAAATCGTTATGGTCACCCGCACAGCGAAGTATTGGAGACACTAGAAGAAAATCAGATTTATGTGCATTTCGCCTTACTGCTTGATTTTCGTTATCATTCCGTAAGCGGGTTCATCACATTGATATTTTTATCTCTTTTTGCTGGATATTATTTTCAAAGGAACAGGCGTATTATATCTTTATTCATTGCCAATATTATATCTACTGTCCTTCCTTTTATTTTCGCCATCCTTTAAAACCGACCCAGCTGATCTTGCTTCTTGCAGGTATTACTTAACATGCCCAAGACGTATATATATTGCCAGCTTCAGAAGTATTTTACATCTATTTTCGCTATGGAAAAAAACGAACATTCTGGGACAGCAACTGATCTCAAGATTTAAGTATTTGGGACAGATGGATATCGGAGAAAAAAGAAAAGCTCAGTTAGGTGCATTTACTTATTCTTTAGAAAAACAGGAAGTTCGTCTGCGGTTGTCTTCTGTAGGAGAACACCCCATCGTTGCTTTAGTTCTCGAGATTTTGCAACTATTTTACAGAAAACCGTCAGACGTCGAAAATAGCACAGACTTATGATACACTTTTGAGACTCGCATTACGGCATCGTCCAGACTTGCTAATCATTGGCGAGATAAGGGGTTTTTGCAACCGTACATGCACGCAATCTTGAAGGTACATTGGTCAGAATCCATGAACTGACAAAGAAAAAAGAAGAGCTATCTGAATGTTTAGCTGGTGTCATTTATCAAGAACTTTTGGAAGATGCCAATCACCATCCTTCTGTTTTATGGAGTTATCAATTTATGGAGGAAGAATCAGTAAAAAAATCATGGGAGGGTTAAGCATATACTTCTCTTATGCAATCTGGCTGAGCCCAGCAGGAAAAAGTTCAATCAACGTAGATGAGACAAACACTCAAATGATCGAGTCTCAAAGCAATCGAAAAACTTCCGAAGTCTTTCTTCCGCTTCATGTTACATGGCACCATTCGGGAATGATCCAAGAAACCAACAGTGAAAATCTCGTGTACCGATTGCAATTGATCATCGATAAAGCAAGATTTGGAAAGCTTTCTGAAGTAGTTTCAGGAGACAAATCACAGTTTGAACAGGTGAAAAATCTGAACTCTGGTTCATCGACGATCGACACGCAATATGCTACGAAACATTCGATCAAACTGAAAAAGTATAGTTATATCCTGTCACAGCAACCCTATACACTTTTTAGAAATGCTTTTTTCCAGAAACGATTTTTTACGGTGGGAATGAAACAATGTCTATCCATTCGGAAACGCAAGTAGTTGATTTTCGTGGAGAGCTGCCAGAGAAAAAAGAAAATGCTAGTGTATTTTCTGAAAGTTTCCCCTATATTAGCAAATTAGGCAGTTCTTTAGGGAACCTCAGATATTTTGACCGCAGTGACAATACGATCGATTATCGGATATTCGTGGAAGGCTTCCCGGTTTTTGGGACAGACAGCAGAGGACAGATTGGTGTGGAAGTTGGCGGTGAAACGAATGGTTCTGTGCAAGTGAATATCCAAACCAGTTTGAATACGATTCAAGTGCCGATACCTTCAGACGAAGAAGTAGAACTTGCAAGTACGAATGAAATCATCCAGCAGTTAAAAGCTAAGGGAGCAGATAGCAACAAGATTGGTTCAGTGATCGTTGGCTATACATGGCAAAATGTCAAAGAAACGAATCGTGTCGTTGATCTCTTACCTGAATGGTATGTTATTGGCGGTACGCAAGGTATGTATATTCTTTTAGGCTTATTCATCAATTTAGGGATCTTTTTCCTGTTGTTATTCGGTTATCATCAGAAGTGGCCGATACTGGCATTGTCGGTCATAGGATTTTTATTGATTGCTGTGGTTATCTTATTTTTTATCAACGGTTATAATCTAAAAATGCGTGCAGCTTTTGTGAGTATACTGATCTTTTTATTTTGTATTGCTTCCTATCACTGATTTTTTAGCGATCCAAGGTTTTACATCGGTAGAACTAGAAGAATTATCTGGCTTAGATAAGACTTTAGCGATTGATTTTAGATTACTTACGAGATCGTTGCTTCTGATTAGTCTTAGTGGTGCTGTTTTAGATGCGAGTGTAGCAATTTCTAGTGGGACATTCGAAGTATATCAGGCAAATCCGCAATTATCTTTTTACCAATTGCGCCATTCTAGTTTCGCTATTGCTAAAAAAATATTGGCGTCAACAGTAATGACACTTCTTTTTGCATTCATGGGAAGTTCTTTAGCGTTGATCCTCTGGTTTATTGATTTAGACATTCCTTTTCAGCAAGTGATCAATGAAAAATCATTTGTTCTAGAATATACGATGGCTATTCTTACCACATTGTCCGCACTAATTGTTCTTGGCTGTTCTTTTTCCTGCGATGGTCCAGCCCTTTACATTAGTCACATTGGGATAAAGGAGAGGTTTCCGTTAATAACGTACTTACCCGCTTATCAGTTGATCGGGCTACCTTGAAAGAAGATCTGTTTTATTTACAAGGACATGGAAATATAGCAGCAGTCGATGTTTATTATCATTGTTACTTGCGCTATTCTACAAAATATCAGATACTTCTTTATCTGTTGGAAAATGGCTCATTTGATCGGCAGAAACTTGTCATGGAACTTAATATCAGTTCGGCTACTTTGTCTCGCAGAGTGAAGGAATTAAATGATTCTTTAAATGAGTTTCATCTGAAAATAAAAAGCGGGCGGCTGACCGGTCCAGAAAGTCAAATTCGTTATTTTTATTTCCAATTATTTTGGTTTGGACGTCCCTATCTTGAAAACAAAAAAGAATACAGTGATTTATCAGGAAACACTTTTTTAAAGAAGCGAATGCGCTGTACGAAAAAATCCAAACCAGATTATAGCAATCTTGGATTGTTTCAAACGACACAATTTTTATTGGACCTCCATACATTTTTGACCCGTTACTTCTTTCAATATGCCTTTCCTTGGAATCAAAATGAAACGTTGGTTTTTTATTAACTTTACATTAGATACACATAACTCGCATGTCCAGGAGTTTTTGATAAGCGAAAAATACAAAGACGACGTAGTAGCTCAATTGAATCGAACGTTTAAACAATCGATAGAAGAATATTTCTCTTTTTAATTAAAACAGCGGTTAACTGAAGTAGAAGATAAACAATTCCTGGTTTTATGTGAAAGATTGGTCAGACAAACATTTGCTATTGTTGAGCTTTGAATTATTTGCTCGCTATGCATCTATTTTACGGACGCTGATCAAGCAGTTAGAATTACGTCTGCAAATTGCTTATGATCTTAATGGCGGATATCGTGAAAGAAATCATCCAGGAACAATTGCTGAATACGATCAAATATGATTTAGTCGAATACGAGAAAGAAAAGCAGTATGATATCATTTTGACTAGCCAATTGAAAGAGTACCCGTCACAGCTGTTTTCAAATAGATGTTTTTGGTCAAAAAAAGATAGTTGGACAAACGGTCAGCAGTACGAACAGTACGGTTAGAAAAAATGACCGTACACTATATACTCGCTAACTACCCCACTTGCAACTATAAACGGCGGAGAGCTGGCGGAGTTTCTTTCTGAAACAAAAAATGCTTATCTTAAGCAATGATGAACAAACAGAAGAAAAAGATATAACATTAAGTACAGCCATAAAAGTAAAAAAGGCGCTAGAGGATGCTGGAGCAACGGTTTATTTGACCCATACTACAGATGAATTAGTACAGCTGAGATATATGCGACTACAGAGGCAGATGTCTTTATCAGTTTACACGCAGACTCTACGGAATATGCGAATGTTTCTTCCTGGCGGGGAAATTGAAGGAGAAGAGACGAAAGAAGAAGCGATTGTCCGTGAGCTGATAGAAGAAATGGAACTTATTATTATAATCCAGGATATTTCTTTGTTGCTGATTCTTGGAAGCGTATAGGAGAACCAACTGAAAAGACCAATAAAACCTGCTGAATGGACTCATCGAAACTGATTATCAAAAAATGTTCCGTATCACGATGAATTACGTACATGATACCTTAGATGTGATGCAAGATAGTTTTCATAAAGCCCTGAACTATTTTGAAAAAGAAATAGTAGCGCTGCGTTACACCTCTATCAAAAAGTCAAATCAGAAAAATACAGGGAGATATCCGACTAGCAGGCACCTTTGCATATAAATGGACGCAGATAAAAAAAGAATACCCGACATACATCTATTGTCCAATACCTTTATCTGAAAAAAGGCGAACAGAAAGAGGATTCAATCAAGTAAGCGAGATGTTGAAAGCAGCAAGAATTCCTTTTCAGATGCTACTCAAAAGAGAGAAGCATCTGCTGGCTCAAGCAAAAAACACGCGAAAGGAAAGATTGGAGATGCCTCAACCTTCAGTCACCTTTTCTAAGATACAAAATAACACACTCATCCGTGTAGCAAAAAAAATGGGTTTTGATGGCTGGGTCAGTTTTCGTAATGCTTTTTTAGCTGAAACAGCCTATCTTGAAGGGAATTTTCAAGACGTAGATGCGAATCTTCCTTTTTCCACCACAGACGGTATTATGACGATCGCAAATAAAATGGCTTCTTTAGAACAGATGACGATTCAAGATACACTTTCTCTCATTCATCATGACCAACTGCAAAAAGCCAAACAACTAATGCTTCAAGCAAAAAAAATCGTGATTTTCGCCAGTAACTCGAATACTTTGATTTCTCAAGATTTCATGCTGAAAATGAAGCGCATCAAAATGGATGCAATGTGATCCTTCGTACCGCAGAAATATTGAAACAAAATCATGTGCCAATTTTAGCTTTGACCAGTATCGGTGATTCAATGAGTACAGCCGCTTTGCGACTTACGACACGCGAACGACTGTATTCGAATCGCTATATGACCAAGATGGTTGCTGATCAGTTAGGCGTGACCGGAACGGTAAAAAACGAAGACGACGGCTCAGTCACAATCGAAGCAATCGGAAATGACGACATCATCCAAAAATTTATCGAAGAAGTCAAGAAGTCTCCGAGCCCAAGTACAGCTTGAAACTGTTATTACTCGCTTTGATTTTGTCGGTACCTGGAACGATCGTTTCTTCGATCATTACCGTTCAGTTATTTGGCGGACAATACTCTATTGTTTATTTTCAAGCTTTTCTGCTTTTTTATTGATAGCATGCCTGACTCTTTACCATTTGCAATCGGCTTTAGCCAATCACCTTCCTTTTTATCTTTTTCTTTTACTATTCAGTCAGGCAAAACAAGCAGGAATTGATCAATTGGCACCTGACTGGTCTTTCTAAAACCAAATTATTCCTTTTTATTTTCTGGCAGCTGTTCTTTTGTTGTATCTTGGTTTTATTGTGGATCGTAAGCTTCCAGTCAGTTTATGAAGCGCTTCTTCAAAGGATCAATTTTCTGTACAAGGCATGTATATGTATTGGAATAATGATTTGTTTAAACAAGCTGGATTAGATACTGAACAACCACCTACTACTTGGGAAGAATTGACAGAAATGGCAACGTTAAAAGATCCAAAAAATGATTGAGGAATACGAAGTAAATACAACCATTCCTCAGAATTCAAGCTGCAAGAAATATATGACGTCAGCAGACATACGATTCGGCAAGCAATCGCTGTGTTGGTAAATGAGGCTTATGGGGTAGATGGTTTGATCGTTGAGCCTACGAAAAGTAATCAGTATAACCCAAACTTAGCACTTTATGTTGCTTTGAGAGAACAAGGCATTCCGATGGTGATGATCAATGCTGCTTATGAAGAGTTAAATGCCTCGATGAAAGGTTTTATCAGCGCGTGTGAACAGTATAATGTGCGTTTTTTGACGGAAGATATCATTACTTTCACCACGGAAACACGAGAAACAATCGCTGAAAAAACAGTACAACGGTTGAAAGAAGAACAAGCTTTAATGGCATCATTAAGTTGACAGAAAATGGCTATCATATTCCAGATGACCTATCGATCGTAGGAACAGACGATTCTTCTTTAAGCCATTTAGGGAATAAAAAATTGACAACATTGACGCATCCAAAAGAAAAGTTGGGACAAGATGCCGCACGGTGGATCGTCACAACGATTGAAAAAGGACAGGCACAGCCAAGGAAAAAAGGAAAGAAATACTTGCGGTCATGAAAGAAGTCGATTATATCCCTAATGCAAATGCCAGACAGTTAAGAAAGCATTGGAGTGATTCTGCCTTATACCAATCATCCGTATTTTGATCAGTTGATCAGTGGGATCATTGAAGCAGCGTTTGATTATGATTACAAAGTGACACTTTTACCGACGGGCTATCATAGAATTTGCAGCTAAAGCTTTCGATGGATTGATCATTACGTCTCGTGCCAATACACTAGATGATTTATTGGCATATATTGATCGAGAACAATCAATTACAGAAGGTCTTACTTATTTGAAGCAAGTTATAACTCAAAAATCACTTTGCAGCTATGTCATCAACTTTTTCCATCTTTTGATGAATCACTTGTTTTTTGGGATTGTATAGATGCAGAGAAAGGAAAACAAGCGGCTTCTTTTTTAAAGAGCTTGAGTTATGGTCTTTACAAATTCGGATATGGTTGCAGCAGGCATCTTGCAATATCTGCAAGATAAGACACCAGTGGTGATTGGACGCGATAATTTGCTGATCAGCGAGCTTCTTGGTTTCCCAACCATCGACCACCATCTGGAATTGGAAAGAAGCGTTGACCGAGATCGGCCAGTGGATGACCCAACAAGGGGGAATCAAACCGGCATATATCGAGTGTCTATATCGGGAATTTCGTAGCCTTGCCACATGGGACTGACAAAGATGAAGAAGTAGTAGAAGAAGGAATCTATTTAGTCCAAGTGCCTGATGGTGTGGACTTTGGAACAAAAGAGGAACCAAAAATCGCGACACTCTTATTTGTAGTGGCTTTCAGTTAGCGGTGCTCCAAGATTTAGCCTTTTTCTGTTCAGACATCGACCAAGTAATGGCGCTTTCCAGTCAGTCTATCATATGACGACCCTGGATGTAGCTGCTGAGTCAACAGAAACAAAGGAGGATGAGGTATTCCTATCCTCCTATGATGAAGATGGAGAAGACCTAAAAGTCGAGACGATCGATGGTCAAGAATGGTATGTCGGAAAAGCAGAAACCGGCACATTGATTTTTGAAACAGAAAAGATCCCCGATGTGAACGAAGGGTAACTACCTCTTCAAGTGGTGAGACAAAGGCTCGCCATATGACGGAGAGAACTTGATCGATGATAGTGATTATACAAACGGGGGAGCGAACTGGCGAAATTACGACTATGCTACTAATAATGGATCAACTGCAGGCGAAGAAGATAGAAACGTTCCAGCTCAAACCGTTCAGCTTTGGGGAAATGAACGGAATTTTGAAAACAGTTACTTGGATTATAACGGGGCGTACATCAAAAAATGGGTAGAACCTGTTCTGCCGAATCGGTATGGTGAATTTTTACCATAATAGTCAGCTATCAATAACCATGAGCAAATCAGTTCGGACATCTTTCCATTGACAAATGATATCAATCGTTTGGCTTAAAAATGGCATGAACATTGATAAAGACAATGGCGGAGAAAATAGAAACCAGAAAATTCGCAAGAAAAGTCATCTGCGATCAACACAGTTGCTTATCATCATTGGCTGAAAAACAAGTATCAAGAGAACCCGCCAAGTATCTTCTCCATTGGTTTAGGAGTGGCGTAACACCGCGATATTACAATGCGAACAACAAGAATGACAAGAACGATCCAGCAAGCCACACTTTATGATGAAACTGGTTTTAATGTCTCACCATTTGGAGCTGGCAGATCGGCAGATATTCAGTTTTACCATCTAGATCCAGGAGAAAACGGCATGAAGTACCAAGAGCCAGAAATATGGGATGAAGAACGTCATGGACAAGCCCCACCAACTCCGACAACGTATGTCGGACGGGAAAACCAAGCTTATAACCAACTATGCAGAATACAAAATCATTGAGAGCCAGAACCCAGAAGGTTTCAAAGAACCTGATGAAAATGACACATGGATCTTGCGACTTTACGATAATGATTCACTGCTTACAATACGTTTGATTATCGGGAGATCCGAGTTAGAAAATTAGACCATGAAGGCCAAGATGGTGCAGGTTTCGATATCAGGAAAGTGGGGGATTCTTCCTTCCCGCTGTATCGAGCATACACCGGATACTTCGAGGCTCGGACTGTCGCACCAAATGGGCCGGAAGGCTATGAAATCATCGATGGTGTACTACAAGTAACCTTAGAAGATGAACTAGCGCCAATCGATTTGGAACTTTTGAAAATTGACAGTATGAATAGCCGACGTCTTGAAGGCGCAGAATTTTCAATTGAGAAACAAAATAGTGCAGGAGAGTATGAAATCATCGAGGGAGGCTTGGCACCAGATCGACTTGTTGGAAAACTTCCAGGTTACTTTATTTAGAAATTAGTTATCGAGAAGAACCTGACATAGAAAATGATCGGGTAGTTCCAGGAAAAGAAGCGGGTACACTAAAAGTTGAGATTTCGTATTATCCAAACGAAGAAGCAGAGACGCCTGATCTACAGCAAGAGTTAGAATATGAACTTTTGGAGACAAATCGAATCAGATTACAGCTTAGTGTCGGGAACGATCCTGAAATCCGTTGCCTGCTACAGGAGGAAAAAGGCTATCATGAAACGTCAATCCGAGATATTCTAGCAGCTTCTGATACAGGAAAAGGTCAATTTTATTTCAAAAAAAGAAGTTTGTCTAGCGGTGATCCATGCGCATATGGACGTATGGCAGACAGAATTGTTCGAAGACATCTTAAATGCTGGAAAACAGCCAGAAGAAGCATTAGAAGAAATGTTGGACTGGATTTTCGCTGATCATGAGACACAGATCACTTATCATGGCTGTCCTGTAGGTAATTTGATTATTGAGTTGAGTACAGTGGATGAAGAATACCGTCTGTTGCTACTAGAATTAGTCAATCAATGGGTCAAGTATACGAAACAAAATATCCTGGCACTTTCTGAAGAAAAACTATCCGATGAAGAAGCAGACCGTCAAGCCAAAGCGTTGATTGCTGAAATCCAGGGAAGTATCTTATTGTTGAAAGTCACACAGGATCTATCACTTTCTTTGATGGGAAAATCGAAGATAAAGAGTATAGCGGATTCGACAATTGAATCTTTTAGTAGAATCAGGAGAAGTAGCTGCTTTGATTGCCCCGAACGGATTTGGCAAAACAACTTTGCTGAATGGCATTGCCCAACTATGATCAATTGTCCCTTCACAACATCTCTCCTACTGCTTATACAGATTATCGCCGGTCTTTCTTTTTTCTAGAATCAACGAATCAGTTATCCGAGACTTTGATCAAATACTATTGGCAGAGCAAAGTAGAATGCCAAACTGTTTTCCAACGATTGAAGATGACTGAGTACCTTACTTTGCCGATTGGAAAAATGTCTCTAGGAATGAAACAACATGTCTTGCTTGCTGCTTACTTGATCAGTGATTCATCTGTCATGTTATTCGATGAACCGTTGAACGGATTAGACCCAGGAAGTATTGATATCTTGAATAGCCTCATCAGACAATGGCAACCTTGCGCTTTTATGATGAGATTGGACTGCTAAAACCAGCTAGGATCAATTCTTCAGGTTATCGGATTTATGGCAAAAAAGAAGTCGATCGTCTGCAACACATCTTATTTTATCGAACAATGGCATTCAAGTTGGATGATATCCAAGAGGTCTTAGACAATCCATCAGCAAATGTTGCTGGAAAAACGGGCACAAATCGATACCCTCTTGACAACTGTCCAACAGACACTTGATATGTACGAAGGAGGAAGAAAAATGAGTGACAAAGAAAAATTTGAAGGGTTTAAACAACAAAAGTAAAAATACGGAAAAAAAAAGGTTACAGCATCCAATGAAAAATGGATGAATATGGATAAAGAAACGTATGAAGAAATGCAAACTGTTGAAAAGCAGATGTTATTTGATCTCACTCTTTACTTAACCAGAAGATAGCAGACCGTATCTTCCAAGCTCATAAGAAGTGGTTCTCTTACAGCTGGCCTGATATCAGCCAAAAGCGCATAAAGGACTAGGAATGATGTACGAAGCCGATGAACGGTTCACTGCATCGCACTGATAGTCGTTATAATCTTATTTTACAGTTCTTCTCAAACTTACGGACAGCAATCACAAGTTTCGCGATTAGAAAGCTGGCTGCCTAATCAGCCATTTAAAGACACATTAGCGGGTATACGTTTTAATTATGGTGGAAGTATGGTGAGTATCGACCATCTGGGCTACGCCAAATTTTTAGAGTTCTTTTTAAGGAAGGGCGCACATTTTTTAGGTGTTTTCCCCAAGCTAAAAATTTGGTGGCTGACAGCGATCCTTGCTTGGCTTTCAGCAACAGGGTACGCAGGTTTGGACGAATTCCATCAGATGATGACCGGTGGACGAACACCTATGTTCCAAGATGTTGATCATCGGATTCCAGCTCTCGCCACATATCCCGATCCTTGCAGCTTTCATGTGTTTGTTGTTTTATGGCATCCTGATTTTTCTTTTGATTGGTGTCTTAGTTGCTTCATGGATTTTATCTGTTGTTTGTGCAATTGTCGGAGTGACTGTCGGCAGTTCATTTACAACGATTTCGACGATTGGAATTGCTTTTTTGGGGATCGGTCATTTACTTGGATTCAATGATGCAATGACTACAGGCGCAGTCGTTTCCGGTGCCTTTTTAGGGAATAACTGCTCGCCTTTATCAGTACGAGAGTTAATCTATTCGAACATATCGGATTTCCCAGCATTCGTCCTTTCGTTGATTTTTTATACGATATTAGGACATAACAGTCATTCAGCCGATCTAGCTAGTATCAATGAAATGATCCAAAACATGAAAGCGAGCTTTTGGATCTCTCCTTGGACATTGATTCCACTAGTTATTTTATTTGGGGGGGCAATCAAAAAAATTCCGGCTATCCCTACATTACTAGCGGGATCGACAGCTGCTCTCGTTCTTTCTTTTATCCATGAGAAAAGTTTGACGGTCGGAAAAGCACCTGATCCAAAGCTAGATGAACTGCTTTCTCGAGGCGGGATCATGAGTATGTTAGGTTCTGCTAGTTTGATTTTACTTGCATTGGCATTAGGTGGGTTACTGATCAAATATCTGATCGTTGATACCATCGTTCAAGAATTAAAAGAAAAGATGGACCGACCTTCTCGTTTAGTCGGGTTTACTGCCTTGAGCTGTATCGGAATCAATCTGATCGTTGGAGAACAGTATCTGTCCATAAACATTCAAGCGTTCTTTTGATGACGTTGGCTTATCAAAAACCTATTTGACACGAACACTAGCGGATTCAGGTGCGACCGTCAATTCTCTCGTACCGTGGGGAGTCAGCGGCACATTCATTATGGGAACGATGAAAGTTAGCGCGTTGCATCTCGATTCTGCAGTGATTTACTTAGCAGAAATAGATCAAGAAATTATTGGTTTTGCTGGGGTGATTGATCAGTTTATCGCAGGAATCTTTGTGAAAAGGGAATACCGGCAACAAAGAATCGGTACGCAACTAATGAAAAAAATAAAAGAAACCAATAAAACACTGACTTTGACAGTCTATCAAAAAAATCAATCAGCTATTCATTTCTATCTTTCACAAGGTTTTACAATTCAAACACAGCAAAAAGATGAAGCAGTTTATCGATATTCCGATTTTTTTGCTGCCGATTTATCTTTATTTTGTGCTGAGACAGTCATTTTATATAGCAGGAGCGGTCATTGTTGTCTCAGGTTTGTCTGATTATCTAGACGGGGTCATTGCTCGGAGATATAATCAGGTAACAGACTTAGGGAAGGTGCTTGATCCGTTTGCAGATAAATTGACACAACTTTTTCTGATTTTGTCTATGGCATGGTATCGACCGTGGCTTTGGCTGTTGTTTGGTCTATTCTTGATAAAAGAAGGCTTTATGTTTGTAGCTGGATTAATCGGGCTATCTAAAAATATCAAATTAAGTGGAGCGAAGTGGTATGGCAAAGTAGCGACTGCTGTCATCTATGTTGGCATGATCCTTTTGCTGCTTTTCCCAGAATTACCAACGCTGTGGGTGAGAGTCATTTTTGCCGTCATCACTTACGGTCTTTTACAATCCGTGACTGGAAAAAGATCCTGATATGGCTAGTCGGTGTCACTGCTTTTTCTGGTGGTTTTGTCCCTGCGTTTGAAGAATTGACTTCCGGACAAGGATTAGCTGGATTATACGAAACCTTGCAAAACCCGGCAATGATTGCAATGGTCGGACCAACTCCAGCTTCGAATGCTGCTGAGTATACTTTAGGAGCGATGTATGCAAATGAAATGTTGCTTTTTTGCAGTTTGTTTGCTGCTGTGATCTCTGTTTTACACGTGGTGAGCCAAACGAGAAAAAAAGAAGAACTTGGTCTGATTGAACTTATTCGTCGATGATTTTTTTCCAAGCGGATTCGATCACTGCAGAAGGTGCTTGGCTTTTTGGGCTATCTGTAGGTAGTATGGGGATTTTGGGGAGTGCCGTTGCACTGTTTGCTGCACAACTGATGCCAAGTTCAGCCAGCGAATAGCGTTTTTAGGTGGACTTTACCTTCTACGAGCAATAACAGATGTAGCTGATTCCTCCCTTTCGATGTGGAAACCTCTTTTATCCTTGCGTGGTTTATTATTCTATCTAAATAAAGGGATGACAATCAGTTGGCTTATCACTTTTGGTTTGATGGGGGCGGCATACGGCTCTATCTACGGGAATATTTTTAGAAAGTAACGACTTAATGAAACAGATGTTTATCCAATCTGGCGTCTCAATTGAAAAAAACTTTACAAGCACGATCATGGTCGTCTTGATTTGTCTAGCTGCTATTTTACCAATTGCTAGCATCAATCGTTTATTTACAGAAGAAACCCACGGACGTATGAATCAGCTGTTCGCAACAAAAATTTCTAGGAACCAACTTTATTGGACCAATATGTTACTAGCTATTCTATTTGCTATATTGGCAATCCTGATTAGTTCTGGTGCACTTAAAGCCGGGTTCAATTTCCTGCCTGCCGTTTTAGTGTTTATCGGAATTAGTGGCTTTCTATTCGGATGGCTTCCTCGAATCGGTAACTTGCTTATATCTACTTAGCTTACTCCTTTGCACTCAATTACTTTGGCGGAATTTTGGATTTACCAGAATGGTTTTCCAAAACAGCTGTCCCTAGCTGGGTTCCACGGATGCCAAACGATTCTACCTTTAGTGAACCCTGAAGAACAGCATAAATATTTAGGGACATTCAGGGAACGCTGCTATCTTAGTATGACTGTTGCTGAAATGATCCAACCAAAAAACAAAGCTTTTTAAAAGAACTCAAAAAACATCCAGATGCTTCCATACTCTTGAATGGGGCTCTACCCCTTTCTGTCCAAAACCAATATATCCAGCTAGCAACGAAAAACAATAGCCGTTTCACTGTAGTCAACGATTACGTCACTGCAAATCCTGAGGAATTCGGATTGCTCGAAAAAAAATACCCAGAAGAAAACTCTTCGCCAGCTGCACTCGGGAAAATATCACAGTTGGATTGAATTGGTTCTTGCTCCCTCACGATATAGCTTCCGCCGGAGTGGGCGCCATCGGACATTTAGTTGAAACGGCCTTTTCTATCCAACGCTCAGTTACTGTTTGGAGCATCAATCTTATGATGCTGCTTCTAGCCGCTGTCCTATTAGGAAAATCAGTATTTTTTAAGACTGTAGCGGGAAGTCTGCTTTTTCCTGTTGTTTTAGAGATTGTTCCAAAAGTGGAAATGATCTCCTCACATTTCTTTTCACTGATTTCAGGAAGTCTTTTGTTCAGTCTTGGGGTTTACACATTGTACACAGTCGGGGCCTCAAATGGCGGTATAACGATACCGCCGATTATTTTCCACAAATTTTTTCGGCTTCCAATGCCGCAAGGACTTTTACTTACCAATAGTCTTATCGTCTTTTTGAATTATTATGTTTTTGGATTGCTGCTTATGGATTGAAAGAAGCAGGTAAAACAGTACTAGTGGTCGAAGAAGATCTATGGGGCGGTGTTAAGTGCAGTAGAGGCACGTAATCACTTCAAAAATTCAAACGAACATTTACGGATCCAGTCCCAGAAAGCCGAAAAAAACAATTAGCAGAAGCTGAAATCGATCATCTTTCAGGAACCGCTCGTTGATTCATCTATTGAAGTCAACGAAGAAGTCTTCCATGCGGATTGGGCAAAGACCTACGGCCTAAAGAAATCATTTTTATCGGTGGTGGTTATATTGCTTTTGAGCTAGCTACGATTGCCAATGCTGCAGGGAGCAAAGTAACCATTGTCCATCATAATCAACGGCCATTAAAAGAATTTGAGGCGTCTTTGGTAGAGGAAGCCGTCCATCAAATGGAAGCATCTGGCATTCAGTTTGCTTTTGGTGTTGAAACCCAAAAGATCATTTCAGAAGGTACTCGCTATCGTTTAGTCGGAAAAGAGACGGAATTAGTAGCAGATATGATTTTTTGTGCGACTGGGAGACAGCCGAATACAGAATCTTTAGCACTTGAGCAAGCGATCGTCTTTGATAAACACGGAATTGCAGTCAATGATTATCTGAAAATTGACACCAGTCGCCACTTTTGAAGGAAATTATGTAGCTAAGCGGATAACGGATGCAACAAGCGAACCTATCAAATATCCGATTATACCTACGATCGTCTACGCCAGTCCTAAACTTGCTGAAGTAGGAGTTACAAAAAGTCACGCCTCTTCGTCAGATCAAGTGGTAGAGATGGATCTTACCAGTTGGTTCACCTATCATCGTGTCAATGAACCAGTTGCTAAGGCTGAATTGACCTTTGACCAGCAAAATTATTTGATTGGTGAAAACAGCAAGGGGAAGTGCAAGATTTTTATTTTGATTTGAAAGGGCAAATGGTGACAATTGGCGATACGCTGTACATACGTTATAAAGAGATTCAGGAGGAGACGGGCGATGAGATTCCTGTAACGATCAAATTAGTTCCAGATGGTCATGTACAGCTGATCCGTGCAGGAGAAATGCGGATGCGTTTGAAATTTGGCTATAAAGAACGGTTAGAAACATCCTATCGAACACCATACGGTATGATCCAGATTGCTACTTTTACGAAAGAACTGCATGTTAGTTTGAAAAAACTAGCTTTGGACCAAATGAGAGTGGATTTATCAACAATGCTTATGGCTATACATTTGCTGAATTTTTAGATTATGTAAAAAAATGCGAAAAAACGTCTTTAGGAATCGATCTTCCTGAGAGTGTGATGAACATGAGTATGTAGGAATTTTTAATTTGCGCCATAAACTGAACGAAACATTAAGAAACGGCGCTGGCCTCTCCAGCATCAGAAGCGGATATCCTTTCTTTTGCAATTGATGATGCTTTTATCTTTCATTATCTCAACAAGAAACCAGCCTTTTGAAAGCGTTATTCCCTGTAATCAACGATCAAAAAAAACACCCATGGTATCGCTATCTTTTTAAAGATGCTTCTTGTGTTCAAGAAAAAAGCTTTCGTTTGATCCAGCTTCACGTCGAATCAAAAGGAGAATTCTTAAAAAAAGAATGGCAAGATACTATTTTGGAATTATTTCGCTATTCTGCTGATTTCTTTTTTTATACAGACACAGATGCGCTCTTAGTCGAACAAATAAACCGTGATTATCTTGATGCTACTGAAATCAACGGTATTTTTCTATCTTTAGATGCTGATTTTGATACGACAACGTCTGTATTCGTTGGTTCTTTCCATTCACCTGGCACCGACCTCGTCCCTTTGTTTGCTGAAGAAAGAAAAATTTTTTTAACAGAGCAAAACAATCTTTATACTCACAGCCGTACTTTTTCTATGCAAGATGTGGCTTTACATTACTATACAAAAGATACTGTAAAAGATAGTTGGAAGTGATCATTCAAGAATTATGGAATGAATTAGGCAATGTCAGCTCTGCTGCAAAAACACTGTTTCTTCATCGTAATCTGGTTTTATCTACCGCGCGACAGCCACCAAAAAGTCCTGCTGGATTACGGAGGCGGAACTGGGCTTGTTAGTTTACCGCTTGCGGAAAGATTCAAAGAACTGATCATTGCCGATGCTTCAGAAACTATGCTGAAAATGGCAGAAGAAAAGATCCAAGCAGCAGATCTGAAAAATGTCCGAACGATCCACGCTGATGCTTCTGTCGAATTTCCTGCTGTCCAAGCTAATCTCATCCTTCTATCACTTGTACTTTTAAAATTAGTCATCCGAAAGTCCATAATGGCTTTAGCCAAGAAGAGGAAAACAGACAGCTTGCAGCAAGTAAGACTCAAGCCTTAAGTTACGGTATCCATCCTTGGAAAGCAGATAGCTATACGTTTGAACAAGTTGAGCCTTTTTTGAAAAAAGCAAGGATCATCGGTGACTACACAAAAAAAAGTATTTGAGCGACAGCTTGCTTTTGCAGCCATAAATGAGAAACCTGTTGTACTGCACACAATATATCCAAGCTTACCCTAATCACTATTTGATCCATTGGTATTCTTCTTTGGACTATCAACAAGACTATATTGATTTAGGCTGTTATTTCAGCATTGGTCTTGATTTGAAAAAGAATCCAGCAGTCTGGCAACTAGCTAAAGCAGTCCCAATCGTGGCACTGCAAAAGAAACAAGTAGCAAACAAGAAATAAAGGATTTGAAAAAAGTGACACTTGTTTTGGATTATGTACCGAATACTAATCATACTGGTAGTAGGTGCGGACAAAGCACAATTTGGTGTAAGTTATCAAGAAGATGTCACTTATGCTCACGCAGATGGACAGAATATACCAGTCAAAGCAATTGCTACAGTGATCAAACATAATACTTCTGGATTCGCCACCCTATCAGACAGTAAAGCTGTCTTAAAAGCTGTGATGGAAAAAGACGGCGGGATTTTCAAAACTGACAATGGTAGGAAGCAATGGAGAAGGGCCAGAAAGCTTAGGAAAATCCTCAGATATCCAATGGTACTTTGAAGGTTGGGATATGATCAAAGCAAAAGAAGCGGGTATTGAACTAAACTATATCCCATTGAAAGAATTAGATGAACGGTTAGATTACTATACTCCGGTAATTATTACGAATGATCAGGATCCAAATGACAGTGCTAAACTGTTGCAAAAATATGCAAAAGAAAATGATCGGACGTTTTTAGAAGAATCACAAGCATTCTTGTCAAAAAATTATACGGATGATCCTGAGAATTGGGGATTGATGGAAGAAAAAGTTTGGCGCAATTAGTCCAGATAAGTAAATCTTCTATCAGTGAACGAAAAACTAAGCGTAAATAGAAGAGATAGAATAGTTATTCGTAGTACGAAAGTGAAAGATGAATGGCTTACACCAGATTTGCTAGCAATTTCAAGAGCTGGTGTGATCGTCATGAATACACCAGGTGTAAATGCTAATGCAGTAAAAGAGCTTGTTTTGTGCTGTTTGCTCTTATCTTCCCGTCCGATAATCGAAGCAAGTCGTATGGTACAAACACTAACAGGTCCTAATATTTTAGAACAGGCAGAAAACAAAAGAAGTGCTTATGTGGGACGAGAATTGCAAGGCAAAACCATCGGTCTTCTTGGTCTTGGAGCGATAGGCACAAAAGTAGCGCTAAGTTGCTATAGCTTAGGGATGGATGTCTTGGGTTATTCTATCCGCGATGCCCAGTTGGATTATGTTCGGCAAGCAGATTTAGAAACAGTTCTTTCTACCTCGGATTACATCGTAGTCATGCTGCCGTTGACAGAAGATACAAAAGGATTGATCGATCAGGCGAATATAGAAAAAATGAAAAAAGATGCTGTACTTATCAATGTAGGAAGAAGTGAAATTGTTGATAAATATGCTGTTATGCAAGCATTGGAAAAACAACATCTGGCTAAATACTTGACTGATTTTCCAGAAGAAGAGTTCTTAGAAAATGACCGTATACTTATGTTGCCTCATCTAGGGGATCGACTCAGGAAGCTTTGGCAGACAGCGGACGTTTGGCAGTTGAAGCCTTAGTCAATTATCCATCCGCACGAATGTTTTTCCAAGCGCCGTTTCGATTCACTATATTTTATCAAAAGAAAACCAATATCAGAGATATTTTCTCTGCTGAATGAGAACGAGCTAGCGATCGCAGATATATCGCGTAACCATAAGAATGAGCATGTCTACATATTGAACGTTTTCAAGGGAGCAATGGCGATTCTCCGCTTTTGCCACAAAGTTACGAAGAAATCAAAGCATTTGGGATAAAATATGTTCCTTTTAAAGCAATTTATTCCAGTACAGCAAAGCGAGCACGTGATACAGCAGAAGGTATCAACAAAGAGCTTGCTCGTCCGGTAGAGATTTTTTATACAGATAAGCTAAGAGAACTAGGGCTGGGTACTTTAGAAGGTCAGTCGATCGATGAAATGTACCAGAAATATCCGGATAATCTGCCGAATTTGCGTAATCATTTAGATCTGTATGATCCTTCTCCTTTTCACGGAGAAACGTATCGAAACTGTTGTAGCAGATGCGGTTGCCCGACATAAAGATGGCCCACTTTTATTCGTAGGACATGGAGCTTCTTAACTGCAGCCATTCAATGGATGACAGGAAAAGAGCTAAGTGAGTTGCGTGAAATGGGTGGATTGTTCAATAGTAGTTTGACGATTTTAGAGACTGAAGAGCCTTGCAGATTATTGCCATATTCAATTATTGGAAAAAGAGCTAATCGTCTTACTGATCATCAGTGTATTAGTGTTGTTGTTCGTCCCTAATTTGTCGCGTTATAGGAATCATGTAGACCAAGAAAGTCGTGAAGCGATCATCCAGTTGGTAGACACACTTTGATCTGGCGAAAAGCTGATTTAGCTGAAGAACTGAAAATCGATGTTAAAACAGTGGATCGGCATCTGAAACGTTTGGCGGAAAGCGACTGTCCCATCCAGCTGATTCTTAAGAAAACCGTTCAGTTAGTTTATGATCAAGGATATAGCGAACCTTATCTCTTGTTTGTTTTTCTGATCCAATCACCCCCGTTTTGTTTACTGAAAAATCTGCTATTGAATGAACCTTACGAGCACAGATGATGGAGAGCAGTCCTTTTCTGAGATGTTCATCCAATTATTGAAGCAAAGAAAGGATCCGGCAGAAATCGAGATTTTAGGAGACAGTCGAACACTATTCTTTGAATTGTTTCCTGAATTGCTATTTAGAGAAGAGCAGATTTTGCCAAGGATAGAAGAGACACAAGACTCTGTATCTGAAAGACGGGGAACAAAATGTGACAGCAATCACCCAAGCAGTGGAAATGGAACAATCTGCTGTATCGCATCAACTGCGTTTATTAAGAGAAAACCATGTCGTCAAGTCCCATCGTGAGGGAAAAGCGATTTGTCACAAACCCTTTTCATCATTTCATAGAAAGGATAAAGAATGCAAAAAAAATTAGCATCATCACTATATTTTTGATTACAGGAAAACTGATGAACTCGGATCAAAAAGGAGAATCGATTTATTTATCGGTTCCTTATCAAAAAAATCAAATAGAAACAGCTTGCTTATTGGCGGAAAACAGGGTCTATTTGCTTTAGGAAGTCTCATCATCAATATCGTTTTACTTTTACTTTTGTTGCTCATCTTTACTAAAACAGAAGGGATTTCTCTATTAAAGTTATAGGGATGATTATTAGCATATTGGCTTTAGATGGATGGAATAGAAGCGAATTATCTGACACGACCGTATCGTTCTGTTTTTCTTTCTAGCGTACTGATTGGAACAGCTGGAGGAACACTCGATACCGTTATCACAGTCATTGCGACATTAGAAGAATTGACTAAGCGACAACCAGAAATAACAGCGAAACAGTTATGGCTTTCTGGGTCGAGATGTGATTGGCTCGATGACCAATATCCTTTTGTTCGTCTATATCAGTGGGTAGTTCCATCGCTCTTTCAAAGAAACGATAGAACAGCATTTATCATTGGAATTTTTACGCGTCATTGCTGGCAGCTTAGGAGGAAATCCAGCAGCGGTTTATGTGCTAGAAGAATGGCTGCCAGAAGGTACGATGCAAAAAATTGCCATTGAAAACAATTTATCTGAAACAGCATTTACAGTGAAGAAAAACCAAGAATTTGAGCTTTGTGGTCACGCGACATTAGCAACAGCATTTGTTTTATTTAACTATTACAAAATACCTGATGAAACGATTAAATTTTCTACTCAAAGCGGTAATCTATTTGTGACAAGAATTAAAGATTATTATTACATGGAAAGAAGCGATTGGGGCTAAGATTAAAGAAGCCTACTTAGCACGTGATTTATTTTTCGTATTAGAAGATGAAAAAACGGTGGCTAAATTGCAGCCAGATTTTACAGCTATCAAAAATTTTGAATTAGGAATAGGAGTCATCGTGACAGCAGAAAGTGTGCAAAAAGACTTTGTTTCTAGAACCTTCTTTCCAAAATTAACAATCAATGAAGATCCAGTATGTGGATCAGCACATTCTAATCTTATTCCTTATTGGGCAGAAAGAATGAATAAAACAAAATTGTCAGCTTATCAAATGTCATCATCAACAAAATGTTCCAATCACGCCTTTAGCGGATTATCAAAAAGAAGATGAATCTGCTTGGGCGGAGATTGAGACTTCCGTTGGGGAATTTCAAACGACAGATGAAGCACTTGAGTATTGCTCCTTATCCTGAAGAACTTGAAAGAAGGATGTTTTTTGTAGAGACAAACTTGGCGAAAAAAATCAGAGAGCAAGTGTATCCGGTTTTTCATTGGTTAGCAGTGAAACCAGATTACCAAGGAAAAGGGCTCGCAAAAGCATTGACTGCCAGAGTCTTGCAAGAATTTCCTACCCTCCATACGGACGGACCAATCTATCTTCACACACAGACATGGAGCCATCAGGCGATTGCCAAAAGCTATCCCATCAAAATTTCTAAACAATACACAAGCAGTCAACGTTGGGAGATCTATGCAAAATTAACGAAAAAACAGCGGGAACTAGTCGATAAGCACCGCCGATATCAGAACATTATTTAGCTGCAACAGATTGGGTGTTTTCTGACTTCAAGATCAATCCGTTTTTTCGAACAAAACGAAGCCAGCAAAAATTGTATTGTGAGTGTGGTAGAGAATTAAAAGTGCAATACATCGTTAAATCGCCAAAAACCGGAAAGATCCTAAAACTAGGCATCAACCACTTTGCCGATCACCTGCATGTCTCTCCGACAGTGGCAGCTTCGATCCATCAGGGAATGACAAAAGTTGATCTGGCCTTAGACGAATTATTATGGCTTAAGCAGAAGAATATCGATTTTCCTGAAGGACTATGGCAAAAATACTGTTTTGTCTTGTAATCGTCGGATGAAACAGCCATATTTACCGGATATAAAATTAGCTCAGCGGCTCGCAGAATTTCGCCAAGATAGCGGATTATCAAGCATTGGAAAATGAAATCAAGAAAATAAGTGAACAATCAATGGGCAGTCAAAAAAGCGACAGATAAAAAAAGAACTATTTGACGACTTTGCAGAAGAATTAGTAAAGGATGTAGAAGAATTCTTGATCAACTATCGCGCATTTTTACGTAAAGATTGGCAATCCATCGTATATGAAACACCAGAAGTCACTGCTCAGATGGAATATTTTGCGAAAAACCAACGATTCATCCAACCAAAAATCTATCTATTTATTTGGAAGCAATATTGTCGCTATGGTTTTACAGAAGGGTTCTTCGACAGCATTCCTCGGATAGTCAGAAATGGTTTTTTAAAAGTATTGCGTAAAGAACGAGAAGCTATACAATCTGCTGATAAGAAAGACCGTACAGTCTCAAAAGAAAAATGGCAACTAGTAGTGAAAGATATCTTTACTGAAGCTCAGAAACAAGCGTTGGAATATTATCAGATTTAGGAAAGGAAGTCCCGGGAGGCGTATCTGGAAATATCATTATCGGTTTTTTAGGTAGTTGGCTCGGCGAATTTTTACTAGGACCACTGGGACCGGAACTCGGCGGTTTTTATTTGATACAGCACAAGCAAGCGAGTCATTAAAAAAACAGCGAAAAGCAGAAACAGCTTATCAGCAAGAAGAAAAAAAGATTGCCAGCTGAAAGCGGTATATGATATTGCACAAAGCTCGATCGAAGCATTAACATTAGACGAACTCGTTGGCTTAGATGGGACAGCGTAAGTAAATTTTTCGAAAAACGCAAAAACGAACCATTGGACTATGGCTGGATCGAAGGATCAGATGTTTTCAAACAAGAAGTCGCTTCTCTTTATCCGTCGATCCGGAAAACATCTTACAACGAATGGAGCGACTGGTGCTAATCTTTTAGCTCTATACGCGTTAGTGGAAGCAGGAGACCATGTTGTTTCGATGCTTCCTACTTATCAGCAATTATATGACATCCCCAAATCTTTAGGTGCCGCTGTTGACTTTGTTCATTTGAAGGAAGAAGAAGATTGGCAGTTTGATTTAGAACAGCTAGAAGCCTTAGTCAAACCTGAAACAAAAATCATCTGTTTGAATAGTGCAAACAATCCTACAGGCACATTGCTAGATCGGAAAACTTTAGAAAAAATCGCAGAAATTGCTCGTACAGTAGATGCATATGTATTGATAGATGAAGTATATGCGCCTTTAACGGATAAAGGTGAATTCTTGTCGATCGTAGATGTCTATGAAAAAGGTATAGCAACCAATTCCCTATCCAAAACCTACTCCATTCCAGGTATTCGTATTGGCTGGACAGCTACTGGACCTGAGTTGGCAGAAGTTTTTCGAAAGTATCGAGACTACACGATGATTTGCGGCGGAGTCCTGTCAGATGATCTTGTGCATTGAAGAATAAAGAAAAAATATTGGCGCGAAACAAAAAGATCATTACAGAGAACCTTGTGATTTTAAAACAATGGGTAGCCAATGAACCGAAAGTTGAACTTGTCGCTCCCAATTACGTCTCTACTTCTTTAGACATTTTGTATCAATTTATTAGAAGAAACAGGAGTACTATTAGTACCAGGAAGTGCCTTTGATTTACCGAAGCATGCCCGACTAGGTTACTGTTGTAAAAAAGAAACCTTATCGTAGGTGTGTCTCCACGTCAATTAAGGTATTGGGAACAAAAGGGATTCATTCGTTCGATCGAAGCTGATGCGAATTGTCCTAGAAAATATCGTTTACCTACAGTCATAAAAGTAGAACTGATCAAAAAATATTTAGATGACGGATTTACTTTGTCAAAAGCTGCAGAAAAGGCAGAAATCCGCCAAAAGAAAATGCACCATGTCCGTAAAGTTTTTTCAAAAGCAATCAAAGATATCGAATTGATCGACGAACGCTATACGATTTTACAAATCGGTAACTTCAAAGAAGAGAATGCTAAGATGTACATCATTCATGACAACGAGACAGACGAATTAACTTTCACAAACTGCTTAGAAACAGAATTAGACGTCAAATTATTCGAACGCGCCAATAGAAAAATCGAATTGACCGAAGCTGGAAGCTTATTGCTCCCATATGTAAAAAATGTCGTAGAACAATACCATGCTATGCAAGAAGTGCTTGAAACCTATACGAAAGACAACAATCTTTCATTAAATATCTTAACGATACCGACAATGATCAATTATAAAGGTTTTTCCAAAATCACCGAGTTTTTGAAACGCCATCCTGAATTTACAGTCCAGTTGAAAGAAGTGGAAAGTGTCGAATTAACTTACAATGAACATAGTGACACGATCCACTTTGCTAGAAGTTTCCAGGCCCCACGGAGAACTTTTTGCTCCTTGGCCCCACTACGAACTTGTATCAACCTGTACTAGATCGTGTCGCGAAGCTGGATTTGAACCAAAAATCTCTTATAAAGGAGCAAGAATCGACTTGATCATCAATATGATTGCAAGAATCTATTAAATGTCGCGATCGACATGCAAAAAGAGATCGTAAATAACGGTACACTCTCTCCACACACTGCAGTGTACCTCCAGAATTCACTGATTTACTTTTGAAGGATTCTTTGAAAGATACAGATAATATGTTGACTATCACAAAATACAATCCAAGTGCTTTTTTTGGTACTTCTCTTGATCTTCAACTTCGCCGGCGTGGAATCGAAACTATCATTTTAAGCGGTGTAGCGACAACAAACGGTGTATATGCTACTGCATTAGATGCCTTTCAACACGGGTACCATATCGTGCTTGCTGAAGATGCTTGCAGTGATCGTGACAAAGAATCCCATCAATTGTTCATAAAAAAGATATTCAATTGGGAAAGTTCACGAAACTAGCAGGTGAAGAAGTTTCAACTGTTCGGATCAAAGAATGCCCGCTTCAAATAGAAACATTGGTTCAACGAATTTCAACTAGACAAGACTTTGCTATTGTAGAACGTGAGATCGTAGCTATTTTTGTAAGAAGGGATTTTACATGATCCAACTCATATCAATGTGGATAAATGGCAACCTCTTATCTATAAATTCAGAGAATTGCTTTCACAGATGAAGCCCAAGAAGCAGCATCCGCTTATTTTCGCTACCCTTTGAAACACAAGGGATGGCAGAACAAGATCAGGAATTGATCTTTCAAGGTGTCTGCACCGTTATAAAAGAAGTAATTAAACAGTTGCCTTCAGACACAATCATTCAATTTGTCTCCTTCTTCTGCGATGCATGGCCTGATATTGTTGGATGAAGAGAAAACACCGTTATCTCGAATGATCACTTGGGCAGATAACCGAGCAGCGGACGAAGCAGAAAAACTGAAATATACCGTGCTTGGCAAAGAATTATCGGCAGACTGGGACGCCGATTCATCCAATGACACCATTGAACAAAATCAAGTGGCTGCAAAACAGCCAACCTGAATTATTCTTATTTTGTCGGTATCAAAGACTATATCTTTTATAGATTTGGATATTTTGATATCCATGAATTCCAATGGGCAGAAGAAGTGCTTGACTACTTGAACATTCGAATAGAGCAATTGCCGCAAGTCTTTCCTTCCACCTATCAAGTAACAGGTCTACCATCAAAAACAGCAGCAGAACTAGGTTTGCCAAATGATATATCATTTGTTTTGGGAGGGGCAGACGGGCCGCTTTCTAATCTAGGGTTAGGTGCTTTTGGTGATACGATCGCCGCTTTGACCGTAGGAACGAGCGGAGCACTTCGTTTTATTACTACTCAGCCTCAGTTCCATCCAGAAATGGAGACGTTTTGTTATCTAGCAATGGTGCTGGCATCTTTGATTGGGCAGGGCATACATTTTTACAGGAAGTCGTTCAATCTGCTAAAGAAAAAGGAGAAAATCCATATGATGCACTGCTTTCGGCTATCGCTTTTGTGCCAGCGGGTGCCAATGGTCTGATTTTTCATCCCTATTTACTTGGTGAGCGAGCACGCTTTGGGACGCAGATGCGTTTGGCAGTTTTATCGGTTTACAGCGGCAACATACAGAAAAAGAAATGATGAAGGCGATTCTAGAAGGGATCTGTCTCAACCTTTATCGGATTTTAAAAGGAGTTTGCCAGGAAAATCAGCTCACAGAGATCCGTGCTACAGGCGGGTTTGCTCAATCTCCGATTTTTCGTCAGATGATGGCTGATGTACTGGGTTACCCGCTTGTTTTCCCTACTGTCACAGAAGCATCCGCATTAGGAGCTGTGATTTTAGGCTGGAGAAGCATCGGAAAGATCCAAAGTATCAGTGAAGCACAGGAATTGATAGAATTGAAAGAGCAAGTTGGAGTACAAGAAACTGATCATAAAAAATATCAGAAAATCTATCCATTATTTGTTTCGACACAAAAGCATTTAGCACAGACTTGGAGTATGTCACCAGTCAACGTTTAGCTTCTGAATTGTTATTATCTGATCGGACAATCCGTAATTACTTGCAGCGGATCAAAGAGTTAGTAGAAAAAAACGGAGGTAAGATCATTGCTAAACCAGGTTATGGCTACCAACTGCATATTTTACAAAGACTGACAGCAAGGATTTTATGAGTCCGAAGATCGACAAAAGTATATATTGAACCAATTGCTTTTGGAAGATGCCATTCTTTTTATGGATGATTTGGCAGAGCGATTGATTCCATATTCACTAAAAATCGTTTCTAAGCATGGTCAAGGGACATGGATCGAAGGGGAAGAAAGAAATCGACGGCATTTTATCATGGATACTTTTTTTGGAAACCATTATGGAAATTCATTGAAAGAATATTTAGGGCAAAGCCGTTTTTTCCCAGACATTATCATTCTCGATGAAACAAGAGAAGCTAAGTTAAAAGTTTCGGATTTTATCATACAGAATCTGACTTTACACTTGGCTTTGGGGATCAAACGGCTCCGAAGCGAGTAGAGTATCAAGTGGCGCAGCGGATCGTTCAACGTATTGAGGTAATCGCAGGTGTATCGTTTCCCGAAGAAATCAAAATGATCAGGAACTATCAAAGGAATTAGCGAAAGTTCTGAAAAGATTGTCTCAGGAATTTCATTTTTCATTAGTAGAGGATCTCCAGCTTTTCAATGGACTACTCGATCATTTGTCACCGATGATGATTCGATTGAGCCGAGGTATTCGCATTGAGAACCCATTGACTGAGGAGATAAAGAAAGAAAATCCCAAAGTCTTTGACGCAGTAAAAAGGCATTTCACGGCTTTGAAAAACTATACCATCAATGAAGATGAATGGGCCTATTTGGCTTTGCATCTCATGGCGGCATTGGAAAAAGAAAGAGCTGCGCATAAACTACATGCATTGATTATCTGTGCAACGGGTTACGGCAGTGCCCAACTATTAAAGAATCGCGTAGTCAGTGAATTCGGTAAAAATATTACAGTGGTAAGTGTAAAAGGCTATTATGAGATCAATGAAACAACTTTAAAAGGAATCGACCTGATTATTTCTTCTATTGATCTTTCGACAATGTTTTTCAAAATTCCAGTTTTACATGTCAGTATTTTTTTGAATGAAGATGATGTTCGTAAAATACGAAAGGTAGTTGGAGAATCTATACCCTATCATTCCTCAGATAGACCGATACCAGCATTTTCTCTACAGCAAAAAAAGCAGATTTACACCGAACAGTTGTCTGAAAAATTTTTCAAGACTTATACGTACGAACCGAAAAAGGAAGAAATTCTTCATGATTTGCTGCAAAAGCTGAGCATAAATGAAGAAGAAGGATATATAAGAGAAATGCGAAAGCAGATCCAGCAACGTGAAAATATGGGACAAATCATATTCAGTGATACAGTGGCAGTCCCACATCCCGCTGTTCCAGTTGGAATCGAAACAAAGGTAGCCGTTGCATTGATTCCTTCTGGGATGCAGTGGGATCAATATCAAGAAATTCATTTTGTTTTTTTAGGTCGTGACTAAAGCAATCGTTAGGTTAGTTGACCAGCTAAAAGTACAGCAGGAAATTCAGTGACGCCCTTGTGAAGAGACAGAAACAGAGAGAGCCTCTTAATTATTTTTTCTATTGTTTTTTTCCAAATCAAATCTCTTTTCGACAAAAACAGGAGATTGGTTTTTTATTTTCCACAAGCAAAAACCTTATTTGTCGACAAGTCGGTCAATTGATGACTTACTTAACTCAACAGTTTCCTCTCAACCATTTAGAAAATAACAAATCAGTCAATACCTTAGTCAATTGATCCAACACTTACTACAAACAGAAACGAAAGAGCAGTTACATGCTGATTGATCACCGCAAAGTAGAAGAGTTAGCTGTGAACGTAACTGATTGTTCAAAATTAGCGCAAAAATACGCAAGATTCGGCGTTGAAGGCTGGTATCTGAACCGTTATTTAGAGTGTATGGTGGACCGCGCACCAATGCTGATTTATAGACAAAATTATCTGATTCCGCTGCTTTTTCGTCGTTCTGATTCAGCCTTTCGGTTATTTGAAGAAGAGTATCGGATGGAGGCTTTCTTTCTACTATTAGAGTGGAGCTTGAAACATCGTCCTGAAAAAATTCTTATCGAAAGAAATGAGAAGATACAATCAGCAATTTCCAATCAATTGACCAATTCATTGAATGGAATCGACAATGGCGGGATTGGCCGTCATAGCAAGGTATTTGACCCAGAATATCCAGAAAACTGGCCTCCTAGCAGGTGCAACTTATACATTAGGCGCTCAAAAGAGTCTGACTTGGGATAATGGTCCTCGGTTGATCGATATGGTTACTGAGACAAAAAAAATCAAGGATGCAAACAAAATCGTCATCCATGCAGAAAATCAAACAGTTTCGGTCATACGCGGATTGGATTTTGAGATAAAAACGACTTATGATAAGACAGAAAAGCCAGAAATAAAGGAGAAAAATGGCGTGTTGACTGTGAATGCAGTCAAAAAATCAACAGGTGCAATCATTAGTTTAGAAGACACATTATCCTAAAGTAGTGGAATTCTTTTTTGGGAATAGTAGACACATATGATAAAAAGCAAGTCGTGATGATCAATACGAAGAAAAAAATCACAAGGCAAGAAATCGACTATGCGATTCATCACGTTTTAAAAATGACACGAGAAGATGTCAAACATGGAAGAACTAGTCAACGGTATCAAAAAAAATGAAGAAGAAGCACGCAAACAGCCTCTTCCTAAACAACAAATGACATTGCAAGAAATCGATAGTATACAAGCCTTTTTATCTCGTAAAGCAGTAATATTCAGCTCAATTTAAAAGATGAATTTGGAAGACTCTTGGATGAGGTCGAAGGGCACTTCATTGGTGAAGCCTAACAGCAAAAACAGGCAGCTCGTAAGCGGATGATCATGATTGGGGCAGCAGTTGCCGTGTTTTTGATCATAGCAGGAGGAGTTGCGGGTCTATATTTTCATGGAAAAAATTCGTCAGAAGCGAAAAGTACGACCATAACGGAAACAACGACAAAGAAAACAGAGACGAAACAAACAAGTGAGTCATCAACTAAAACAAAAGAGACACAAACTTCTGAAGAAAAAACAGCAAATGGTTTGCCAGAGCAACTTCAAGCAATCGTAAATGATTATTCGAAAAAGATCGAAGAAAAGACGCCTGCATCAGACAGAAATTCAGGGAAATCAAGAGGGAATAGCTGGTTTATCAGCAGTTGCTAACCAAAAAGCACGTGAGCTTCAAGCAATCTCCGACGAAGGGATCAGAAAATTACGTGCAGCGTATCAGGCAGCAGAAAATAAAGACGGTGTAGACTTAGATACTTTGATTTTGTCGCTAAGATTTCCGATATTTATTTGCAGACTAGCGCCTCTCTTCAAGCAGAGTCAACAAGCACACAAGACACAACATCTTCTGATTCTGAGACAACAACACAAGACACAACAGATTCCTCTGAAACTAATACCAACAGCGCGCTGCGACAACCGTAGTTTTGGAAGGAGAAGGTCCAAATCAAATAGCCGAACGAACTGGCGTACCAGTAGAAACGATCTTGTCGCTGAAATCCATGTCAGAAATCACACCGTTTGATTCGCTTGTTTTAGGTGGGATCTTAGAAGAATCAACCTATGATGACAATGTCCATGTAGGGCATGTCCTATTTGCCATTGCGCTTTGGGCAGTAATGATTTATGGTATCGAACGTATCGTCCAAAAAAATGAAAAGGTCAATCGTTGGGTCAAAGGCGAGCCATCTGTTCTAATCAAAGACGGCGTCATCAACATGACAGAGTTGACAAATAACCATATCGAGATGGAGCAGTTGCGAGCAATCTTAAGACAGCAAGAATGCTTTTTTCTTGAAAATGCCAAACATGTTATCCTAGAGAATGCCGGTCAAATGAGTGTATTGAAAAAATCAGATGAAGACAAAGCTTTATCGATCCTGCTTGTAGATGAAGGGCAAATTCAGCATAAAGTGCTTCAGTCCAATATGGCTTATGGAGAACTTGAAGAAAGAAGGCTATGCAGATGTAAAACAGCTGATTTATGTTGAATGGTCAGAAGATATTGGGACACAGGAAGAGCTGCTTGCGCGGCTGCATGAAGCAGGCGCCGATGTGACTCAAGCAACGATTTCTCGAAAGTTAGTAAAAAGTCAAAATGAAAACAAAATAGTACGCTATACATTATTTAACCAGCCATCTGTTTCTTCGTTTGCGTACAGCAATTAGACGCGAGGTTTGCGTATCCAGTCTGTTCAGTTCATGGTTATCGTATTGACTGAACGAAATGGTGCCGATGTGGTAACGGTATACGTGGAAGAATATGGAATGAAGTCAATTACTGCAAGAGAGTTAGCAGAGTTCTGCGGTTGTTCTACATACCCGATTTATACACATTTCAAATCAATCAGCGGGTTAAAAGAGAAGATATTAGAAGAAATCACTGTTTATTTTGAAAACTACTTAGCTGAATAAGCATTGTCTACTTATTGAAAGATTTTTTTTCTATCCATGAAAGTATTCGTGAAATCATTGCAAAATCTGATTTAGACATGGATTCGCTATTTAAGCGGCCATTTTAAGAAGAAAAGTCGCTTGAATTCACCAGTCTGGCATGTCATTGATCGTTAATATCATCTGGCTGATCGTTTCAGGCCTACCAATTGCTCTCGCACATGTCGACTAAGTGTAGGTGCTCCGATATTTGTAGTAGCTAATCAATTGCAAAACAGCTACCTTCTTATCCTAACTATTGGTGTCCTATGCCTTATTGTCTGCTGTATTCCTAAAAAATGGGTACGTTTGCTGCTGAGGAATTCTTCCATCTATCCCAAGGTAAACTTTATTATTTGCCAGAAAAGACAGCTTTTTTTCTCATAATGTTGCTGATCTATTTATTTATTCTGCTTATTTGTTTCTTAACTATTAGCGCTATCTTGCCTTTATATCTTCCGAAAGTACACCAATCTCTCGAGGAAAAAAATAAAAATCATTACACCGGTTCTGGATGGATAGAAGATCAGGACGCACCCATCCAACCAATCCAAGAATTCCCTGTTGACATCACGAGCTACCAAACCGTTATGGAAGACAAAGAAAACATTACATTGACCCTAAAAAAACAAGCTTTCTTACCTTATCCTTTGACTGATTTTTCATTAGCTAGTGGACAAACGCTTTACTATTTGCCTGAAAGCCAGCGATTCATTCCTGTCCCGAATGAATCGACACGTTCTGCAACTTTACAAACAAAAGCAGTCAGTTAAAAGCTGATGATTTAGAAAATCAAGCAATCAGTGATCTGCCATTTACTGAGTTGGCTGAAAATGAAGTCTTGGTAAAAATTGCCTATTCTGATGTCAATTATAAAGATGCATTGGCAATGAGCGAGTCTGGTCAGGTGATACGAACATATCCGATGACTCCAGGGATTGATTTATCCGGAACTGTCGTCCAAAGTAACAATCCACGTTTTTCAAAAGAAGATCTTGTACCTACTGGTTTTGGGCTTGGGCGGTTATAGCCAATATCAAAAAGTACCAGGAGACTGGTTAGTTTCTACCAAAAAATATGACGCTGCGTCAAGCGATGATCCTTGGTACAGCAGGGTTTACTGCTATGTTGTGTGTGAACGCTTTAATCCGTCAAGGTATGACCTCCGATAAAAAAGTTGTCGTTACTGGTGCTTCTGGCGGTGTAGGCAGTACAGCGATAGCCCTGTTACATAAACTAGGATTCCAGAAAAGAAGAGTCTGTCACATGGCTAAAAAGTCTAGGTGCTTTGCAAGTCGTACGACCTGATGAATTTCTGCCAGAGACAACAAAAGCTTTAGGAAAACAGCAAATCGACTATGTCATCGACACAGTAGGTGGCGAGCAGCTAAGCAGTTCCATTGATCTCTTATAACGGTGCAGTAGCTTTATGTGGCAATGCTGGGGGAATCAAACTAAACGCGACTGTCTTTTGATTCTGTCAATGTACCAATAGATCAACGTCTTTCTTTATGGCAACAGATGGCGGATTTGCTTTATTAATATGTATCGTCGTAGGGTTACTGATCGCTTTATATCCATTTTATGTGGATTCTTTAAATAGTTTTATTGATCAAAAACGTATCGAACAAGTACAAAAACGGACCGCAGCTGAAATTGAAGTGCAGCGAAAGAAAATGGAGGAGAAAAACCAACGATTAACTGACCAAGGATTCAATCCTGGTACTGATCCTTTCAATGAAAAGAACAGAAATGAAAGTACAACATCCAGCCAATTAGAGGAATGGCTGATCGGAAGTATCAATATACCTAAGATCCAATTAAATATTTCACTTTATGATCGGCTCAATGGTAGGATCCTTGAAAATGGAGCAGGCGTCTTGCAAGGAACCTCTTTCCCGCTTGGTGGAAATTCGACGCATTCAGTGATCTCTGCTCACAGCGGTTTACCTAATCGACGGTTATTTACCGAATTAGATCGTTTAGAAAACGGAGACACGTTTATTTTGACTGTTTTGGGGGAGAAATTGGCTTATCAAGTTAAAAATATACAAGTGGTACTGCCAGATGACACGTCTGTTCTAACGATTTCAGAAGGAGAAGACTTAGTTACCTTGCTTACATGTACTATATGATCAACACGCATCGTTTGCTAGTGACAGGACATCGGATTCCTTATAACGAATCGGTAAAAAAAGAAGAAGGAAAAGGAAATCAGGAAAGAACCATGCGGCAATGGTTTATTCTTGCAGGAACGATAATAGCTGTAGTCATACTGTTAGTGTTTATCGGACGACTAATCTATCAGATAGATTAAGTAAAAAAGTGCTTGATTTTTCATTTATTATTAGTGATTCGTCAGGGAAACCGGTAAATGGTAGTTCATTCATTTTGAAACATAAGAAAAAAACACTTACTAGAATTGCAGCTAGCTTCGTCATCAGATCAAAAAGTAAATTTGATGAAACATTAAGTTATGATATGAAAAACTTAGCAAAAACAGTGGGAGAAATAACTGTTCCTCCTCAAAGTGCGGTCACTGAGACACTTTCACTGAAAGCGCCAGAAAAAGAGCTGGCTGGTGTGGTCGCAGGAGGGATCACGTTTCAAGAAAAAAAAGAGAACGTTTCTAACAAAAGTACAGTTGGTGTCGTCAATCAGTTTTCTCAAGTGAAAGCAATCTTGATTTGAAATAGCGAAAAAGAGTCTTCCCCAGATTTGAAATTAAAAAAAGCTTATGCGGATCAAAGCGATGGAAGAAATGTGATTAAGGCGAATCTTCAAAATCCAAATGCTTCTTATATGTTCGGCTTGACTACATCTGTCCCATTAGAAGGAAAAAAATTAGCTCCGGGACATTATCAAGCGGTTGTGAAGGGTGCTTGGAAAGAAAAACGCTGGAATCTATGCAGCGGACCAATTGAATGAAAAGGATATTGATTTAAAAAATCAGCCAGAAACATTTGAGCGATGGCTGATACTTGTTGGAGTCATTAGGTATCTATTTATTCTTTTCGAAACAACTGCTAGTAAAAAACAGCTTTGGTTGTATAGCTTTGATGGTGGTGACACTTTTACTTCCTATCCCTAAAGTGAGCTTTCCTTACCTAGTTGGCTTATTATTGATGTTTCTTTTTTATTTTACTACGAAAAACCTGTTTATCAGCTGTTTGATCAGTAATCTTTTTTTTGCTATCACTGGACTCAGCTTTTTTCTGGTTTTTGATCTGATGGATTATTTAGGAAAGAGACATCTTGGAACAGCAAGTTTTTTTGCACTACTTATCGCATTTATTTTCTATCTATTAGTAAAAAGTATAGACAGCTGGGGCGTGATTTACTTGGTATTGGGAAGTGTTCACTTCCGCTCATCTAATTATCTGCTTCTATCTCTTTTGTCGATAGTCATCAGTTTTTTTTCTTTGTTTTTTTCCATTATGTTGATCAGTTTCCAAGTAAAAGAAAGACAACATCAGGAATCGCTTCAACTGTATCAAATAAATGAAGAATATTACCATCATCTAGAGATTAAAAATTACTCTTCAGGAAAATAAAAAAGAAACGTTGGAATTTTTAGAAATATTAGAAGATCATTCTGCAGCTATTTTTGAAAAACCGCAAATACAACAGCTAACAAATATTGTATCCCCAGCTGTCAGGGGTGTCTTTTTAAAATTTCTAGAAAAAGCAGAATCGGAGAAAATCCCGATCCAAGTAGTTATTCCTGTCGAAGTGAAAATCTGGTTGTTTTTATTCGCTGTTTATCTATTTTTATTTCTAACGCATTCGATCATCGTGTAGCCGATCAGAGTCCGATTACGATCAATTGCTGGAAGAAAAAGAGGGATCACGTTTTAGTATAGCGAACAAGGCAAATCCAACGAATTTGACGCACATGGCACAAGAAGAAATCGAACTGGTTTACGGTGGTTCATACTCCGGGATTATGGGAGTGATTAGTAAAACAGTACTGGAAAATAACGGAAAAGTCACAGGTATCTATCCGAATGGGCTTTTTGAAACTGAATTGCCTGGAAAAGATGTTACTACATTTATTCCTACAGAAACGATCGATGAAAGAAAGGTATTATTATTTGAAAAGGGAGATGCTGTCCTCGTTTTCCCTGGAGGTCTAGGTACATTGGAGGAATTCTCACAACTTCTTTCTTGGATAGCAATCGGTCTGACGCCCGACAAGCCAATCGGAATATTGAATATTGGCGGTTATTACAGCGGCTTGCAACAATCCATAGTTTGCGGACGGGCAGATGTGCCGCTGACTGAAAAAGGACAGATGCAGGCACAGAAACTAGCAGAAAAGGTAGTAGATTTGCCTGTTCTGACCGTTGATGAACGATTGGTAGAAATGGATTTTGGGGATTATGATGGACTGCCAAGCAAAGATGAGAACTTTCAAAAAGCACGTTTAGCGTTCGCTGTACGATTCCCAAATGGGGAGTCAGTCTTAGATGTGTATGCACGGATCGTTCCTTTATTGAAAGAATGCATCGAAGACGAAGAAAATGTCTATCTGTTAGTTTGCCATAATGCCTTGATAAGAGTGATCGCTGTTTTATCTGTTCTATTAGTTGTTTTGCTCATAGGAACAGCACTTCTAGCCAAAAAATACACGACGATCATTGATCCAGTTGAAATGACTGCTCAGCTTTTTAGTGCCACATCTTGGATTGTCTTTATCATGATTGGATCATTTCGATGGAAGCACAATATGGTACATTGAAAAATCTCCTTTATCGAAAGTATTCTCGAGGAGAAATATTAGTAAGCAAATGGATCACATTAGTTATTTATTCTGTTTATTTATACCTTTTAGCTATTATTGTCACTGTGTTGATGAAACTGATTCTTTTCCCTTATGGCTGATTTTAAGTTTAGTGTTGATGATTGCTTGCTTTATCAATAGTTCCGGCGCATCCATCTCAGCAGGAATTATTGCACTCATCCAAAAATGGGAGTGGATCAAATGGAATCCGATCAGTATGTTGAATCTGCAAAACCAAATTAATGAATTTGAAGCAAGCAGTCGAAAGTATTCGAACTTTTGATATGTTAGGTGTAAATCTTTCGATGCCGAATAAAGTTATTCCTTATCTGGATGAGGTAAGCCAGGAAGCGCAATTGATCGGAGCAGTGAATACGATCGTGCACGAAAAGGGTCGTTTGATTGGCTATAATACTGATGGTGCGGGCTTCATGCAATCCGTGCAAGAAGGTAGTTTATAAACGAAAACCAAACATTCGCTCAAGTAAAAGAAACATTCGAACAACTCAGCTATCGAACTTCTTGTAAGATAAAAGTTCGTGACTTTGCCGATACGCATCAATTAAGAAAAGACTTGAAAGAAAGCTGTCTTCTAGTCAATGCAACAGATATCGGGATGGGCCGCTCTTAGATATAAGCATGATGCATGAGAATCTAGCGGTTTTTGATAAAAAAGTAGGAGCAAAAGGATACAATGGACTTTGTTGATCTACCAAGCTGATGGAAGGAAGCAATTGGATATTTGTGTTGCCACTATTGCTTATTAGTCTATTTATCATGTTTCGCGATTTTTATCTGGTATGCAGCATCCGTTGGGGTTGCTACCTTGATGGTTGAATTGGCGTTAGGTAGTTGGGAAGCTTGCGTATTTGCTTTATTTTTTGCTGGATCTTATTGCTTATCCTTCTTTTTGTGGCCGGAACGATGATCGGATATGGTGGGAAAGAGCGGCGTTAGAACAAGAAGAGCGAATGAAGATCGATCAAAACTTTGAACAAAAACGTACGCAAGTTGAAACAGAACATCAAAAACAAAAAGAAAAACAAATCGAATTACTCGAAAAAAAATACCGTCAGCTAAGGAATCGCCAGCAAGTAGAAGTACGACAAGAAAATTTGAATGAAGCAGGAATTTTTAAGACGATTGTTTGCAGATGCGGTAACTGAAATGGAAAATTGGGATGAATCTGAACAAATCCAGTTTATCAAAAATGCATTGTATTCATTACCTTTGACAGGAAAAGTAGCATTCATTGCTGGAGAAAAATCAGCAGCCTATCTTTCTCAGACGTTGTTGGATGAATGGAACAATGAACTTCCCTTTATGATGGTTTTAAGTGATGAAACTGTTGCTGATCAAGCGGGTTTTCTGATAAACGATCAAGGAGTTCAGTATAATTTTCTTTTCAGCAGCCTTGTACAAATCATTTATTCCGAGTTAGCACCTGGAAGTAAAATCTCCGATAAAGTGTTAGAAGAACAACTAGCTATCGGGCGTACACCGATTCGAGAAGCAGCTTGTAAAAACCATTCCACAGTCCGGCACTTATGTTTCAAAAATCGATATCCGATCTGCTTCATTAGCCCGTTATACGCGGGAAAAGTTGGAAAAACCGATCCTGCAAGAATGCAGTGCGAAAATGACCAAGCAAGATCAAGCTAAACTAGAAAAAATACTAGAACAAACCGATCAGGCAGTGATCGCTCAAAATAAAAAAGCTTTTTTTGATTTGGATACTGATTTTCACCGAACTTGTTATGAAATTGCTGGAAAACGAGAAATTTGGGATTGGCTAGAAAGTTATAGTACGCACTTGAACCGTTTCAGATGGTTACGTTTGACGATTTCAGAATTAGACTGGGGTCGCCTGGCTGAAACACAAGCTCTTTCGCAGCTTTCCATGCGAAACATCGCAAACAGAATTCATGTTCAAGCACCTGCTTTACCTTGTGGGGCAGAATTAGAAATCAATACTGTGCCCGCTTTTCCGAGTCGATTAGAACATTTGGAGCAAATGATCCAATTACTTGTTCGTGAAGGATTTTCTTGAGCATATGCGACAACTGTCACAAACTAGTCAAAGATTCATTTAAAATGGTTTATTAAAAAAAGGAACAGTCTCGAAAGAAGAGGTGTTCGTTTCCAGTGGACATTTTGAAAATGCACAAAAATTTGCTGCTGAAACTGGCGTCCATGCATGCAAAAGTAATCAGGAAGTTGCATCACAATCAGATATCGTTCTTTTAGCCGTGAAACCAAAAATCATTGAAAAAGTATTGGAAGAACTAAGAGAATATAGCCAGAAAGTCTTATTCATTTCTATTGCTTCAGGAAAATCATTAACAGATTTAGAAACAGCGCTTGAAGATCCTCAGGCCTCCATCGTACGTGTGATGCCGAATGTCAATGTCAGCGTAGGAGCAGGCGTTTCTGCGATTTGCAAAAATGAAGCTGCCACGGAGGAACAGCTTCAGCAAGCTACGATGATTTTTGAAGCAATCGGCAGCGTCTATCCTTTAGCAGAATCAGATTTCAGTACATGATCGATGCGATGGGACGGACTGGTGTACTGAATGGTTTGTCCAAACAGACAGCCACTGAGATTGCTGCAAAAGCAGTTTCTTCTCCTGGCGGTACAACTGTTGCAGGTGTAGTTGCCTTAGAAGAAGCAGGATTCATCCCAGCAATCATCTGTCATAGTTTGGAAAATACCTGCCTTTATTTTACCCGGACCTGCTGCTGTATTTTCTGCATTAGCGGCAGATGCACAAGTATTACTTTCCCATTCTGTCACGACATTAAATGAAGCATATTACTGCCTTGGCAATGGATTATTGGAAGTTTTTAGAAATGTCTTTTTATCCGTTACTAGTGATTTCACAAATGAAAAGTGATCCTTGTTGTCTTGATAAGCTATTTTCCGATCGTAGTTTCTTTTTCGGATACATTGAGGAAAGTATCAAAAGAGCAAATCATCTTTTTGAAAACGATGGGGGCAGATACAGGGAAGATTTATCGAATATATAAAATACCAGCGGGTTTATCCGGCTTCTTTTCCGGTTTAAAAGTGGCTGCTACTTATTGTGTCAGCGGAGCAGTCGTTGGAGAATGGCTAAGCGCTCAAGCAGGCTTAGGGTATTACATGATACGCGTAAAAAACAGCTACCAGATCGATCATTTGTGTCATTCTATCTGTTCCAATTATATGATACATCCTTTTGTCAAAGGCTGATTACTGATCATCCAGAATCATTCGTAAAAGCAAAAACGGCAGCTGACCTAAATGATAAGAATAAACTATTGCTCGTTGCTGTAACAAAAGAAAGTCGGAAGCATCATCCAACGTTTTGAAGCAAAGGGACTGGCCATTGCTGAAATGAAGTTTGAAACTATGACTCCTGAATTAGCAAAAGAACATTATCAGCACTTGACTGAGCGCAGTTTTTTTGATGAACTGATCGATTACATGACTTCCGGTCCTGTCGTTTATCTTGTGCTGGTCGGCGAGGAAGTGATCGATATCGTCCGTAAGATGGTTGGAGCAACAAAAGCTGCCGATGCTGTTCCAGGTACGATCCGAGGAGACTACGCGCTGCCGGGGACTGAAAACATCATTAGGTGAATTGGCAAGAGAAGTCAACCACACTTATGGAGAAAAAAGCAAAAAGGCTTCTGAACCAGTTAACTCGGTAGCAGAAGAACTTGGTGATGTTTTATTCGTTACGATGATCAACCTGCAGCGTGAACAAGGAATGAATATCAATGAAGCTTACCATCTTCAGACACCGCCAAAAATCCACCGAGGGGATCTATTTCAACAGGGAAATATTCATATCAGTAAACACCGTCGATATGCGGAAGTTCCCGAGCATACACATGATTTTGTTGATCGAGTAAGTCGTATCGAAAAAGCGTTGGAGGAAAACAAAACAGTCACAAGTTTCTACTCTCCACGTCATCACCAAGAAAGCAATTATGAACTATTCAGCGCTGGAGGGCGCAGGAAGTATACGAAAAAGATTGGAAGACATGCAGAATTTGTTGTTGCTATCCTTGACTTTGGCATCAACAATCGATCCAGGAACGGCTTACGAATTAGGTGTGGCAACTATGTTGAAAAAACCGATGATCATTGTACAAGAAGAGACGGTACCTACGAACTTGATGATTAGAAAAACGTAAAAAACCTGATAAAAGCTTCTCCAGAAACGACGATTGTCGTATCTGTAAATGGCATCGCGATTACCGGTTATCTAGACTCTGCCAATGCAGAATTCTTAGATTTGCAAGGAGTCGTTTTTCACGCTTGCGCCAATGCTATGCGTGCTAATCATATTTCAGAAAGTAGCTAGATATTAGAATTTGAGAAAAAGAATTATGTAGTGCTGCCTAATTAGGTTTGTCTAAATTTAAAACAAGAAATTATATCATAGAATTAAATAAAGAATTTACTGAATTCAAAACAAAGCCAGAGATCCAAATTTCAGAAGAAGCAGAGATCCATGTCGAACGTCTGAATTTGACGGATATCAAAAATTTAAGAAGAATCTACTTTCAACGATCAAAAATTGCTACGGAACGTATTATTTGGGGTATATTTCGGGGTCTTTAATGGTTTTTCTATGCCATTTAGAGAAAGCGTCATGAAGTTCAATTTAAAACTGTCTGCAACAAAACGAATCAAATTCAATTTGCTAACCACTATTAGTTTGTTGAGGGCCTATCCTAAAGAGCAGATCATTGATGAGATTTCTTATATCATGTTGTTTTTGATCACGGAAGAAGAATTTGAATTAGATGGCGCATTTGGACTTGCGGAAGCTCATTTTCATGATATCCACATGATTAGTCATCTCTGAAGAAGAAAGACTATATATACGAAAAGAACTTCGTATGGGTATGATGCATGTCAATCGAAAAAATTGGAGTATCATATTTTGAAGCACCGATTCATGTCTGTATTGATTTTTCGCAAGGATCTGCTTATACCGATTACATTATTTCTCAAGTGAAAGGATTTAAAAATTACAATATTGTGATTGAGAGTCGAATTTGTTTACTTGAAAAATTTAATAAAGAACAGAATCCGTTGCCGTCATTTATCTTTCGATGCCTAATTGCAGTGTTTGTCACGCTGTTCGTCCACGACTAGAGGAACTTCTCACACATTATGATATTCCGGCACTTCATCGGTTCATCGACTTTAAAAAAATCCGCCTTTACATCGATTGTCGCGCCAAGCGGAGCCGGTAAGTCAACATGCTGAAAACTTTAACAGGAGTCCAGCCTATGACTTCTGGAACGATCAAAGTAGACGATCAAAAAGTAACTGGTCTCCATACAGCATTTAGTTATATGCCGCAAGAAGATATGTTACTTCCTTGGCTGAGCGTCTATCAAAACGTTACGTTATATCAAAAAATCAATCATCTAACAATCAATGAATGGATATCTTTGGGTAAACGGCTATGAACATTTTTTGCCGGAACAATTATCTGGCGGGATGAAGCAGCGAACGGCCTTGTTACGAACAATCATGAATCCTTCTTCTTACTTGCTTCTTGATGAACCATTTGGAGCGTTAGATGCTATGACCAGAGGGCAGATGCAAGACTGGATGTTGAAGCTGCCTAAAAAAGCAAAGCGGACTACTTTACTTGTGACGCATGATATCGAAGAAGCAATTTATTTATCAGACAGGATTCTTGTGCTTTCCGCCCGTCCGGCACATGTGATTGAAAACGACGGTCACGTGAATGGCTAC
>JRL_83B_S21_L006_R1_clean.fastq.samout
CCAATCAAGCATTCAGTCGTCTACCATTTCTTCAACATCTGAAATGCAAGAAAGAACTGAACCTTCTCTTCCATTGGAAAACTCCGATGAAGCACTTCTATTTCTTATCGAATTCCATTATCGTGCTTGGCAAAAGCTTGGTCAGGAAATCGGCATTACGATCGACCGCACATTCAACGAACAGCTAAAAGGCGTCAGCCGAGAAGACTCTATCGAACCAAAAGATGTCTTCCCTGGGATCGTCCCTTTACTGGATTCTTTAAAAGAAGAAAAAATCAAGATCGCTCTTGCTTCTGCAAGTAAAAATGGGCCTTTCCTACTTAAAAAAATGGGTCTCACACCTTACTTTGACGCTATTGCCGACCCGGCAGAAGCAGCAAACGGAAAACCTGCACCAGATATCTTCCTCCTTGCAGCAAAAGCTGTCGGACTAAAAACAGAAGAATGTATCGGGATCGAAGACGCGCAAGCTGGTATCCAAGCCATCCTCTCAAGTGGTGCTCAACCAATTGGCGTGGGACGTGCTGAAGACCTTGGAGAGGAGATAGAATATCGAGACCGTGCACTCTTATATGAGATAAAGAAACTGATGGCTGATGGCTCCTATATCTTTGCACAATTTATCCGTCACTTCCTGATTTCTATCTATGGTGTCCTCTTTGCAGATGATTTCTAGGAGACGTAAATTAGCAAACTGGGTGATTCGTTTGGCGAATATCATCCAGACGATTCCTTCCTTAGCCAGTATTTTTATATTCCCTGTTACCCATTATCAAGAATACGTACACCGGGATGATCCAAGTAGACAAAAATATCCTTGATGTCGGCAAAGGCATGGGGATGACTGCTAGACAACGACTATTCATGGTAGAGTTACCACTCTCTGTTTCTGTTATCATGGCAGGCATAAGAAATGCGTTAGTTGTTGCCATCGGGATAACCGCTATCGGTGCTGGTGGTCTTGGAGATATCATTATCCGAGGAACCAATGCAACAGATGGCACATCGATTATTTTAGCTTCCCTGGACTTGCCAGCAATACAGATGAAGACACCATCTCGATCACAGGTGGAATCACTTCTGAAGCTCAGATCTTAGCAAGTCTAGTTGCCGGGATGGTTGAACATTATACAGATAAAAACACAGCGATCATCAACAATCTGGCTACTACAACTATCAACCACCAAGCGATGATGAACGGATGCTTCGATTTCAGCAGCTCGTTACACAGGAACAGATTTAACCACTACATTGAATCTTCCTCCTGAAAAAGATCCGAAAAAAGCATTTGCTACCGTGAAAGATGAATTTGAGAAAAGATACGATCAAACCTGGTTCCCGTCCTATGGTTTTGAAAATACGTATGTCTTTCTTGTTCGAAAAGACACCGCACAAAAATACCATCTATCTAAAGTCAGCGATCTGAAAAATGTAGCGGATGAATTAGTAGAGGAGACGGTTACGACGGCTTCCAGGAAACTTATGGCTTCTCTTTTAATTCGATCTTACCTATGCAGATTGGACTTGTTTGGCAATTCTTCCCACCATATGATGCTGCTCCAGTTGTAGACAACAAGGTATTAGCTGATACGCCTCATTTAAAAGAAGCCTTAAATAAGTTAGGTCATACCATCAGACGGAAAAAAGCTTGAAAACACTGATGCCCATCTGGTCAAAGTCTACACAGCCGGAAATACCACTATTGTCAACGTAAAATAAAGATGGTGGATTAGGAGATGGGATTGCACGCATCCAAGTACCTAAGAAAAACCAAGATCGAGATGCAGTTTATTTGATTTTTGAAGAATCAATTGATCCGGAAATCGGGATCAAACAGCAATCCCGATTGCTGCTGTTTTGCCAATCTATCATCCAACAGAACCAACCGAGGAACTGCAAGAGATCCATATCTATCCTAAAAATGTCGGTTATTTAAGAGATCCATACTTTTTCAAGTATGGACGACAAAGAGGAACAACCGAAAAAGGATAGACATGGCTCCTGCGAATGACTTGAAAAATCAATGGATCAAACCAGCAAACAACGATCCTTTGAATGATAAAAATGTAAGCAAATTCATTTCAGATAAAGACGGTCTAGTCACGACAGAAGATGGCTGAATTGGAATCCGGAAAAGTTCCAGCCTCTGCCTATGAATCAGCAACACCACGCGTGTATAACCCATAAAAGAAACAACGGACAAACCGAAAGAACCAAGTGGACCAAGCAATCCAAAAGGGTCCGTATTTCCACAAACCAATGAAGCAAGAACATTGATTTCTTTGTTAGGAATCCTTTTGTTGTTAGGTGCTGTTTTATTAATAAAAAAAGAACGGGGAGAAATTTTGATTTGTTTGACGTAATGGAAGTATATTACGATTTGATTCGAGATAATCCTTAACACCGGAACGACGGTCTTAATTCTGCCGAAGCGATTGAATGGATTCAAAAACGGCACACAGAAAGTTGGTTTTTAAAATATCGACTGACGGAAGAGGCACCTTCTTCGAGAGATAAAGTCTATCTCTTACATATTCACCAGCTCATATTTCAAGAATCGCGTCTCCAATGGTTGTCATGATGCCAGTTATGATGCCAGATATTTGAAGGTTTCCACAGAACTAGAAGCGGATGATTTCCATAACAACACAGCGGTTATTGAAATCGGAGAAGGAGTAGACAGATAGAATTGAGTGGGCAACAAGCGGACAAGCAACAGAATTTGTCGCAGGAAGAAAAACATGAGCAACGATTAGCAGTACAAGAAAAGAAAAATCAGGCGCGGCACCATCCCAGGAATGGGTCAAGTCAAAGATCCTTTTGAACAAGCGGTTAGAGATGTCCGAAATCCAGGAAAAGAATACTACGAACAATGAAAAAATGGAGAAAAATGACCGTTTTTATCTTGAAGTATATGGTCAGATGCTCGCTTATGAAGTCGTTGAGAAAAACAGATACATTAGCAATCTGTCAGTTCGTCAATCGGAAGCGGTGTGTTTGGAATCACGAGTGATCTGGCTAGTTCTGCCGCCCCTGGGCCAGCAATCCTTTCATGGATAATCGTCGGGATTGGAGCTTTGGTATTATCGCTGAATCATTTAGGAGAAAAGCGTCCAGATCTAGATGGTGGTATTTTCGGTTACGCGGAAGCTTCATTTGGTAAATTAGGTGGCTTCAATTTGGGGTCTGACTTTATTAGTAAACAATGGGATAAGGAGCGAGCGTGATCAATACGATCGTGACGATCTGTAAATTAGTGCCATTATTCCTATTTTTAATATTTGTATTTATCGCATTTAAAGTGAATATATTCACTACTGATGTCTTGGCGATGCTCCCAGCAGAAACAACGATGTTGATGGCTCGAGACGGTCTGTTGCCGAAAGCTTGGGGAAAAACGAATAAAAAAAATGCCCCAACTTATTCGTTAGTTGTTACTGCCATCTTGACTAATCTATTCTTATTGACTTTCTTAGTTACTGATTATGCCTATCAATTTGCCTATTCTTTATGTACAGCGGCAATCTTGATTTGTTATCTGCTTGTCGGGATCTATCAAGTCCAGTTTTCTTTAAAAGAAGGAATCAAAAAACAAGTAGTGATCGGTGGGATTGCTGTAGTTTTTGAATTGATGGGAATCATTTTAGCAGGATTTTCTTATGTCCTTTTATGTAGTATTGCTTATCTTCCTGGTTTTTGCTTCTACTGGATCGCTTGTCGGGAAACCAACCATCAAATCACGGGAATCTGCGATTGATCAGTTAGGGGGAAAAGACAATATTGATTCTGTCCTCCCATGTGCGACTCGGCTTCGTATATAAGGAATTGACACGTCAAATCGATCATTCAGCTCCGAAAGAAAAGCTAAATCCGATCGAAAAACTATTTGGTTATATTAAAAGGTCTGGTTGTTTTAGCGACTACGATTGGCTGGCTTAGTGAAACGAGCGGGACTTATCATATTTTGTCTGCTGCGTCGAATGCTGTCTTTTATTTTCTGCCAATCTTTCTCGCTTTTTCTGCCGCCAAAACGTTTAAAGTGAATGGATATATCGCGGCTGTCATTGCTGCAGCGCTGATTGAGCCAAATTTGACCTCCGGACCGATCAGTGGAGCAATCATCGCTGGAGGCTGGAACATTTTGGTGATATTTGGTATCCAATGGGCTGTAAATCCTGTCATGATCAGCAATATCTCAGCTTATGGGTTCGACCGTATCGTTCCGTTGACAGGAGCAGCTAATTTTGGAATGGCTGGTGCAGCTTTAGGGGTATTCCTCCGAAGTAAACGTTCAAAAACACGTTCGATTTCTGGTTCTGCTTTCGCTTCGATTTTACTCGAGCCTACTGTTTACGGAATCGCGATTCCATTGAAAAAACCATTTGTTGCTGCTTGCATCGGTGCAGCTGCTGGTGGAGCTGTCATGGGATTTGCTCAAGTGAAAGCGATCGCTTTTGTATTTGGTAGTCTGACCACATTGCCAGCCTTTATTTCCGGTACTTTTTGGATTAGGCTATGTTTCAAATGGGATCAATCTTTATTTAAAAGGAAAGATACATAGTTTAGAAAACTGATCACCGAATGGAGAGTAACTGAACTTGATCCAGACAAGCATCAGCTCATCCTCACTTCTGAGGAAGGAACTAATGTGGCACAGGTTCATCTCCTGCTACTTTATATAAACAAATTGAAGCTGAAAATGTCTACACCTATAAAAATCTAGTGCAATCTAAACAAGTACTTGCCGCTTTGAAAGAAGCAAAAGAAGTAGTGATTTTTGGTGCTGGTTATATTGGGTTAGAATTAGCAGATGCTTTGAGAAATAAGGGACATATGATTCATTTAGTTGATTACATGCCGAATGTTTTATCAAGATATTTCGATAAAGATATGATTGGCAGTTTTCAAAATCAGCTGAAATTCTGCCCAAACTCGTACATTGTTAAAAGAAAAAGTGGCTTTGTATGAGGATGAGACTGTGATAGTCAATGAATATCTGCAGACAAGTGATCCGGTCTATGCGATTGGCGATATCGTTCCAGTCAGTTTTGACAAAAAAGAACGGCATCTCTTTTTGCCCTTAGTTACTCGAGCTGTACATATGGCGAGAGCGGTAGCGTTGACTAGTGCCTGTTCTTGTTCAGGAGAGTTTGACCTATTTCCACAATACTATGAAGAAAATAAAACAGTAAATGGCCAAGAATTTTTATTATCAGATTTGAACTTGCTTGCTGATATCGTGAAACAAAAAACCACGATTCCACAGTTAGCAGTTGAAAACTTTGGATTTTTGGCTGAATATACACCTTCGGCAGAAGCTGTTGGAGCAACGCCTCCTACCATTTCTTATGATCCGTACACATACGAAAATATCGTACCTCCAAATGGTGGACGTAGTGCAGTGAATGGCGGGAAGCTTGTCCAACTAACTGGGGCTAACCAGTTGCCTAATTGACTGCTACTTATTTAAACGATGGTTCAAATGATCCTTGGAAAGGTGGCACGGTCCGTTTTCATTGGGAAAGTCATGTGAAACTAACAAATGTTGCAATCATTAATTTACCGGAACATGTATCAAGCAGTGATGTATTAAAAGCAATTGACTGGAACAACGCCTACTTGTATATTGCCGGTGCCCCCATCAAGGTTACTAGCGGAAGTTTATTATCAGCAGGAAGCCATACTTTACGTTTTGTTCAATTTGATATTACAGCTAATGTCGCGAAGATGACAGAAAACGGAGATAAATATGATACGAGTCCAAACAAAATTTTGACCAAAGGTAAATTACAACCTTCTATATCTAAAAAAGCTATTTTTTCTGTTGATTTTTATGACTCGAATAATATTATCCAAGATCGTATGTTCTGGTGGAAAATTGAATCCAGGAGCGTATGCATTTTCTGCAAGTGCAGAGATAAATACGTGGAATAGTTACATTTCACAGGCTCAACCAATAGTCGGACATTGACGATGGGGCTGACTGAAGGACGTTTTGATCAGTTGCCATTTAGTCGCTTTGATCGTGTAGTCAATTATTTTACAGGAAAAAACGTTACACAAGGAGCAATACTGACTCATACTCCAGCAAGCACAAGTGGATTGAATCAGACATTACCAACAAATTTAACAGCTGATAGTCAGTGGGGAAAGCTCCTTTCTCCTGCGCCGTACCAAGTCATGGCCAATTGGTCAGCAACTGAATTAAAAACGGGGTCGATCCATTACAGGCTTTATTCGAAAGGAACAGGATGGACAGATCAACTTTTCCAAACGATCTCATCAAATAATGGCGGCACAACTACAGCTACTTCTACACTACCTGGTGGACGATGTACTTACTAACCTGTATCCTTCTTTTGCGTACAAATGGCAGTCTGAACAAGCGGGAATCACCACTCTTCCCCAAATAACAGTGGCTAATTTTCCATCAGTGAGTGCAGACAGCCAGCTAAAAAATCTTAGCAGACAACCAGGAGATCCCCTGTCTGCTCTATCAGGAGATACGATTCAAGAAAATGTGACATTCACATTAACAAAATCTGGGGATGCGATCACCGACAAAAAAATCACGATCTCACTTCCAGAAAATACTACTTATATCAATGGTACCTTAAAATTAAATGGTACAACTGTCGCAGATACCGGCGTTCAACAAGGAGTATCTGTCCCAGCAGATTTATTGAGCAAAGTCGGCGATACTATTCATCTTACTTACAACTATCAATTAAATACTGTAGATACTTCTGTGCAATCTGTCTATTACATTAGCAGATGGTGTTAAGCTTCCTAATCCAGTTGTCCAAACATCTTCCAAAACAATTCTTGTCCCCAAACAAGAATTGACATTAGTTGATGTACCAGATGATTTTACATTTGGCAACGATCTCCCCAAACCGTTGAAGACAAGTTCATTTAAGATGATCAAGGTCAAGAATTAAGCGGAACAAAATTGTACTTTAATCATGCTGGATCAAAGCAATTGATCCAACAAGGACAAAACACGATGATTTATCAAAGTGATGGCACAGCTAAAGGAGAGGTTCTCGGTTCAGGCACGATTACATTTTATGATCTAAGATTGGTCTTGTGGACAGTCTGGCGCTTGCTTTGGAGAAGATATTTATGAGATGTTTTCAGAAATCCGTCAGTTAAAAAAAGGGGAAAACTGCATAGAGGTTCATCAGAGATTCAAACGTGGTGATAATGAGATGATCTTCAATAATCATGTGTCCGATCACACCGAGCTATATGGAATCGTGTAATCCAAAATTAAACGAAGAACGCTATTTCCGGGATGGGTGGAGGCGTGTTGATCAAACCGATTCTTGATCTTATCGGTGCCCATTCTGTTGCAGGGATTTCAACAGTTGCGGTATTCACGATGTCCATTGTTTCGACTGTGCGACAAGTATCAAGCGGGAAATCACTGAATTGGCAGATTGTCGGTTGGGTATCTAGTGGAGCTGTTGTTGGAGGAGTAGTCGGCAACATTGTATTCGAAGTTTTTTTACAGTTATTTGAAAACGAGAAGCATGTGCAACTGATCCAAATTTTTTTGACGATATTGACCTTGGTTTTTGCGTTCTTCTACACCAAGCATCATCAGCCAAAATTTCATTTGACGTCATGGACTTGGTACCTTATATGTGGGGTGGTTCTGGGCTTTTTAGCTAGTTTTTTAGGTATTGGTGGTGGACCAGTCAATGTTTCTTTGGTAACGATTGCTTTAACAAGTAGCTTTATGCGCTTTGATTTATCTATGTTGTTTTATGTTATCCCCGCTGCTATCATTGGAGGTTTGTGGATTTTGTCTCCAAAAAAAGTGACCTTTATTTTTCAAGCGATTGTCATAGCCTTATGGGGCATTCGTCTCTCTTGATAATGAGACGCAAGGACTTATTCATGTTTCGGAAGTACAATCCGGTTATACGAAAAATATCCATTCATTGTTAAAAGTCGGGCAGCCAGTAACCGTTCAGATCATCGACATTGATGAATAAAATCGTTTATCTTTAAGAACATTAGAAAAAATTCCTTATCGTAGAAAAAGATATTTCCACCATTTACTATCATGATCCGCAAAACCCTGGATTAGCGGCGGCTTATAATTATGCGTTGTCTCAAGCAAATGAAAGAACACGTTGTATCGTTACATTGGATCAGGATACGAGGCTAGTCGACGACTATTTTGAAATCTTGCGTAAAGTAGCTTTTACAGATGAATGTGTTGCTGCAGTTCCGATGATTTTTTCTGGGGGACGGCAAGTTTCTCCCGTCTATTCGATTATATCAATCGTACAGCACATGCAGTAGAAGTAGACGGTACGACAGCTGAAAGAATCATGGCAATCAATTCAGGTGTGGCATGGTCTGTCAAATTTCTAAAAAAGATTGGCGGGTTTAATCCTGCTAAAGTGAATCAGTTGGAAAAAACGGTGGAGATACTACCAGTACGACTGGAACATGATCTTTCGGTATTAGACTATGAAAAAGTTTCAAGCAATAGATACCGTTCTATTTTACAAGCAGAAAATCGATTTTATCATGAATATGATCAAAGACATTTATCCAGAACGGAGAGTAGCTGGCGGAAAAAGCATACTGAATCAATTATCACTGCGCTTGAAAAAGAAGATTACCAAGTTCTCTACCGAAATGGTTACATGAATCAGGAACGGCAAATGGACGTTCATTGCCTATAAAGTAGATATGATCATTTTTACTCCTTTGCAAGAATCCGGGTGGGACTCTGTATTAAACCAAGCGAGCAGGGATCCCTGTCATACTTGCGACAGACATATTCAAACGAATGATCCCGAGCTTTTCGTCACCCACATCGGTCCCAGTTTCAAAGCAGAAGGAAATCGGGCGGGTTTATTTGTCAGCAATCACTTCACAAATTCAAAGAAACAGGAAATCAGAATCCTAGAACTTGCTGGTTCAGAGAACTCCACACCGACCAAGCTACGCTCCGAAGGATTTTTGGAATCAATCAATCGTAAACCAACCCTAAAAAAAGATGGAACCATCGACCATAAACCTCCAATGACTATTGTTCACCGAATTGTCGGTGATTTTATTCGGATGAAAGGAAGACCAGATGAAACGATATTTAGAAACAAATGATTTATCCGAAATTGATGTATTATACAGCCATAGTGATGAAATGACTCACGGTGCTTTAGCTGCGATAAAAGAAACATCAATCAAACCTGGAGAAGATTTGATCATTGTAACGATTGATGGACAAGAAGATATGATCGAGAAGCTACGCTCAGGAATCGTCAATTGCGTAGTCGAACCTAAAGATATTTTTATAGTAAAAAATGCGATTCAGCAAACAACAAAAGAATTGACTAATCGATTTGACTTCAAGAGAGAACAGCAATCTAGTTGTCTTGAGCGATGATGATTTCAAAATCGAACAGATCAAAGATGTATTATTTGGTAAGTTGATCAAAAGAAATGTGCCAATCAAAAATATCCATTTTTCCGAATCGGAACACGCGCTAGGTGGCAAAGCTCGTCAAACTGCCGATCTGGTCAACGGAATCGATCGCGAAAACGCGAAAAAAATCACAGGTAAAAACCGTGATGATCTTCGGGTTGACTGCCGTATCTTTTCAGCCAATTTTGGAAAGCAAATCAGCGAATCAGCAAATTTTAACGACAAGAACAGTTTGAAGAATATTTTGCGGGAAAAAGAAAAGAATTTGAAGTTCCTTTATCTATAAAGAGAGGTACGCCTTTTCAGCAAAATGTCTGGAAAGCTTTGTCGACCATTCCTTATGGAGAAATCCGAACGTATAAAGAAGTAGCCGTTGCTGTCGATAGTCCGAAAGCTGTGCGAGCGATTGGACAGGCAAATCGAACCAATCCATTGCCAATCGTTATTCCTTGTCATCGAGTGATTTTACGGACGGCACCTAAAGAAGCAACTACACTTGCTTTTACGGAACTGCCAGAACTGCTTATTGATTTTTCTCATCCAGATAATTTAGAGATGATCCTTTCGTATAGCTTGTTTAGTCATTGGCACGACAGGTTATACACAATCACAGTTCCAAGAAATGGAAGAACATGCCAAGCAGGTACCTGTGATGTATAGTGCTAATTTTTCGTTAGGTCGAACTGATTGAAAAACATCATAGTCGTAAAAAAGATGCACCATCTGGTACCGCGAATATGCTTCTTCAAACAATCCAAGAAGTACAAAAGCTTCAGCCTGTATACAACTGGCAAGGACAAAAAAGAGAAGAAAATCAAATTGGTGTACACAGTATTCGTGCAGGTTCTTTACCTGGTGAACATGAGGTAATGTTTGCAGCTCCCGATGAAGTATTTACGGTCAAACATGAATCTTTTTCTAATCGAATCTTTGCTGCAGTTAACCCAAGTACAATTAGCAGCAAGCAGCTGCAAATGTGGCCATGATCTATTTGTCAAAAGGAGAATTAGACTTTGCAAAAGTGTATGTGGAACGTACGCTTAAAATCTTGAATGATACCAGCCATTTCTGTAACAAAACCAGATGCCGCAAATCCTGAAGACGTTGTTCCAGTTCCTCCTGTTGATCCAAATGATCCCGATACGCCGTTTACACCTGACGAACCAAATCAGGGAACATCCGGATTACTGACGATTGACCAGGGATTGGCACATGGATTTATTCATTAGGAGAGAATGTGGAACAAGTGGAATTATTTGTTCCTAGCTTCGATGGTAACCTTGGCACGCAATGTCATAGCAACGGGAGTCGGTGGGGCAGTAGGTGGCGGATTAAGCATGTTTTGGGGCGCAGATAGCCGTATTCCGGCATCGGGAATGTTTGCAGTCGCTACGATGACTATAAATAAACAGGTACTCTATCGGACAAATGAATTTTTCCATCAAACAGATACTTATACTCCGATTCGATTGCCACAACATTTTATTGGGCAAGAAGAATATGAGCAGCTAATCATGGTATTTGAAAATGTCTCATCAGAAACTGAGCTTTCTTATATGAAAAAAACAGTAAATGAATCCGATGAAGTAGATACAAACGTCCATTGAAGAATCGATCAAAATAAAAGATTTTGAAGGTGAATTTTTCTTGATGACGAGAGAAAAAGAAGCCTATGAACGGTTCATTTTACTATTTGTGGAACGATACAATCAAGCATTTCACACTGATTATGCCACTAATATTTTTGAAGACTTTGAAAATAGCTATTCGTATTCGGTTATTTCAAGTACAGACGTATATAATTATCGAGTGTATTTAACTATTGGATTGATTCTTTTATTCCTTTTGTTATCATCTATTGATGAATAAAGAAATCAGTTTATTGTTGAATAATGGCTTTTCATTACATCAAGTATTGTGGTGTTTATTGGGGAAAAAGAAAATCATTATTACATTCATAATTGCAGGAATCATTGGTGGTTTTATTTTTATGTATTATAAGGAGCAATTTCTTTATTTGTTCCAGATGTACGTTTTCTTGTTCAGCGGAATATATGGTATCTCTTTGATTTCTCTTTTATTAGTTGAAAAAATTTTTACATTTGGATTGTTATTTTCTCTTCTTTTGACCGTTGCCAATGTCGAATTAGCAACTATCGTTTTTTCTTCTTCACACTATCATGTATTTTATCCAGTAACCATCGGGAAAAACCACGTGGATTTTATTTATTCCAATCGTTTTGCATCAGCAGCAGATCAGGAATTATATGAAACTTTGAATAAAAACGGAATATTAGTCAATGTATCAGATTACTTGAATGAAGAAAACGAACAGTTTGGCAGAGGGATAAAAATAAATCTGAATTATCTTAAGAAATTTCCTCCTGAACGATATAGACATACAGATTTAAAAAATGACCTGGCGCAAATAACAGAATATTATCAAGAAATCAGTGAAAAAGAACCAAAATTTCTATTTATAAAAAACAATCAACCCATTTATACATTTATTCCTTCTATCCCCTGGATCGAACATTATCCGGTTGTTGAAATACTGACATTGAAAAACAGTACGTATTGGGAAAGAAATATTCTCAGCGGAGAAATCTATCCACTGTTAAAGATCAAGATAGGCTCTTTGTCGAAAGAAAGGTTATTTGAGCTGATTGAAGAAAGTCAGTTACGTGATAACTTGCAGTACAGATATTTTTACTCACTTTCTTTTCTTTCTTCTTGTTGAGCTATGTCATGTTATGCATATATTTTGTCTACAATTGTCGGAAAATCGCTATCTTTCGTTCAAGTGGTTATTCGCTCTTTGAAACGTATAAAGATTTCTTCATGATGAACCTCATCAAATGGGGAACGACAAGTAGAAAGAGAGCCTAAATATCTTTTTAATATTTTTTTCTTTAGCTTTTTGCCTTCCATCCGCTCTTTAGATGTTTGGTCCGGAAAAGATTTACTACAGTCGGAATTCATTAAATCAGCTAGACAACAGTTGGCAAATTATTTAATATGGAGATGGCTCGACGCGTGCGCCCATTTACCAATGCAAAAATTGTGTTATTTTTTTGGAATCACTTCAAAGCAGAACACGAGGCGATGCTGAAGCAGGCACAAGATGAACCGGCAATCGATGAGATTTATCATTTTGATTTTTTGATTCGAAACATATGGATTTTTCTTCTAGCGAACCAAAGACGGATCTATTTTTTGGTGCAACGAATAATGGGAGAAAAGAACGAGCAGAAAGCTATAAGCAGAATTTATAAAAAGAGATGTTACGACCAACTATTTCATTCTTCCACATCGAGGGAATGAACAACCTGGATATCTTGCTTATGAAGAGTACCTGAAAAAAACAGGGGAATCGCGCGGGATTCTGGAACTGTTGCGGGAGGGTCAGCAAGGAGTGACTTTGCGGACATTTGAATCTATGTATTTTCAAAAGAAACTAGTGACGGATAATCAAGCGATTGCTCATTATCATTTTTATCGTCCTGAAAATATTTTTTTGCTTCGAGAACGTGATTTAGATGAATTACCGGAATTTCTGCATACACCTTTTAAGCCAATCCCATCAGAGCTATTGGAATTTTATGATGCAGAAATGAACTAAATCAGGCAGTTCTAAATGGCTGGGAAGATCGTAAAGGAAGAAAAATCAATGTGCCGATTGCAGATGGCGGAGAAAATACTGCAGAAGCAATCTATTACGCGCTCGGGGGAACAAAAATACCGCAGTCATCGAATCTGCACAAGCATTGGGGTTAGATCTACTTGATAAACCAACGGATCAAACTATCCGGTCAACAAGGAGCTGCTTGGCAATTTGGAAGACAAAAAGGAGGAATAGATACGACGCTAGCTTTCTTAGATAAACAAGCAGGAAAGATTGCTCAGCAAATAAAAGATTTCTGGGAGGTGGATTTAGATGATATTCCAGGAAGTGGAGCAGCAGGCGGTATTGGTGGAGCCCTTTTTTTGTTGGGAGCGAAGATGGTTTCTGGTTTCGATTTAGTCAGCCAAATCACTGGATTGGAAAAAAAGATCGAACAAGCAGATGTCATCATTACAGGAGAAGGGCGGATCGATCAGCAAACGATCCACGGAAAAGTTCCATACGGTGTAGCAGTGCTTGCAAAAAAATATCGAAAACCAATCATCGCTATTCATTTGGGTCCAATAGGTTTAGAAGGGATTGTCGCATTTATTATTCAAGGTCGTGACATATTAACAGTACATCAAGAGTTTTTCAGTTATGCATTTGGTATAAGATTTTTATTTTATTAGGTATACACATCAAAGAATTGGTCAATCATCATATCGAGAATATCGTGCAGCTCACTTCTATCTCTCAAATCAATCAGTTGATCCAGTTGGGCACTATTGATAATCACGATGTTTTCTTTATCGATATCGACTTGAAGCAATCACTCACAGGTATTGATGTCGCCGAACAAATACGTAAAAAAAATGCACATAGTAATATTGTTTTTTTCACCGCTTATACGAATTTTGCAGTAGAGATCATCAATCGGAAAATCCTTCCGATTGGATATATCAGAAAAGACAGGAATTTATCTGAACAAATTCGTCAAGTGCTAGAACAGATCAATTGGAAAGAACAGCAAATCGTAAATGTCGATAAAATCTTTATTGATCAAAAAGGTGGAAGTCTCGTCCTGTATCCTCGGGAAATTTTATATATTGAAAGTATCAAAGGTTTGAAAAACCAAGTTATGGTCAAAACAACTATAAATTAGTGAATACTTCTTTAAAAAGATAAGGAACGGTCGTGTTTTGAAAAACACTACGTTAAGTTTATGATGCGCACGATGCTGATCAGTTTATCTGTAGGTGTCTATATGCATGTACCCGTTCAGGCAACGGCACAAACCATCAAGGTCGTACGTACCTCTGTTACTGATGCAAATGGAAAACAGCTACTTCCTGCATTGACTTCCTATAATAAAGTCAGTTATCCTCCAACGATAAACCACTACTGGTTAATTCCTAACAAAACATTATGTATCTTTTCCGATATGACTGATCCTACAAAAGGTGATCAGTTAAAACAGATCACTGATATTTTGAATCATGCTTTGACAGATATAAAGGACGGTGGAAGCGCACAAGTTTCTTATGTATATGAAAAAGATTATTCACAGTTTGAAGGAAAGAAAATCGATGTTCTGGCAGGGACAAAAGTTTCGATATCTGATCTGGTAGAAAGGCTGAAGAACGCAGATGGAACACAAGGAGATATGTCCAAAGTAATTTCAAACAATGGGAATATCGTGGATACGACTAATACAGGAACATCTACTATTTCCTTGTCCTATTTTGATCCAATTGCTTTAAAAACAAAGACTGCATCTGCTGTGATCCATGTTCGTGCTGATCAAACAGCTATCAAAGGAAAAGATCTTCACTTAAGAACAGGAGAGAGTTACGCCACTAAAGATCTTGTTGAATATGTAACAAAAAGCGATGGAACTTCAGGAAATAAAGAAGAAATCAAAATGAACGGGACAGTAGATACTACAACTCCGGGAGAATATCCCGTTGTATTAACTTATATAGACTCGAAAACATCAAATGTGGCAGAAACAACAGCTGCGCCTACCTGCTGAATTTTCTGATCGAGTGCCAAATATAGATTTATCGACTTATGAACAAGACGGAAAAGTCACTTCTATTTCTGATTGGATGCAAGCAAACGGATTAGACAGAAAAAGTCACTGGTCGGAGATCCTTGAAGTACTTCACTCAGAACTGATAAATAACAGGAAGCAATCAGGAGGGGAAATTACCTTTACTTATGTTTATATACCAGACAATCGTTCATTAGAAGGCCATAATCTTATTGTTCATCCAAACGAAAAAATAAACAAAGAAGAGTTGATCCAATCAGCAACAAATTCCTTAGATAAACCCGTACCGTTAAAGGATGTATAGGTTACAATCAATGAAGTACCATTGAAGGATGGTTATTTGACCAAACAAACAGGTGATTTTACGATTATGTATAGTTATCATGACCCGTATTCACTCCAAGAACTCCATGCTCAGTCACTATTACATGTTTTACCATTAAACAAACAGATAAGACAAAAAGAACAAAAAAACAAGAAGAAAAGACATTCTTTTGATGATGGGACAAGTCAATAAGGAGACAGAATTTTTAGTTTTGGATGAAGCAGAACTCCTGTTCGATTGGAGCTTGACGTTCAAGTTCGTAATGAAAGAGCCGTACACCTTTACCGAAAAATGGGCTTCCAAATCGAAGCGGTCATGCCTAGAGGGGCAAGAACAAAATCAAATGTTCTAGATTGTCTCATCAGAGATTTGTTGAAAGAACCAAAAGTTATTTGAACAACGGTTACCAAGTATGGTGGATACTTGGTCATTCTTTTCTTGGACAGCGGCAATTTTCATTGATAGAAAAAAGTTGCTGCTATTATAATAAAAACTTTATTTATATCATCATATTACAGAGACTGTATCAGGTCACATTTCTTTTTTCAGTAGCTGCTGGACTTTTTTCACAAGCACCTTTTGTATCTATCACCGTGGATCTATCAAAACAGTCGGTTTTTCTTTTATTTACGAGAACAGGTTGCTCATGGCTTTGCCAAATAAAAGAACATAAAAGGGAATGGCTTTTTCCTATGCCACTCGCTTTCTATCCCCGCTGCTATCTTGCCAAGACAATTAAAAAATCTAGATCCAAAAAAACTTTCCCCAGCTTTTGCTGAAGGTCAAGCAACTTCAAAAGGAGATATTACCTTTACTGAGCCAACAAATACTGTCCCCTTGATCCTGCTGATCCTTCTAAACCAGTTTTAACACTGGATGTAGTGCCCGAATTGCCGTTTGGTACACACGAGATTGAAAGCGGAACAAAAACATATCAAATAGACGCTTCAAAAAATGTGCAGACGGGCAAGCGCAAGGATGGAACGTGACAGTTTCGGTTTCAGATTTTGTAAACGGTTCACAAGTTTTGCAAGGGGCTGAATTGGATTTTGGGACATCCACTGTGAAAAGTACCTCAGATAACGAAGCCACTGCACCAACTAGTCAAGCTGTGACTGGATTGAGTAAGGGTATGATGTACCATTAACCGTTACGGTGAGACAAATGAAGAAACTGTTGAAGGAGCCAGAAAAAAATTTTTTCTTGGTAAAGCAGCTGGCTATGTACAAGCGGAGTCCTATGAATCGATTTTCAGCGAGCACGTCGCGGGTTTGCTTTACAAGTCATATTCGCAATCGGTGTTGTCATTTATTGCTGCCCTTTTACAAACCATTAGCAAGTCATTTGGAATTATACATTCCATACCCAGCTGTCACCCCGACATCAAAGTTAGCATTTTTTGATCAAGTATTTGCCTTTCACCTAGATGAAGCTTTTTATGCAGGAACGGCTTTTCTGATCATTTTGGTGGGGGTCTTTGTCCATGGATTGACATATGTGCCGATCTTGAGACAGGTAGACTGGATTGCAGGAGGTATCCTGTCACTAATCATGGCTTACGTTACTATATTTTTGATTTTGCAGTTACTTGCCTTTGTTCCATTAGATGTGGTCCAAAATCAATTCGTTCTTGAAACCAGCAGGCGGTGGCTTTGGTTTGACTTGAAATGGTGAAACAAGCAAAAGAAAAAGGATACAAACTCTTTATTTCTCCTCATTATTTTTATCCACATGCCATGGTGCAGGAGAACATATGATGCTTGAGCAGCAGATGTTTGCTAGAAAAAGTCAATATGAACCAGTGGAAGAAGGTTCAGGAGCCGATTTTATCGAAAATACGATTATCAGCTCTCCTCATAAAATCTTTGGACCAGAAAGCAACGACTTAGCGCTTCAATTGAGAAAAAATGGAATCGACACAGTAATTCTCGGAGGAATGAACGGAAACTTGTGTAGCGATTCCCATATGCGTGAATTGGTAGAGAGTGGATTCAATGTTGTGGTAGCGACAGATGCAACTAGTTGGATATTTGGACCAATGTGGACCTTATTGTATATTTTGATGGGTATTTCTCTTTATTTGTTGCTTAATCAGCAGCAATCGATATTACACTTTTGGTTAAAAAAACTTGTTCAAGCCGGCAATCAAACGGTCGAACGAACAAGCACCAAAACAACTGCTAGTAAAGAAAAGAACAGTCAAACAACAAGCAGCAAGGCAAAGGACAAAGAAACACAAGATCGTACATCCAAACAATTGTAAAACAGACGATTGGCAGCTAGTTTTGGTTGGTCCAGATCACAATTAGAAAAGAAATCGATGAGTCTACTATTGGCATCATTAAGTAATGGCTATTTGATCGACAAACGTATTGCTCCGGAATATGAAGCATTTGCTAAAGCTGCCGAAGAAGCTGGGTTTCCGTTAGTTATGGTTTCAGCTTACCGGTCTGTATCATCCCAACAACAAGTTTTCGAACAAAATGTCCAGGATACAGCGAACACCACACAGGTCTGGCAGTCGATGTCGTCGATCAAAACTGGTACAACAGTTATCCTTCTACTGTATTGGATGCAAGTTACGGAGATCAGCCTGGAGCTAAATGGATTGCAGAGAATGCTGCGCAGTATGGATTTATCGTTCGTTATCCAAAAGGACGCGAAGATATAACTAAAATCACATATGATTACGTTATGTCGGTAAAGAAAATGCAGAACGGATCAAACGATTAATCCGAAACCAAAATAACAGTCTCTGTATCTCGCAATGCAAAGCCTTCGAAGAAGTGGTAGATACACAGATGTACGGTTTCTCCCAGCAGCTGATGTTAAGTGAGCTGGAACGAGCCTAGCGGGTATTTGATAAAAGAATTCACTTATGAAAAAAATAAAAAAAACATCCAAAGTTACTACTGCTTATTTTATCCGCAGCATTTTCAGGAAAAATGACAAAAAAGAATTCTCAACTTATTGGTGGGCGGAGTATAAAATAACTGCCAATTACGAAAAAGGCGAATTGGACATCTATTTGCAAAAGGAAAAGAAGAAAATCAATTTATTAATATCGATGACGTACTTAGTGCGATTTAGACAATATCAATTTCTTTTGACTCATGATGGCGACAAAGTAGCCCGTTTGAAAAATGGAAAAGTGATCACCGCTTATTCTGAAAAAGTAGACAAAAAAGTGGTCGCCGATCGTTTAGCGGAATGGAAAAAGACAAATGAACAAGTCAAGAAAACAACTGTCTCTTCTCAAAAAAACGAGTCGACAGGAACAAGTCCTTCAGATTCTGGCAGTGGACAAACGATAACGGGAAGAGAAAAGCAAAAAGAATTAGGCGAAAAAATTGGTGTTTCCGATAAAACGATTTCTAGTTGGGAAAATTCTCGTACAATGCCTTCTCGTCTTTTTTTTGGTCTATCTTTTTCTTATCAATTATCAATACAAAAATGAAACGGTTGATCGATTCAATCCGGATACGTGGAAAATTCCATCGAACATTGGGTATGTAATGATATCTTTGGTCATGGTACATGGCTCTCTTTTCACGCTGGAGAGGTAGAAAAAGGTAAGAATCATGCTGTAATCAAACACAAAGGAAAACACGTCATGAACGTTCGCCTGCTCTCTTGGGAAGCCATTCCCTCAGATTACCAAGAAAGCTGCTGTTAAAGTAATCGGTAAAGACTTATTGATTACTTTAACAGGCGGAGATACACCACATATCGGAACAGTCACTACATTTTCTCGTGATACAGAGATCCAAACTGTACCCTAGCCACGATGGTCGTTTCCACAAATCCGGTCAAGCAGACAGGAAGAGAATGATTACCGCTTGTTTGATATCGACGATATTTTTATGCTTTATGATATTGTTTTTTATAGAAAATTATATACCGATCAAGCAGATGAAGAATTTATATGGTAAAACGCTGACGGAGTTATATGAGACACTTGATGAAACAGAAAAAAGAATCCATAAAATAAGGGCGCGAAAAAAACAGTTGAAATTGATGATCGATACAGACGAGGAAGAATTTCCTACGAGTTTTGGAATGATGAGTATGCCAGCTTCCAGTATATACATTTGTCGGCGGAATCATCTTTGGATTAGGTACGGCATGGAAAACAGTCAATGAGTTATTTTATTTACATGGATTCGAGTATAAAGAAATCACGTTAAAAAGAGGCTAAATTTTTTAAGAGGAAATCTGCTATTTAGTTTATTTTTATCTAGTACTGCTTTATTGAGCTACAATCTATATCTATCTGTTCAAATGGCTCATTTTTTTAGCTATTGATTTTATTTTGCTTTTTGCCTTGTTTTGCCTATTTGCTACTTATCAATACAGTATGATTTTAGACAGTGAATATACGATCTCTGTTCCTAATCTGCTAAAGCTGAGTTTTATTTCGGTTTTTTCCAGCTTTTCGTCTTTTCTAAAAATAATTATTGGTAGCAGTGTAATTATAGCTGTGACTTGGCAATTCAAAGGTTGGTGTCATTGGTCTTTTGACGGTTTGGAGTTTTTTATTTTGGGCTGGATCGTAAAGTTCCATCTGTGGTATAAGAAAAAAAGGGCAGAAACAGTTTGGTTCGTTTCTGGATTTATTGTAATTGCTGGAATCATCAACCCGTTGATCAAACTATTTTTCATGCGAGAGCGCCCTTCATTGACACACTTAGTGGTTGAAACAAGTTACAGTTTCCCTAGTGGACATGCAGCAGGCAGTATGATTCTTTACGGCTCTTTCCTATTTCTGCTGCCAGCTTTTGTTCAAAAAAGAACCTTACGTACATTGCTTCAATTGCTGATGGTGTTTATTATAGTAAGTGTCGGGATAAGCCGCATTTATCTGGGTGTTCATTTTCCTACCGATATCTATTAAAGAAATGATTGAGCAGATGCAAAAATCCGAAGAGGTTCAGATCTTTTCTCTCGGCGGAATAAATGGCGAGATCGGATCAGACCCGATGAAAATCGTAGAAGCTGTCAATGAGTCAAGCGATGCAGCTAGTTATTTTGTTTTTGCGGATATCGGCAGCGCGGTATTGAATTCGGAATTGGCAAAAGACATGTTGGAAGAAGAACAGCAGCAACGTTATCATCTGGTGGATGCGCCTTTAGTGGAAGGAATACTTTATTCTTGGCATAGCCGTATTATTTACAATTATTCGGTTGTATTTATGCTCAAAATATTGGAGTACACGACTACGACACTTTCAAAAGGGATCTCCTACAGCTTGTTTTTAGTACTTGCACATAAACTGCATCTTTCTTATGCAGTTTTGTTCGGCATGTTCAGTATTCTTGCCAGCATATTGGTTGCACTAGCGTTTAAACCGATCGTGATTATATTTTTATTTTTTGTTTTCTCCGATTAGTTTTACACATGAGTATTCTACTCGAACGTATCGTAATGCTCTCGTGATCCCGGCTGTTGAGATCATTATCGCTTGTTTACTAGCTATTTATTACCGTAAATATAGTTCCCGCAGAAAATTGCTGCCGTGGTTTTTAGGGCTGCTTTTACTGTAGTCGCGTCAAGAATGGCTGAACTTTCATTGTTATAAAAACGAGACAACATATGTAAATGACCGTTCGAGTGGCGAATTTGGACGTTTGATGAAACAGCTGATCCGAATAGATGACGAAACGAACTTGAAAACAGTGAGATATGGGTCTCGCATGCTGCGTTAAATAAAGCATTAGACGCATCTCCTACATTTCATACTGTTTATTGTATACGACTCATGCGTGGACCCAAGGTGGAAAAGTAAAAGAATTACCAGGAGATATCATTTTTTGGGCATTGCGAGATGTGGTAAGCGAATCTGGTTATTACCAAAACAATGCAAAAGAAACCAATGATTTTTGGAAAAAAGTCAATCAAGAATTAGAAGAAGCCTATCAAAAGGGAACTATCAAAAAGAAAAAAGAATTATTTCCAGTTTACAAAAACAGCAAAAGTCGCGAATGTCATGATAAAAATTTACCAAGTTTTGGCCATTCCCGTGCTGATTGCTTCAATAGCAGGGATATTAGTCATCGGATTAATACTGACACAATTGGTTTTTCTTTTCGGCGTCTCGTGGTTTTGTTCTTATGCGCCAGAAAAAAAGGATTATTTTTTAAGTGTCTACACTGGCGCAGGTGTGCCATTAACGCATTAACAAGCGGAACATATGATTTTACTTTGACAACAATCATTTCATTAATTGCGGGTGTCATGTAGCATTTGGACTTGTTTATTTGAACATCGCTAATCACTTAGCAGAAGGGGGCGTCTCAGGGATCACCTTGATCTTGAGAGCTTTATTCGGAATTGATCCAGCTTATACGACTTTATTAATCAATATCCCGTTGATTTTACTAGGGGGAAAGATCCTCGGAAAACGTTCTTTAGCCTACACTGTTCTAGGTACACTCTCTTTGTCATTCTTTTTATGGATCTGGCAACGGGTTCCGCTAGAAATCAATTTACAGCATGATCTACTGATCGTTTCTCTACTTGCGGGTTTGGTTGCAGGGGTAGGAAGCGGGATCGTCTATCGGATGGGTGCGGAAGCGATATTATCGCTCGGATTTTAGAACAAAATTACGGCATCTCCATGGGGCGTTCTCTATTGGCATTCGATATCATCGTCTTGCTTGCTTCCTTAACCTATATCGACTTGAAACGCATGATGTATACATTGATCGTTTCCTATGTTTTCAGTCGATGGATGGTGGGTATTCTGCAAAAGGTCTGCTTGTCGTCTCTAACAAAAGCGAAGAAATTGCACCGCTGCTGATGACCGGTCTGCAAAGAGGTGTCACCTTCCTCTCTGGCGAAGGCGCATTCTCTGGAAATTCAAAAAAGATCATCTACATGGTCGTTGCTCAGTACTCCGATTTTGACTTTAACGAACAACAGACTGTGAACGAAGAAAATGCACACGTGAACAGCGAAGAAAGGAAATGATCCTATGATAAAAGACTGAAGAGTGGAAAGGGGTAGTTTTCGGAGAAAGCACAAGTGCCAGCAGATATGCGATTGAACCATTAGAAGACGGCGTGCGGCTCTCTTCCACGAATAACGGCGGGAAATTCCAGTCAAGCGGATCAGATGGAATGACCTATTATTATCAAGCCATTCCGAAAGATACCAATTTTAGGATGCGGGCGACGATTGAAATAGAATCTTGGACCTATACGAATGCTCAAGAAGGATTTGCATTGATGGTGAGAGACACAGTACCAAAAGATCATTTGTTTGGGCAAGCATTTTATTCGAATTCATTTGCCATACTGGGCAGTCGGATCGAATATGTCTGGGACTCGGATAGACAAGAAGTGGTCAGCACGAACGGCAGCAAATATACGATGCGACTTGGATTGGGGACACGGGCAATCACAGGAATATCATCTGAAGATCCTCAAGCCGCGCCTCTTTAGAGACTTCAGCAGGGCTCTTAGAAAAAGCGGTCATGGGAATCTGTTTCCGGCTACGGATTCGATTACTAAACTAGATGTAGAGATGAAACTGCGACAGATCCTCCTGGACAAGAAAGGCCCATTCGCTTGATTGATCCGATTTACACTGTGACCTCTAGTAATCATTCAGGAAACCAAGACCATACTATGTCCTTTAGAGCAAATGCTGACGGATTATTAACAATCAAAAATCAAGCAACAGGAGAGGTACTTGAGAATGCGAAAGACTTGGCAATCACTGCAAATCGGGAATTTGATTATCAGACAAAATTGATGGAAGGAACGAACGAATTTACTTTCAGTTTTACACCAGATAAAAACTATCCGCCAGAAGAATACGTAGAGATGGCTAGTTATGAAACAAAAGAGATCCTGCATACAGTTGATTACTTGAGATACGCATATGCTGGGCAGACAATCGTCCTGGCTCCTGGAACTTATTCCTTTGAAAGAGGATTGACGATTCCAAAAGGAGTGAAAACAAGCGACCTGTACTTGATTTTAAAGGAACTGGAAATGGGATGACACTGTTTAGTCACTACTGGGTTTTACTTGCAGATTTCTGGAAACCATAATTTGATTGAAGAGATCCATGCTTATCGGAATGGAAATACAGGAATCCAAATCAGCCGACCCGGGATTTGAAGATGCCGATGGATTTGCGGCCAAACTGACAATAGGAGAAGGGAATGTATTTGACGGTTGATCGTTATCGATGATGGTTGGGATCTTTTTGCTAAAAATGAAACAGGTTCGATCGGGAAAGTAGTCATCAAAAACTCAGTTGCTTATCGAAACGGTTGGGTACCGGGAGTTGAAGGAGAAGGGAACGGTAATGGATTCAAAATGGGTGGTTTTCCTATAATGTGGCTCTTTATACCTCTTCGGCAGGAAACACAGACTTCCATGCTTCTGGTATCTTATCTTTCCGAACAGAAAATCTTGAGATGAGAGAGCAGATCCGCCCATTGAATCAAAACGAAGATCAAATCTATCACTCGTTGAACTACTATTGGAATGAACGAGAGAAACAATCAGAAAATACTCTTGGACATACCGGAGTCTCTAAATACATGTTCGAAAGAAGGTCAGCAGCCTGTTACGCGCTATGAAAATGGAAGTATCCATGTTCATGGACTGATGCAGATTAAACCGGGGAATCGTCAAACAGAAAAGGAAAGAGTGGATGGTCTTCCACTATCTGTAGGTGCTACTTTTGACGGAGAAACCTCACCGTCTTCGGAGTATCCAGAATATGCAATCGTACAAGAACCAAATCAGACAAAACCAAACGAACAAAATAATCCAATCATTATCCAAGAGGCAAATGGTGTGACGGAGAATGCAGAAGGAAATATCATCGAACTGAAGCCTTTTACAGTATCTGTGTCAGCATTCACACCAAATCAAGGAACGCCTGTCTTTGAAGATATGCGTTATTTCCCAGAAAAGATCCAAATCGTTGAAACACAGTCAAGTGCTCAATTTTCTAATCATACCGCTATTTTTTCAGCACCCTCAAAAGGAGAATATACGCTAGAAGTCACTTATCGTTCGGAAACATTTGACCCGCAAATACTAGAGGTTCCTAAAAAACCATTCTTTAGCATCAGAGGGATCGGCGACAGGACAATGGGGACTGCAAGAAAAGTATTTGCATGAACCAGTGATGAAAAAAGAACATTTTTCTTATCAATTGATGATCCGACAGCCTGACTTTGTTACAGAAGCGATAGCACAAGAAGCCATTCAGCGTTCTAGCAAACTTCCGGAAGACTTGAGAGAACAAGTGCAGAAGAAGGCTATCAAAGAACTTCTAAAGAACACAAAGAAATCTATATATCATTTTTGATGCGGCGATCGATCAGTTAGCTTTTGTCCTTTCTGATCTTAGAAATCGTGGGGAGCTGTAGGCGTCGGTATGCATAAATTACATTTGTCAGAACGTCCGACTTTGATCCCTGAACAGCAAGCTGCGGCGGCTGTTGGTCAAGCCGAATTGATGAATATCTATAATCAAAGATTCAGTGTATATAATCAGCAGACAGCACAAATCCTCGTGACAAGAGACGTGGTAGATTACCCTGAAAGTCGTAAAAATGTGAGGCCTATCGTGAACGAAAACGATACTGTCGCAGTAGATGAATTAGATCATCTGACAAAATTTGGCGATAATGATCAGCTGTCAGCAATCATGGCAAAACTTGTCGCGGCAGACCTTTTGATCGTTCTTTCTGATATCGACGGTTTTTATTCAGCAAACAGTGCAATGATTCTAGCAAATGTTTAGTCCAGCGTTCAATGATTTTTTAGGTGTTTCAAGTTATCCAAAAGTAGATTTAGTTGAAAACGAAAAAGAATACAAACTAACAGCTGATATGCCTGGCTGTGACAAAGAAGACACGACAGTTGAATATTCAAACAACACTTTGACGATCTCCGCCAACCATGAGTCCCAGAAGATAAAGAAAATGGCAACTATGTACGGAAAGAAAGACATTCGGTCTCTTACAAACGTTCATTCTATCTTCCTGATGTTGATGAAGAATTTGTTACGGGAGTGTACTTGACGATCCATACATATGGAAACTGGCATTTTGCGTGGGCATTGAGGAGTAAGAAAATTTTTGCATTTATCCTTGTCTCGCTAGCTGTCAGCAGTGCTACGATCAGCTTTCAGACAATTACGCATAACCAGTTTTTGACTCCTTCCGTATTGGGACTTGAGTCGTTATATGTCCTTGTCCAAACGGTCCTTTTCTTCTTTATCGGAGGAGTGACGATGCTTCAGCAGACAGGTACAGGTTTTTTCTTATTGAACGTTGGGCTGATGGTCGGGTTGAGTCTGTTGTTATTTTTCTTTCTTTTGAAAAAAATGAAAGCAAATCTTTTTTTGTTACTGATGTCAGGGATGATTTTAGGCACGCTTTTTGGTAGTGTCAGTACCTTTTTACAAGTCATCATGGATCCGAATGAATATGATTTGCTTCAAGGGAGATTATTTGCAAGTTTTGGCAATATCCAAAGCCAGTATCTTTTGCCTGCTTCTTTGATCATTATCGGCTGCTGGTTCCTGTTATTTCGATATCGACATGTGCTAGACGTTTTCCATCTTGGGAATGAACAAGCTGTAAACCTTGGGATAGACACAGATCGTTTTGAATTTTTGATTTTATGTTGTGTCAGTCTTTTGACAGGGACATCAACGGCTCTTGTGGGTCCAGTTGGTAGCTATGCTGTTTCTGAAGCAGCTTTTGACTTGATGAACACAGACATAGGAACCGCTGGAGTGACGATGGATAAGGTAGCTGAGAGCGCTCAGGTAAGTAAAGCGACGATTTTTAAATATTTTGGAAGATTTTTCACATTTATGAATGATTTAGGGCAAGAAGCGAAAGCGTTGATTGCGGAAAATCTTCCATTTGAAGAAACGTTGATTGCCATGAGTGAAAATAAAATCCGCTATCTCAATCGAGTGAACAAACAATTTTATATCGATTTGATGACATACTATACAAAAAAAGAAAAAAAAGAATTTTCTGACGCGATGGATGCGTATACGCAAGAAAGTTTCAGTATCATGCTTGATTCGAGGGCGTAAAGAGGGAAAAGTGGATTTGAAATATTCGTTCAAGCAATGGTAGAAGGAATTTCTAAGCGGAAATCAATGAACAAAATTTTGGCGGAAACTATCACTTGATCACGATCACGAATCAAAATGGGACATCTTTGTCTGTCAGTGATCTAGGTGCACGAGTCGTCCATTTTCAAACAATGATCGATAATGAAAAACGAGAGTTGGTTCTAGGCTTTGATGAAGCAAAAGAATATCTGGAAAAAGATCCTTATATCGGAGCTTCAATCGGACGTATGGCTGGACGGATCACGGATGGCACATTCAAATTAGATGATGAAACATTCAAAGTAAAAACAGATCCAGATACTGGCCATTGTTTACATGGCGGTGCACCTAGCTTTGAAGCCAAGCAGTGGCATTATACAGTTATTAATGGTGAGAACGAAGCCTCAGTCATTTTCTATCAGACTAGTCCACATGGAAAATGAGTGACAGTCCAAGGGATCAGTGACCAGAAAACAGTATTCAATCCGACGAAATTTAACTGGTCGACGAACATACGCTTTGGTTGAACAGCCGATTATTTGCTACGCTCAATAAAGATACGACGCCTACAGGAGAAGTGGTTTCAGTAAGCGGTACAGCATTTGACTTTCAACATCCTAAAAAATTAGGTGAGGTATTCGCCAGTGATTTTCGCCAATCAACGATGGTAGGCGGTATCGATCATCCATTTTTATTAAAAAATCAATCCAAGTAAAAACGGATGCTTCAGGAATTGTGATTTTTACCGCAAATTTTGGAGAAGATGGGCCAGAAATGCGTGGAAAAAAATTAGTAGATCATGGCGGTATCACATTTGAGACTCAAGAACTACCAGGCTTGTTTATTTTTTCAGTTTGACTTTATCCGTGATGATTTATTATTCATTCAGCGCAATGACCATATCATCTTTAGTTAGAAGAGCAAGTCCAGATACTTCGATAGATGGCGGATTGAGTTTTGGCGGACTGATCATTACTGTCGTTTTACTTTTTTTCGTATTCAGTGCCAACCGATTTTTTTTGAATAGAAGACAAAAAGAAATAGGTATCTATCAACTTTTTTGTATGAACAAACTACAAATTTCAGGTATATATATAGTCCGTTTTTTATCTCCATTCCATCAGTCGCAGATACTTTATTTGCTTTTTTCATCATCCTTTTAGCAGTATCTGTGTATTCGATATGGAAAATCTGGCGCTACCCGATGATTCGAAGTTTTGGAGAAAAAGAACAAGGATATTTTGGGGCTAGTCATTTTAGAGAAATCACTTCATGGATGATCAGTCATCATTACCTTGAGACATTCATTCTCTTTTTGCCTTTTCTGATCTTTTTCATTTGTGTGATTGGTACTTATTTGTTTTTCTGTTATACATTTCGGTTATTTTTGATCATATTGAGTAAATGGAAGATTTATTACTATGGTATCAATTTTTTGATAATGGGTAATCATTCTCGGAATTTCTTTAATGACAATTGGCGGCACGGCTAGTATCTCTACTATTTTATCCTACCAGGAGAAAGTTGACCAGATCTCGAAGAACCTATGTTTCAAACTGCTAATCTGATCACAGAAACAGAATATCAAGCCTTCAGAAAAGTTAATCCGGATTTGCCAAACGTTTCTTTGTACTGTTTGCTTGATCAAATGCAAACTCTTTTCCGGAATATTTCATTATATGGTTCTAGTATTGGATTGCCAGATAATCAAGAGTTGAAGATTCAACAAATGCTTCCAAGTGTATTAGGTGACGAAACGATGGTATATCTAAGTCCTGTACTAGTCGTGGATGATAACGTTTTTGAAAAAGCAAAAGGTGTAGATTATCAAGTAGTCAATGTGGATGTGTCAGGTGGGAATAATGAAAAGATAGATGAACGACTGAGCAGTGAAATGTCGATAAAGTGGCTCAATGCTATTTATTATTCTTATGATATCGTAAATGGCGTCTGCAAGGAGAATAGTACAAAGAAACTGCCAGATGACAAAATGAAGGAAGCGCAATTTAGGAACTTCTCCTCCAGCTATTCAAAATTGCGTGCAGTCAACCGGCGGATTGGTATCAATATTTTTGTCACACTGTTTGTCGGAATGATCGTCATTATTGCTACTGGCAGTATTCGACAATTAGCAGAAGCAGAGGAAAAACTGGGGATACCACAAAGAAGAATTAGAAGGATGATTTTCGAGCAAAACGCACTTACCTTTTTTCCACCCATGATATTAGGATTGCAATCAATGTTTTCACTCAGTATATCAAAACTGCGTTGGCTTATCTTGTCAGTGGCTTATTGATCCTTATCTATCT--TTTTTTATAGTGCGGTACTGCTGTTCCTGATCTACCTGTTTTTAAGTTTGACAGCAAGTACACTCGTACGATTCCTACCGTAGACAAAGATGAAACATTTATTATGGAAACGACACTTGAGAAACCGTTGAACGAAGCAAATTTACTAATCAGAACTATGCTGGACTGCCACCGAAAGTTTATCTAGGAACAACTGGACCATTGATTAGTTTTATTTATTCACTAATCGCTGTTTTTATCGCTATAGGGACCTTTATCATACCATCTACTTGATGTACAAACAAAAACGGCTTGAATAGAAGATATTTTAAGTGGCATCCTTTTTGAACCATTCGTTCACTCTACCTGCATTGGTGAAGCATATAAAAACAATCGTTTTTATGTAGTTTGTACACCTTGGATCGTCTTGGTTGCCATTATCCACTGCTTGATTTATATCCAAACAGCACTAGGTATTTATCAAACGACGATCAATTGGTCTACGATTTTATTCATTATTCATGCCCTAGAGCATTCCTTTAGAGAAACTCATGCCATCGAAAATCCGCTGTATCGAAAAATTCATTTGTCGATACACGAATAAGAGGATCATTTCATCATTTGTTGCGAACATAGTGCACATTATGATACGAATATATTCAGTCGAGGTATCACAGAAGAATTAGATGATCAGGAACGCATTCCCACTTTTTTTTGATTATGAACTTGCTTATACAGAATTCGATGAACTGAATCATAACTATGAAGAGACGCAAACTTTGATTGAAACGTTGAAAGAAGATGAGAATGAGAAAGAATTTGTGGAAAGTTTAGAGAAAAGCAACAAACTGATCGAAGCAATCTTACATGCAAAAAACACAGGGAACGTCCAGGAAATGCGAATTACTACGAAAATATTTTTTCAGGAATAATTTCTAGTTTTTTGATTTTATGTATAACCGCCTTGTTTCTTTCCTCGATCATCTCTTATGAAAAAAGAAAGCAGGTAATCTCTCTAGTCAATCTATTACCGGATAGTATGGTAAAGAAACATAGCATTATACTAGTAGTAATCAAAAATGGTTTGGGCGACTTCCGTTATCCTGTAGGAACGATCATTGGTCAGGAGATACGACTTCCGATGTATGCGTATCTTTTCCAGAGTTTTCTGTTCCTGTTGTTGTGGGTACTCTTTTTAAGTACAATCAGTTTTCTTCTATCTGCTTTATTTGAACATTCTCTAGTCAATCTTTTAGGTACACTTCTTTGTCTTTTCTTAGCAGAGTATCGCTTGTTTTCTTCGATTGAATGGATAGAATCAATCAGTCATTACTTGCATGCTTCTATTTGCTGTTATCCCTTTGCTACTGAGCATACTGTTATATTCGCAACAGCTTTTGATTTATCAACAGACGCAAATATCCAAAAAGCAGATGCAATTGCTTTGAAGGTTGATCAAAAAGTTTTGGAAAGTATGTGGGACTTGATTTCTGGCCAAGTAACCGTAGATGAGTTCAATGAGGAAAATATCCTAGAAGAACTTTGAAGAGATCATCAATCAGGTAGATTCTGTCACTCAACTGCTGTTTGTCCGCTCGCTCATTCTATTAACAATAGTGGAACATGCCAGAAACACAAGAACTACAGACACTTACCGCTAGTATGAACAAAATGGCGGAAGATCTAAACCAGTCTTTACGGGAGAACGCTTTGAAACAATACCATTTAGCACAAAGTGAAGTTCGTGTATTGCAAGCTCAGATCACTCCTCATTTTATTTATAACAGTTTGGATGCCATCATTTCTTTGATCGAACAAGACTGCTTTGAAGAAGCTCTGACTATGACCCATGCACTTTCCGGCTTTTTTCGTAATTACCAGAACCTTTTTCCTGTTTCTATTTTAAAGATGATCTTGCAACCATTGATCGAAAATGCTGTGTACCATGGAACAAAGTACGTTCGTCACAAAGGATTTATTCGTATTACTGCATGCAAAATCGACGAAATGATCAAATTCAAAGTCATAGACAACGGTATTGGCATTCCTGTAGAAAAACTAGCAGAAATAGATTCAGATTTCAGTATCGGCTACGGGCTTTACAACGTAAACAAGCGTCTCCTTCTCTATTACGGAAATAATCAAAAACCTATCACGATTGACAGAAGATGGTTATTTGATCGTTATGCATGATGAAGAAGTGGATCGGACGACTAACGGTAAAGGGCTGATTCGAGAAAAAACATTGGAAGAACTCAAAAAATTGAATGCAGGAGGCAAATTCAGCAAAGAATTTCCAGCAGCTAAAGTTTAGGACTGCTTCTCCAAAAAAATTACCGAGGGATGCTGATGATCGAAATTAAAACTGATCAGTATGAATATCCCGTATCGAAGAAAAATTGGCCGAAACATTAAAAAGCAGAGAGTGGCCTTTTCAACATGCATATTGCAGCTTTCATTTGGCTTCTTTGGAAAAAATCGCGTTATTGGAACCAGAGAATGAGTACTTCTGATAAAAAGATCCAACTAGCAGCAGAAACCCCTTATATAGAAGGAGTACACCAAAAAATACTTGGTGTTCGAACATCCTGCCAGGCAGCTGATTTTCCAAAAGCAATTCGTGCATGGACGATCAACGATGAAGAAGAAATGGCCAAAGTCTTTTTAAATGATGCGTATCAAAACTCGATCGAATTGATCAAAGCAGTGGATGAGAATCCAACAAACGAATGCGAAGAATTTTTAAACCTGTTTATGTCTACACGGGATTTATTATTGCGACCGTACCTTTCATGGCAAAGATCCTGGATATACCTATTTTGCTTCTTAAATCGTCCTCTTTATTCCTGCGCATTCTCCTGAAGTCTCAGAAGCTGTCGAAACATTGTCGAAAGATCGGACGGTCTATCTTGTTTATTTCGCAGAAAAACAAGAAGCAGATGATCAACTTTTATTAGATATCGAAAACGGCGACGGTCCATTTGCAGAAAGCCAAGTCTTAAAAAAGATACACAAACAGATCTAAGTCTTTATTCTGTAGTGGCTGATACACCAGTTGGACCAATCAAAATTAAAGACAGTGCAATACTTTACATGGATGATCCATCAACACTTGCTTTAGAACCAACTTACAATAGTTTACAATTAAAAGTTCCAGTCGTCCGGCGGTCCAGGCGAAAAAAGAAGCAGTAGAAATCGCAAAGAAATATGCAAATCTCGAGGAAGCCGATCATTTTTACTGGTTTACTCGAAAGAAAACGTACTTTTCATTGACGGGTACGAATGATAAAGGTTATCATTCCTAAATCTGGTGAAAAAGTAAAAGTATTGGATCAAACGAAGGGATTGACTGAAAACGAAGGAAATCCAAATCGAAAAAGCAGCTTTTATTACAAATCATTCGACAGGACGATTAGGGCAAGCATTAGCTGATTATTTAGCTGCCAATCCGGATACCACAATCGATTACGTGACTACGAAACGTTTGAGGAAAATGAACAGACAGATACCACTGTTTCAAAGATCTCTTCTGACACCGAGCATCTTGTGCTCGTTTTGAAGAAAACACCAAAAATAATTTCTTATCTACGTGAATGGCAGCCAAAAGCAAAAATCATTGGTTTCAAACTATTAGTAGATGTACCAAAGAAATCTCTTCTGGCAGTCGCAAAAAATAGTCTGATAAATAACAAAACTGATTTTATTTTCGCAAATGATTTGACGGAAATCCATAGCGAGACACACCACGGCTATCTCTTATCTAAAGATGGAACAGTGGAAGAAGCTCAAAGTAAATCGCTGATCTTACAAGTCAATTCGTCAAATTAGGTGCCCAGGTAGATGTGATTATGTCTAAAAGCAGCACACATTTTATCACGCCATTAACCTTGCAATCTCTGTCGAAGCGCGCAGTCCATACAGACGTCATGCAAGAATCAAATCCGCAGGTAATCAATCATATCGAACTAGCAAAACAAGCTGACTTGTTTCTCATCGCGCCACAGCAAACATTATCGGCAAGCTAGCAAATGGCATTGCAGACGATCTTCTTTCAACAGTCGCAATGGCGCTTCCAGTGGGAACACCAAAAAATTGAAGTGCCTGTTCCTAAACCAAAAGAAAGTCCATACAGCAGCTGTCAATCGAACAGATATTATGAAAAGAGAATCAGTCTCTTTGAAACCTCCCTACCCTATTTAGCTGGAGAGGTAGTTGAGAATAAAAGTGATATCTCCACTTTTATTCCTGGGACAAAAGTATACGGATTAGTCAATCTAGGTGGTTATGCCGAATATGCTGTGATGCCTGCCGATCGTGCAATCCTTCTCCCTGATACGCTAGACTATGTTTCTGCTGCTGGAATCTCAGAAGTTTTTTTGACTGCTTATCAAACACTTTACTGGTGGAAAATTACAAGAAGGCGAAACTGTCTTGATCCATGCAGGAGCAAGTGGTGTGGGAACAGCAGCGATCCAATTAGCTAGACAGCTTTCTCACGCGAAAATCATCGTTACTGAGAAGAAAAACTCGCCTTTTGTAAAGAACTTGGTGCAGATGAATTGATCAACTATAAAAAACAAGACTTTCAAGAAGAGGTACGAAAAATCACTGAAGGTCGGGGAGTCGATGTTATTTTGGATTTCATCGGCGCTTCTTACTGGGAAAAGAATTTAGCTTCTATAGCCGTTGATGGACGTTGGGTCTTGATTGGTATGGTGGGACCATCGTGCCTGAGATAGACCTTGGTGTATTGATTGGGAAACGTGTCCAACTGCTTGGTACATTATTGACCCGCAAAAAGCTGGGCCTTTTCTAGAAAATGGCAAGATTCGGCCAATCATTGACCGTACATTCCAATTCAGCGCCTTTTATTTTTTGATTCCCTTAGTGTTTTTCAGTATCTTTGCCTTTTCCTATTTTTCAGAAAAGCGAAGGCTGAATGTTTTCCTCATTAGTTTCGGTATCTACTTGTTTGTCTTGCTATACGAAACACAAAATATTTTTCTTGGCGGACTGATTGCCTTGATCACGATCCCCGGCATTTATGGATTGATCGTTTTTCTTTTTTGGAACGGTGTCACAGTTTTACGTAGAGAGTCACATTCATTAGCTAATCTTTTAATGTTGATACTAGCCATTTTTCTTACATTGTTTCTTATTTTTGACTTTTTCTTGTTAAAATATTTGCCGCAATGGATAAATGCTTTGTTTTTCTGCATTCCATTGATCTTGATCTATCTATTTATCGTATTCTACAACTTTTTGACTGTCTCATTCTTGTATCAGTTCAACCGCCCTAATCAAGACTTCATCGTTGTGTTAGGCGCGGGTTGATCAATAACAGTTTCTCCTCTTCTTGCCAAGCGAATCAATAAGGCGATTGCTTTTTATTGGGCACAAAGCCGTTCAACATTAAATCCGCCTATCTTATTAATGTCGGGGGAGCAGACGAAAAAGTACCAGAAGCAATTGCGATGAAACAATATGCCATGGAACAAGGAATTCCTGAAAGAGATATTCTTGTCGAAACCAATTCGACAACCACTTTGGAGAATATGCGCTATTCAAAGGAAATCATGGATCAGCAAATGAAAGGTCCTTATCGCGCGATCTTCAGTTCTAACAATTACCACTCTCGGAGTATTCATGGGGAGCTTGTCTGCTTTTTTCTTAAATAGCCTGACGTTGTGACAGATATCCGACTAGCACATCCTTGGCTACTTTATCTATTGCCAGTCAGCGTTTGCTTATCTTTATGCGTATCATGGCGGTCTTTCTAGTCGTGGGCGGCTCATTCCATTGACCTTGTTTGGAACCATCACTACCCATTCTTGATTATCAGTGGAATCAGTGCGGGTTTCAGTTCTGTATTTGGCACACCTTTAGCCGGAACATTGTTTGGATTAGAAGTGTTGGCAATCGGGAAAGTCCGAACAGAAGCAAGCGGGAATTGCCTTTGGTTTGATTGGTTGGGTATTCAGCCGTTCGATCGTCTTTTTAAAAGCACGGTATGCGCAATGGATCCCTCATCCTGTTTGGCGAAATACGATAGGTGGAGGCAGCGTTGATTTTGCAAACACAACGTTACCTTGGGTTGAGTCTTCCGTTACTGCAGGAATCATTTAATGGACAGGCACATGCTTATGATTTTATTGGGAAATTTGCTCCAAGTTTCTGTTCCTTTTCTTGCTGGATTGGGTTTTATCGGGGTATTTTCTGGTGATTATTTGGTTCACAAGCTGCTGTTTACTTCTTTATGAGATATATTAACGAAATATTCCAAAGAACACCAGCAGATCTTTTTGCATTTCTGGCAATATGACTGCACCGTCATCTTGAAAGATGTTCGGACACCTTTTCTTAGAGACGGGATCCAAACACTGAAAGATGCAGGTTATGCTCCGGTAATCAGAAACTCAGGTGGATTAGGAATCGTATCAGACGAAGGGATTTTGAATATTTCTTTGATTTTCCCCCAGAACCATCGATGAAGCTTACGAGCAAATGCTTCGATTGACTAAATACGCCTTTCCGAAGGCACCGATTCAAGCATTCGAAATCACCCATTCTTATTGTCCTGGAACTTATGATTTAAGCATCCATGGCAAAAAATTTGCCGGCATCGCTCAGCGTCGCATCAAAAATGGGATTTCTGTTATGATGTACTTAAGTGTCAACGGTAATCAGGAAAAGCGTGGGCAAGTCATGAAACGATTTTATCAATCTGCTTTAAAAGAAGGCTTTGGTACAAATGGCTATCCTGCAGTTGATCCTGCCACAATGGCAACACTTGAAGAACTGCTTGACCATCCCCTTCTCGTAGAAGAAGTCAAAGAATCATTTGCAAAAGCTTTTGAAAAGCTGTGATTTACTGGATTCTACCGACTGGCAAAAAAAGAACAAGAAATCGGAGAAATGACATGGTCGGATGCGGGGCCAGACATCATGATTATTGACCATACATTTGTCGATCCAGCATATCGTGGTCAAAAATTAGCTGAAAAGCATACTGGAGTAGAACTAGCAAGACGAGAGGGGAAAAAGATCATCCCTTCGAAGTAGCAGCTTATTTGAATAAGCTTTTGGAAAAACATGTCGTTTCTTACAGTAATGGTAGAGATAATCTGATTGCTCAATTCCAAAAAGGGCAATCAGGAAAAGTGTTAGGCCTATCTGGTCATATGGATGTCGTGGCGGCGGGGAATGAATCGTCTTGGACCTATGCGCCCTTTGCAGCAGAAATCCATGGGAATCGTTTGTACGGACGTGGTGCTACAGATATGAAGAGGGCTTGGCGGCAATGGTGATGCCATGATCGAACTCAAAGAGTCAGGAAAACCATTTAACGGAACGTCAAATTATTAGCCACTGTCGGAGAAGAAGTGGGTGAATTAGGTGGGGAACAGCTCACGAAAGCTGGTTATGTGGATGACTTAGATGCCTTGATCATCGGAGAGCCAACCAATTACAGTTTAATGTACACACACATGGGATCAATCAACTATACGGTCATCTCCTATGCCAGACCAAGGCTATAATGCGATCAATCATCTAAATGAATTCATTACGAAAGCAAATGCTGAAATGAATCACCTCGCTTTCCGAGCCACAAGGGAACATCCGATCGATTCCTGAATATCCAAATGATAAAATCATTGCATTACTGCAATCAATCGTCAAGGAATTGAATCAAGAGACAGACTACCATTTGGAATTGACGATCGATTACAACAAAATACCTGTCAAAGCAGATCCAGATTCTCCTTTGATTCATTGCATTCAGTCAGCCATTACCTTTAGTTGGAGCGGCAGCAACCACAGATGCAGCCGAATTTACAAAAGCTGACCACTCCTTCGACTTTGTCGTCTTTGGACCTGGTGTCGTTACTTTGCCTCATCAAATAGATGCGTGCTCGAACCCTACGGCAGCAGTTGAAGACCTATGCAGAAGAAAAAGAGCAAGAATTGGACGAACAGTCGGCAACAGCTGAAACAGTTGGTAGAAGAAAAAGAACAATTCGAAAAGCAAGAATTAGAAAAAGAAAAAATGAAATTGAAAGCAGAAGCAGACAAGGTGCAAGCCAATATCAAAAGCATCAGACCTCTTGTTATTAGTAGGACTAGCTTTGATTTTCAATGAACAGATCAAGGATTATCTTGTCAGAGAGACAGGAGATAAATATGCTATAGCGAATGTAACAAAAGAAGATCTGAAAAAGAATAACGATAAAGATGTCAGTTTTGACTTTGATGCGGTAGAACCAATGACGACAGAAGGGGTCATGAGGTCGCAGATGAGAGGAACAGATCTACCAGTGATTGCTAGTATCGCAGTCCCTTCAGTTTCAATCAATTTACCGATTTTCAAAGGCTTGGATAATACGTCACTACTTTACGGAGCAGGAACATTATCTCCAGATCAAGAAATGGGAAAAGGAAATTATGCCTTAGCAAGCCATCGTGCAACGAACCCTGAATTGCTGTTTACACCGCTAGAAAATTTAGAGATGGGTGCCAAGATCTATTTGACAGATTTAGAAAATGTGTATACATACAAAACATTTTTTAAAGAAAAAGTTGCTCCTACAGATACCCAATTACTGAATGAAGTCGAGGGAAAAGAAATTGTCACACTAATTACTTGTGGCGACATGGACGCCGTCACGCGACTAGTTGTACAAGGAGAACTGGAAAGTGTCTCTTGATGGTGACATCCGTTTTTGCCGATGTAGAGAAAACAAGCGAATCAACGCAATCGATCCCAAAGGAGGCTACTTCTAATACAAGGCAAGAAGAAAATAAGACAAGTGAGACCTCAGAAGTAGCTGACAAACGTCTGATAGCAGTGAAGAGGTACAGGTTAGAGTTGTTTCAGCGGATGGGTACAGCGAAGCTGCCACATTCAGAATTTTAAAGGAACGGCAGCTCATCCAGGTGGGTTGATACCAAATATCGATGGAAATGCCATTATCATTGCTTATATGTCCGATTTTTGGGGAAACAGATATCATTTTACGGGAGAAATAAAATTTACCGGGACACTTGACTTATATGATGGTTCTAAATTAGGCCTGATTTACGCCCCTCGTGCAACTGTCACATTAGATGGTGTTTCCGGTGTATTGGATGTCCAACCAGTGAAAGAAGGGATGAATGCCGCTCCGGGTAAAGCTTATTTTTGTAGAAGCTATCAGCGGCTCAGGAAGTGAATTTTCGGTAAATACAAAGATCAATATTACCAACGACAACAATCGCGGAATTATCCAAATGAGGATGCGTTTTGTAGGGAAAGGACTTTCTTTGATCGTAGAAGGAGCCGGATCAGTCATCGATATTGATAAGCAAAGTAATGGAGGCTCATTGAAGGTAAGAAATGCAGGGGATGGCAAATCTTATGTGAACAGACTCAATCAAGGAAACCAATTTTATGACGCTTCTGGTTTTCTAGAAAGTCCAGGGTCAGCTGATTTTACGGTTACTGGAGAAAAATCAAATATCGATATACGCGCCGGTATGACGGGACTGCTCAATGCCGCTTTTCACATGGATGATATTAGTGACCAGGAATATCGGATCTCATAGCAATCGTAAAAAACGAAACAAAAGAACATAACATATCTGCTATTCATTTTGCAGTTGAAAAAGATTTGGAGAATACACGGAAAAGGCCGCACAACCGCAAGCAGCGATGAAGGAAGCAGTCAGCTACTACGGGAAAAAAGCATCTCATTGGACAGAAGAGATAACCGATGCCTTGCAATTTGGAAAAAAAGGAAGAGGAAAAAGAAAAAATCTTCTCGCTTTGTCTACTAATATGTGGATTGGGACTGAAGTAACGATTCATGTATCTTTTAGCCGAAGAGAAGTTTTTTGGATCTTGAATTATCTTGCCAATCATGAAGCGATTTTAAAAATTTTGCGGATCGAGGTCTGCAAATCAGTGATCTATCTGTTGAAGGGGAACCAATGAAATTGTTTTTGCAGGGAAAAGAATTTACGGATACAGATCAGATTTTTCATGAGATCCGATTGAATTGGAAGAAACCCTTATATGTGGAATGTCTATTTGAGAATGCTTGGCAGACAAGAGAATATCTATATCGAGCGATATTTTCAAGAAAAAGAATTACATACTTATATCACTCAACTAAGTCAAACCTTTTATGATCCAGATAAAGAAAAAGTGATGGTCAACTATCCGAACAATTCAGAAGGTCGTCAATTAGAGCAAGTGTACCATGAAGTTTTCAAATATTGACGGTGAAGAAAGAACTGGACTATTATTCTTTACCGATTATCGATACGGAATATTGAAGTATGATGGGGAGAAGGAACGATTTATCTTTAAATCTGTTCGGGAAGACTTGCCTCTTTCAGCAGGAATGGATCTAGAAATCTACTATTTTACAGAAGAAAAACACTGGGTTCGAACAAGATTGGATTATTTGCAGACGATCGTTTTGATTTGATCCAATATTATGAGGAATATTTTTTAGATTCCGGAAAAACATTAGATCAGGTCATTGATGAATATGGTACACCAAAGCAGTTTGCTTTAAAATTAAAAATCAGTTACTTTTCAGAAGAAGAACAAGCAGAAGACGAGTTAGTGAGGAGTCCAAAAAGACAAATGCGTCTGATTTGGTTAATCATTATCGGTTTATTTGCTTCTCCTGTCCTCATTCCACTAGCATTGGGGTTTATATTGGTTATTGGGGGACTATTGATTGCTTTGCTGGCGCTCATTTTTAGTATCTATGTTCTATGTAAAGCGCAGTATTTATTTCGCCACTGTTGCTGAAAGGAACAAAATGGCTTTTCAAGGGTGGCGCATATATTGTTTTTCCATATGATATAAGAAAAGAATTCGGTGCTGGAAGAGTGAAAGTCCAAGCAACTTTTGATAATGTGCCGTACGAAGGGAGTATCGTGAATATGGGCGTGAAAAACATGTATTTCAATCGTTATCTGTTCGTACGCTATCTGACTGCCTTTTTCTTTTTCATGAACATGCAATGGATGATTCTGCTTCTATCAGCTAAAAGTTTAGGAAGCAGTTTACCAATGGTTCTACTTTTAGCTATTTTGCCTGCAGTAGGAGAACAAGTAAAGCTTTATCGAAAGCAATGGACAAAGCGGTATTTTTTGTTTCAGGGTGTCTGCAATATATTATTGATTCCAGTGTTGTTCACCTCAGGATTTACACTCTTGTATCCTTTTATGGCAAATAACAATAGAGGACAGCTATTTGTTTTCATTCTTATTGTAAGCGGTATTTTTGTCAGTGTATCAATCAAGAATTACGTCGATGATTATTTGTTTGTTGTATGATACGGACAATTGGATTTATCGTTTGTTTCTTGCCGGAATTTTTTTGTGGTTTTCGCTAAAAGAAGGACGTTTTATCGCGTACTTCTGTATTTTGGGTAGCATAATGGTATTGCAAATGGCAGTTTTTTACAATGGAAGGAAGGTTGTCAGAGAGTAAACAGAAGATACAGCTTTCTTATCAAGCAAAGGCGAGTTTATTCTCCCGAAAAAAAGCGAAATCCTTATACTTTTGACCAAGAAGCTTACTTCAGGAACCATAGAATCTCTGGTCGATTCCAAATTCAAAGTGGCGAAATTGGCTCCAGAGAAAAAGAGGCGCTTTTATTTCTTTTGTCCAATCTGAATTTCCGCAAAAAACAAGTGTATATATCAATTCTTTATTATGGGGTTATAAAGATTCAGGCTTCAGAGAATCAGAAGAAATTTTTAGAGAGAGTGGTTTGCTGCATCTATTCAGCCTATCGGGATTACACATCCAATTTTATTTAGGGTGGCTTATTTGTTTCGACGTATCGGATGGCCACTGCACGTCAGCATCATTCCGTTGAGTCTGCTAACTATCTGTTATGTTTCTTATTTGCAGTTGTCTTTTGGCTTCTTTTGCTATTTGATCCTCGATTTCTTTTTCATGCGGGCGGGCAGCTTTATTTACCATGATCACGATGCCGTTGATTGTATGGCATTTTTATGAGTGGCCTCTTTTAGGCAGTCTTTTTACATTACTGGTTGCACCGGTATTCAAGTTTCTTTTTCTTCCTAGTGTGTTCTTTCTGACGCTTATCGCTGGTTGTGCTATTGACTTTGCCATTTTTACGTTTTTCTTCAACGATCGCTTTTATCGATGTTGGTCAAGGTCCTTTTCGAAAAGAAACGATTTTGATTGATACGGGTGGTAAGTTGCACTTTGAAAGGGAAAAGTGGGCGCAATGCTGAAAGGAATATCGTTCCATATCTAAAAGGACAGGGAATAAGTGTGATCGATAAACTCATCTTGACACACGATGATACGGATCATGTGGGAGAATTGTCCACGTTATCTCAGCATTTCACCATCAAAAAAATTTATATTGGCTGGGCGACAGGATCAAAGGCTATTATGATCTTTATGTATTGACCCCTTTTGAAAAGGGAGAAGGAAGAAATGAAGATTCAATTGGTTTATGGACGGAATATAACAAAATCGTTATGGTCACCCTCACATCGAAGTATTGGAGGCACTAGAAGAAAATCAGATTTATGTGCATTTCGCTTTACTGCTTGATTTCCATTATCATTCCGTAAGCGGATTCATCACGTTGATATTTTTATCTCTTTTTGCTGGGTATTATTTCCAAAAAAGCAGGCGTATTTTATCTTTATTTATCGCCAATATTATATCTACTGTCCTTCCTTTTGTTTTCGTCATCCTTTAAAACCGACCCAACTGATTTTGATTCTAGCTGGCATTACTTAACATGCCCAAGACGTATATGTCTTGCCAGCTTCAGAAGTATTTTACATCTATTTTCGCTATGGAAAAAAACGAACATTCTGGGCCAGCAATTGATTTCAAGACTTAAGTATTTGGGACAAATGGATATCGGAGAAAAAAGAAAAGCTCAATTAGGTGCATTGACCTATTCTTTAGAAAAACAGAAGGTTCGGTTACGACTGTCTTCTGTAGGAGAACACCTCATCGTTGCTTTAATTCTCTAGATTTTGAAACTATTTTGCAGAAAACCTTTAGACGTCCAAAATAGCACAGACTTATGACACACTTTTGAAGCTCGCATTACGGCATCGCCCTGATTTGTTGATCATTGGCGAAATAAGGGGTATTCGCAACCGTACATGCACGCAATCTTGAAGGTACATTGATCAGAATCCATGAACTAACAAAGAAAAAAGAAGAGCTATCTGAATGTCTAGCTGGAGTCATTTATCAAGAACTTTTGGAAGATGCCGATCACCATCCTTCTGTCTTGTGGAGTTATCAATTTATGGAGGAAGAACCAGTAAAAAAATCATGGGAGGATTAAGTTTATATTTCTCTTATGCCATCTGGCTGAGTCCAGCAGGGAAAAGTTCGATCAGCGTCGATGAGACAAACACTCAAATGATCGAGTCTCAAAGCAATCGGAAAACTTCTGAAGTTTTTCTTCCGCTTCATGTCACGTGGCACCATTCGGGAACGATCCAAGAAACCAACAGTGAAAATCTCGTGTACCGATTGCAATTGATCATCGATAAAGCAAGATTCGGGAAACTTTCTGAAGTCGTTTCGGGAGATGAATCACAATTCGAACAAGTGAAAAACCTGACATCTGGTTCATCGACGATCGACACGCAATATGCTACGAAACATTCGATCAAACTGAAAAAGTACAGCTATATCCTTTCGCAGCAACCCTATACACTTTTTAGAAATGCTTTTTTCCAGAAACGATTTTTTACGGTGGGAATGAAACGATGTCTATCCATTCGGAAACGCAAGTAGTTGATTTTCGAGGAGAGCTGCCAGAGAAAAAAGAAAATGCTAGTGTATTTTCTGAAAGTTTTCCCTATATTAGCAAATTAGGCAGTTCTTTAGGGAATCTTAGATATTTTGACCGCAGTGACAATACCATCGATTACCGGATCTTCGTGGAAGGCTTCCCGGTTTTTGGGACGGACAGCAGAGGACAGATCGGTGTGGAAGTTGGCGGTGAAACGAACGGTTCGGTGCAAGTGAATATTCAAACCAGTTTGAATACGATTCAAGTACCGATACCTTCAGATGAAGAAGTAGAACTTGCAAGTACGAATGAAATCATCCAGCAGCTGGAAGCTAAGGGAGCAGATAGCAACAAGATTGGTTCAGTAATCGTTGGCTATACATGGCAAAATGTTAAAGAAACGAATCGCGTCGTTGATCTCTTACCTGAATGGTATGTTGTCGGTGGTACGCAAGGTATGTATATTCTTTTAGGATTATTCATTAATTTAGGAATCTTTTTCCTATTATTATTCGGCTATCATCAGAAGTGGCCGATATTGGTATTGTCGATTATAGGATTCCTATTGATCGCTGTGGTTATCTTATTTTTTATCAACGGTTATAATCTGAAAATGCGAGCCGCTTTTGCCAGTATACTGATCTTTTTGTTTTGTATTGATTCCTATCACTGATTTTTTAGCGATCCAAGGGTTTACTTCGATAGAACTAGAAGAACTATCTGGCTTAGATAAGACGTTAGCAATTGATTTTAGACTACTTGCGAGGTCGTTGCTTCTGATCAGTCTTAGCGGTGCTGTTTTAGATGCGAGTGTAGCGATTTCTAGTGGAACATTCGAAGTATATCAGGCAAATCCGCATTTGTCTTTTAACCAATTGCGCCATGCTAGTTTTGCCATTGCTAAAAAAATATTGGCGTCAACAGTGATGACTCTTCTTTTTGCGTTTATGGGGAGTTCTTTAGCGTTGATTCTTTGGTTCATTGATTTAGACATTCCTTTTCAGCAAATAATCAATGAAAAATCATTTGTCTTGGAATATACGATGGCTATCCTTACCACATTGGCCGCACTACTTGTCCTGGGCTGTTCTTTTTCCTGCGATGGTCCAGCCCTTTACATTAGTCACATTGGGATAAAGGAGAGATCTCTGTTAATAACGTACTAGCCCGCTTATCAATCGATCGGTCTACCTTGAAAGAAGATTTATTTTATTTACAAGGACATGGCAATATAGCAGCTATCGATGTTTATTATCATTGCTATTTGCGCTATTCTACAAAATATCAAATCCTTCTTTATCTGTTAGAATATGGCTCATTTGATCGGCAGAAACTTGTTATGGAACTTAATATCAGTTCGGCTACTTTGTCGCGTAGAGTGAAGGAATTAAATGATTCTTTAAAAGAGTTTCATTTGAAAATAAAAAGCGGGCGTTTGACTGGCCCAGAAAATCAAATCCGCTATTTCTATTTTCAATTATTTTGGTTTGGTCGCCCCTACCTTGAAAATAAAAAAGAATACAGCGATTTATCAGGAAACACTTTTTTAAAGAAACGGATGCGCTGTACGAAAAAAGCCAAACCAGATTATAGTAATCTTGGATTGTTTCAAACGACACAATTTTTATTGGAGCTTCATACATTTTTGACCCGTTATTTCTTTCAATATGCCTTTCCTTGGGATCAAAACGAAACGTTGGTTTTTTATTAACTTTACATTAGATACACATAATTCACATGTTCAGGAATTTTTGATAAGCGAAAAATACTAAGATGACGTAGTGGCTCAATTGAATCGAACGTTTAAACAATCGATAGAAGAATATTTTTCTTTCTAATTGAAACAACGGTTAACTGAAGTAGAAGATAAACAATTCCTTGTTTTATGTGAAAGGCTGGTCAGACAAACATTTGCTATTGTGGAGTTTTGAATTATTTGCTCGCTATGCATCTATTTTACGAACGCTAATCAAGCAATTGGAATTGCGTTTGCAAATTGCTTATGATCTTAATGGCGGATATCGTGAAAGAAATCATTCAAGAACAGTTGTTGAATACGATCAAATATGATTTAGTGGAATACGAGAAAGACAAGCAATATGATGTTATTTTGACTAGCCAATTGAAAGAATACCCGTCACAGCTGTTTTCAAATAGATGTTTTTGGTCAAAAAAAGATAGTTGGGCAAACAGTCAGCAGTACGAACAGTACGGTTAGAAAAAATGACCGTACACTATATACTCGCTAACGACCCCATTAGCAACTATAAACGGCGGAGAACTGACGGAGTTTCTTTCCGAAACAAAAAATGCTTATCTTAAGCAATGATGAACAAACAGAAGAAAAGGATATAACATTAAGTACAGCCATAAAAGTAAAAAAGGCGCTAGAGGATGCTGGAGCAACGGTTTATTTGACCCACACTACAGATGAATTAGTACAGCTGAGATATATGCGACTACAGAGGCAGATGTCTTTATCAGCTTACATGCAGACTCTACGGAATATGCGAATGTTTCTTCCTGGCGGGGAAATTGAAGGAGATGAGACGAAAGAAGAAGCAATCGTTCGTGAGCTAGTAGAAGAAATGGAACTTATTACTATAATCCAGGATATTTCTTTGCTGCTGATTCTTGGAAGCGTATAGGAGAACCCACAGAAAAGACCAATAAAACCTGCTGAATGGACTCATCGAAACTGATTATCAAAAAATGTTCCGTATCACGATGAATTACGTACATGATACCTTAGATGTGATGCAAGATAGTTTCCATAAAGCACTGAAGTATTTTGAAAAAGAAATAGCAGTGCTGCGTTACATCTCTATCAAAAAGTCAAATCAGAAAAATACAGGGAGACATCCGATTAGCAGGGACTTTTGCATATAAATGGACTCAGATAAAAAAAGATTACCCGGCATATATTTATTGTCCAATACCTTTATCTGAAAAAAGGTGGCTAGAAAGAGGATTCAATCAAGTAAGCGAGATGTTGAAAGCAGCAAAAATTCCTTTTCAGATGCTGCTCAAAAGAGAGCAACATCTGCTTGCTCAAGCAAAAAACACGCGAAAGGAAAGATTGGAGATGCCTCAGCCTTCCGTAACCTTTTCTAAGATACAACATAACACACTCATCCGTGTAGCAAAAAAAATGGGTTTTGATGGCTGGGTCAGTTTTCGTAATGCTTTTTTAGCTGAAACAGCCTATCTTGAAGGGAATTTTCAAGACGTAGATGCGAATCTTCCTTTTTCCACCACAGACGGTATTATGACGATCGCAAATAAAATGGCTTCTTTAGAACAGATGACGATTCAAGATACACTTTCTCTCATTCATCATGACCAACTGCAAAAAGCCAAACAACTAATGCTTCAAGCAAAAAAAATCGTGATTTTCGCCAGTAACTCGAATACTTTGATTTCTCAAGATTTCATGCTGAAAATGAAGCGCATCAAAATGGATGCAATGTGATCCTTCGTACCGCAGAAATATTGAAACAAAATCATGTGCCAATTTTAGCTTTGACCAGTATCGGTGTTTCAATGAGTACAGCCGCTTTGCGACTTACGACACGCGAACGACTGTATTCGAATCGCTACATGACCAAGATGGTCGCTGATCAACTAGGCGTGACTGGAACGGTAAAAAACGAAGATGACGGCTCAGTCACGATCGAAGCAATCGGCAATGACGGCATCATCCAGAAATTTATTGAAGAAGTCAAGAAATCACCGAGCCCAAGTAACGTTTGAAACTCTTATTACTCGCTTTGATTTTGTCTGTACCTGGAACGATCGTCTCTTCGATCATTACCGTTCAGTTATTTGGCGGACAATACTCTATTGTTTATTTTCAAGCTTTTCTGCTTTTTTATTGATAGCATGCCTGACTCTCTACCATTTGCAATCGGCTTTAGCGAATCACCTTCTTTTTTATCTTTTTCTTTTACTATTCACTCAGGCAAAACCAGCAAGAATTGATGAATTGGCGCCTGACTGGTCTTTCTAAAGCCAAACTGTTCCTTTTTATTTTTTGGCAGCTGTTCTTTTGTTGTATCTTGGTTTTATTGTGGATCGTCAGCTTCCAGTCGGTTTATGAAACACTGCTTCAAAGGATCAATTTTCTGTACAAGGCATGTATATGTATTGGAATAATGATTTGTTTAAACAAGCTGGATTAGATACTGAACAACCACCTACTACTTGGGAAGAATTGACAGAAATGGCAACGTTAAAAAAAAAAAAAAATGATTGAGGAATACGAAGTAAATACAACCATTCCTCAGAATTCAAGCTGCAAGAAATATATGACGTCAGCAGACATACGATTCGGCAAGCAATCGCTGTGTTGGTAAATGAGGCTTATGGGGTAGATGGTTTGATCGTTGAGCCTACGAAAAGTAATCAGTATAATCCAAACTTAGCACTTTATGTTGCTTTAAGAGAACAAGGTATTCCGATGGTGATGATCAATGCTGCTTATGAAGAGTTAAATGCCTCGATGAAAGGTTTTATCAGCGCGTGTGAACAGTATAATGTGCGATTTTTGACAGAAGATATCATTACTTTCACCACGGAAACACGAGAAACGATTGCTGAAAAAACAGTACAACGGTTGAAAGAAGAACAAGCTTTAATGGCATCATTAAGCTGACAGAAAATGGCTATCAAATTCCAGATGACCTATCGATCGTAGGAACAGACGATTCTTCTTTAAGCCATTTAGGAAATAAAAAATTGACAACATTGACGCATCCAAAAGAAAAGTTGGGACAAGATGCCGCACGGTGGATCGTCACAACGATTGAAAAAGGACAGGCACAGCCGAGGAAAAAAGGAAAGAAATACTTGCGGTCATGAAAGAAGTCGATTATATCCCTAATGCAAAAGCCAGACAGTTGAGAAAGTATCGGAGTAATCTTGCCTTATACCAACCATCCGTACTTTGATCAGCTGATCAGTGGGATCATTGAAGAGGCGTTTGACTATGATTACAAAGTGACGCTTTTACCGACGGGTTATCAGAGAATTTGCAGCTAAAGCGTTCGATGGTTTGATCATCACATCTCGTGCCAATACACTAGAAGATTTGCTGGATTATATTGATCGAGAACAATCGATTACAGAAGGTCTTTCTTATTTGAAGCAAGTTATAATTCAAAGATCACTTTGCAACTATGTCGTCGACTTTTTCCATTTTTTGATGAGTCACTTGTTTTTTGGGATTGCATAGATGCAGAGAAAGGAAAACAAGCGGTATCTTTTTTAAAGATCATGAGTTATGGTCTTTACAAATTCGGATATGGTCGCAGCAGGCATCTTGCAATATCTGCAAGATAAGACACCAGTGGTGATTGGACGCGATAATTTGCTGATCAGCGAGCTTCTTGGCTTTCCAACGATCGATCACCATCTGGAATTGGAAAGAAGCGTTGACCGAGATCGGCCAGTGGATGACCCAACAAGGGGGAATCAAAGCGGCATATATCGAGTGTCTATATCGGGAATTTCGTAGCCTTGCCACATGGGACTGACAAAGATGAAGAAGTAATAGAAGAAGGGATCTATTTAGTCCAAGTGCCTGATGGTGTGGACTTTGGAACAAAAGAGGAACCAAAAATCGCGACACTCTTATTTGTAGTGGCTTTCAGTTAGCTGTGCTCCAAGATTTAGCCTTTTTCTGTTCAGACATCGACCAAGTAATGGCACTTTCCAGTCTGTCTATCATATGACAGCATTGGATGTAGCTGCTGAGTCAACAGAAGTGAAGGAGGATGAGGTATTTCTCTCCTCTTACGATGAAGATGGAGAAGACTTAAAAGTCGAGACAATCGATGGTCAAGAATGGTATGTCGGAAAATCTGAGACCGGCACATTGGTTTTTGAAACAGAAAAGATTCCAGATGTGAATGAAGGGGAACTACCTCTTCAAGTGGTGAGAAAAAGGCTCACCATATGATGGAGAGAACTTAATCGATGATAGTGATTACACAATCGGGGGAGCGAACTGGCGAAATTACGACTATGCGGCTGATAATGGATCAGCTGCAAGCGAAGAAGATGTAAATGTGCCAGCGCAAACTGTTCAGCTTTGGGGAGATGAACGGAATTTTGAAAACAGTTACTTGGATTATAACGGGGCATATATCAAAAAATGGGTAGAACCAGTTCTCTCGGATCGGTATGGTGAATTTTTATCATAATAGTCAGTCATCAATAACCAGGAACAAATCAGTTCGGACATCTTTCCGTTGACAAATGACATCAATCGTCTAGCTTAAAAATGGTATGAACATTGATGCGGATAACGGCGGAGAAAATAGAAACCAGAAAGTTCACAAGAAAAGTCGTCAGCCATCAATACTGTTGCATATCATCATTGGCTGAAAAACAAGTACCAAGAGAACCCGCCAAGTATTTTCTCCATTGGGTTAGGAGTGGCACAACACCGCGTTATTACGATGCGAATAACAAGAATGACAAAAACGATCCAGCAAGCCACACTTTATGATGAAACTGGATTTAATGTTTCACCGTTTGGAGCTGGCAGATCGGCGGATATTCAGTTTTACCATCTAGATCCAGGAGAAAACGGCATGAAGTACCAAGAGCCAGAAATATGGGATGAAGCGCGTCATGGACAAGCGCCACCAACACCAACAACGTATGTTGGGCGAGAAAACCAAGCCTATAACCAACTATGCAGAATACAAAATCGTTGAAAGTCAAAGCCCAGAAGGTTTCAAAGAACCTGACGAAAACGACACATGGATCTTGCGACTGTACGATAATGATTTACTGCTTACAATACGTTTGATTATCGGGAGATCCGAGTTAGAAAATTAGATCATGAAGGCAAAGATGGTGCAGGTTTTGATATCAGGAAAATAGGGGATTCTTCCTTCCCGCTGTATCGAGCATACACCGGTTACTTCGAGGCTCAGACTGTTGCACCAAACGGGCCGGAAGGCTATGAAATCATCGATGGTGTACTACAAGTAACCTTAGAAGATGAACTAGCACCAATCGATCTGGAACTTTTGAAAGTTGACAGTATAAGTAGTCGACGTCTTGAAGGCGCAGAATTTTCAATTGAGAAACAAAATAGTGCAGGAGACTATGAACTCATCGTCGGAGGCTTGGCACCAGATCGACTTGTTGGAAAACTTCCAGGCTACTTTATTTAGAAATTAGTTATCGTGAAGAACCAGAAGTGGAAAATGATCGGGTCGTTCCAGGAAAAGAAGCCGGGACACTAAAAGTTGAGGTTTCTTATTATCCAAACGAAGAAGCAGAGACTCCTGATCTGCAGCAAGAATTAGAGTATGAACTTTTGGATACGAACCGAATCAGGCTACAGCTTAGTGTCGGGAACGATTCTGAAATCCATTGCCTGCTACAGGGGGAAAAAGGCTATCATGAAACGTCAATCCGGGATATTCTAGCAGCTTCTGAGACGGGAAAAGGTCAATTTTATTTCAAAAAAAGAAGTTTGTCTAGCGGTGATCCATGCGCATATGGACGTGTGGCAGACAGAATTGTTTGAAGACATCTTAAATGCTGGAAAACAGCCAGAAGAAGCACTAGAAGAAATGTTGGATTGGATTTTCGCTGATCATGAGGCACAAATCACTTATCATGGCTGTCCTGTGGGGAATTTGATTATTGAGTTGAGTACAGTGGATGAAGAATTCCGTCTATTGCTACTAGAATTAGTCAATCAATGGGTCAAGTATACGAAACAAAATATCTTGGCACTTTCTGAAGAAAAACTGTCCGATGCAGAGGCAGACCGTCAAGCCAAAGCGTTGATTGCTGAAATCCAGGGCAGTATCTTATTGTTGAAAGTCACACAAGATCTATCACTTTCTTTGATGGAAAAATCGAAGATAAAGAGTATAGCGGATTCGACAATTGGATCTTTTAGTAGAATCAGGAGAAGTAGCTGCTTTGATTGCCCCGAACGGATTTGGCAAAACAACTTTGCTGAATGGCATTGCCCAACTATGATCAATTGTCCCTTCACAACATCTCTCCTACTGCTTATACAGATTATCGCCGGTCTTTCTTTTTTCTAGAATCAACGAATCAGTTATCCGAGACTTTGATCAAATACTATTGGCAGAGCAAAGTAGAATACCAAACTGTTTTCCAACGATTGAAGATGACTGAGTACCTTACTTTGCCGATTGGAAAAATGTCTCTAGGAATGAAACAACATGTCTTGCTTGCTGCTTACTTGATCAGTGATTCATCTGTCATGTTATTCGATGAACCGTTGAACGGGTTAGACCCAGGAAGTATTGATATCTTGAATAGGCTGATCAGACAATGGCAACCTTGCGCTTTTATGATGAGATTGGACTGCTAAAGCCAGCTAGGATCAATTCCTCAGGCTATCGGATTTATGGCAAAAAAGAAGTCGATCGTCTGCAACATATCTTATTTTATCGAACGTTGGCATTCAAGTTGGAGGATATTCAAGAAATCTTAGATAATCCGTCAGCAGATGCTTCTAGAAAAACGGGCACAAATCGACATCCTCTTGGCAACTGTCCAACAAACACTTGATAGGTACGAAGGAGGAAGAAAAATGAGTGATAAAGAAAAATTTGAAGGGTTCAAACAACAAAAATAAAAATACGGGGAAGAAAAGGTTACAGCATCCAACGAAAAATGGATGAATATGGATAAAGAAACGTATGAAGAAATGCAAACTGTTGAAAAGCATATGTTAGCTGATCTCACTCTTTATTTACTCTGCAGATAGCAGATCGCATCTTTCAAGCTCATAAGAAGTGGTTATCTTACAGCTGGTCTGATATCAGCCAGAAGCGCATAAAGGATTAGGGATGATGTACGAAGCCGATGAACGATTCACTGCATCGCACTTATAGTCGTTGCCATCTTATTTTACAGTTCTTCTCAAACTTACGGACAGCAATCACAAGTTTCGCGATTAGAAAGCTGGCTTCCTAATCAGCCATTTAAGGACACATTAGCAGGTATACATTTTAATTATGGTGGAAGTATCGTGAGTATCGACCATCTGGGCTACGCCAAATTTGTAGAGTTCTTTTTAAGAAAAGGCGCACATTTTTTAGGTGTTTTCCCTAAACTAAAAATTTGGTGGCTGACAGCGATCCTTGCTTGGCTTTCAGCAACAGGATACGCAGGTTTGGACGAATTCCATCAAATGATGACCGGTGGACGAACACCTATGTTCCAAGATGTTGATCATCGGATTCCAACTCTCGCCACATATCCCGATCCTTGCAGCTTTCATGTGTTTGTTGTTTTATGGCATCCTGATTTTTCTTTTGATTGGCGTCTTGGTTGCCTCTTGGATTCTATCTGTTGTTTGTGCAATTGTCGGAGTGACAGTCGGCAGTTCATTTACGACGATTTCGACGATTGGGATTGCTTTTTTGGGAATCGGTCATTTGCTTGGATTCAACGATGCAATGACTACAGGTGCGGTCGTTTCTGGTGCATTTTTAGGGAATAACTGCTCGCCTCTATCGGTACGAGAGTCAACCTATTCGAACATATCGGATTTTCCGGCATTCGTCCTTTCGTTGCTTTTTTATACGATATTAGGACATAACAGTCATTCAGCCGACCTAGCCAGTATCAATGAAATGATCCAAAATATGAAAGCAAGCTTTTGGATCTCTCCTTGGACATTGATTCCGTTAGTTATTTTATTTGGCGGGGCAATCAAAAAAATCCCAGCTATCCCTACATTATTAGCAGGATCGACAGCCGCCCTCGTTCTTTCCTTTATCCATGAGAAAAGTTTGACGATTGGAAAAGCACCTGATCCCAAGCTAGATGAACTGCTTTCTCGAGGCGGGATCATGAGTATGTTGGGCTCAGCCAGTTTGATTTTACTGGCATTGGCATTAGGTGGTTTATTGATCAAATATTTGATTGTTGAGACCATCGTGCAAGAATTAAAAGAAAAGATGGACCGACCTTCTCGTTTAGTCGGGTTTACTGCCTTAAGTTGTATCGGAGTCAATCTGATCGTTGGAGAGCAGTACTTGTCCATAAACATTCAAACGCTCCTTTGATGAGGTTGGCTTATCAAAAAACTATTTGACACGGACGCTAGCAGATTCAGGAGCAACCGTCAATTCTCTTGTACCGTGGGGAGTTAGCGGCACATTCATTATGGGGACGATGAAAGTTAGCGCGTTGCATCTCGATCCGGCAGTGATTTACTTAGCAGAAATAGATCAAGAAATCGTCGGTTTTGCTGGGGTGATTGATCAGTTCATCGCAGGGATTTTTGTAAAGAGGGAATATCGGCAACAAAAAATCGGTACGCAACTAATGAAAAAAATAAAAGAAACCAATAAAACACTGACTTTGACAGTCTATCAAAAAAATCAATCAGCTATTCATTTCTATCTTTCACAAAGCTTTGCAATTCAAATACTGCAAAAAGATGAAGCAGTTTATCGATATTCCGATTCTCTTGCTGCCGATTTATCTTTATTTTGTGCTGAGACAGTCGTTTTATGTAGCAGGAGCGGTCATTGTTGTCTCAGGTTTGTCTGATTATCTAGATGGGGTCATTGCTCGGAGATATAATCAGGTAACAGACTTAGGGAAGGTGCTTGATCCGTTTGCAGATAAATTGACACAACTTTTTCTGATTTTGTCTATGGCATGGTATCGACCGTGGCTTTGGCTGTTGTTTGGTCTATTCTTGATAAAAGAAGGCTTTATGTTTGTAGCTGGATTAATCGGGCTATCTAAAAATATCAAATTAAGTGGTGCGAAGTGGTATGGCAAAGTAGCGACTGCTGTCATCTATGTTGGCATGATCCTTTTGCTGCTTTTCCCAGAATTACCAACGCTGTGGGTGAGAGTCATTTTTGCCGTCATCGCTTACGGTCTTTTACAATCCGTGACTGGAAAAAAATTTTGATATGGCTAGTCGGTGTCACTGCTTTTTCTGGTGGTTTTGTCCCTGCGTTTGAAGAATTGACTTCAGGACAAGGGTTAGCTGGATTATACGAAACAATGCAAAATCCGGCAATGATAGCAATGGTCGGACCAACTCCCGCTTCGAATGCTGCTGAGTATACTTTAGGAGCGATGTATGCAAATGAAATGTTGCTTTTTTGCAGTTTGTTTGCTGCTGTGATCTCGGTTTTGCATGTAGTGAGCCAAACGAGAAAAAAAGAAGAGCTTGGTCTGATTGAACTTATTCGTCGATGATTTTTTTTCAAGCAGATTCGATCACTGCAGAAGGTGCTTGGCTTTTTGGGCTATCTGTAGGTAGTACGGGGATTTTGGGGAGTGCCGTTGCACTGTTTGCTGCACAACTGATGCCAAGTTCAGCCAGCGAATAGCGTTTTTAGGTGGACTCTATCTTCTAAGAGCAATAACAGATGTAGCTGTTTCCTCCCTTTCGATGTGGAATCCTCTTCTATCCTTGCGTGGTTTATTATTCTATCTAAATAAAGGAATGACAATCAGTTGGCTCATCACTTTTGGTTTGATGGGGGCGGCATACGGCTCTATCTACGGGAATATTTTTAGAAAGTAACGACTTAATGAAACAGATGTTTATCCAATCTGGCGTCTCAATTGAAAAAAACTTTACAAGCACGATCATGGTCGTTTTGATTTGTCTAGCTGCTATTTTACCAATTGCTAGCATCAATCGTTTATTTACAGAAGAAACCCACGGACGTATGAATCAGCTGTTCGCAACAAAAATTTCTAGGAACCAACTTTATTGGACAAATCTGTTACTAGCGATCCTGTTTTCTATATTGTCGATTCTGATTAGTTCTGGTGCGCTTAAAGCCGGATTCAACTTTCTGCCTGCTGTTTTAGTGTTTATCGGGATGAGTGGCTTTCTATTCGGATGGCTTCCTCGAATGGGTAATTTGCTTATATCTACTTAGCTTACTCCTTTGCGCTCAATTACTTTGGCGGGATTTTGGATTTGCCAGAATGGTTCTCCAAAACAGCGGTCCCTAGCTGGGTACCACGGATGCCAAACGATTCTACCTTTAGTGAACCCTGAAGAACAGCATAAATATTTAGGGACATTCAGGGAACGCTGCTATCTTAGTATGACTGTTGCTGAAATGATCCAACCAAAAAACAAAGCTTTTTAAAAGAACTCAAAAAACATCCAGATGCTTCCATACTCTTGAATGGGGCTCTACCCCTTTCTGTCCAAAACCAATATATCCAGCTAGCAACGAAAAACAATAGCCGTTTCACTGTAGTCAACGATCACGTCACTGCAAATCCTGAGGAATTCGGATTGCTCGAAAAAAAATACCCAGAAGAAAACTCTTCGCCAGCTGCACTCGGGAAAATATCACAGTTGGATTGAATTGGTTCTTGCTCCCTCATGATATAGCTTCCGCCGGAGTGGGCGCAATCGGACATTTAGTTGAAACGGCCTTTTCTATCCAACGCTCAGTTACTGTTTGGAGCATCAATCTTATGATGCTGCTTCTAGTCGCTGTTCTATTAGGAAAATCAATATTTTTTAAAACTGTAGCGGGAAGTCTGCTTTTTCCTGTTGTTTTAGAAATCGTTCCAAAAGTGGAAATGCTCTCCTCTCATTTCTTCTCACTGATTTCAGGAAGTCTTTTGTTCAGTCTTGGCGTTTACACATTGTACACCGTCGGAGCCTCAAATGGCGGGATAACGATACCGCCAATTATTTTTCACAAATTTTTTCGGCTTCCAATGCCGCAAGGACTGTTACTTACGAATAGCCTTATCATCTTTTTGAATTATTATGTATTTGGATTGCTGCTTATGGATTGAAAGAAGCAGGTAAAACAGTATTAGTGGTCGAAGAAGATCTATGGGGCGGTGTTGAGTGCAGTAGAAGCCCGTAATCACTCCAAAAATTCAAACGCACATTCACAGATCCAGTTCCAGAAAATCGGAAAAAACAATTGGCAGAAGCTGGAATCGATCATCTTTCAGGAACCGCTCGTCGACTCATCTATTGAAGTCAATGAAGAAGTTTTTCATGGAGATTGGACAAAGACCCACGGCCTAAAGAAATCATTTTTATCGGCGGCGGATATATTGCTTTTGAACTGGCTACGATTGCCAATGCTGCAGGGAGTAAAGTAACCATTGTCCATCATAATCAACGACCATTAAAAGAATTTGAGGCGTCCTTGGTAGAGGAAGCCGTCCATCAAATGGAAGCATCTGGCATTCAGTTTGCTTTTGATGTTGAAACCCAAAAGATCATCTCGGAAGGAACTCGATATCGTTTAGTCGGAAAAGAGACGGAATTAGTAGCAGATATGATTTTTTGTGCGACTGGGAGACAGCCGAATACAGAATCTTTAGCACTTGAACAAGCGATCGTCTTTGATAAACACGGGATTGAGGTCAATGATTATCTGCAAATTGACACCAGTCGCCACTTTTGAAGGAAATTATGTAGCTAAGCGGATAACGGATGCAACAAGCGAACCTATCAAATATCCGATTATACCCACGATCGTCTACGCCAGTCCTAAACTTGCTGAAGTAGGAGTTACAAAAAGTCACGCCTCTTCGTCAGATCAAGTGGTGGAGATGGATCTTACCAGTTGGTTCACCTATCATCGCGTCAATGAACCAGTTGCTAAGGCTGAATTGACCTTTGACCAGCAAAATTATTTGATTGGTGGAAACAACAAGGGGAAGTGCAAGATTTTTATTTTGATTTGAAAGGGCAAATGGTGACGATTGGCGATACGCTGTACATACGGTATAAAGAGATGCAGGAGGAAACAGGCGATGAAATCCCTGTAACGATCAAATTAGTTCCAGATGGTCATGTACAGCTGATCCGTGCAGGAGAAATGCGAATGCGTTTGAAATTTGGTTATAAAGAACGGTTAGAAACAGCCTACCGAACACCATACGGTATGATCCAGATTGCTACCTTTACGAAAGAACTGCATGTAAGTTTGAAAAAACTAGCTTCGGACCAAACGAGAATGGATTTATCAACAATGCTTACGGCTATACACTTGCTGAATTTTTAGATTATGTAAAAAAATGCGAAAACACTTCTTTAGGGATCGATCTTCCTGAGAATATGATGGACATGAGTATGTAGGAATTTTTAATCTGCGCCATAAACTGAACGAATCATTAAGAAACGGCGCTGGCCTGTCCAGCGTCAGAAGCTGATATCCTTTCTTTTGCAGTTGATGATGCTTTTATTTTTCACTATCCCAACAAGAAACTAGTCTTTTGAAAGCGTTATTCCCTATAGTCAGCGATCAAAAAAAACATCCATGGTATCACTATCTTTTTAAAGATGCTTCTTGCATCCAAGAAAAAAGCTTTCGCTTGATCCAGCTTCACGTCGAATCGAAAGGAGAATTCTTAAAAAAAGAATGGCAAGATACTATTTTGGAATTATTTCGCTATTCCGCTGATTTCTTCTTTTATACAGATACTGATGCTCTCTTGATCGAACAAAAAAATTGTGATTATCTTGATGCTGCTGAGATCAATGGTATTTTTCTATCTTTAGATGCTGATTTTGATACGACAACGTCTGTATTCGTTGGTTCTTTTCATTCACCAGGTAGCGACCTTGTCCCTTTGTTTGCTGAAGAAAGAAGAATTTTTTTAACAGAGCAAAACAATCTCTATACTCACAGCCGTACTTTTTCTATGCAAGATGTTGCTTTACATTACTATACAAAAGATGTCATGAAAGATAGTTGGAAGAGATTATTCAAGAATTATGGAATGAATTAGGTAATGTCAGCTCTGCTGCAAAAACATTGTTTCTTCATCGGAATCAGGTTTTATCTACCGCGCGACAGCCACCAAAAAGTCCTGCTGGATTATGGAGGCGGAACTGGGCTTGTGAGTTTACCGCTTGCGGAAAGATTCAAAGAACTGATCATTGCCGATGCTTCAGAAACTATGTTGAAAATGGCAGAAGAAAAGATCCAAGCAGCAGATCTGAAAAATGTCCGCACGATCCACGCTGATGCCTCTGTCGAATTTCCTGCTGTCCAAGCAGATGTAATCCTTCTATCACTCGTACTTTTGAAATCAGTCATCCGAAAGTCCATAATGGTTTTACCCAAGAAGAGAAAAACAGACGGCTTGCAACAAGCAAGAATCAAGTCTTAAGTTACGGTATCCACCCTTGGAAAGCGGATAGCTATACGTTTGCACAAGTTGAGCTTTTTTTGAAAAAAGCAAGGATCATCGGTGTCTACACAAAAAAGAGTGTTTGAGCAACAGCTTGCTTTTGCAGCCATAAATAAGAAACCTGTTGTACTGCATACAATATATCCAAGCTTACCCTAATCACTATTTGATTCATTGGTATTCTTCTTTGGACTATCAACAAGACTATATTGATTTAGGCTGTTATTTCAGCATTGGTCTTGATTTGGAAAAGAACCCAGCAGTCTGGCAACTAGCTAAAACAGTCCCAATCGTGGCACTGCAAAGGAAACAAGTAGCAAACAAGAAACGAAGGATTTGAAAAAAGTGACACTTGTTTTGGATTATGTACCGAATACTAATCATACTGGTAGTAGGTGCGGACAAAGCACAATTTGGTGTAAGTTATCAAGAAGATGTCACTTATGCTCACGCAGATGGACAGAATATACCAGTCAAAGCAATTGCTACAGTGATCAAACATAATACTTCTGGATTCGCCACCCTATCAGACAGTAAAGCTGTCTTAAAAGCTGTGATGGAAAAAGATGGCGGGATTTTCAAAACTGACAATGGTAGGAAGCAATGGTGAAGGGCCAGAAAGCTTAGGAAAATCCTCAGATATCCAATGGTACTTTGAAGGTTGGGATATGATCAAAGCAAAAGAAGCCGGTATCAAACTCAACTATATCCCATTGAAAGAATTAGATGAACGGTTAGATTACTATACTCCGGTAATTATTACGAATGATCAAGATCCAAACGACAGTGCTAAACTGTTGCAAAAATATGCAAAAGGAAATGATCGGTCGTTTTTAGAAGAATCACAAGCATTCTTGTCAAAAAATTATACGGATGATCCTGAGAATTGGGGATTGATGGAAGAAAAAGTTTGGCGCAATTAATCCAGATAAGTAAATCTTCTATCAGTGAACGAAAAACGAAGTGTAAATAGAAGAGATAGAATAGTCATTCGTAGTACGAAAGTGAAAGACGAATGGCTTACACCAGATTTGCTAGCAATTTCAAGAGCTGGTGTGATCGTCATGAATACACCAGGTGTAAATGCTAATGCAGTAAAAGAGCTTGTTTTGTGCTGTTTGCTCTTATCTTCCCGTCCGATAATCGAAGCAAGTCGTATGGTACAAACACTAACAGGTCCTAATATTTTAGAACAGGCAGAAAACAAAAGAAGTGCTTATGTGGGACGAGAGTTGCAAGGCAAAACCATTGGCCTTCTTGGTCTTGGCGCGGTAGGTACAAAAGTAGCGCTAAGTTGCTATGGCTTAGGGATGGATGTCTTGGGTTATTCTATCCGCGATGCCCAGTTGGATTATGTTCGGCAAGCAGATTTAGAAACAGTTCTTTCTGCCTCGGATTACATCGTAGTCATGCTGCCATTGACAGAAGATACAAAAGGATTGATCGATCAGGTGAATATAGAAAAAATGAAAAAAGATGCTGTACTTATCAATGTAGGAAGAAGTGAAATCGTTGATAAATATGCTGTTATGCAAGCATTGGAAAAACAACATCTGGCCAAATACGTGACTGATTTCCCAGAAGAAGAGTTCTTAGAAAATGACCGTATACTTATGTTGCCTCATCTAGGGGATCGACTCAGGAAGCTTTGGCAGACAGCGGACGTTTGGCAGTTGAAGCCTTAGTCAATTATCCATCCGCACGAATGTTTTTCCAAGCGCCGTTTCGATTCACTATATTTTATCAAAAGAAAACCAATATCAGAGATATTTTCTCTGCTGAATGAGAACGAGCTAGCGATCGCAGATATATCGCGTAACCATAAGAATGAGCATGTCTACATATTGAACGTTTTCAAGGGAGCAATGGCGATTCTCCGCTTTTGCCTCAAAGTTATGAAGAAATCAAAGCATTTGGGATAAAATATGTTCCTTTTAAAGCAATTTATTCCAGTACAGCAAAACGAGCACGCGATACAGCAGAAGGTATCAATAAAGAGCTTGCTCGTCCGGTAGAGATTTTTTATACAGATAAACTGCGAGAACTAGGGCTAGGTACTTTAGAAGGACAATCAATCGATGAAATGTATCAGAAATACCCAGAGAATCTGCCGAATTTGCGTAATCACTTAGATCTATATGATCCTTCTCCTTTTCATGGAGAAACGTATTGAAACTGTTGTAGCGGATGCGGTTGCTCAACATAAAAACGGACCTCTTTTATTCGTAGGTCATGGGGCCTCATAACTGCTGCCATTCAATGGATGACAGGGAAAGAGCTAAGTGAGTTGCGGGAAATGGGCGGTTTGTTCAATAGCAGCCTGACGATTTTAGAGACTGAAGAGCCTTGCAAATTATTGCCGTATTCAATTATTGGAAAAAGAGCTGATCGTTTTACTGATCATCAGTGTACTAGTACTGTTGTTTGTCCCCAATTTGTCACGTTATAGGAATCATGTAGACCAAGAAAGTCGTGAAGCAATCATTCAGTTGGTAGACACACTCTGATCTGGCGAAAAACGGATTTAGCTGAAGAACTGAAAATCGATGTCAAAACAGTTGATCGGCATCTAAAACGTTTGGCAGAAAGCGACTGTCCAATCCAACTGATTCTTAAGAAAACCGTTCAGTTAGTTTATGATCAAGGATATAGCGAACCTTACCTCCTTTTTGTTTTTCTGATCCAATCACCACCTTTTTGTCTACTGAAAAATCTGCTGTTGAATGAACCTTATGAACACAGACGATGGAGAGCAATCCTTTTCAGAGACATTCATCCAATTATTGAAGCAACGAAAGGATCCGGCAGAAATCGAGATTTTAGGAGACAGTCGAACCCTTTTCTTTGAGTTGTTTCCAGAATTGCTTTTTAGAGAAGAGCAGATTTTGCCAAGGATAGAAGAGACACAAGACTCTGTATCTGAAAGACGGGGAACAAAATGTGACAGCAATCACCCAAGCAGTGGAAATGGAACAATCTGCTGTATCGCATCAACTGCGTTTATTAAGAGAAAACCATGTCGTCAAGTCCCATCGTGAGGGAAAAGCGATTTGTCACAAACCCTTTTCATTATTCCATAGAAAGGATAAAGAATGCAAAAAAAATTAGCATCATCACTCTATTTTTGATTACAGGAAGATTGATGAACACGGACCAAAAAGGAGAAGTGATTTCTTTATCGGCTCCTTATCAAAAAAATCAAATCGAAACAGCTTGCTTATTGGTGGAAAACAGGGTGTATTTGCTTTGGGAAGTCTCATCGTCAACATCGTTTTACTTTTACTTTTGTTGCTCCTCTTTACCAAAACAGAAGGTATTTCTCTCTTAAAGTTATATGGATAATCGTTAGTATATTGGCGTTAGACGGATGGAATAGAAGCGAATTATCTGACACGACCGTATCGTTCTGTTTTTCTTTCCAGCGTGCTGATTGGGACAGCTGGAGGGACACTGGATACCGTGATCACAGTCATTGCGACATTAGAAGAATTGACCAAGCAACAACCGAAAATATCAGCGAAACAGTTATGGCTTTCTGGGCCGAGATGTGATTGGTTCGATGGCTAATATCCTTTTATTCGTCTATATCAGCGGAGGATTCCATCGCTCTTTCAAAGAAACGGTAGAACAACATTTATCATTAGAATTTTTACGCGTCATTGCTGGCAGCTTAGGAGGAAATCCAGCAGCAGTGTATGTTCTAGAAGAATGGCTGCCAGAAGGTACGATGCAAAAAATTGCCATTGAAAACAATTTATCTGAAACAGCATTTACAGTGAAGAAAAATCAAGGATTTGAGCTTTGCGGTCACGCGACATTAGCAACAGCATTTGTTTTATTTAACTATTACAAAATACTTGATGAAACGATTAAATTTTCTACTCAAAGCGGTAATCTATTTGTGACAAGAATTGAAGATTATTATTGCATGGAAAGAAGCGATAGGGGCTAAGATTAAAGAAGCCTACTTAGCACGTGATTTATTTTTCGTATTAGAAGATGAAAAAGCGGTGGCTAAATTGCAGCCAGATTTCACAAGTATCAAAAATTTTGATTTAGGAATAGGGGTCATCGTGACAGCAGAAAGTGTACAAGAAGACTTTGTTTCTAGAACCTTCTTTCCAAAATTAACAATCAATGAAGATCCAGTATGTGGATCAGCACATTCTAATCTTATTCCTTATTGGGCAAAAAGAATGAGTAAAACAAAATTGTCAGCTTACCAAATGTCATCATCAACAAAATGTTCCAATCACGCCTTTAGCGGATTATCAAAAAGAAGATGAATCTGCTTGGGCGGAGATTGAAACTTCCGTTGGGGAATTTCAAACGACAGATGAAGCACTTGAGTATTGCTCCTTATCCTGAAGAACTTGAAAGAAGGATGTTTTTTGTAGAGACAAACTTGGCGAAAAAAATCAGAGAGCAAGTGTATCCGGTTTTTCATTGGTTAGCAGTGAAACCAGATTACCAAGGAAAAGGGCTCGCAAAAGCATTGACTGCCAGAGTCTTGCAAGAATTTCCTACCCTCCATACGGACGGACCAATCTATCTTCACACACAGACATGGAGCCATCAGGCGATTGCCAAAAGCTATCCCATCAAAATTTCTAAACAATACACAAGCAGTCAACGTTGGGAGATCTATGCAAAATTAACGAAAAAACAGCGGGAACTAGTCGATAAGCACCGCCGATATCAGAACATTATTTAGTTGCAACAGATTGGGTGTTTTCTGACTTCAAGATCAATCCGTTTTTTCGAACAAAACGAAGCCAGCAAAAATTGTATTGTGAGTGTGGTAGAGAATTAAAAGTGCAATACATCGTTAAATCGCCAAAAACCGGAAAGATCCTAAAACTAGGCATCAACCACTTTGCCGATCACCTGCATGTCTCTCCGACAGTGGCAGCTTCGATCCATCAGGGAATGACAAAAGTTGATCTGGCCTTAGACGAATTATTATGGCTTAAGCAGAAGAATATCGATTTTCCTGAAGGACTATGGCAAAAATACTGTTTTGTCTTGTAATCGTCGGATGAAACAGCCATATTTACCGGATATAAAATTAGCTCAGCGACTCGCAGAATTTCGCCAAGATAGCGGATTATCAAGCATTGGAAAATGAAATCAAGAAAATAAGTGAACAATCAATGGGCAGCCAAAAAAGCGACAGATAAAAAAAGAACTATTTGACGACTTTGCAGAAGAATTAGTAAAGGATGTAGAAGAATTCTTGATCAACTATCGCGCATTTTTACGTAAAGATTGGCAATCCATCGTATATGAAACACCAGAAGTCACTGCTCAGATGGAATATTTTGCGAAAAACCAACGATTCATCCAACCAAAAATCTATCTATTTATTTGGAAGCAATATTGTCGCTATGGTTTTACAGAAGGGTTCTTCGACAGCATTCCTCGGATAGTCAGAAATGGTTTTTTAAAAGTATTGCGTAAAGAACGAGAAACTATACAATCTGCTGATAAGAAAGACCGTACAGTCTCAAAAGAAAAATGGCAACTAGTAGTGAAAGATATCTTTACTGAAGCTCAGAAACAAGCGTTGGAATATTATCAGATTTGGGAAAGGAAGTCCCAGGTGGTGTATCTGGAAATATCATTATCGGCTTTTTAGGCAGCTGGCTTGGCGAATTTTTACTAGGGCCGCTTGGACCGGAACTTGGCGGTTTTTATTTGATCCAGCACAAGCAAGCGAGTCATTAAAAAAACAGCGAAAAGCAGAAACAGCTTATCAGCAAGAAGAAAAAAAGATTGCCAGCTGAAAGCGGTATATGATATTGCACAAAGTTCGATCGAAGCATTGACATTAGACGAACTCGTTGGCTTAGACGGGACAGCGTAAGTGAATTTTTCGAAAACCGCAAAAATGAACCATTGGACTATGGCTGGATCGAAGGATCAGATGCGTTCAAAGAAGAAGTCGCTTCTCTTTATCCGTCGATCCAGAAAACATCTTACAACGAACGGAGCGACTGGTGCTAATCTTTTAGCTCTATACGCGTTAGTGGAAGCAGGAGACCATGTTGTTTCGATGCTTCCCACTTATCAGCAATTATATGACATCCCCAAATCTTTAGGTGCCACTGTTGACTTTGTTCATTTGAAGGAAGAAGAAGATTGGCAGTTTGATTTAGAACAGCTGGAAGACTTAGTCAAACCTGAAACAAAGATCATCTGTTTGAATAGTGCAAACAATCCTACAGGCACATTGCTAGATCGGAAAATTTTAGAAAAAATCGCAGAAATTGCTCGTACAGTAGATGCATATGTATTGATAGATGAAGTATATGCGCCTTTAACAGATAATGGTGAATTCTTGTCGATCGTAGATGTCTATGAGAAAGGTATAGCAACCAATTCCCTATCCAAAACCTACTCCATTCCAGGTATCCGTATTGGCTGGACAGCTACTGGACCTGAGTTGGCAGAGGTTTTTCGAAAATATCGAGACTACACGATGATTTGCGGCGGAGTCCTGTCAGATGATCTTGTGCATTGAAGAACAAAGAAAAAATCTTGGAGCGAAACAAAAAGATCATTACAGAGAACCTTGCGATTTTAAAACAATGGGTAGCAAATGAACCGAAAGTTGAACTTGTCGCTCCCAATTACGTCTCTACTTCTTTAGACATTTTGTATCAATTTATTAGAAGAAACAGGAGTACTATTAGTACCAGGAAGTGCCTTTGATTTGCCGAAGCATGCCCGACTAGGTTACTGTTGTAAAAAAGAAACCTTATCGTCGGTGTGTCTCCACGTCAATTAAGGTATTGGGAACAAAAGGGATTCATTCGTTCGATCGAAGCTGATGCGAATTGTCCTAGAAAATATCGTTTGCCTACAGTTATAAAAGTAGAACTGATCAAAAAATACTTAGATGACGGATTTACCTTATCTAAAGCTGCAGAAAAGGCAGAAATCCGACAAAAGAAAATGCATCATGTCCGCAAAGTTTTTTCAAAAGCAATCAAAGATATCGAATTGATCGACGAACGCTATACGATTTTACAAATTGGCAACTTCAAAGAAGAGAATGCGAAGATGTACATCATTCATGACAACGAGACAGACGAATTGTCTTTTACAAACTGCTTAGAAACAGAATTAGACGTCAAATTATTCGAACGTGCCCATAGAAAAATCGAGTTGACCGAAGCTGGAAGCTTGTTGCTCCCTTATGTAAAAAATGTCGTAGAACAATACCATGCCATGCAAGAAGTGCTTGAAACCTATACGCAAGAAAACAATCTTTCATTAAATATCTTAACGATACCAACCATGATCAATTACCAAGGCTTTTCCAAGATTACCGAATTTTTGAAACGTCATCCTGAATTTACGGTCCAGTTGAAAGAAGTGGAAAGTATCGAACTGACTTAAAATGAACATAGTGATACGATCCACTTTGCCAGAAGCTTCCAGGCCCCACGGAGAACTTTTTGCTCCTTGGCCCCACTACGAACTTGTATCAACCTGTGCTAGACTGTGTCGCGAAGCTGGATTTGAACCGAGAATCTCTTATAAAGGATCTAGGACCGACTTGATCATCAATATGATTGCAAAAATCTGTTAAATGTCGCGATCGACATGCAAAAAGGGATCGTAAATAACGGTACACTCTCTCCACACACTGCAGTGTACCTCCAGAATTCACTGATTTACTTTTGAAGGATTCTTTGAAAGATACAGACAATATGTTGACTATCACAAAATACAATCCAAGTGCTTTTTTTGGTACTTCTCTTGATCTTCAACTTCGCCGTCGTGGAATCGAAACCATCATTTTAAGCGGTGTAGCGACAACAAACGGTGTATATGCTACTGCATTAGATGCCTTTCAACACGGGTACCATGTCGTGCTTGCTGAAGATGCTTGTAGTGATCGCGACAAAGAATCGCATCAATTGTTCATAAAAAAGATATTCAATTGGGAAAATTCACGAAACTAGCAGGTGAAGAAGTTGCAACTGTTCGGATCAAAGAATGCCCGATTCAAATAGAAACGTTGGTTCAACGAATTTCAACTAGAGAAGACTTTGCTATTGTAGAATGTGAGATCGTAGCTATTTTTGTAAGAAGGGATTTTACATGATCCAACTCATATCAATGTGGATAAATGGCAACCTCTTATCTATAAATTCAGAGA--TGCTTTCACAGATGAAGCCCAAGAAGCAGCATCCGCTTATTTTCGCTACCCTTTGAAACACAAGGGATGGCAGAACAAGATCAGGAATTGATCTTTCAAGGCGTCTGCACCGTTATAAAAGAAGTAATTAAACAGTTGCCTTCAGACACGACCATTCAATTTGTCTCCTTCTTCTGCGATGCATAGCCTGATATTGTTGGATGAAGAGAAAACACCGTTATCTCGAATGATCACTTGGGCAGATAACCGAGCAGCGGACGAAGCAGAAAAACTGAAATATACCGTGCTTGGCAAAGAATTATCGGCAGACTGGGACACCGATCCATCCAATGACACCATTGAACAAAATCAAGTGGCTGCAAAACAGCCAACCTGAATTATTCTTATTTTGCCGGTATCAAAGACTATATCTTTTATAGATTTGGATACTTTGACATCCATGAATTCCAATGGGCAGAAGAAGTGCTTGACTACTTGGGCATTCGAACAGAACAATTGCCGCAAGTGTTTCCTTCCACCTATCAAGTAACAGGTCTACCGTCAGAAACAGCAGCAGAACTAGGTTTGCCAAATGATATATCATTTGTTTTGGGAGGGGCAGACGGGCCGCTTTCTAATCTAGGGTTAGGCGCTTTTGGTGATACGATTGCCGCTTTGACTGTAGGAACGAGCGGAGCACTTCGTTTTATTACTACTCAGCCTCAGTTCCATCCAGAAATGGAGACGTTTTGTTATCTAGCAATGGTGCTGGCATCTTTGATTGGGCAGGGCACACATTTTTACAGGAAGTCGTTCAATCTGCTAAAGAAAAAGGCGAAAATCCATATGATGCACTGCTTTCGGCTATTGCTTTTGTGCCAGCAGGTGCCAATGGTCTGATTTTTCATCCCTATTTGCTTGGCGAGCGAGCACGCTTTGGGACGCAGATGCGTTTGGCAGTTTTATCGGCTTGCAGCGGCAACATACAGAAAAAGAAATGATGAAGGCGATTCTAGAAGGGATCTGTCTCAACCTTTATCGAATTTTAAAAGGAGTTTGCCAAGAAAATCAGCTCACAGAGATCCGTGCTACAGGCGGTTTTGCTCAATCTCCGATTTTTCGTCAGATGATGGCTGATGTACTGGGTTACCCGCTTGTTTTCCCTACTGTCACAGAAGCATCCGCATTAGGAGCTGTGATTTTAGGCTGGCGAAGCATCGGAAAGATTCAAAGTATCAGTGAAGCACAGGAATTGATAGAATTGAAAGCGCAAGTCGGAGTACAAGAAAACGATCATAAAAAATATCAGAAAATCTATCCATTATTTGTTTCGACACAAAAGCATTTAGCACAGACTTGGAGTATGTCACCAGTCAACGTTTAGCTTCTGAATTGTTATTATCTGATCGGACAATCCGTAATTACTTGCAGCGGATCAAAGAGTTAGTAGAAGAAAACGGAGGTAAGATCATTGCTAAACCAGGTTATGGTTACCAACTGCATATTTTACAAAGACTGACATCAAGGATTTTATGAGTCGGAAGACCGACAAAAGTATATATTGAACCAACTGCTTTTGGAAGATGCCATTCTTTTTATGGATGATTTGGCAGAGCGGTTGATTTCTTATTCACTAAAAATTGTTTCTAAGCATGGTCAAGGGATATGGATCGAAGGGGAAGAAAGAAATCGACGGCATTTTATCATGGATACTTTTTTCGGGAACCATTATGGGAATTCATTGAAAGAATATTTAGGACAAAGTCGCTTTTTCACAGACATCATCATTCTCGATGAAACAAGAGAAGCTAAGTTAAAAGTTTCTGATTTTATCATACAGAATTTGTCCTTACACTTGGCTTTGGGAATCAAACGTCTACGGATCGAGTAGAGTATCAAGTCGCGCAACGCATTGTTCAACGTATTGAGGTAATCGCAGATGTATCGTTTCCCCAAGAAATAAAAATGATCAGGAACTATCAAAGGAAGTAGCGAAAGTTTTGAAACGATTGTCTCAGGAATTTCGTTTTTCATTAATAGAGGATCACCAGCTTTTCAATGGTCTACTCGATCATTTGTCACCAATGATGATTCGATTGAGCCGAGGCATTCGCATTGAGAACCCTCTGACTGAAGAGATAAAGGAAGAAAATCCCAAAGTTTTTGAAGCAGTAAAAACGCATTTCACGGCTTTGAAAAACTATACCATCAATGAAGATGAATGGGCCTATTTGGCTTTGCATCTCATGGCGGCATTGGAAAAAGAAAGAGCTACGCATAAATTGCATGCGTTGATCATCTGTGCAACGGGTTACGGCAGTGCCCAATTATTAAAGAATCGTGTAGTCAGTGAATTTGGAAAAAATATTACAGTGGTAAATGTAAAAGGCTATTATGAGATCAATGAAACAACTTTAAAAGGAATCGACTTGATTATTTCTTCTATTGATCTTTCGACAATGTTTTTTAAAATTCCAGTTTTACATGTCAGTATTTTTTTGAATGAAGATGATGTTCATAAAATACGAAAGGTAATTGGTGAATCTATACCTTATCATTCCTCAGATCGACCGATACCAGCATTTTCTCTACAGCAAAAAAAGCAGATTTACACCGAACAGCTGTCTGAAAAGTTTTTCAAGACTTATACGTACGAACCGAAAAAAGAAGAAGTTCTTCATGATTTGTTGCAAAAGCTGAGCATAAATGAAGAAGAAGGATATATAAGAGAAATGCGAAAGCAGATCCAGCAACGTGAAAGTATGGGACAAATCATATTCAGTGATACAGTGGCAGTCCCACATCCCGCTGTTCCAGTTGGAATCGAAACAAAGATAGCCGTTGCATTGATTCCTTCAGGGATGCAATGGAATCAGTATCAAGGAATCCATTTTGTTTTTCTAGGTCGTGACCAAAGAAATCGTTAGGTTAGTTGACCAGCTAAACGTGCAACAGGAAATTCAGCGATATCCCTGTGAAGAGGTAGAAACGGAAAGAGCCTCTCAATTATTTTTTCTATTGTTTTTTTCCAAATCAAATTTCATTCCAACAAAAACAGGTGATTGGTTTCTTATTTTCCACAAGCAAAAACCTTATTTGCCAACAAGTCGATCAATTGATGACTTACTTAACTCAACAGTTTCCTATCAATCATTTGGAAGACAACAATTAAGTCAATACCTTAGTCAATTGATCCAACACTTATTACAAACAGAAATGAAAGAACAGTTACATGCTGATTGATTACCGCAAAGTAGAAGAGTTAGCAGTGAACGTAACTGATTGTTCAAAATTAGCGCAAAAATACGCAAGATTCGGCGTTGAAGGCTGGTATCTGAACCGTTATTTAGAGTGTATGGTGGACCGCGCACCAATGCTGATTTATAGACAAAAATATTTGATTCCGCTGCTTTTTCGTCGTTCTGATTCAGCCTTTCGGTTATTTGAAGAAGAGTATCGGATGGAGGCTTTCTTTCTACTATTGGAGTGGAGCTTAAAGCATCATCCTGAAAAAATTCTCATCGAAAGAAATGAGAAGATACAATCAGCAATTTCCAATCAATCGATCAGTTCATTGAATGGAACCGACAATGGCGGTATTGGACGTCATAGCAAGGTATTTGACCCAGAATATCCAGAAAACCGGACTCCTAGCAGGTGCAACTTATACATTAGGCGCTCAAAAGAGTCTGACTTGGGATGATGGCCCTCGATTGATCGATATGGTGACGGAGACGAAAAAAATCAAAGAGGCAAACAAAATCGTCATCCATGCAGAACATCAAACAGTGTCAGTCATACGCGGGTTGGATTTTGAGATAAAAACGACCTACGATAAGACAGAAAAGCCAGAAATAAAGGAGAAAAATGGTGTATTGACCGTGAATGCAGTCAAAAAATCAGAAGGTGCGATTATTAGTTTGGAAGACACCTTATCCTAAAGTAGTAGAATTCTTTTTTGGGAATAGTGGACACATATGACAAAAAGCAAGTTGTGATGATCAATACGAAGAAAAAAATCACAAGGCAAGAAATCGACTATGCGATTCATCACGTTTTAAAAATGACACGGGAAGATGTCAAACATGGAAGAACTAGTCAACGGTATCAAAAAAAATGAAGAAGAAGCACGCAAACAACCTCTCCCTAAACAACAAATGACATTACAAGAAATCGATAGTATACAAGCTTTTTTATCTCGTAAAGCAGTAATATCCAGCTCAATTTAACAGATGAATTTGGAAGACTCTTAGATGAGGTTGAAGGTCATTTCATTGGTGAAGCCTAACAGCAAAAACAGGCAGCACGTAAGCGGATGATCATGATTGGGGCAGCAGTTGCCGTTTTTTTGATCATAGTAGGAGGAATAGCGGGGCTGTATTTTCACGGGAAAAATTCGTCAGATGCAAAAAGCACGACCGTAACGGAAACAACGACAAAGAAAACAGATGCGAAACAAACAAGTGAGACATCGACTGAAACAAAAGAAACACAAACTTCTGAAGAAAAAACAGCAGATGATTTGTCAGAGCAACTCCAAGCAATCGTCAATGATTATTCGAAAAAGATGGAAGAAAAGACGCCTGTGTCAAACAGAAATCCAGGGAAATCAGGAGGGCATAGCTGGTTTATCCGCAGTTGCTAACCAAAAAGCACGTGAGCTCCAAGCTATCTCCGACGAAGGGATCGGAAAGTTACGTGCAGCGTATCAGTCAGCAGATAATAAAGACGGTGTAGCCTTAGATACCTTGATCTTGTCGCTAAGATTTCCGACATATATTTGCAGACGAGCGCTTCTCTTCAAGCAGAGTCAACAAGCACACAAGAAACAGCATCTTCTGAGTCTGAGACGACAACACAAGACACAACAGATTCCTCTGAAACTAATACCAACAGCGCGCTGCGACAACCGTTGTTTTGGAAGGAGAAGGCCCAAATCAAATAGCCGAACGAACTGGCGTACCAGTAGAAACGATTTTGTCACTGAAATCCATGTCGGAAATCACACCATTTGATTCGCTTGTTTTAGGGGGGATCTTAGAAGAATCAACCTATGATGACAATGTCCATGTAGGTCATGTCCTATTTGCCATTGCGCTTTGGGCAGTAATGATTTATGGCATCGAACGTATCGTCCAAAAAAATGAAAAAGTCAATCGCTGGGTTAAAGGCGAGCCCTCTGTTTTAATCAAAGACGGCGTCATCAACATGACAGAGTTGGCAAATAACCATATCGAGATGGAGCAGTTGCGAGCAATCTTAAGACAGCAGGAATGCTTTTCTCTTGAAAATGCCAAACATGTTATCCTAGAGAATGCCGGTCAAATGAGTGTATTGAAAAAATCAGATGATGACAAAGATTTGTCGATCCTGCTAGTGGACGAAGGACAAATCCAGCATAAAGTACTTCAATCCAATGTGGCTTCTGGAGAATTTGAAGAAAGAAGGCTATGCAGACGTAAAACAGCTGATTTATGTCGAATGGTCAGAAGAGATTGGGACACAGGAAGAGCTGCTTACACGGTTGCATGAAGCAGGTGCCGATGTGACTCAAGCTACGATTTCTCGAAAGTTAGTAAAAAGCCAAGATGAAAATAAAATAGTACGCTATACATTATTTAACCAACCATCTGTTTCTTCGTTTGCGTACGGCAATTAGGCGTGAGGTTTACGTATACAGTCTGTTCAATTCATGGTTATCGTATTGACTGAACGAAATGGCGCTGATGTGGTAACGGTATATGTGGAAGAATATGGAATGAAATCAATTACTGCAAGAGATCTGGCGGATTTCTGCGGGTGCTCTACATATCCGATTTATACACATTTCAAATCGATCAGCGGGTTAAAGGAGAAAATATTAGAAGAAATCACTGTTTGCTTTGAACGATACTTAGCTGAATAAGCACAGTCTACTTGCTGAAAGATTTTTTTTCTATCCATGAAAGTATCCGTGGAATCATTGCAAAATCTGAATTAGACATGAATTCGCTATTTAAACGGCCATTTTAAGAAGAAAAGTTGCTTGAATCCACCAGTCCGGCATGTCATTGATCGTCAACATCATCTGGCTGATCGTTTCAGGTCTACCAATTGCTCTTGCACATGTCGACTAAGTGTAGGTGCTCCGATATTTGTAGCAGCTAATCAATTGCAAAACAGCTCCCCTCTTATCCTAACTATTGGTATCCTATGTCTTATTGTCTGCTGTATTTCTAAAAAATGGGTACGATTGCTACTGAGGAATTCTTCCATCTATCCCAAGGTAAACTTCATTATTTACCAGAAAAGACAGCTTTTTTTCTCATATTGTTGTTGATCTATTTATTTATTCTGCTTATTTGTTTGTTCACTTTCAGCGCCATCTTGCCTTTATATCTCCCAAAAGTACACCAATCTCTTGAGGAAAAAAATAAGAATCATTACACCGGTTCTGGATGGGTAGAAGATCCGGATGCACCCATCCAACCAATCCAAGAATTTCCTGTTGATATCACAAGCTACCAAACAGTTATGGAAGAAAAAGAAAACATTACATTGACGCTAAAAAACCAAGCTTTCTTACCTTATCCTTTGACTGATTTTTCATTAGCCAGTGGACAAACGCTTTACTATTTGCCTGAAAGCCAACGATTCATCCCTGTCCCGAATGAATCGACGCGATTGGCGTCCTTACAAACAAAAGCAGTCAGTTAGCGGCCGATGATTTAGAAAATCAAGCAATCAGTGATCTGACATTTACTGAGTTGGCTGAAAATGAAGTCTTGGTAAAAATTGCCTATTCTGATGTCAATTACAAAGATGCATTGGCAATGAGCGAGTCTGGTCAGGTGATACGAACATATCCGATGACTCCAGGGATTGATTTATCCGGAATTGTCGTCCAAAGTAACAATCCACGTTTTTCAAAAGAAGATCTTGTACCTACTGGTTTTGGGCTTGGGCGGTTACAGCCAATACCAAAAAGTACCAGGAGACTGGTTAGTCTCTACCGAAAAATATGACACTGCGTCAAGCGATGATTTTTGGTACAGCAGGGTTTACTGCTATGTTGTGTGTGAACGCTTTAATCCGTCAAGGTATGACCTCCGATAAAAAAGTTGTCGTTACTGGTGCTTCTGGCGGTGTAGGCAGTACAGCGATAGCCCTGTTACATAAACTAGGATTCCAGAAAAGAAGAGTCTGTCACATGGCTAAAAAGTCTAGGTGCTTCTCAAGTCGTACGACCTGATGAATTTCTGCCAGAGACAACAAAAGCTTTAGGAAAACAGCAAATCGACTATGTCATCGACACAGTAGGTGGCGAGCAGCTAAGTAGTTCCATTGATCTCTTATAACGGTGCAGTAGCTTTATGTGGCAATGCTGGGGGAATCAAACTAAACGCGACTGTCTTTTGATTCTGTCAATGTACCAATAGATCAACGTCTTTTTTTATGGCAACAGATGGCGGATTTGCTTTATTGATATGTATCGTCGTAGGGTTACTAATCGCTTTGTATCCATTTTATGTGGATTCTTTAAATAGTCTTATGGATCAAAAACGAATGGAACAAGTACAAAAACGAACCGCAGCCGAAAATGAAGCGCAGCGAAAGAAAATGGAGGAGCAAAACCAACGATTAACTGACCAAGGATTCAATCCTGGGGCTGATCCTTTCGATGAACAGAACAGAAATGAAAGCACGACATCCGGCCAATTAGAGGAATGGCTGATCGGAAGTATCAATATACCTAAAATCCAAATAAATATTTCACTTTATGATCGGCTTAACGGCATGATTCTTGAGAATGGAGCAGGTGTCTTACAAGGAACTTCTTTCCCACTTGGTGGAAATTCGACGCATTCAGTGATTTCTGCTCACAGCGGGTTACCCAATCGACGATTATTTACCGAGTTAGATCGTTTAGAACACGGAGATACGTTTATTTTGACTGTTTTGGGGGAGAAATTGGCTTATCAAGTTGGGAATATACAAGTGGTACTGCCAGATGACACGTCTGTTCTAACGATTGAAGAAGGAAAAGACTTAGTTACCTTGCTTACATGTACTATATGATCAACACGCATCGTTTGCTAGTGACGGGACATCGGATTCCTTATAGTGAATCGGTAAAAAACGAAGAAGAAAAAGGAAATCAGGAAAGAACTTTGCGACAGTTGCTTATTCTTGCAGGAACGATAATAGCTGTAGTTATACTGTTACTGTTTATTGGTCGACTGATTTATCAGATCGGTTAAGTAAAAAAGTGCTTGATTTTTCATTTATTATAAGTGATTCAGCAGGAAATCCAGTAAAGGGTGGCTCATTTATTTTGAAACATAAGAAAAAAACACTTACTAGAATTGCAGCTAGCTTCGTCATCAGATCAAAAAGTAAATTTGATGAAACATTAAGTTATGATATGAAAAACTTAGCAAAAACAGTGGGAGAAATAACTGTTCCTCCTCAAAGTGCGGTCACTGAGACACTTTCACTGAAAGCTCCAGAAAAAGAGCTGGCTGGTGTGGTCGCAGGAGGAATCACGTTTCAAGAAAAAAAAGAGAACGTTTCTAACAAAAGTACAGTTGGTGTCGTCAATCAGTTTTCTCAAGTGAAAGCAATCTTGATTCGAAATAGCGAAAAAGAGTCTTCCCCAAATTTGAAATTAAAAAAAGCTTATGCGGATCAAAGCGATGGAAGAAATGTGATTAAGGCGAATCTTCAAAATCCAAATGCTTCTTATATGTTCGGCTTGACTACATCTGTCCCATTAGAAGGAAAAAAATTAGCTCCGGGACATTATCAAGCGGTTGTGAAGGGTGCTTGGAAAGAAAAACGCTGGAATCTATGCAGCGGACCAATTGAATGAAAAGGATATTGATTTAAAAAATCAGCCAGAAACATTTGAGCGATGGCTGATACTTGTTGGAGTCATTAGGTATCTATTTATTCTTTTCGAAACAACTGCTAGTAAAAAACAGCTTTGGTTGTATAGCTTTGATGGTGGTGACACTTTTATTTCCTATCCCTAAAGTGAGCTTTCCTTACCTAGTTGGCTTATTATTGATGTTTCTTTTTTATTTTACTACGAAAAACCTGTTTATCAGCTGTTTGATCAGTAATCTTTTTTTTGCTATCACTGGACTCAGCTTTTTTCTGGTTTTTGATCTGATGGATTATTTAGGAAAGAGACATCTTGGAACAGCAAGTTTTTTTGCACTACTTATCGCATTTATTTTCTATCTATTAGTAAAAAGTATAGACAGCTGGGGCGTGATTTACTTGGTATTGGGAAGTGTTCACTTCCGCTCATCTAATTATCTGCTTCTATCTCTTTTGTCGATAGTCATCAGTTTTTTTTCTTTGTTTTTTTCCATTATGTTGATCAGTTTCCAAGTAAAAGAAAGACAACATCAGGAATCGCTTCAACTGTATCAAATAAATGAAGAATATTACCATCATCTAGAGATTAAAAATTACTCTTCAGGAAAATAAAAAAGAAACGTTGGAATTTTTAGAAATCTTAGAAGATCATTCTGCAGCTATTTTTGAAAAACCGCAAATACAACAGCTAACAAATATTGTATCCCCAGCTGTCAGGGGTGTCTTTTTAAAATTTCTAGAAAAAGCAGAATCGGAGAAAATCCCGATCCAAGTAGTTATTCCTGTCGAAGTGAAAATCTGGTTGTTTTTATTCGCTGTTTATCTATTTTTATTTCTAACGCATTCGATCATCGTGTAGCCGATCAGAGTCCGATTACGATCAATTGCTGGAAGAAAAAGAGGGATTACGTTTTAGTATAGCGAACAAGGCAAATCCGACGAATTTGACGCACATGGCACAAGAAGAAATCGAACTGGTTTACGGTGGTTCATACTCCGGGATTATGGGAGTGATTAGTAAAACAGTACTGGAAAATAACGGAAAAGTCACAGGTATCTATCCGAATGGGCTTTTTGAAACTGAATTGCCTGGAAAAGATGTTACTACATTTATTCCTACAGAAACGATCGATGAAAGAAAGGTATTATTATTTGAAAAGGGAGATGCTGTCCTCGTTTTCCCTGGAGGTCTAGGTACATTGGAGGAATTCTCACAACTTCTTTCTTGGATAGCAATCGGTCTGACGCCTGACAAGCCAATCGGAATATTGAATATTGGCGGTTATTACAGCGGCTTGCAACAATCCATAGTTTGCGGACGGGCAGATGTGCCGCTGACTGAAAAAGGACAGATGCAGGCACAGAAACTAGCAGAAAAGGTAGTAGATTTGCCTGTTCTGACCGTTGATGAACGATTGGTAGAAATGGATTTTGGGGATTATGATGGACTGCCAAGCAAAGATGAGAACTTTCAAAAAGCACGTTTAGCATTCGCTGTACGATTCCCAAATGGGGAGTCAGTCTTAGATGTGTATGCACGGATCGTTCCTTTATTGAAAGAATGCATTGAAGACGAAGAAAATGTCTATCTGTTAGTTTGCCATAATGCCTTGATAAGAGTGATCGCTGTTTTATCTGTTCTATTAGTTGTTTTGCTCATAGGAACAGCACTTCTAGCCAAAAAATACACGACGATCATTGATCCAGTTGAAATGACTGCTCAGCTTTTTAGTGCCACATCTTGGATTGTCTTTATCATGATTGGATCATTTCGATGGAAGCACAATATGGTACATTGAAAAATCTCCTTTATAGAAAGTATTCTCGAGGAGAAATATTAGTAAGCAAATGGATCACATTAGTTATTTATTCTGTTTATTTATACCTTTTAGCTATTATTGTCACTGTGTTGATGAAACTGATTCTTTTCCCTTATGGCTGATTTTAAGTTTAGTGTTGATGATTGCTTGCTTTATCAATAGTTCCGGTGCATCCATCTCAGCAGGAATTATCGCACTCATCCAAAAATGGGAGTGGATCAAATGGAATCCGATCAGTATGTTGAATCTGCAAAACCAAATTAATGAATTTAAAGCAAGCAGTCGAAAGTATTCGAACTTTTGATATGTTAGGTGTAAACCTTTCGATGCCGAATAAAGTTATTCCTTATCTGGATGAGGTAAGCCAGGAAGCACAATTGATCGGAGCAGTGAATACGATCGTGCACGAAAAGGGTCGTTTGATTGGCTATAATACCGATGGTGCGGGCTTCATGCAATCTGTGCAAGAAGGTAGTTTATAAACGAAAACCAAACATTCGCTCAAGTAAAAGAAACATTCGAACAACTCAGCTATCGAACTTCTTGTAAGGTAAAAGTTCGTGACTTTGCCGATACGGATCAATTAAGAAAAGACTTGAAAGAAAGCTGCCTTCTAGTGAATGCAACAGATATCGGGATGGGCCGCTCTTAGATATAAACATGATGCATGAGAATCTAGCGGTTTTTGATAAAAAAGTAGGAGCAAAAGGATACAATGGACTTTGTTGATCTACCAAGCTGATGGAAGGAAATAATTGGGTATTTGTGTTACCACTATTGCTCATTAGTCTATTTATCATGTTCAAAGATTTTTATCTGGTATGCAGCGTCTATTGCAGTTGCTAGCTTGATGATCGAACTGGCGTTAGGTAGTTGGGAAGCTTGCATATTTGCCTTATTTTTTGCTGGATCTTATTGCTTATCCTTCTTTTTGTAGCCGGAACGATGATTGGATATGGTGAGAAAGAGCGGCGTTAGAGCAAGAAGAGCGAATGAAGATCGATCAAAACTTTGAACAAAAACGTACGCAAATCGAAACAGAACATCAAAAACAAAAAGAAAAACAAATCGAATTACTTGAAAAAAAATACCGTCAGCTTAGGAATCGCCAACAAGTAGAAGTACGACAAGAAAATTTGAATGAAGCAGGAATTTTTACGACGATTGTTTGCAGATGCAATAGCTGAAATGGAGAATTGGGATGAATCTGAACAAATCCAGTTTATCAAAAATTCATTGTATTCATTACCTTTGACAGGCAAAGTAGCATTCATTGCTGGAGAAAAATCAGCAGCTTATCTTTCTCAGACATTGCTGGATGAATGGAACAATGAACTTCCCTTTACGATGGTTTTAAGCGATGAATCTGTTGCTGGTCAAGCTGGTTTTCTGATAAACGATCAAGGAGTTCAGTATAATTTTCTTTTCAGCAGCCTTGTACAGATCATTTATTCCGAGTTAGCACCTGGAAGTAAAATCTCCGATAAAGTGTTAGAAGAACAACTAGCTATCGGGCGCACACCGATTCGGGAAGCAGCTTGTAAAAACCATTCCACAGTCCGGCACCTATGTTTCAAAAATCGATATCCGATCTGCTTCATTAGCCCGTTATACGCGGGAAAAGCTGGAAAAACCGATCCTGCAAGAATGTAGTGCGAAAATGACAGCGCAAGATCAAGCTAAACTAGAAAAAATATTAGAACAAACCGATCAGGCAGTGATCGCTCAAAATAAAAAAGCTTTTTTTGATTTGGATACTGATTTCCACCGAACTTGTTATGAAATTGCAGGAAAACGAGAGATTTGGGACTGGCTGGAAAGTTATAGTACGCACTTGAACCGTTTCAGATGGTTGCGTTTGACGATTTCAGAATTAGATTGGGGTCGCTTGGCTGAAACACAAGCTCTTTCGCAGCTTTCCATGCGAAACATCGCAAACAGAATTCACGTTCAAGCACCTGCTTTACCTTGTGGGGCAGAATTAGAAATCAATACTGTGCCCGCTTTTCCGAGTCGATTAGAACATTTGGAACAAATGATCCAACTACTTGTTCGTGAAGGATTTTCTTGAGCATATGCGACAACTGTCACAAACTAGTCAAAGATTCATTTAAAATGGTTTATTGAAAACAGGAACAGTCTCGAAAGAAGAAGTGTTCGTTTCCAGTGGTCATTTTGAAAATGCACAAACATTCGCTGCTGAAACTGGCGTCCATGCGTGCAAAAGCAACCAGGAAGTTGCATCAAAATCAGATATCGTTCTTTTAGCCGTGAAACCAAAAATCATTGAAAAAGTATTGAAAGAACTAAAAGAATACAGCCAGAAGGTCTTATTCATTTCTATTGCTTCAGGAAAATCATTAACAGATTTAGAAACAGCGCTTGAAGATCCTCAGGCCTCCATCGTACGTGTGATGCCGAATGTCAATGTCAGCGTAGGAGCAGGCGTTTCTGCGATTTGCAAAAATGAAGCTGCTACGGATGAACAGCTTCAACAAGCCACGATAATTTTTGAAGCAATCGGTAGCGTCTATCCTTTAGCAGAAGCAGATTTCAGTACATGATCGATGCGATGGGACGGACTGGTGTATTAAATGGTTTGTCCAAACAGACAGCAACTGAAATTGCTGCAAAAGCAGTTTCTTCTCCTGGTGGTACAACCGTTGCCGGTGTAGTTGCCCTAGAAGAAGCAGGATTCATCCCAGCAATCATCTGTCTTAGTTTGGAAAATACCCGCTTTTATTTTACCCGGACCTGCTGCTGTATTTTCTGCGTTAACAGCAGATGCACACGTATTGCTTTCCCATTCTGTCACAACATTAAATGAAGCATATTACTGCTTTGGCAATGGATTATTGGAAGTTCTTAGAAATGTCTTTTTATCCATTACTAGTGATTTCTCAAATGAAAAGTGATCCTTGTTGTCTTGATAAGCTATTTTCCGATCGTAGTTTCTTTTTCGGATACATTGAGGAAAGTATCGAAGGAGCAAATCATCTTTTTGAAAACGATGGGAGCAGATACAGGGAAGATTTATCGAATATATAAAATACCAGCGGGTTTATCCGGATTCTTTTCCGGTTTAAAAGTGGCCGCTACTTATTGTGTCAGCGGAGCAGTCGTTGGAGAATGGCTAAGCGCTCAAGCAGGCTTAGGGTATTATATGATACGCGTAAAAAACAGCTACCAGATCGATCATTTGTGTCATTCTATCTGTTCTAATTATATGATACATCCCTTTGTCAAAGGCTGATTACTGATCATCCAGAATCATTCGTAAAAGTAAAAACGGCAGCTGAACTACATGATAGGAATAAACTATTGATCGTTGCTGTAACAAAAGAAAGTCGGAAGCATCATTCAACGTTTTGAAGCAAAGGGACTGGCCATTGCTGAAATGAAGTTTGAAACTATGACTCCTGAATTAGCAAAAGAACATTATCAGCACTTGACTGAGCGCAGTTTTTTTGATGAACTGATCGATTACATGACTTCCGGTCCTGTCGTTTATCTTGTGCTGGTCGGCGAGGAAGTGATCGATATCGTCCGTAAGATGGTTGGGGCAACAAAAGCTGCCGATGCTGTTCCAGGTACGATCCGAGGAGACTACGCGCTGCCGGGGACTGAAAACATCATTAGGTGAATTGGCCAGAGAAGTCAACCACACTTATGGAGAAAAAAGCAAAAAAGCTTCGGAACCAGATAACTCGGTAGCAGAAGAACTTGGAGATGTTTTATTCGTTACGATGATCAACCTGCAGCGTGAACAAGGAAAGAATGTCAATGAAGCTTATCATCTTCAGACACCACCAAAAATCCACCGAGGAGATTTATTTCAAAACGGAAATATTCATATCAGTAAACACCGTCGATATGCGGAAGTTCCTGAGCATACACATGATTTTGTTGATCGAGTAAGTCGTATCGAAAAAGCGTTGGAGGAAAACAAAACAGTCACAAGTTTCTACTCTCCACGTCATCACCAAGAAAGCAATTATGAACTATTCAGCGCTGGAGGGCGCAGGAAGTATACGAAAAAGATTGGAAGACATGCAGAATTTGTTGTTGCTATCCTTGACTTTGGCATCAACAATCGATCCAGGAACGGCTTACGAATTAGGTGTGGCAACTATGTTGAAAAAACCGATGATCATTGTACAAGAAGAGACGGTACCTACGAACTTGATGATTAGAAAAACGTAAAAAACCTGATAAAAGCTTCTCCTGAAACGACGATCGTCGTTTCCGTCAACGGTATCGCAATTACCGGTTATCTAGACTCTGCCAATGCAGAATTCTTAGATTTGAAAGAAGTCGTTTTTCACGCTTGTGCGAATGCTATGCGTGCTAATCATATTTCAGAAAGTAGCTAGATATTAGAATTTGAGAAAAAGAATTATGTAGTGCTACCTAATTAGGTTTGTCTAAATTTAAAACAAGAAATTATATCATAGAATTAAATAAAGAATTTACTGAATTCAAAACAAAGCCAGAGATCCAAATTTCAGAAGAAGCAGAGATCCATGTCGAACGTCTGAATTTGACGGATATCAAAAATTTAAGAAGAATCTACTTTCAACGATCAAAAATTGCTACGGAACGTATTATTTGGGGTATATTTCGGGGTCTTTAATGGTTTTTCTATGCCATTTAGAGAAAGCGTCATGAAGTTCAATTTAAAACTGTCTGCAACAAAACGAATCAAATTCAATTTGCTAACCACTATTAGTTTGTTGAGGGCCTATCCTAAAGAGCAGATCATTGATGAGATTTCTTATATCATGTTGTTTTTGATCACGGAAGAAGAATTTGAATTAGATGGCGCATTTGGACTTGCGGAAGCTCATTTTCATGATATCCACATGATTAGTCATCTCTGAAGAAGAAAGACTATATATACGAAAAGAACTTCATATGGGTATGATGCATGTCAATCGAAAAAATTGGAGTATCATATTTTGAAGCACCGATTCATGTCTGTATTGATTTTTCGCAAGGATCTGCTTATACCGATTACATTATTTCTCAAGTGAAAGGATTTAAAAATTACAATATTGTGATTGAGAGTCGAATTTGTTTACTTGAAAAATTTAATAAAGAACAGAATCCGTTGCCATCGTTTATCTTTCGATGCCTAATTGCAGTGTTTGTCACGCTGTTCGTCCACGATTGGAGGAGCTGCTCACCCATTATGATATTCCGGCACTTCATCGGTTCATCGACTTTAAAAAAATCCGCTTTTACATCGATTGTCGCGCCAAGCGGAGCCGGTAAGTCAACATGCTGAAAACTTTAACAGGAGTCCAGCCTATGACTTCTGGAACGATCAAAGTAGACGATCAAAAAGTAACGGGTCTCCATACAGCATTTAGTTATATGCCGCAAGAAGATATGTTACTTCCTTGGCTGAGCGTCTATCAAAACGTTACGTTATATCAAAAAATCAATCATCTAGCAATTGATGAATGGATATCTTTGGGTAAACGGCTATGAACATTTTTTGCCGGAACAATTATCTGGCGGGATGAAGCAGCGAACGGCCTTGTTACGAACAATCATGAATCCTTCCTCTTACTTGCTTCTTGATGAACCATTTGGAGCGTTAGATGCTATGACCAGAGGGCAGATGCAAGACTGGATGCTGAAACTGCCTAAAAAAGCAAAGCGGACTACTTTGCTCGTGACACATGATATTGAAGAAGCAATTTATTTATCAGACAGGATTCTTGTGTTTTCCGCCCGTCCGGCACATGTGATTGAAAACGACGGTCACGTGAATGGCTAC
>JRL_54I_S18_L006_R1_clean.fastq.samout
CCAATCAAGTATTCAGTCGTTTAGCATTTCTTCAACATCTGAAATGCAAGAAAGCACTGTACCTTCTCTTCCATTAGAAAACTCTGACAAAGCACTTCTATTTCTTATTGAATTCCATTATCGTGCTTGGCGAAAGCTTGGTCAGGAAATCGGCATTACGATCGACCACACATTCAACGAACAGCTAAAAGGCGTCAGCCGAGAAGACTCAATCGAACCAAAAGATGTCTTCCCCGGGGTCGTGCCTTTACTGGATTCTTTAAAAGAAGAAAAAATCAAGATTGCTCTTGCTTCTGCAAGTAAAAACGGGCCATTCCTACTTGAAAAAATGGGTCTTACACCTTACTTTGATGCTATTGCCGACCCGGCAGAAGCAACAAACGGAAAACCTGCGCCAGATATCTTCCTCCTTGCAGCAAAAGCTGTCGGACTAAAAGCAGAAGAATGTATCGGGATCGAAGACGCGCAAGCCGGTATCCAAGCCATCCTCTCAAGTGGCGCTCAACCAATTGGCGTGGGACGTGCTGAAGACCTTGGAGAGGAGATAGAATATCAAGACCGTGCGCTCTTATATGAAATAAAGAAACTGATGGCTGATGGCTCCTATATCTTTGCACAATTTATCCGTCACTTCCTGATTTCTATCTATGGTGTCCTCTTTGCAGATGATTTCTAGGAGACGTAAATTAGCAAACTGGGTGATTCGTTTGGCGAATATCATCCAGACGATCCCTTCTCTAGCCAGTATTTTTGTATTCCCTCTTACCGATCATCAAGAATACGTATACCGGGATGATCCAAGTAGACAAAAACATCCTTGATGTCGGCAAAGGCATGGGGATGACTGCTAGACAACGACTATTCATGGTAGAGTTACCACTCTCTGTTTCTGTTATCATGGCAGGCATAAGAAACGCGTTAGTTGTTGCCATCGGGATAACCGCGATCGGTGCTGGTGGTCTTGGAGATATCATTATCCGAGGAACCAATGCAACAGAGGGCACATCGATTATTTTAGCTTCCCTGGTCTTGCCAGCAATACAGATGAAGACACCATTTCGATCACAGGTGGAATCACTTCAGAAGCACAGATCTTAGCAAGTCTAGTTGCCGGAATGGTTGAACATTATACAGATAAAAATACCGCAATCATCAACAATCTGGCTACTACAACTATCAACCATCAAGCGATGATGAACGGATGCTTCAATTTCAGCGGCTCGCTACACAGGAACAGATTTAACGACTACATTGAACCTTCCTCCTGAAAAAGATCCGAAAAAAGCGTTTGCTACCGTGAAAGATGAATTTGAGAAAAGATACGGTCAAACGTGGTTCCCGTCCTATGGTTTTGAAAATACGTATGTCTTTCTTGTTCGAAAAGACACCGCACAAAAATACCATCTATCTAAAGTCAGCGATCTGAAAAATGTAGCGGATGAATTAGTAGAGGAGACGGTTATGACGGCTTCCAAGAAACTTATGGCTTCTCCTTCAATTCGATATTACCTATGCAGATTGGACTTGTTTGGCAATTCTTCCCACCATATGATGCTGCTCCAGTTGTAGACAACAAGATATTAGCTGATACGCCTCATTTAAAAGAAGCCTTAAATAAGTTAGGTCATACCATCAGACGGAAAAAAGCTTGAAAACACTGATGCCCATCTAGTCAAGGTCTACACAGCCGGAAATACCACTATTGTCAACGTAAAATAAAGACGGCGGATTAGGAGACGGGATTGCACGTATCAAAGCACCTAAGAAAAACCAAGATCGGGATGCAGTTTATTTGATTTTCGAAGAATCGATTGATCCAGAAGTTGGGATCAGACAGCTATCCCAATTGCTGCTATTTTGCCAATTTATCACCCGACAGAATCAACCGAGGAACTGCAAGAGATTCATATCTATCCTAAAAATGTCGGTTATCTAAGAGATCCATACTTCTTCAAGTATGGACGTCAAAGAGGAACAACTGAAAAAGGATAGATATGGCTCCTGCTAATGACTTGAAAAATCAATGGATCAAACCAGCAGACAATGATCCTTTGAATGACAAAAATGTAAGCAAATTCATTTCGGATAAAGAGGGCCTTGTTACGACAGGAGATGGCTGAATTAGAATCCGGGAAAGTTCCAGTCTCTGCCTATGAATCCGCAACACCACGTGTTTATAACCCGTAAAAGAAACAACGGACAAACCGAAAGAGCCGAGTGGTCCAAGCAATCCAGAATGGTCCGTATTCCCGCAAACGAATGAAGCAAGAACGTTGATTTCTTTACTAGGAATTCTTTTATTGTTAGGTGCTGTTTTATTAATAAAAAAAGAACGGGGAGAAATTTTGATTTGTTTGACGTAACGGAAGTATATTACGATTTGATTCGAGATAATCCTTAACACCGGAACGACGGTCTTAATTCTGCCGAAGCGATTGAATGGATTCAAAAACGGCACACAGAAAGTTGGTTTTTAAAATATCGACTGACGGAAGAAGCACCTTCTTCTAGAGATAAAGTCTATCTTTTACTTATTCGCCAGCTCATATTTCCAGAATCGCGTCTCCAATGGTTGTTATGATGCCAGTGATGATGCCTGATATTTGAAGGTTTCCACAGAACTAGAAGCGGATGATTTCCATAACAACACAGCGGTTATTGAAATCGGAGAAGGAGTAGACAGATAGAATTGAGTGGGCAACAAGCGGACAAGCAACAGAATTTGTCGCAGGAAGAAAAACATGAGCAACAATTAGCAGTGCATGAAAAGAAAAATCAGACGCATCATAATCCCAGGAATGGGACAAGTCAAAGATCCTTTTGAGCAAGCGGTTAGAAATGTCCAAAATCCAGGAAAAGAATATTACGAACAATGAAGAAATGGAGCAAGATGACCGATTCTATCTTGAAGTGTATGGTCGGATGCTCGCTTATGAAGTCGTTGAGAAAAACAAATACATTAGCAATTTGTCAGTTCGTCAATCGGAAGCGGTGTGTTTGGGATCACAAGTGATCTGGCTAGTTCTGCAGCTCCAGGGCCAGCGATCCTTTCATGGATAATCGTTGGGATTGGAGCTTTGGTATTATCGCTGAATCATTTAGGAGAAAAGCGTCCAGATCTAGATGGTGGTATTTTCGGTTACGCGGAAGCTTCATTTGGTAAATTAGGTGGCTTCAATTTGGGGTCTGACTTTATTAGTAAACAATGGAGTAAGGAGCGAGCGTCATCAATACAATCGTGACGATCTGTAAATTAGTGCCATTATTCCTATTTTTAATATTTGTATTTATCGCATTTAAAGTGAATATATTCACTGCTGATGTCTTGGCGATGCTCCCAGCAGAAACAACGATGTTGATGGCTCGAGACGGTCTGTTGCCGAAAGGTTGGGGAAAAACGAATAAAAAAAATGCCCCAACTTATTCGTTAGTTGTTACTGCAATCTTGACTAATCTATTCTTATTGACTTTCTTAGTTACTGATTATGCCTATCAATTTGCCTATTCTTTATGTACAGCGGCAATTTTGATTTGTTATCTACTTGTCGGGATCTATCAAGTCCAGTTTTCTTTAAAAGAAGGAATCAAAAAACAAGTAGTGATCGGTGGGATTGCTGTAGTTTTTGAATTGATGGGCATCATTTTAGCAGGATTTTCTTATGTCCTTTTATGTAGTATTGCCTATCTTCCTGGTTTTTGCTTCTACTGGATCGCTTGTCGTGAAACCAAACATCAAATTACGGGAATATGCGATTGAACAGTTGGGAGGAAAAGACAATATTGATTCTGTCCTTCCATGTGCGACTCGGCTTCGTATACAAGGAATTGACGCGTCAAATCGATCATTCAGCTCCGAAAGAAAAGCTAAATCCGATCGAAAAACTATTTGGTTATATTAAAAGGTCTGGTTGTTTTAGCGACTACGATTGGCTGGCTTAGTGAAACAAGCGGAACTTATCATATTTTGTCTGCTGCGTCGAATGCCGTCTTTTATTTTCTGCCAATCTTTCTTGCTTTTTCTGCTGCCAAAACGTTTAAAGTGAATGGATATATTGCGGCTGTCATTGCTGCAGCACTGATTGAACCGAATCTGACCTCCGGACCGATCAGTGGCGCAATCATCGCTGGTGGTTGGAATATTTTGGTAATATTTGGTATCCAATGGGCTGTAAACCCTGTCATGATCAGTAATATCTCTGCTTATGGGTTCGACCGAATCGTTCCGTTGACAGGAGCAGCCAATTTTGGAATGGCTGGTGCAGCTTTAGGTGTATTTCTGCGAAGTAAACGTTCAAAAACCCGTTCGATCTCCGGTTCTGCTTTTGCTTCGATTTTACTCGAACCAACTGTTTACGGAATTGCGATCCCATTGAAAAAACCATTTGTTGCTGCTTGCATTGGTGCAGCTGCTGGTGGAGCTGTAATGGGATTTGCCCAAGTGAAAGCGATCGCTTTTGTATTTGGTAGTCTGACCACATTGCCTGCATTCATTTCCGGTACTTTTTGGACTAGGCTATGTTTCAAATGGAATCAACCTTTATTTAAAAGGAAAGATACGTAGTTTAGAAAACTGATCACCGAATGGAGAGTAACTGAACTTGATCCAGACAAACATCAGCTCATCCTCGCATCCAAAGAAGGAATTAATGTAGCACAGGTTCCTCTCCTGTCACCTTGTATAAACAAATTGAAGCTGAAAATGTCTACACCTATAAAAATCTAGTGCAATCTAAGCAAGTACTTGCCGCTTTAAAAGAAGCAAAAGAAGTAGTGATCTTCGGTGCTGGTTACATTGGATTGGAATTAGCAGATGCTTTGAGAAATAAAGGATACATTATTCATCTAGTTGATTATATGCCGAATGTTTTATCAAGATATTTCGATAAGGATATGATCAACAGTTTTCAAAATCAGCTGCAATTCTGCCCAAACTCGTACATTGTTAAAAGAAAAAGTGGCTTTGTATGAGGATGAGACTGTGATAGTCAATGAATATCTGCAGACAAGTGATCCGGTCTATGCGATTGGAGATATCGTCCCAGTCAGTTTTGACAAAAATAAACGGCATCTCTTTTTACCTTTAGTTACTCGAGCTGTACATATGGCAAGAGCAGTAGCGCTAACTAATACCGGTTCGTGTTCAGGAGAATTTGATCTATTTCCACAATACGACGAAGAAAACAAAACAGTAAATGGCCAAGAATTCTTATTATCAGATTTGAACCTGCTTGCGGATATCGTGAAACACAAAACTACGATTCCACAGCTAGCAGTTGAGGATTTTGGATTTCTGTCTGAATACACACCTTCGGCAGAAGCTGTTGGAGCAACGCCTCCTGCCATTTCTTATGATCCATACACGTATGAAAATATCGTACCTCCAAATGGTGGACGTAGTGCAGTCAATGGCGGGAAGCTTGTCCAACTAACTGGGGCTAACCAATTGCCTAATTGACTGCTACTTATTTGAACGATGGTTCAAATGATCCTTGGAAAGGTGGCACGGTCCGTTTTCATTGGGAAAGCCATGTGAAACTAACAAATGTGGCGATCATCAATTTGCCGGAACATGTATCAAGCAGTGATGTATTAAAAGCAATTGACTGGAACAACGCCTACTTGTATATTGCCGGTGCCCCCATCAAGGTTACTAGCGGAAGTTTATTATCAGCAGGAAGCCATACCTTGCGTTTTGTTCAATTTGATGTTACAGCTAATGTCGCGAAGATGACAGAAAACGGAGATAAATATGATACGAGTCCAAACAAAATTTTGACCAAGGGTAAATTACAACCTTCTATGTCTAAAAAGGCCGTTTTTTCTGTTGATTTTTATGATTCGAATAATATTATCCAAGATCGTATGTTCTGGCGGAAACTTGAATCCAGGAGCATATGCATTTTCTGCAAGTGCAGAGATAAATACGTGGAATAGTTACATCTCACAGGCTCTACCAATAGTCGGACATTGACGATGGGGCTGACTGAAGGACGTTTTGATCAGTTGCCATTTAGTCGCTTTGATCGCGTAGTCAACTATTTTACAGGAAAAAACGTTACACAAGGAGCAATACTGACTCATACTCCAGCAAGCACAAGTGGATTGAATCAGACATTACCAACAAACTTAACAGCCGATAGTCAGTGGGGAAAGCTCCTTTCTTCTGCATCGTACCAAGTCACGGCCAATTGGTCAGCAACTGAACTAAAAAAGGGTTCGATCCATTACAGGCTTTATTCGAAAGGAACAGGATGGACAGATCAACTTTTCCAAACGATCCAATCAAATAACGGGGGTGTAAATACAGCTACTTCTACACTACCTGGTGGACGATGTACTTACTAACATGTATCCGTCTTTTGCGTACAAATGGCAGTCTGAACAAGCTGGAATCACCACTCTTCCTCAAATAACAGTGGCTAATTTTCCATCTGTGAGTGCAGATAGTCAGCTAAAAAACCTTAGCAGACAACCAGGAGATCCCCTGTCTGCTCTATCAGGAGATACGATTCAAGAAAATGTGACATTCACGTTAACAAAATCTGGGGATGCGATAACCGACAAAAAAATCACGATCTCACTTCCTGAAAATACTACTTATATCAATGGTTCCTTAAAATTAAATGGTACAACTATCGCAGATACCGGCATTCAACAAGGAGTTTCTGTCCCAGCAGATCTATTGAGCAAAATAGGAGATACCATTCATCTTACTTACAACTATCAATTAAATACTGTAGATACTTCTTTACAATCCGTCTATTACATTAGCAGATGGTGCTAAGCTTCCTAACCCAGTTGTCCAAACATCTGCTAAAACAATTCTTGTCCCCAAACAAGAATTAACATTAGTTAATGTACCAGATGATTTTACATTTGGTAACGATCTCCCCAAACCGTTGAAGACAAGTTTATTTAAGATGATCAAGGTCAAGAATTAAGCGGAACAAAATTATACTTCAATCATTCTGGATCAAAGCAATTGATTCAGCAAGGTCAAAACACGTTGATTTATGAGAGTGATGGAACAGCTAAAGGAGAGGTTCTCGGTTCAGGTACGATTACATTTTATGATCTAAGATTGGTCTTGTGGACAGTCTGGCGCTTGCTTTGGAGAAGATATTTATGAGATGTTTTCAGAAATCCGTCAGTTAAAAAAAGGGGAAAACTGCATAGAGGTTCATCAGAGATTCAAACGTGGTGATAATGAGATGATCTTCAATAATCATGTGTCCGATCACACCGAGCTATATGGAATCGTGTAATCCAAAATTAAACGAAGAACGCTATTTCCGGGATGGGTGGAGGCGTGTTGATCAAACCGATTCTTGATCTTATCGGCGCCCATTCTGTTGCAGGGATTTCAACAGTTGCGGTATTCACGATGTCCATTGTTTCGACTGTGCGACAAGTATCAAGCGGGAAATCACTGAATTGGCAGATTGTCGGTTGGGTATCTAGTGGAGCTGTTGTTGGAGGAGTAGTCGGCAACATTGTATTCGAAGTTTTTTTACAGTTATTTGAAAACGAGAAGCATGTGCAGCTGATCCAAATTTTTTTGACGGTATTGACCTTGGTTTTTGCGTTCTTCTACACCAAGCATCATCAGCCAAAATTTCATTTGACGTCATGGACTTGGTACCTTATATGTGGGGGGGTTCTGGGCTTTTTAGCTAGTTTTTTAGGTATTGGTGGTGGACCAGTCAATGTTTCTTTGGTAACGATTGCTTTAACAAGTAGCTTTATGCGCTTTGATTTATCTATGTTGTTTTATGTTATCCCCGCTGCTGTTATTGGAGGTTTGTGGGTTTTGTCTCCAAAAAAAGTGACCTTTATTTTTCAAGCGATTGTCATAGCCTTATGGCGCATTCGTTTCTCTTGATAACGAGACGCAAGGACTTATTCATGTTTCAGAAGTACAATCCGGTTATACGAAAAATATCCATTCATTGTTAAAAGTCGGACAGCCAGTAACAGTTCAGATCATCGACATTGATGAATAAAATCGTTTATCTTTAAGAACGTTAGAAAAAATTCCATATCGCAGAAAAAGGTATTTCTATCGTTTATCATCATGATCCGCAAAATCCTGGTTTAGCGGTGGCTTATAATTTTGCGTTGTCTCAAGCAGATGAAGGAACACGTTGTCTCGTCACTCTGGATCAGGATACGAGGCTAGTCGACGATTATTTTGAACTATTGCGTAAAGTAACCTTTACAGATGAATGTGTTGCTGCAGTTCCGATGATTTTTTCTGGGAGCCGACAAGTTTCTCCCCTATATTCAGTTATATCAATCGTACAGCTCAAGCAGTAGAAGTTGAAGGCCCAACAGCTGAACGAATCATGGCAATCAATTCAGGTGTTGCCTGGTCTGTCAAATTTCTAAAAAAGATTGGCGGGTTTAATCCTGCTAAAGTGGATCAGTTGGAAAAAACTGTGGAGATCCTTCCTGTACGAATGGAACATGATCTTTCGGTTTTAGACTATGAAAAAGTTTCAAGTAATCGATACCGTTCTATTTTACAAGCAGAAAATCGATTTTATCATGAATATGATCAAAGGCATTTATCCAGAACGGAGAGTAGCTGGCGGAAAAAGCATACTGAATCAATTATCACTGCGCTTGAAAAAGAAGATTACCAAGTTCTCTACCGAAATGGCTACATGAATCAGGAACGGCAAATGGACGTTCATTGCCTATAAAGTGGATATGATCATTTTTACTCCTTTGCAAGAATCCGGGTGGGACTCTGTATTAAACAAAGCGAGCAGGGATCCCTGTCATACTTGCGACAGACATATTCAAACGAATGATCCCGAGCTTTTCGTCACCCACATTGGCCCCAGTTTCAAAGCAGAAGGAAATCGGGCGGGTTTATTTGTCAGCAATCACTTCACAAATTCAAAGAAACAGGAAATCAGAATCCTAGAACTTGCTGGTTCAGAGAACTCCACACCGACCAAGCTACGCTCCGAAGGATTTTTGGAATCAATCAATCGTAAACCAACCCTAAAAAAAGATGGAACCATCGACCATAAACCTCCGATGACTATTGTTCACCGAATTGTCGGTGATTTTATTCGGATGAAAGGAAGACCAGATGAAACGATATTTAGAAACAAATGATTTATCCGAAATCGATGTATTATACAGCCATAGTGATGAAATGACTCACGGTGCTTTAGCTGCGATAAAAGAAACATCAATCAAACCTGGAGAAGATTTGATCATTGTAACTATTGATGGACAAGAAGATATGATCGAGAAGCTACGCTCAGGAATCGTCAATTGTGTAGTCGAACCTAAAGATATTTTTATAGTAAAAAATGCGATTCAGCAAACAACAAAAGAATTGTCCAATCGCTTTGACTTCAAGAGAGAACAGCAATCTAGTTGTATTGAGCGATGATGATTTCAAAATCGAACAGATCAAAGATGTATTATTTGGTAAGCTGATCAAAAGAAATGTGCCAATCAAAAATATCCATTTTTCCGAATCAGAACACGCTCTAGGTGGCAAAGCTCGACAAACTGCCGATTTGGTCAACGGAATCGATCGTGAAAACGCGAAGAAAATCACAGGTAAGAACCGTGATGATCTACGGATTGACTGCTGTATCTTTTCAGCCAATTTCAGAAAGCGAATCAGCGAATCAGCGAATTTTAACGACAAGAACAGTTTGAAGAATATTTTGCGGGAAAAAGAAAAGAATTTGATGTTCCTTTATCTATAAAGAGAGGTACGCCTTTTCAGCAAAATGTCTGGAAAGCTTTGTCGACCATTCCTTATGGAGAAATCCGAACGTATAAAGAAGTAGCCGTTGCTGTTGATAGTCCGAAAGCTGTGCGAGCGATTGGGCAGGCAAATCGAACCAATCCATTGCCAATCGTTATTCCTTGTCATCGAGTGATTTTACGGACGGCACCTAAAGAAGCAACTACGCTTGCTTTTACGGAACTGCCAGAACTGCTTATTGATTTTTCTCATCCAGATAATTTAGAGAAAATCCTTTCGTATAGCTTATTTAGTCATTGGCACGACAGGTTATACACAATCACAGTTCCAAGAAATAAAAGAACATGCCAAACATGTACCTGTGATGTATAGTGCTAATTTTTCGTTCGGTCGAACTGATTGAAAAACATCATAGTCGTAAAAAAGATGCACCATCTGGTACTGCAAATATGCTGCTTCAAACAATCCAAGAAGTGCAAAAGCTGCAGCCCGTATACAACTGGCAAGGGAAAAAAAGAGAAGAAAACCAAATTGGTGTACACAGTATTCGTGCAGGTTCTTTACCTGGTGAACATGATGTATTGTTTGCTGCTACTGATGAAATATTTACGATCAAACATGAATCTTTTTCTAATCGAATCTTTGCTGCAGTTAACACAAGTACAATTAGCAGCAAGCAGCTGCAAACGTGGCAATGATCTACTTGTCAAAAGGAGAATTAGATTTTGCGAAAGTTTATGTGGAGCGTACACTTAAAATATTGAGTGAGACCAGCCATTTCTGTGACCAAACCAGATGCTGCAAATCCTGAAGACGTTGTTCCAGTTCCTCCTGTTGATCCAAATGATCCTGATACTCCTTTTACACCTGACGAACCAAATCAGGGAACATCCGGATTACTGACGATTGACCAGGGATTGGCACATGGATTTATTCATTAGGAGAGAATGTGGAACAAGTGGAATTATTTGTTCCTAGCTTCGATGGTAACCTTGGCACGCAATGTCATAGCAACGGGAGTCGGTGGGACAGTAGGTGGCGGATTAAGCATGTTTTGGGGCGCAGATAGCCGTATTCCGGCATCGGGAATGTTTGCAGTCGCTACGATGACTATAAATAAACAGGTACTCTATCGGACAAATGAATTTTTCCATCAAACAGATACTTATACTCCGATTCGATTGCCACAACATTTTATTGGGCAAGAAGAATATGAGCAGCTAATCATGGTATTTGAAAATGTCTCATCAGAAACTGAGCTTTCTTATATGAAAAAAACAGTAAATGAATCCAATGAAGTAGATACAAACGTCCATTGAAGAATCGATCAAAATAAAAGATTTTGAAGGTGAATTTTTCTTGATGACGAGAGAAAAAGAAGCCTATGAACGGTTCATTTCACTATTCACTGATCGATTCAATCAAGCATTTCACACTGATTATGCCACTAATATTTTTGAAGACTTTGAAAATAGCTATTCGTATTCGGTTATTTCAAATACAGACGTATATAATTATCGAGTGTATTTAACTATTGGATTGATTCTTTTATTCCTTTTGTTATCATCTATTGATGAATAAAGAAATCAGTTTATTGTTGAATAATGACTTTTCATTACATCAAGTATTGTGGTGTTTATTGGGGAAAAAGAAAATCATTATTACATTCATAATTGCAGGAATCATTGGTGGTTTTATTTTTATGTATTATAAGGAGCAATTTCTTTATTTGTTCCAGATGTACGTTTTCTTGTTCAGCGGAATATATGGTATCTCTTTGATTTCTCTTTTATTAGTTGAAAAAATTTTTACATTTGGATTGTTGTTTTCTCTTCTTTTGACCGTTGCCAATGTCGAATTAGCAACTATCGTTTTTTCTTCTTCACACTATCATGTATTTTATCCAGTAACCATCGGGAAAAACCACGTGGATTTTATTTATTCCAATCGTTTTGCATCAGCAGCAGATCAGGAATTATATGAAACTTTGAATAAAAACGGAATATTAGTCAATGTATCAGATTACTTGAATGAAGAAAATGAACAGTTTGGCAGAGGGATAAAAATAAATCTGAATTATCTTAAGAAATTTCCTCCTGAACGATATAGACATACAGATTTAAAAAATGACCTGGCGCAAATAACAGAATATTATCAAGAAATCAGTGAAAAAGAACCGAAATTTCTATTTATAAAAAACAATCAACCCATTTATACATTTATTCCTTCTATCCCCTGGATCGAACATTATCCGGTTGTTGAAATACTGACATTGAAAAACAGTATGTATTTGGAAAGAAATATTCTCAGCGGAGAAATCTATCCACCGTTAAAGATCAAGATAGGCTCTTTGTCGAAAGAAAGGTTATTTGAGCTGATTGAAGAAAGTCAGTTACGTGATAACTTGCAGTACAGATATTTTTACTCACTTTCTTTTCTTTCTTCTTGTTGAGCTATGTCATGTTATGCATATATTTTGTCTACAATTGTCGGAAAATCGCTATCTTTCGTTCAAGTGGTTATTCGCTCTTTGAAACGTATAAAGATTTCTTCATGATGAACCTCATCAAATGGGGAACGACAAGTAGAAAGAGAGCCTAAATATCTTTTTAATATTTTTTTCTTTAGCTTTTTGCCTTCCATCCGCTCTTTAGATGTTTGGTCCGGAAAAGATTTACTACAGTCGGAATTCATTAAATCAGCTAGACAACAGTTGGCAAATTATTTGATATGGAGATGGCTCGACGCGTGCGCCCATTTACCAATGCAAAAATTGTGTTATTTTTTTGGAATCACTTCAAAGCAGAACACGAGGCGATGCTGAAGCAGGCACAAGATGAACCGGCAATCGATGAGATTTATCATTTTGATTTTTTGATTCGAAACATATGAATTTTTCTTCTAGCGAACCAAAGACGGATCTATTTTTTGGTGCAACGAATAATGGGAGAAAAGAACGAGCAGAAAGCTATAAGCAGAATTTATAAAAAGAGATGTTACGACCAACTATTTCATTCTTCCACATCGAGGGAATGAACAACCTGGATATCTTACTTATGAAGAGTACCTGAAAAAAACAGGGGAATCGCGCGGGATTCTGGAACTGTTGCGGGAGGGTCAGCAAGGAGTGACTTTGCGGACATTTGAATCCATGTATTTTCAAAAGAAACTAGTGACGGATAATCAAGCGATTGCTCATTATCATTTTTATCGTCCTGAAAATATTTTTTTGCTTCGAGAACGTGATTTAGATGAATTACCGGAATTTCTGCATACACCATTTAAGCCAATCCTATCAGAGCTATTGGAATTTTATGATGCAGAAATGAACTAAATCAGGCAGTTCTAAATGGCTGGGAAGATCGTAAAGGAAGAAAAATCAATGTGCCGATTGCAGATGGCGGAGAAAATACTGCAGAAGCAATCTATTACGCGCTCAGGGGAACAAAAACACCGCAGTCATCGAATCTGCACAAGCATTGGGGTTAGATCTACTTGATAAACCAACGGATCAAACTATCCGGTCAACAAGGAGCTGCTTGGCAATTTGGAAGACAAAAAGGAGGAATAGATACGACGCTAGCTTTCTTAGATAAACAAGCAGGAAAGATTGCTCAGCAAATAAAAGATTTCTGGGAGGTGGATTTAGATGATATTCCAGGAAGTGGAGCAGCAGGCGGTATTGGTGGAGCCCTTTTTTTGTTGGGAGCGAAGATGGTTTCTGGTTTCGATTTAGTCAGCCAAATCACTGGATTGGAAAAAAAGATCGAACAAGCAGATGTCATCATTACAGGAGAAGGGCGGATCGATCAGCAAACGATCCACGGAAAAGTTCCATACGGTGTAGCAGTGCTTGCAAAAAAATATCGAAAACCAATAATCGCTATTCATTTGGGTCCAATAGGTTTAGAAGGGATTGTCGCATTTATTATTCAAGGCCGTGACATATTAACAGTACATCAAGAGTTTTTCAGTTATGCATTTGGTATAAGATTTTTACTTTATTAGGTATACACATCAGAGAATTGGTCAATCATCATATCGAGAATATCGTGCAGCTCACTTCTATCTCTCAAATCAATCAGTTGATCCAGTTGGGCACTATTGATAATCACGATGTTTTCTTTATCGATATCGACTTGAAGCAATCACTCACAGGTATTGATGTCGCCGAACAAATACGTAAAAAAAATGCACATAGTAATATTGTTTTTTTCACCGCTTATACGAATTTTGCAGTAGAGATCATCAATCGGAAAATCCTTCCGATTGGATATATCAGAAAAGACAGGAATTTATCTGAACAAATTCGTCAAGTGCTAGAACAGATCAATTGGAAAGAACAGCAGATCGTAAATGTCGATAAAATCTTTATTGATCAAAAAGGTGGAAGTCTCGTCCTGTATCCTCGGGAAATTTTATATATTGAAAGTATCAAAGGTTTGAAAAACCAAGTTATGGTCAAAACAACTATAAATTAGTGAATACTTCTTTAAAAAGATAAGGAACGGTCGTGTTCTGAAAAACACTACGTTAAGTTTATGATGCGCACGATGCTGATCAGTTTATCTGTAGGTGTCTATATGCATGTACCCGTTCAGGCAACGACACAAACCATCAAGGTCGTACGTACCTCTGTTACTGATGCAAATGGAAAACAGCTACTTCCTGCATTGACTTCCTATAATAAAGTCAGTTATCCTCCAACGATAAACCACTACTGGTTAATTCCTAACAAAACATTATGTATCTTTTCCGATATGACTGATCCTACAAAAGGTGATCAGTTAAAACAGATCACTGATATTTTGAATCATGCTTTGACAGATATAAAGGACGGTGGAAGCGCACAAGTTTCTTATGTATATGAAAAAGATTATTCACAGTTTGAAAGAAAGAAAATCGATGTTCTGGCAGGGACAAAAGTTTCGATATCTGATCTGGTAGAAAGGCTGAAGAACGCAGATGGAACACAAGGAGATATGTCCAAAGTAATTTCAAACAATGGGAATATCGTGGATACGACTAATACAGGAACATCTACTATTTCCTTGTCCTATTTTGATCCAATTGCTTTAAAAACAATGACTGCATCTGCTGTGATCCATGTTCGTGCTGATCAAACAGCTATCAAAGGAAAAGATCTTCACTTAAGAACAGGAGAGAGTTACGCCCCTAAAGATCTTGTTGAATATGTAACAAAAAGCGATGGAACTTCAGGAAATAAAGAAGAAATCAAAATGAACGGGACAGTAGATACTACAACTCCGGGAGAATATCCCGTTGTATTAACTTATATAGACTCGAAAACATCAAATGTGGCAGAAACAACAGCTGCGCCTACCTGCTGAATTTTCTGATCGAGTGCCAAATATAGATTTATCGACTTATGAACAAAATGGGAAAGTCACTTCTATTTCTGATTGGATGCAAGCAAACGGATTAGACAGAAAAAGTCACTGGTCGGAGATCCTTGAAGTACTTCACTCAGAACTGATGAATAATAGGAAGCAATCAGGAGGGGAAATTACCTTTACTTATGTTTATATACCAGACAATCGTTCATTAGAAGGTCATGATCTTATTGTTCATCCAAACGAAAAAATAAACAAAGAAGAGTTGATCCAATCAGCAACAAATTCCTTAGGTAAACCCGTACCGTTAAAGGATGTATCGGTTACAATCAATGAAGTACCATTGGAGGATGGTTATTTGACCAAACAAACAGGTGATTTTACGATTATGTATAGTTATCATGACCCGTATTCACTCCAAGAACTCCATGCTCAGTCACTATTACATGTTTTACCATTAAACAAACAGATAAGACAAAAAGAACAAAAAAACAAGAAGAAAAGACATTCTTTTGATGATGGGACAAGTTAATAAGGAGACAGAATTTTTAGTTTTGGATGAAGCAGAACTCCTGTTCGATTGGAGCTTGACGTTCAAGTTCGTAATGAAAGAGCCGTACACCTTTACCGAAAAATGGGCTTCCAAATCGAAGCGGTCATGCCTAGAGGGGCAAGAACAAAATCCAATGTTCTAGACTGTCTCACCAGAGATTTATTGAAAGAACCCAAAATTATTTGAATAACAGTTACCAAGTATGGTGGATACTTGGTAATTCTTTTCTTGGACAATCGCAATTCTCATTGATAGAAAAAAGTTGCTGCTACTATAATAAAAGCTTTATTTGTATCATCATATTACAGAGACTGTATCAGGGCATATTTCCTTTTGCAGTAGCTGCTGGACTTTTTTCATAAACATCTTTTGCATCTATCATCGTGGATCTATCAAAAAAGTCGGTTTTTCTTTTATTTACAAGAACAGGTTACTCATGGCTTTGCCAAATAAAAGAACATAAAAGGGAATGGCTTTTTCCTATGCCACTCGCTTTCTATCCCCGCTGCTATCTTGCCAAGACAATTAAAAAATCTAGATCCAAAGAAACTTTCACCAGCTTTTGCTGAGGGTCAAGCGACTTCAAAAGGAGATATTACCTTTACTGAACCAACAAATACCGTCCTCTTAACCCTACTGATCCTTCAAAACCAGTTTTAACACTGGATGTAGTTCCCGAATTGCCATTTGGTACACACGAGATTGAAAGCGGAACAAAAACGTATCAAGTAGACGCTTCAAAAAACGTGCAGATGGCCAAGCACAAGGGTGGAACGTGACAGTTTCGGTTTCAGATTTTGTAAACGGTTCACAAGTTTTGCAAGGCGCTGAATTAGATTTTGGAACATCCACTGTTAAAAGTACGTCAGATAACGAATCCACTGGACCAACTAGTCAAACTGTAACTGGGTTGAGTAAGGATATGATGTACCATTAACCGTTACGGTGAGACAAATGAAGAAACTGTTGAAGGAGCCAGAAAAAAATTTTTTCTTGGTAAAGCAGCTGGCTATGTACAAGCGGAGTCCTATGAATCGATTTTCAGCGAGCACGTCGCGGGTTTGCTTTGCAAATCATATTCGCGATTGGTATTGTCATTTATTGCTGCCCTTTTACAAACCATTAGCAAGTCATTTGGAATTATACATTCCATACCCAGCTGTCACCCCAACATCAAAGTTAGCATTTTTTGATCAGGTATTTGCCTTTCACCTAGATGAAGCTTTTTATGCAGGAACTGCTTTTCTGATTATTTTGGTGGGGGTTTTTGTCCATGGATTGACGTATGTGCCGATCTTGAGACAGGTAGACTGGATTGCAGGAGGCATCCTGTCACTAATCATGGCTTACGTTACTATATTTTTGATTTTGCAGTTACTTGCCTTTGTTCCATTAGATGTGGTCCAAAATCAATTCGTTCTTGAAACCAGCAGGCGGTGGCTTTGGTTTGACTTGAAATGGTAAAACAAGCAAAAGAAAAAGGATACAAACTCTTTATTTCTCCTCATTATTTTTACCCACATGCCATGGTGCAGGAGAACATATGATGCTTGAGCAGCAGATGTTTGCTAGAAAAAGTCAATATGAATCAGTGGAAGAAGGTTCAGGAGCCGATTTTATCGAAAATACGATCATCAGCTCTCCTCATAAAATCTTTGGACCAGAAAGCAATGATTTGGCGCTCCAATTGAGAAAAAATGGAATCGACACAGTAATTCTTGGTGGAATGAACGGAAACTTGTGTAGCGATTCCCATATGCGTGAATTGGTAGAGAGTGGATTCAATGTTGTGGTAGCGACAGATGCAACTAGCTGGATATTTGGGCCGATGTGGACCTTACTGTATATATTGATGGGTATTTCTCTTTATTTGTTACTTAATCAGCAGCAATCGATATTACACTTTTAGTTAAAAAAACATGTTCAAGCCGGCAATCAAGCAGTCGAACGAACAAGCACCAAAACAACTGCTAGTAAAGAAAAGAACAGTCAAACAACCAGCAGCAAGGTAAAGGACAAAGAAACAAAAGATCGTACGTCCAAACAATTGTAAAACAGACGATTGGAAGCTAGTTTTGGTTGGTCCAGATCACAATTAGAAAAGAAATTGATGAGTCTACTATTGGCATCATTAAGTAACGGATACTTGATCGACAAACGCATTGCTCCAGAATATGAAGCATTTGCCAAGGCTGCTGAAGCAGCTGGATTTCCATTAGTGATGGTCTCAGCTTACCGGTCTGTATCATCCCAACAACAAGTTTTCGAACAAAATGTCCAGGATACAGCGAACACCACACAGGTCTGGCAGTCGATGTCGTCGATCAAAACTGGTACAACAGTTATCCTTCTACTGTATTGGATGCAAGTTACGGAGATCAGCCTGGAGCTAAATGGATCGCAGATAATGCTGCGCAGTATGGATTTATCGTTCGTTATCCAAAAGGACACGAAGATATAACTAAGATCACATATGATTACGTTATGTCGGTAAAGAAAACGCAGAACGGATCAAACGATTAATCCGAAATCAAAACAACAGTCTCTGTATCTCACAATGCAAAGCCTTCGAAGAAGTGGTAGATACACAGATGTACGGCTTTTCCCGGCAGCTGATGTTAAGTGAGCTAGAACGAGCCTAGTGGTTATTTGATAAAAGAATTCACTTATGAAAAAAATAAAAAAAGCATCCAAAGTTACTACTGCTTATTTTATCCGCAGCATTTTCAGGAAAAATGACAAAAAAGAATTCTCAACTTATTGGTGGGCGGAGTATAAAATAACTGCCAATTACGAAAAAGGCGAATTGGACATTTATTTGCAAAAGGAAAAGAAGAAAATCAATTTATTAATATCGATGACGTACTTAGTGCGATTTAGACAATATCAATTTCTTTTGACTCATGATGGCGACAAAGTAGCCCGTTTGAAAAATGGAAAAGTGATCACCGCTTATTCTGAAAAAGTAGACAAAAAAGTGGTCGCCGATCGTTTAGCGGAATGGAAAAAGACAAATGAACAAGTCAAGAAAACAACTGTCTCTTCTCAAAAAAACGAGTCGACAGGAACAAGTCCTTCAGATTCTGGCAGTGGACAAACGATAACGGGAAGAGAAAAGCAAAAAGAATTAGGCGAAAAAATTGGTGTTTCCGATAAAACGATTTCTAGTTGGGAAAATTCTCGTACAATGCCTGCTCGTCTTTTGTTTGGTCTATCTTTTTCTTATCAATTATCAATACAAAAATGAAACGATCGATCGATTCAATCCGGATACGTGGACAATTCCATCGAACGTTGGGTATGTAATGATATCTTTGGCCATGGTACATGGCTGTCTTTTCACGCTGGAGAGGTAGAAAAAGAGAAAAACCATGCTGTAATCAAACACAAAGGAAAACACGTCATGAACGTTCGCCTGCTCACTTGGGAAGCCATTCCCTCAGATTACCAAGAAAGCTGCTGTTAAAGTAATCGGTAAAGACTTATTGATCACTTTAACAGGCGGAGATACACCACATATCGGAACAGTCACTACATTTTCTCGTGATACAGAGATGCAAACTGTACCCTAGCCACGATGGTCGGTTCCATAAATCCGTTCAAGTAGACAAGAAGAGAATGATTATCGATTGTTTGATATCGATGATATTTTTATGCTTTATGATATCGTTTTTTATAGAAAATTATATACCGATCAAACAGATGAAGAATTTATATGGAAAAACATTGACGGAGTTATATGAGACACTTGATGAAACAGAAAGAAGAATCCATAAAATAAGGGAGCAAAAAAAACAGTTGAAATTGATGATCGATACAAACGAGGAAGAATTTCCTGCAAGCTTTGGGATGATGAGTATGCCAGCTTCCAGTATATACATTTGCCGGCGGGATCATCTTTGGATTAGGTGCGGCATGGAAAACAGTCAATGAACTATTTTATTTGTACGGATTCGAGTATAAAGAAATCACAATAAAAAGAGGCTAAATTTTTTAAGAGGCAATCTGCTATTTAGTTTATTTTTATCTGGTACTGCTTTATTGAGTTACAATTTATATTTATCTGTTCAAATGGCTCATTTTTTTAGCTATTGATTTTATTTTACTTTTTGCCTTGCTCTGCCTATTTGCTACTTATCAATACAGTATGATTTTAGATAGTGAATATACGATCTCTGTTCCTAATCTGCTAAAGCTAAGTTTTATTTCGGTTTTTTCCAGCTTTTCGTCTTTTCTAAAAATAATTATTGGTAGCGGTATAATTTTAGGCGTGACTTGGCAATTCAAAGGTTGGTGTCATTGGTCTTTTGACGGTTTGGAGTTTTTCATTTTGGGCTGGATCGTAAAGTTCCATCTGTGGTATAAGAAAAAAAGGGCAGAAACATTTTGGTTCGTTTCTGGATTTATTGTAATTGCTGGAATCATCAACCCGGTGATCAAACTATTTTTCATGCGAGAGCGTCCTTCATTGGCGCACTTAGTAGTTGAAACAAGTTACAGTTTCCCTAGTGGACATGCAGCAGGCAGTATGATTCTTTACGGTTCTTTACTATTTCTGCTTCCAGCTTTTGTTCAAAAAAGAACCTTACGCACATTGCTTCAATTGCTGATGATGTTTATTATAGTAAGTGTCGGGATAAGCCGCATTTATCTGGGCGTTCATTTTCCTACTGATATCTATTAAAGAAATGATTGAGCAGATGCAAAAATCCGAAGAGGTGCAAATTTTTTCTCTCGGCGGAATAAATGGCGAGATCGGATCAGACCCGATGAAAATCGTAGAAGCAGTCAATGAATCAAGCGATGCAGCTAGTTATTTTGTTTTTGCGGATATCGGTAGCGCGGTATTGAACTCGGAACTGGCAAAAGACATGTTGGAAGAAGAGCAGCAGCAACGTTATCATCTGGTGGATGCGCCTTTAGTGGAAGGAATACTTTATTCTTGGCATAGCCGTATTATTTACAATTATTCGGTTGTATTTATGCTCAAAATATTGGAGTACACGACTACGACACTTTCAAAAGGGATCTCCTACAGCTTGTTTTTAGTACTTGCACATAAACTGCATCTTTCTTATGCAGTTTTGTTCGGCATGTTCAGTATTCTTGCCAGCATATTGGTTGCACTAGCGTTTAAACCGATCGTGATTATATTTTTATTTTTTGTTTTCTCCGATTAGTTTTACACATGAGTATTCCACTCGAACGTATCGTAATGCTCTCGTGATCCCGGCTGTTGAGATCATTATCGCTTGTTTACTAGCTATTTATTACCGTAAATATAGTTCCCGCAGAAAATTGCTGCCGTGGTTTTTAGGGTTACTTTTACTGTAGTCGCGTCAAGAATGGCTGAACTTTCATTGTTATAAAAACGAGACAACATATGTAAATGACCGTTCGAGTGGTGAATTTGGACGTTTGATGAAACAGCTGATCCGAATAGATGACGAAACGAACTTGAAAACAGTGAGATATGGGTCTCGCATGCTGCATTAAATAAAGCATTAGACGCATCTCCTACATTTCATACTGTTTATTGTATACGACTCATGCGTGGACCCAAGGCGGAAAAGTAAAAGAATTACCAGGAGATATCATTTTTTGGGCATTGCGAGATGTGGTAAGCGAATCTGGTTATTACCAAAACAATGCAAAAGAAACCAATGATTTTTGGAAAAAAGTCAATCAAGAATTAGAAGAAGCCTATCAAAAGGGAACTATCAAAAAGAAAAAAGAATTATTTCCAGTTGACAAAAACAGCAAAAGTCGCGAATGTCATGATAAAAATTTACCAAGTTCTGGCCATTCCCGTGCTGATTGCTTCAATAGCAGGGATATTAGTCACCGGATTAATACTGACACAATTGGTTTTTCTTTTCGGTGTCTCGTGGTTTTGTTCTTATGCGCCAGAAAAAAAGGATTATTTTTTAAGTGTCTACACTGGCGCAGGCGTGCCATTAACACATTAACAAGCGGAACATATGATTTTACTTTGACAACAATCATTTCATTCATTGCGGGTGTCATGTAGCATTTGGTCTTGTTTACTTGAACATCGCTAATCATTTAGCAGAAGGGGGAGTCTCAGGGATCACCTTGATCTTAAGAGCTTTATTTGGTATTGATCCAGCTTATACGACTTTATTAATCAACATCCCATTGATTTTACTAGGAGGAAAGATCCTCGGTAAACGTTCCTTGGCCTATACTGTTCTAGGTACACTTTCTTTGTCATTCTTTTTATGGATCTGGCAAAGGGTTCCACTAGAAATCAATTTACAGCATGATCTACTGATCGTTTCTCTACTTGCGGGTTTAGTTGCAGGTGTAGGAAGCGGGATCGTCTACCGCATGGGTGCGGCAGTGATATTATCGCTCGGATTTTAGAACAAAATTACGGCATCACTATGGGGCGTTCCCTATTGGCATTTGATATCATCGTCTTACTTGCTTCATTAACCTATATCGACTTGAAACGTATGATGTATACGTTGATTGTTTCGTATGTTTTCAGTCGTTAGATGGCGGATATTCTGCAAAAGGTCTACTTGTCGTCTCCAACAAAAGCGAAGAGATTGCACCACTACTGATGACCGGTCTGCAAAGAGGTGTGACTTTCCTTTCTGGAGAAGGCGCATTCTCTGGTAATTCAAAAAAAATCATCTATATGGTCGTTGCTCAGTACCCCGGTTTTAATTTTAACGAACAACAGTCTGTGAACGAAGAAAATGCACACGTGAACATTGAAGAAAGGAAATGATCCTATGATGAAAGAATGAAGAGTGGAAAGGGGTTGTTTTCGGAGAAAGCACAAGTGCTAGTAGGTATGCCATTGAACCATTAGAAGACGGCGTGCGGCTCTCTTCCACGAATAACGGCGGAAAATTCCAGTCAAGCGGATCAGATGGAATGACCTATTATTATCAAGCAATCCCCAAAGACATCAACTTTAGGATGCGGGCGACGATCGAAATAGAATCTTGGACCTATACGAATGCCCAAGAAGGATTTGCTTTAATGGTAAGAGACGCAGTACCAAAAAATCATTTGTTTGGGCAGGCATTTTATTCAAATTCATTTGCCATACTAGGCAGTCGGATCGAATATGTCTGGGACTCGGATAGACAAGAAGTGGTCAACACGAGCGGCAGCAAATATACGATGCGACTTGGATTGGGGACACGGGCAATCACAGGAATATCATCTGAAGATCCGCAAGCTGCGCCACTTTAGAGACTTCAGCAGGGTTCTTGGAAAAAGCGGTCATGGGAATCTGTTTCCGGCCACGAACTCGATTACTAAACTGGACGTAGAGATGAAACTGCGACAGATCCTCCTGGGCAAGAAAGACCTACTCGCTTGATTGATCCGATTTACACTGTGACCTCTAGTAATCATTCAGGAAACCAAGATCATACTATGTCCTTTAGAGCAAATGCTGACGGATTATTGACAATTAAAAATAAAGCAACAGGAGAGGTGCTTAAGAACGCAAAAAACTTGGCTATCACTGCGAATCGGGAATTTGATTATCAGACAAAACTGATGGAAGGAACGAACGAATTTACTTTCAGTTTTACGCCAGATAAAAACTATCCGCCAGAAGAATACGTAGAGATGACTAGTTATGAAACAAAAGAGATTCTTCATACAGTGGACTACTTGAGATACGCATATGCTGGGCAGACAATCGTCATGGCGCCTGGAACTTATTCCTTCGAAAGAGGATTGACGATTCCAAAAGGCGTGAAAACAAGCGTCCTGTACTTGATTTTAAAGGAACTGGAAATGGGATGACACTGTTCAGTCACTACTGGGGTTTACTTACAGATTTCTGGAAATCATAATTTGATCGAAGAGATTCATGCTTATCGGAATGGAAATACAGGAATCCAAATCAGCCGATCCAGGATTTGAAGATGCCGATGGATTTGCGGCCAAACTGACAATAGGAGAAGGAAATGTATTTGACGGTTGATCGGTATCGATGACGGTTGGGACCTTTTTGCTAAAAATGAAACAGGTTCGATCGGAAAAGTAATCATCAAAAACTCAGTTGCTTATCGAAACGGCTGGGTACCAGGAATTGAGGGAGAAGGTAACGGTAATGGATTCAAAATGGGCGGTTTTCATATAATGTGGCTCTTTATACCTCTTCAGCAGGAAACACAGACTACCATGCTTCTGGTATCTTATCTTTCCGAACAGAGAATCTTGAGATGAGAGAGCAGATCCGCCCATTGAATCAAAACGAAGATCAAATCTACCACTCGTTGAACTACTATTGGAATGAACGAGAGAAACAATCAGAAAATACTCTTGGACATACCAGAGTCTCTAAATACATGTTCGAAAGAAGGTCAGCAGCCTGTTACGCGCTATGAAAATGGAAGTATCCATGTTCATGGACTGATGCAGATTAAACCGGGGAATCGTCAAACAGAAAAGGAAAGAGTGGATGGTCTTCCATTATCTGTAGGTGCTATTTTTGACGGAGAAACCTCACCGTCTTCGGAATATCCAGAGTATGCAATCGTACAAGAACCAAATCAGACAAAACCAAATGAACAAAATAATCCGATTATTATACAAGAAGCAAATGGTGTGGCGGAGAATGCAGAAGGAAATATCATTGAACTGAAGCCTTTTACAGTTTTTGTGTCAACTTTCACACCAAATCAAGGAACGCCTGTCTTTGAAGATATGCGTTATTTCCCAGAAAAGATCCAAATCGTTGAAACACAGTCAAGTGCTCAATTTTCTAATCATACCGCTATTTTTTCAGCACCTTCAAAAGGAGAATATACGCTAGAAGTCACTTATCGTTCGGAAATATTTGACCCGCAAATACTAGAGGTTCCTAAAAAATCATTCTTTAGCATCAGAGGGATCGGCGACAGGACAATGGGGACTGCAAGAAAAGTATTTGCATGAACCAGTGATGAAAAAAGAACATTTTTCTTATCAATTGATGATCCGACAGCCTGACTTTGTTACAGAAGCGATAGCACAAGAAGCCATTCAGCGTTCTAGCAAACTTCCGGAAGACTTGAAAGAACAAGCGCAAAAGAAGGCTATGAAAGAGCTTCTAAAGAACACAAAGAGATTTACATATCATTTTTGATGCGGCAATCGATCAGTTAGCTTTTGTCCTTTCTGATCTTAGAAATCGGGAGGAGCTGTAGGCGTTGGTATGCATAAATTACATTTGTCAGAACGTCCGACTTTGATTCCTGAACAGCAAGCTGCGGCGGCTGTTGGTCAAGCCGAACTGATGAATATCTATAATCAAAGATTCAGTGTATATAATCAACAGACGGCACAGATCCTCGTGACAAGAGACGTGGTAGATTATCCTGAAAGTCGTAAAAATGTGAGGCCTATCGTGAACGAAAACGATACTGTAGCAGTGGATGAATTAGATCATCTGACAAAATTTGGCGATAATGATCAGCTGTCAGCCATCATGGCAAAACTTGTCGCGGCAGACCTTTTGATCGTCCTTTCTGATATCGACGGGTTTTATTCAGCAAACAGCGCAATGATTTTAGCAAATGTTTAGTCCAGCATTCAATGATTTTTTAGGTGTTTCAAGTTATCCAAAAGTAGATTTAGTCGAAAATGAAAAAGAATACAAACTAACTGCTGATATGCCTGGCTGTGACAAAGAAGACACGACAGTTGAATATTCAGATAATACTTTGACGATCTCCGCCAATCATGAGTCCCAGAAGATAAAGAAGATGGCAACTATGTACGGAAAGAAAGACATTCGGTCTCTTACAAACGTTCATTCTATCTTCCTAATGTTGATGAAGAATTTGTTACAGGAATGTACTTGACGATCCATACATATGGAAACTGGCATTTTGCATGTGCATTGAGGAGTAAGAAAATTTTTGCATTTATCCTTGTCTCGCTAGCTGTCAGCAGTGCCACAATCAGCTTTCAGACAATTACGCATAACCAGTTTTTGACTCCTTCAGTATTGGGACTTGAGTCGTTATATGTCCTTGTCCAAACGGTCCTTTTCTTCTTTATCGGAGGAGTGACGATGCTTCAGCAGACAGGTACAGTTTTTTTCTTATTGAACGTTGGGCTGATGGTCGGGCTGAGTCTATTGTTATTTTTCTTTCTTTTGAAAAAAATGAGAGCGAATCTTTTTTTATTACTGATGTCAGGGATGATTTTAGGTACGCTTTTTGGTAGTGTCAGTACCTTTTTACAAGTCATCATGGATCCGAATGAATATGATTTGCTTCAAGGCAGATTATTTGCAAGCTTTGGCAATATCCAGAGTCAGTATCTTTTGCCTGCTTCTTTGATCATTATCGGCTGCTGGTACCTGTTATTTCGATATCGACATGTGCTAGACGTTTTCCATCTCGGAAATGAACAAGCAGTAAACCTCGGGATAGACACAGATCGTTTTGAATTTTTGATTTTATGTTGTGTCAGTCTTTTGACAGGGACATCAACGGCTCTTGTGGGTCCAGTTGGTAGCTATGCTGTTTCTGAAGCAGCTTTTGACTTGATGAACACAGACATAGGAACCGCTGGAGTGACAATGGATAAGGTAGCTGAGAACGCTCAGGTAAGTAAAGCGACGATTTTTAAATATTTTGGAAGATTTTTTGCATTTATGAATGATTTAGGGCAAGAAGCGAAAGCGTTGATTGCGGAAAATCTTCCATTTGAAGAAACACTGATTGCCATGAGTGAAAACAAAATCCGTTATCTCAATCGAGTGAACAAACAATTTTATATCGATTTGATGACATACTATACAAAAAAAGAAAAAAAAGAATTTTCTGACGCGATGGATGCGTATACGCAAGAAAGTTTCAGTATCATGCTTGATTCGAGGGCGGAAAGAAGGAAAAGTGGATTTGAAATATTCGTTCAAGCAATGGTAGAAGGAATTTCTAAGCGGAAATCAATGAACAAAATTTTGGCGAAAACTATCACTTGATTACGATCACGAATCAAAATGGGACATCTTTGTCTGTCAGTGATCTTGGGGCACGGGTTGTTCATTTTCAAACAATAATCGATAATGAAAAACGAGAGTTGATCTTAGGTTTTGATGAAGCAAAAGAATATCTAGAAAAAGACCCTTATATCGGTGCTTCAATCGGACGTATGGCTGGACGGATTACGAATGGCACATTCAAATTAGATGATGAAACGTTCGAAGTAAAAACAGACCCGGACACTGGTCATTGTTTACATGGTGGTGCACCTAGCTTTGAAGCCAAGCAGTGGCATTATACAGTCATCAATGGTGAAAACGAAGCATCGGTCATTTTCTATCAGACTAGCCCATATGGAAAACGAGTGACGGTCCAAGGGATCAGTGACCGCAAAACAGTATTCAATCCTACAAAATTTAACCGGTCGACGAACATATACTTTGGTTGAATAGCCGATTATTTGCTACGCTCAATAAAGATACAACGCCTACAGGAGAAGTAGTTTCAGTAAGTGGCACAGCATTTGACTTCCAACGTCCTAAAAAATTAGGTGAGGTCTTTGCCAGTGATTTTCGCCAATCAATGATAGTGGGCGGCATCGATCATCCATTTTTGTTGAAAAATCGATCCAAGTAAAAACAGATGCTTCAGGAATCGTGATTTTTACAGCAAATTTTGGAGAAGATGGACCGGAAATGCGCGGGAATAAATTAGTAAATCATGGCGGTATCACATTTGAGACTCAAGAACTGCCAGGCTTGTTTATTTTTTCAGTTTGACTTTATCCGTAATGATCTATTATTCCTTCAGCGCAATGACCACATCATCTTTAGTCAGAAGAGCAAGTCAAGATACTTCGATAGATGGTGGATTGAGTTTTGGTGGATTTATCATTACTGTTGTTTTGCTTTTTTTCGTATTCAGTGCCAACCGATTTTTCTTGAATAGAAGGCAAAAGGAAATAGGCATCTATCAGCTTTTTGGTATGAATAAACTGCAGATATCAGGTATATATCTAGTCCATTTTTTATCTCCATTCCATCAGTAGTAGATACTTTATTTGCTTTTTTCATCATCCTTTTAGCAGTATCTGTATATTCAATATGGAAAATATGGCGCTATCCAATGATTCGAAGTTTTGGAGAAAAAGAACAAGGATATTTTGGAGCTAGTCATTTTAGGGAAATCACTTCATGGATGATCAGTTATCATTATCTTGATACATTAGTTTTCTTTTTTCCTTTTTTAATTTTTTTCGTTTGTGTGGTCGGTACTTATTTGTTTTTCTGTTATACATTTCGGTTATTTTTGATCATATTGAGTAAATGGAAGATTTATTACTATGGTATCAATTTTTTGATAATGGGTAACCATTCTCGGAATTTCTTTAATGACAATTGGCGGCACGGCTAGTATCTCTACTATTTTATCCTACCAGGAGAAAGTTGTCAAAATCTCGAAGAACCTATGTTTCAAACTGCTAATCTGATCACGGAAACACAATATCAAGCCTTCAGAAAAGTTAATCCAGATTTGCCGAACATTTCTTTGTACTGTTTGCTTGATCAAATGCAAACTCTTTTTCGGAATATTTCATTATATGGATCTAGTATTGGACTGCCAGATAATCAAGAATTGAAGATTCAACAAATGCTTCCAAGTGTATTAGGTGACGAAACAATGGTATATCTAAGTCCTGTACTGATTGTAGATGATACCGTTTTTGAAAAAGCAAAAGGTGTGGATTATCAAGTAGTCAATGTAGATGTATCAGGTGGAAATAATGAAAAAATAGATGAACGACTGAGCAATGACCTGTCGATAAAGTGGCTCAATGCTGTTTATTATTCTTATGATATCGTAAATGAAGTCTACAAGGAGAATAGCACAAAGAAACTTCCGGATGACCAAATGAAGGAAGCACAATTTAGGAATTTCTCTTCCAGCTATTCGAAATTGCGTGCAGTTAATCGGCGAATCGGTATCAATATTTTTGTCACACTATTTGTCGGGATGATCGTGATTATTGCTACTGGTAGTATTCGGCAATTAGCAGAAGCAGAGGAAAAGCTGGGGATTCCACAAAGAAGGATCAGACGGATGATCTTCGAGCAAAACGCACTTACCTTCTTTCCACCCATGATATTAGGGTTGCAATCAATGTCTTCACTCAGTATATAAAAACTGCGTTGGCTTATCTTGTGAGTGGCTTATTGATCCTTATCTATCTTTTTTTTTATAGTGCAGTACTGCTGTTCCTGATTTATCTGTTTTTAAGTTTGACAGCAAGTACACTCGTACGATTCCTACCGTGGATAAAGACGAAACATTCATTATGGAAACGACACTTGAAAAACCGTTGGACGAAGCAAATTTACTAATCAGAACTATGCTGGACTGCCACCGAAAGTTTATCTAGGAACAACTGGACCATTGATTAGTTTTATTTATTCACTAATCGCTGTTTTTATCGCTATAGGGACCTTTTTCATACGATCTACTTGATGTATAAACAAAAACGTCTTGAATAGAAGATATTTTAAGTGGTATTCTTTTTGAACCATTCGTTCATTCTGCATGCATTGGCGAAGCATATAAGAATAACCGTTTTTATGTAGCTTGTACACCTTGGATCGTCTTGGTAGCCATTATCCATTGCTTGATTTACATCCAAACGGCATTAGGTATCTATCAAACAACGATCAATTGGTCTACGATTTTATATATTATCCACGCTTTAGAGCATTCCTTTAGAGAAACTCATGCCATCGAAAATCCACTGTATCGAAAAATTTATTTGTCGATACACGAACAAGAGGAACATTTCGTCATTTGTTGCGAACATAGTGCACATTACGATACAAACCTATTTAGTCGAGGCATCACAGAAGAATTAGATGATCAGGAACGTATTCCCACTTTTTTTTGATCATAAACTTGCTTATACAGAATTCGATGAACTGAATCATAACTATGAAGAGATGCAACGTTTGATTGAAACGTTGAAAGAAGATGAGAATGAGAAAGAATTTGTGGAAAGTTTAGAGAAAAGCAACAAACTGATCGAAGCAATCTTACATGCAAAAAACACAGGGAATGTCCAGCAAATGCAAATTACTACGAAAATATTTTTTCAGGAATGATTTCTAGTTTTTTGATTTTATGTATAACCGCCTTGTTTCTTTCTTCCATCATCTCTTATGAAAAAAGAAAGCAGGTAATCTCTCTAGTCAATCTATTACCGGATAGTATGGTAAAGAAACATAGCATTATACTAGTAATAATCAAAAATGGTTTGGGAGACTTCCGTTATCCTGTAGGAACGATCATTGGTCAGGAGATACGACTGCCGATGTATGAGTATCTTTTCCAGAGCTTTCTGTTCCTGTTGTTGTGGGTGCTCTTTTTAAGTACAATCAGTTTTCTTCTATCTGCTTTATTTGAACATTCTCTAGTCAATCTTTTAGGTACACTTCTTTGTCTTTTCTTAGCAGAGTATCGCTTGTTTTCTTCGATTGGATGGATAGAATCAATCAGTCATTACTTGCATGCTTCTATTTGCTGTTATCCCTTTGCTACTGAGCATACTGTTATATTCGCAACAGCTTTTGATTTATCAACAGACGCAAATATCCAAAAAGCAGATGCAATTGCTTTGAAGGTTGATCAAAAAGTTTTGGAAAGTATGTGGGACTTGATTTCTGGCCAAGTAACCGTAGATGAGTTCAATGAGGAAAATATCCTAGAAGAACTTTGAAGAGATCATCAATCAGGTAGATTCTGTCACTCAACTGCTGTTTGTCCGCTCGCTCATTCTATTAACAATAGTGGACCCTGCCGGAAACACTGGAATTACAAACACTTACCGCTAGCATGAATAAAATGGCGGAAGATCTAAACCAGTCTTTACGGGAGAACGCTTTGAAACAATACCATTTAGCACAAAGTGAAGTTCGTGTATTGCAAGCTCAGATTACTCCCCATTTTATTTATAACAGTTTGGATGCCATTATTTCTTTGATCGAACAAGACTGCTTTGAAGAAGCTCTGACTATGACCCATGCACTTTCCGGCTTTTTTCGTAATTACCAGAACCTTTTTCCTGTTTCTATTTTAAAAATGATCTTGCAGCCATTGATTGAAAATGCTGTATACCATGGAACGAAGTACGTCCGTCACAAAGGATTTATTCGTATTACCACATGCAAAATTGATGAGATGATCCAATTCAAAGTTATAGACAACGGGATTGGCATCCCTGCAGAAAAACTGGCAGAAATAGATTCAGATTTCAGTATCGGCTACGGACTTTACAACGTAAACAAGCGTCTCCTTCTTTATTACGGAAATGATCAAAAACCTATCACGATTGACAGAAGATGGTTATTTGATCGTTATGCACGACGAAGAAGTGGACCGGACGACTAACGGTAAAGGGCTGATTCGAGAAAAAACATTGGAAGAACTCAAAAAATTGAATGCAGGGGGCAAATTCAGCAAAGAATTTCCAGCAGCTAAAGTTTAGGACTGCTCCTCCAAAAAAATTACCGAGGGATGCTAATGATTGAAATTAAAACTGATCAGTATGAATATCCCGTATCGAAGAAAAATTAGCCGAAACATTAAAAAGTAGAGATTGGCCTTTTCAACATGCATATTGCAGCTTTCATTTGGATTCTTTGGAAAAAATCGCATTACTGGAACCGGAGAATGAGTACTTCTGATAAAAAGATCCAACTAGCAGCAGAAACCCCTTATATAGAAGGAGTACACCAAAAAATACTTGGTGTTCGAACATCCAGCCAGGCAGCTGATTTTCCAAAAGCAATTCGTGCATGGACGATTAACGATGAAGAAGAAATGGCCAAAGTCTTTTTAAATGATGCGTATCAAAACTCGATCGAATTGATCAAAGCAGTGGATGAGAATCCAACAAACGAATGCGAAGAATTTTTAAATCTGTTTATGTCTACAAGAGATTTATTATTGCAACCGCGCCTTTCATGGCAAAGACCCCGGTCATACCTATTTTGCTTCTTAAATCGTCCTCTTTGTTCCTGAGAATTCTCCTGAAGTCTCAGAAGCTATTGAAACATTGTCAAAAGATCGAACGGTTTATCTTGTTTATTTCGTAGAAAAACAAGAAGCAGACGATCAACTTTTATTAGATATCGAAAACGGTGACGGTCCATTTGCAGAAAGCCAAGTCTCAAAAAAGATACACAAACAGATCTAAGTCTTTATTCTGTAGTGGCTGATACACCAGTTGGACCAATCAAAATCAAAGACAGTGCAATACTTTACATGGATGATCCATCCACACTTGCTTTAGAACCAACTTATAATAGTTTACAATTAAAAGTTCCAGTCGTCCGGCGGTGCAGGCGAAGAAAGAAGCAGTAGAAATCGCAAAGAAATATGCAAATCTTGAGGAAACCGATCATTTTTATTGGTTTACTCGAAAGAAGACATACTTTTCACTGACAGGTACAAATGATAAAGGTTATCATTCCTAAATCTGGTGAAAAAGTAAAAGTATTGGATCAAACAAAGGGACTGACTGAAAACGAAGGAAATCCAAATCGAAAAAGCTGCTTTTATTACAAATCATTCGACAGGACGATTAGGGCAAGCATTAGCTGATTATTTAGCTGCCAATCCGGATACCACAATCGATTACGTGACTACGAAACGTTTGCGGAAAATGAACAGACAGATACCACTGTTTCAAAGATCTCTTCTAACACCGAGCATCTTGTGCTCGTTTTGAAGAAAACACCAAAAATCATTTCTTATCTACGTGAATGGCAGCCAAAAGCAAAAATCATTGGTTTCAAACTATTAGTAGATGTACCAAAGGAATCTCTTCTGGCAGTCGCAAAAAATAGTCTGATAAATAACAAAACTGATTTTATTTTCGCAAATGATTTGACGGAAATCCATGGCGAGACACACCACGGCTATCTCTTATCTAAAGATGGAACAGTGGAAGAAGCTCAAAGTAAATCGCTGATCTTACAAGTCAATTCGTCAAATTAGGTGCCCAGGTAGATGTGATTATGTCTAAAAGCAGCACACATTTTATCACGCCATTAACCTTGCAATCTCTGTCGAAGCGCGCAGTCCATACAGACGTCATGCAAGAATCAAATCCGCAGGTAATCAATCATATCGAACTAGCAAAACAAGCTGACTTGTTTCTCATCGCGCCACAGCAAACATTATCGGCAAGCTAGCAAACGGCATTGCAGACGATCTTCTTTCAACAGTCGCAATGGCGCTTCCAGTGGGAACACCAAAAAATTGAAGTGCCTGTTCCTAAACCAAAACAAAGTCCATACAGCAGCTGTCAATCGAACAGATATTATGAAAAGAGAATCAGTCTCTTTGAAACCTCCCTACCCTATTTAGCTGGAGAGGTAGTTGAGAATAAAAGTGATATCTCCACTTTTACTCCTGGGACAAAAGTATACGGATTAGTCAATCTAGGTGGTTATGCCGAATATGCTGTGATGCCTGCCGATCGTGCAATCCTTCTCCCTGATACGCTAGACTATGTTTCTGCTGCTGGAATCTCAGAAGTTTTTTTGACTGCTTATCAAACACTTTACTGGTGGAAAATTACAAGAAGGCGAAACTGTCTTGATCCATGCAGGAGCAAGTGGTGTGGGAACAGCAGCGATCCAATTAGCTAGACAGCTTTCTCACGCGAAAATCATCGTTACTGAGAAGAAAAACTCGCCTTTTGTAAAGAACTTGGTGCAGATGAATTGATCAACTATAAAAAACAAGACTTTCAAGAAGAGGTACGAAAAATCACTGAAGGTCGGGGAGTCGATGTTATTTTGGATTTCATCGGCGCTTCTTACTGGGAAAAGAATTTAGCTTCTATAGCCGTTGATGGACGTTGGGTCTTGATTGGTATGGTGGGACCATCGTGCCTGAGATAGACCTTGGTGTATTGATTGGGAAACGTGTCCAACTGCTTGGTACATTATTGACCCGCAAAAAGCTGGGCCTTTTCTAGAAAATGGCAAGATTCGGCCAATCATTGACCGTACATTCCAATTCAGCGCCTTTTATTTTTTGATTCCATTGTTGTTCTTTAGTATCTTTGCTTTTTCTTATTTCACAGAAAAACGAAGGCTGAATGTTTTCCTCATCAGTTTCGGCATCTACTTGTTTGTCTTGCTGTATGAAACGCAAAATATTTTCCTTGGCGGACTGATCGCCTTGATCACGATTCCTGGTATTTATGGATTGATTGTTTTTCTTTTTTGGAACGGGGTCACAGTTTTACGTAGAGAATCGCATTCATTAGCTAATCTTTTAACGTTGATACTAGCCATTTTTCTTACACTGTTTCTTGTTTTTGACTTTTTCTTGTTAAAATATTTGCCGCAATGGATAAATGCTTTGTTTTTCTGCGTTCCCCTGATCTTGATCTATCTATTTATCGTATTCTACAACTTTTTGACTGTCTCATTCTTGTATCAGTTCAACCGGCCTAATCAAGACTTCATCGTTGTGTTAGGCGCGGGTTGATCAATAACAGTTTCTCCTCTTCTAGCCAAGCGAATCAATAAGGCAATTGCTTTTTATCGGGCTCAAAGCCGTGCTACATTAAATCCGCCCATCTTATTGATGTCTGAGGAGCAGACGAAAAAGTACCAGAGGCCATTGCGATGAAACAATATGCCATGGAACAAGGAATCCCTGAAAGAGACATTCTTGTCGAAACCAATTCGACAACCACTTTGGAGAACATGCTCTATTCAAAGGAAATCATGGATCAGCAAATGAAAGGGCCATACCGCGCGATCTTTAGTTCCAACAATTACCACTCTCGGTATATTCATGGGGAGCTTGTCTGCTTTTTTCTTAAATAGCCTGACGTTGTGACAGATATCCGACTATCACATCCTTGGCTCCTTTATCTACTACCAGTTAGTGTTTGCTTATCTCTATGCGTATCACGGCGGTCTTTCTAGTCGTGGGCGGCTTATTACACTTACACTGTTTGGAACCATAACTACCCATTCTTGATTATCAGTGGAATCAGTGCGGGTTTTAGTTCTGTATTTGGCACACCTTTAGCTGGAACATTATTTGGATTAGAAGTGTTGGCAATCGGGAAAGTCCGAACAGAAGCGAGCTGGGATTGCTTTTGGTTTGATTGGTTGGGTATTCAGCCGTTCGATCGTCTTTTTAAAAGCGCGATATGCACAATGGATTCCTCATCCTGTTTGGCGAAATACGATAGGTGGAGGCAGCATTGATTTTGCAAACACAACGTTATCTCGGATTGAGTCTTCCGTTACTTCAAGAATCATTTAATGGACAGGCACATGTCTATGATTTTATTGGGAAGTTTGCTTCATGTTTCTGTTCCTTTTCTTGCAGGATTGGGCTTTATCGGAGTATTTTCTGGTGATTGTTCGGTTCACAAGCGGCAGTATACTTCTTTATGAGATATATTAACGGAATATTCTAAAGAACACCAGCAAATCTTTTTACATTTCTGGCAATATGACTGCACAGTCATCTTGAAGGATGTTCGAACTCCTTTTCTAAGTGACGGGATCCAAACACTGGAAGATGCAGGTTACGCTCCAGTGATCAGAAATTCAGGTGGATTAGGGATCGTATCAGATGAAGGAATTTTGAATATTTCTTTGATTTTCCCCCAAAGCCATAGATGACGCTTACGAGCAAATGCTCCTATTGACTAAATACGCTTTTCCAAAGGCACCGATACAAGCATTCGAAATCACCCATTCTTATTGTCCTGGAACTTATGATTTAAGCATCCATGGCAAAAAATTTGCCGGTATCGCTCAGCGTCGGATCAAAAATGGGATTTCTGTTATGATGTACTTAAGTGTCAACGGTAATCAGGAAAAACGTGGGCAAGTCATGAAGCGATTTTATCAATCTGCTTTAAAAGAAGACTTTGGTACAAATGGCTATCCTGCAGTGGATCCTGCTACAATGGCAACACTTGAAGAACTGCTTGACCAACCCCTTTTTGTAAAAGAAGTCAAAGAAGCATTTGCAAAAGCTTTTGAAAAGCTGTGATTTACAGGATTCTACCGACTGGCAAAAAAAGAACAAGAAATCGGAGAAATGACATGGTCGGATGCGGGGCCAGACATCATGATCATTGACCATACATTTGTCGATCCAGCATATCGTGGTCAAAAATTAGCTGAAAAGCATACTGGAGTAGAACTAGCAAGACGAGAGGGGAAAAAGATTATCCCTTTGAAGTAGCAGCCTATTTGAATAAGCTTTTGGCAAGGCATGTTGTTTCTTACAGAGATGGTAGAGATAATTTGATTGCTCGTTACCAAAAGGGCCAATCAGGAAAAGTGTTAGGCCTATCTGGACATATGGATGTCGTGGCGGCTGGTGATGAATCGTCTTGGACCTATGCACCCTTTGCAGCAGAAATCCATGGGAACCGTTTGTACGGACGTGGTGCTACAGATATGAAGAGGGCTTGGCAGCAATGGTGATGCCATGATCGAACTGAAAGAGTCAGGAAAACCATTTAACGGAACGTCAAATTATTAGCCACTGTCGGAGAAGAAGTGGGTGAACTAGGTGGGGAACAGCTCACGAAAGCAGGCTATGTAGATGACTTAGATGCCTTGATCATCGGAGAGCCAACCAATTACAGTTTGATGTATACGCACATGGGATCAATCAACTATACAGTCACCTCCTATGCCAGACCAAGGTTATAATGCAATCAATCACCTAAATGAATTCATTACGAAAGCAAATGCTGAAATGAATCACCTCGCTTCCCAAGCCACAAGGGAACATTCGATCGATTCCAGAATACCCAAATGATAAAATCATTGCATTGCTGCAATCAATCGTCAATGAATTGAATCAAGAGACAGACTATCATTTGGAATTGATGATCGATTACAACAAAATACCTGTCAAAGCTGATCCAGATTCTCCTTTGATTCATTCCATTCAGCCAGCCATTACCTTTAGTTGGAGCGGCAGCAACAACGGATGCAGCCGAATTTACGAAAGCTAACCATTCCTTCGACTTTGTCGTCTTTGGGCCTGGTGTCGTTACTTTGCCTCATCAAGTAGATGCGTGCTCAAACACTGCGGCAGCAGCTGAAGATCTATGCAACAGAAAAAGAGCAGGAATTGGACAAACTATCGACAACAACTAAAACAGTTGGTGGAAGAAAAAGAACAATTTGAAATACAAGAATTAGAAAAAGAAAAAATGAAATTGAAAGCAGAAGCAGACAAGGTGCAAGCCAATATCAAAAGCATCAGACCTCTTGTTATTAGTAGGACTAGCTTTGATTTTCAATGAACAGATCAAGGATTATTTTGTCAGAGAGACAGGAGATAAATATGCTATAGCGAATGTAACAAAAGAAGATCTGAAAAAGAATAACGATAAAGATGTCAGTTTTGACTTTGATGCGGTAGAACCAATGACGACAGAAGGGGTCATGAGGTCGCAAATGAGAGGAACAGATCTACCAGTGATTGCTAGTATCGCAGTCCCTTCAGTTTCAATCAATTTACCGGTTTTCAAAGGCTTGGATAATACGTCACTACTTTACGGAGCAGGAACATTATCTCCAGATCAAGAAATGGGAAAAGGAAATTATGCCTTAGCAAGCCATCGTGCAACGAACCCTGAATTGCTGTTTACACCGCTAGAAAATTTAGAGATGGGTGCCAAGATCTATTTGACAGATTTAGAAAATGTGTATACATACAAAACATTTTTTAAAGAAAAAGTTGCTCCTACAGATACCCAATTACTGAATGAAGTCGAGGGAAAAGAAATTGTCACACTAATTACTTGTGGCGACATGGACGCCGTCACGCGACTAGTTGTACAAGGAGAACTGGAAAGTGTCTCTTGATGGTGACATCCGTTTTTGCCGATGTAGAGAAAACAAACGAATCAACGCAATCGATCTCAAAGGAGGCTTCTACTAATAAAAGGCAAGAAGAAAATAAGACAAGTGAGACCTCAGAAGTAGCTGACAAACGTCTGATAGCAGTGAAGCGGCACTGGCAAGAGCTGTTTCAGCGGATGGGTACAGCGAAGCTGCCACATCCAGAATTTTAAAGGAACAGCTGCACATCCAGGTGGATTGACACCAAATATCGATGGAAATGCCATTATCATTGCTTATATGACCGATTTTTGGGGAAGCAGATATCATTTTACGGGAGAAATAAAATTTACCGGGACACTTGATTTGTATGATGGGTCCAAATTAGGACTGATTTACGCTCCTCGTGCAACTGTCACATTAGATGGTGTTTCCGGTGTGTTGGATGTCCAACCAGTGAAGGAAGGACTGAATGCCGCTCCGGGTAAAGCCTATTTTTGTAGAAGCTATCAATGGTTCGGGAAGCGAATTTTCGGTAAATACAAAGATCAATATTACCAATGACAACAATCGCGGAATCATCCAAATGAGGATGCGTTTTGTAGGAAAAGGCCTTTCTTTGATCGTAGAAGGAGCCGGATCAGTTATCGACATCGATAAGCAGAGCAATGGAGGCTCATTGAGGGTAAGAAATACAGGTGATGGCAAATCTTACGTGAACAGACTCAATCAAGGAAATCAATTTTATGACGCTTCTGGTTTTCTAGAAAGTCCAGGTTCAGCTGATTTTACAGTCACTGGAGAAAAATCAAATATCGATATACGCGCCGGTATGACGGGACTGCTCAATGCCGCTTTTCACATGGATGATATTAGTGACCAGGAATATCGGATCTCATAGCAATCGTAAAAAACGAAACAAAAGAACATAACATATCTGCTATTCATTTTGCAGTTGAAAAAGATTTGGAGAATACACGGAAAAGGCCGCACAACCGCAAGCAGCGATGAAGGAAGCAGTCAGCTACTACGGGAAAAAAGCATCTCATTGGACAGAAGAGATAACCGATGCCTTGCAATTTGGAAAAAAAGGAAGAGGAAAAAGAAAAAATCTTCTCGCACTTTCTCGTAATATGTGGATTGGGACTGAAGTAACGATTCATGTATCTTTTAGCCGAAGAGAAGTTTTTTGGATCTTGAATTATCTTGCCAATCATGAAGCGATTTTAAGAATTTTGCGGATCGAGGACTGCAGATCAGTGATCTATCTGTTGAAGGGGAACCCATGAAATTGTTTTTGCAGGGAAAAGAATTTACGGACACAGACCAGATTTTTCATGAAATCCGTTTGAATTGGAAAAAGCCTTTATATGTGGAATGTATATTCGAAAATGCTTGGCAGACAAGAGAATATCTATATTGAACGATATTTTCAAGAAAAAGAATTACATACTTATATCACTCAACTAAGCCAAACCTTCTATGATCCAGACAAAGAAAAAGTGATGGTTAATTACCCGAACAATTCAGAAGGTCGCCAATTAGAGCAAGTGTACCATGAAGTTTTCAAATATTGACGGTGAAGAAAGAGCTGGATTATTATTCTTTACCGATTATCGATACGGAATATTGAAGTATGATGGGAAGAAGGAACGATTTATCTTTAAATCTGTTCGGGAAGATTTGCCTCTTTCAGCAGGGATGGATCTAGAGGTCTACTATTTTACAGAAGAAAAGCACTGGGTTCGAACAAAATTGGATTATTTACAGACGATCGTTTTGATTTGATCCAGTATTATGAGGAATATTTTTTAGATTCTGGAAAAACATTAGATCAGATCATTGATGAATATGGTACACCAAAGCAGTTTGCCTTAAAATTAAAAATCAGTTACTTTTCAGAAGAAGAACAAGCAGAAAACGAGTTAGTGAAAAATCCAAAAAGACAAATTCGCCTGATTTGGTTAATCATTATCGGTTTATTTGCTTCTCCTGTCCTCATTCCACTAGCACTGGGGTTTATATTGGTTATTGGGGGACTATTGGTTGCTTTACTAGCGCTCATTTTTAGTATCTATGTTTTATGTAAAGCGCAGTATTTATTTCGCCACTGTTGCTGAAAGGAACAAAAGGGCTTTTCAAGGGCGGGGCATATATTATTTTTCCGTATGATATAAGAAAAGAATTCGGTGCTGGAAGAGTTAAAGTCCAAGCAACTTTTGACAATGTGCCATATGAAGGCAGTATCGTGAATATGGGCGTGAAAAACATGTATTTCAATCGTTATCTAATCGTACGTTACCTGACTGCCTTTTTCTTTTTCATGAACATGCAATGGATGATTCTGCTTCTATCAGCTAAAAGTTTAGGAAGTAGTTTACCGATGATTCTGATTTTAGCTATTTTGCCTGCAGTAGGAGAACAAGTAAAGCTTTATCGAAAACAATGGACAAAGTGGTATTTTTTGTTCCAGAGTGTCTTTAATTTATTAGTGATTCCAGTGTTGTTTACCTCAGGATTTACATTCTTGTATCCTTTTATGGCAAATAACAATGGAGGACAGTTATTTGTTTTCATTCTTGTTGTAAGCGGTATTTTTGCCAGTGCATCAACCAAGAATTACGTCGATGATTATCTGTTTGTTGTATTACACTGACAATTGGGGTTATCGTTTGCTTCTTGCCGGAATTTTTTTATGGTTTTCGCTAAAAGAAGGACGTTTTATCGCGTACTTGTGTATTTTGTGTAGCATAACGGTATTGCAAATGGTAATTTTTTACAATGGAAGGAAGGTTATCAGAGAATAAACAAAAGCTCCAGCTTTCTTATCAAGTAAAGGCGAGTTCATTCTCCAGCAAAAAAGCGGAATCTTTATAATTTTGACCAAGAAGCTTACTTCAGGAACCATAGAATTTCTGGACGGTTCCAAATTCAAAATGGCGAAACTGGCTTCAGAGAAAAAGAGGATCTTTTATCTCCTTTGTCCAATCTGAATTTCCGCAAAAAACAAGTGTATATATTAATTCTTTATTATGGGGCTATAAAGATGCAGGATTCAGAGAACCAGAAGAAATTTTTAGGGAGAGTGGTTTGCTGCATCTGTTCAGTCTATCGGGTCTACACATCCAATTTTATTTAGGGTGGCTTATTTATTTCGACGTATCGGATGGCCACTACACGTCAGTATTATTCCGTTGAGTCTACTAACTATCTGTTATGTTTCTTATTTGCAGTTGTCTTTTGGCTTCTTTTACTATTTGATCCTCGATTTCTTTTTCATGCGGGTGGACAGCTTTGTTTACTATGATCACGATGCCGTTGATTGTATGGCATTTTTATGAGTGGCCTATTTTAGGTAGTCTTTTTACATTACTGATTGCACCGGTATTCAAGTTTCTTTTTCTTCCTGGTGTGTTATTTCTCACACTCATCGCTGGCTGTTTTTTTGACTTTGCCATTTTTACGCTTTTCTTCAACGATCGCTTTTATCGATGTCGGTCAAGGTCCTTTTCGAAAAGAAACGATTTTGATCGATACTGGAGGTCAGTTACACTTTGAAAGAGAAAAGTGGGCGCAATGCTGAAAGAAATATCGTTCCATATCTAAAAGGTCAGGGGATAAGTGTAATCGATAAACTCATCTTGACACACGACGATACGGATCATGTGGGAGAATTACCCACGTTATCTCAGCATTTTACTATCAAAAAAATTTATATCGGTTGGGGGACAGGATCAGCGGTTATTATGATCTTTATGTATTGACTCCTTTTGAAAAGGGAGAGGGAAGAAATGAAGATTCGATTGGTCTATGGATGGAATATAACAAAATCGTTATGGTCACCCGCACAGCGAAGTATTGGAGACACTAGAAGAAAATCAGATTTATGTGCATTTCGCCTTACTGCTTGATTTTCGTTATCATTCCGTAAGCGGGTTCATCACATTGATATTTTTATCTCTTTTTGCTGGATATTATTTTCAAAGGAACAGGCGTATTATATCTTTATTCATTGCCAATATTATATCTACTGTCCTTCCTTTTATTTTCGCCATCCTTTAAAACCGACCCAGCTGATCTTGCTTCTTGCAGGTATTACTTAACATGCCCAAGACGTATATATATTGCCAGCTTCAGAAGTATTTTACATCTATTTTCGCTATGGAAAAAAACGAACATTCTGGGACAGCAACTGATCTCAAGATTTAAGTATTTGGGACAGATGGATATCGGAGAAAAAAGAAAAGCTCAGTTAGGTGCATTTACTTATTCTTTAGAAAAACAGGAAGTTCGTCTGCGGTTGTCTTCTGTAGGAGAACACCCCATCGTTGCTTTAGTTCTCGAGATTTTGCAACTATTTTACAGAAAACCGTCAGACGTCGAAAATAGCACAGACTTATGATACACTTTTGAGACTCGCATTACGGCATCGTCCAGACTTGCTAATCATTGGCGAGATAAGGGGTTTTTGCAACCGTACATGCACGCAATCTTGAAGGTACATTGGTCAGAATCCATGAACTGACAAAGAAAAAAGAAGAGCTATCTGAATGTTTAGCTGGTGTCATTTATCAAGAACTTTTGGAAGATGCCAATCACCATCCTTCTGTTTTATGGAGTTATCAATTTATGGAGGAAGAATCAGTAAAAAAATCATGGGAGGGTTAAGCATATACTTCTCTTATGCAATCTGGCTGAGCCCAGCAGGAAAAAGTTCAATCAACGTAGATGAGACAAACACTCAAATGATCGAGTCTCAAAGCAATCGAAAAACTTCCGAAGTCTTTCTTCCGCTTCATGTTACATGGCACCATTCGGGAATGATCCAAGAAACCAACAGTGAAAATCTCGTGTACCGATTGCAATTGATCATCGATAAAGCAAGATTTGGAAAGCTTTCTGAAGTAGTTTCAGGAGACAAATCACAGTTTGAACAGGTGAAAAATCTGAACTCTGGTTCATCGACGATCGACACGCAATATGCTACGAAACATTCGATCAAACTGAAAAAGTATAGTTATATCCTGTCACAGCAACCCTATACACTTTTTAGAAATGCTTTTTTCCAGAAACGATTTTTTACGGTGGGAATGAAACAATGTCTATCCATTCGGAAACGCAAGTAGTTGATTTTCGTGGAGAGCTGCCAGAGAAAAAAGAAAATGCTAGTGTATTTTCTGAAAGTTTCCCCTATATTAGCAAATTAGGCAGTTCTTTAGGGAACCTCAGATATTTTGACCGCAGTGACAATACGATCGATTATCGGATATTCGTGGAAGGCTTCCCGGTTTTTGGGACAGACAGCAGAGGACAGATTGGTGTGGAAGTTGGCGGTGAAACGAATGGTTCTGTGCAAGTGAATATCCAAACCAGTTTGAATACGATTCAAGTGCCGATACCTTCAGACGAAGAAGTAGAACTTGCAAGTACGAATGAAATCATCCAGCAGTTAAAAGCTAAGGGAGCAGATAGCAACAAGATTGGTTCAGTGATCGTTGGCTATACATGGCAAAATGTCAAAGAAACGAATCGTGTCGTTGATCTCTTACCTGAATGGTATGTTATTGGCGGTACGCAAGGTATGTATATTCTTTTAGGCTTATTCATCAATTTAGGGATCTTTTTCCTGTTGTTATTCGGTTATCATCAGAAGTGGCCGATACTGGCATTGTCGGTCATAGGATTTTTATTGATTGCTGTGGTTATCTTATTTTTTATCAACGGTTATAATCTAAAAATGCGTGCAGCTTTTGTGAGTATACTGATCTTTTTATTTTGTATTGCTTCCTATCACTGATTTTTTAGCGATCCAAGGTTTTACATCGGTAGAACTAGAAGAATTATCTGGCTTAGATAAGACTTTAGCGATTGATTTTAGATTACTTACGAGATCGTTGCTTCTGATTAGTCTTAGTGGTGCTGTTTTAGATGCGAGTGTAGCAATTTCTAGTGGGACATTCGAAGTATATCAGGCAAATCCGCAATTATCTTTTTACCAATTGCGCCATTCTAGTTTCGCTATTGCTAAAAAAATATTGGCGTCAACAGTAATGACACTTCTTTTTGCATTCATGGGAAGTTCTTTAGCGTTGATCCTCTGGTTTATTGATTTAGACATTCCTTTTCAGCAAGTGATCAATGAAAAATCATTTGTTCTAGAATATACGATGGCTATTCTTACCACATTGTCCGCACTAATTGTTCTTGGCTGTTCTTTTTCCTGCGATGGTCCAGCCCTTTACATTAGTCACATTGGGATAAAGGAGAGGTTTCCGTTAATAACGTACTTACCCGCTTATCAGTTGATCGGGCTACCTTGAAAGAAGATCTGTTTTATTTACAAGGACATGGAAATATAGCAGCAGTCGATGTTTATTATCATTGTTACTTGCGCTATTCTACAAAATATCAGATACTTCTTTATCTGTTGGAAAATGGCTCATTTGATCGGCAGAAACTTGTCATGGAACTTAATATCAGTTCGGCTACTTTGTCTCGCAGAGTGAAGGAATTAAATGATTCTTTAAATGAGTTTCATCTGAAAATAAAAAGCGGGCGGCTGACCGGTCCAGAAAGTCAAATTCGTTATTTTTATTTCCAATTATTTTGGTTTGGACGTCCCTATCTTGAAAACAAAAAAGAATACAGTGATTTATCAGGAAACACTTTTTTAAAGAAGCGAATGCGCTGTACGAAAAAATCCAAACCAGATTATAGCAATCTTGGATTGTTTCAAACGACACAATTTTTATTGGACCTCCATACATTTTTGACCCGTTACTTCTTTCAATATGCCTTTCCTTGGAATCAAAATGAAACGTTGGTTTTTTATTAACTTTACATTAGATACACATAACTCGCATGTCCAGGAGTTTTTGATAAGCGAAAAATACAAAGACGACGTAGTAGCTCAATTGAATCGAACGTTTAAACAATCGATAGAAGAATATTTCTCTTTTTAATTAAAACAGCGGTTAACTGAAGTAGAAGATAAACAATTCCTGGTTTTATGTGAAAGATTGGTCAGACAAACATTTGCTATTGTTGAGCTTTGAATTATTTGCTCGCTATGCATCTATTTTACGGACGCTGATCAAGCAGTTAGAATTACGTCTGCAAATTGCTTATGATCTTAATGGCGGATATCGTGAAAGAAATCATCCAGGAACAATTGCTGAATACGATCAAATATGATTTAGTCGAATACGAGAAAGAAAAGCAGTATGATATCATTTTGACTAGCCAATTGAAAGAGTACCCGTCACAGCTGTTTTCAAATAGATGTTTTTGGTCAAAAAAAGATAGTTGGACAAACGGTCAGCAGTACGAACAGTACGGTTAGAAAAAATGACCGTACACTATATACTCGCTAACTACCCCACTTGCAACTATAAACGGCGGAGAGCTGGCGGAGTTTCTTTCTGAAACAAAAAATGCTTATCTTAAGCAATGATGAACAAACAGAAGAAAAAGATATAACATTAAGTACAGCCATAAAAGTAAAAAAGGCGCTAGAGGATGCTGGAGCAACGGTTTATTTGACCCATACTACAGATGAATTAGTACAGCTGAGATATATGCGACTACAGAGGCAGATGTCTTTATCAGTTTACACGCAGACTCTACGGAATATGCGAATGTTTCTTCCTGGCGGGGAAATTGAAGGAGAAGAGACGAAAGAAGAAGCGATTGTCCGTGAGCTGATAGAAGAAATGGAACTTATTATTATAATCCAGGATATTTCTTTGTTGCTGATTCTTGGAAGCGTATAGGAGAACCAACTGAAAAGACCAATAAAACCTGCTGAATGGACTCATCGAAACTGATTATCAAAAAATGTTCCGTATCACGATGAATTACGTACATGATACCTTAGATGTGATGCAAGATAGTTTTCATAAAGCCCTGAACTATTTTGAAAAAGAAATAGTAGCGCTGCGTTACACCTCTATCAAAAAGTCAAATCAGAAAAATACAGGGAGATATCCGACTAGCAGGCACCTTTGCATATAAATGGACGCAGATAAAAAAAGAATACCCGACATACATCTATTGTCCAATACCTTTATCTGAAAAAAGGCGAACAGAAAGAGGATTCAATCAAGTAAGCGAGATGTTGAAAGCAGCAAGAATTCCTTTTCAGATGCTACTCAAAAGAGAGAAGCATCTGCTGGCTCAAGCAAAAAACACGCGAAAGGAAAGATTGGAGATGCCTCAACCTTCAGTCACCTTTTCTAAGATACAAAATAACACACTCATCCGTGTAGCAAAAAAAATGGGTTTTGATGGCTGGGTCAGTTTTCGTAATGCTTTTTTAGCTGAAACAGCCTATCTTGAAGGGAATTTTCAAGACGTAGATGCGAATCTTCCTTTTTCCACCACAGACGGTATTATGACGATCGCAAATAAAATGGCTTCTTTAGAACAGATGACGATTCAAGATACACTTTCTCTCATTCATCATGACCAACTGCAAAAAGCCAAACAACTAATGCTTCAAGCAAAAAAAATCGTGATTTTCGCCAGTAACTCGAATACTTTGATTTCTCAAGATTTCATGCTGAAAATGAAGCGCATCAAAATGGATGCAATGTGATCCTTCGTACCGCAGAAATATTGAAACAAAATCATGTGCCAATTTTAGCTTTGACCAGTATCGGTGATTCAATGAGTACAGCCGCTTTGCGACTTACGACACGCGAACGACTGTATTCGAATCGCTATATGACCAAGATGGTTGCTGATCAGTTAGGCGTGACCGGAACGGTAAAAAACGAAGACGACGGCTCAGTCACAATCGAAGCAATCGGAAATGACGACATCATCCAAAAATTTATCGAAGAAGTCAAGAAGTCTCCGAGCCCAAGTACAGCTTGAAACTGTTATTACTCGCTTTGATTTTGTCGGTACCTGGAACGATCGTTTCTTCGATCATTACCGTTCAGTTATTTGGCGGACAATACTCTATTGTTTATTTTCAAGCTTTTCTGCTTTTTTATTGATAGCATGCCTGACTCTTTACCATTTGCAATCGGCTTTAGCCAATCACCTTCCTTTTTATCTTTTTCTTTTACTATTCAGTCAGGCAAAACAAGCAGGAATTGATCAATTGGCACCTGACTGGTCTTTCTAAAACCAAATTATTCCTTTTTATTTTCTGGCAGCTGTTCTTTTGTTGTATCTTGGTTTTATTGTGGATCGTAAGCTTCCAGTCAGTTTATGAAGCGCTTCTTCAAAGGATCAATTTTCTGTACAAGGCATGTATATGTATTGGAATAATGATTTGTTTAAACAAGCTGGATTAGATACTGAACAACCACCTACTACTTGGGAAGAATTGACAGAAATGGCAACGTTAAAAGATCCAAAAAATGATTGAGGAATACGAAGTAAATACAACCATTCCTCAGAATTCAAGCTGCAAGAAATATATGACGTCAGCAGACATACGATTCGGCAAGCAATCGCTGTGTTGGTAAATGAGGCTTATGGGGTAGATGGTTTGATCGTTGAGCCTACGAAAAGTAATCAGTATAACCCAAACTTAGCACTTTATGTTGCTTTGAGAGAACAAGGCATTCCGATGGTGATGATCAATGCTGCTTATGAAGAGTTAAATGCCTCGATGAAAGGTTTTATCAGCGCGTGTGAACAGTATAATGTGCGTTTTTTGACGGAAGATATCATTACTTTCACCACGGAAACACGAGAAACAATCGCTGAAAAAACAGTACAACGGTTGAAAGAAGAACAAGCTTTAATGGCATCATTAAGTTGACAGAAAATGGCTATCATATTCCAGATGACCTATCGATCGTAGGAACAGACGATTCTTCTTTAAGCCATTTAGGGAATAAAAAATTGACAACATTGACGCATCCAAAAGAAAAGTTGGGACAAGATGCCGCACGGTGGATCGTCACAACGATTGAAAAAGGACAGGCACAGCCAAGGAAAAAAGGAAAGAAATACTTGCGGTCATGAAAGAAGTCGATTATATCCCTAATGCAAATGCCAGACAGTTAAGAAAGCATTGGAGTGATTCTGCCTTATACCAATCATCCGTATTTTGATCAGTTGATCAGTGGGATCATTGAAGCAGCGTTTGATTATGATTACAAAGTGACACTTTTACCGACGGGCTATCATAGAATTTGCAGCTAAAGCTTTCGATGGATTGATCATTACGTCTCGTGCCAATACACTAGATGATTTATTGGCATATATTGATCGAGAACAATCAATTACAGAAGGTCTTACTTATTTGAAGCAAGTTATAACTCAAAAATCACTTTGCAGCTATGTCATCAACTTTTTCCATCTTTTGATGAATCACTTGTTTTTTGGGATTGTATAGATGCAGAGAAAGGAAAACAAGCGGCTTCTTTTTTAAAGAGCTTGAGTTATGGTCTTTACAAATTCGGATATGGTTGCAGCAGGCATCTTGCAATATCTGCAAGATAAGACACCAGTGGTGATTGGACGCGATAATTTGCTGATCAGCGAGCTTCTTGGTTTCCCAACCATCGACCACCATCTGGAATTGGAAAGAAGCGTTGACCGAGATCGGCCAGTGGATGACCCAACAAGGGGGAATCAAACCGGCATATATCGAGTGTCTATATCGGGAATTTCGTAGCCTTGCCACATGGGACTGACAAAGATGAAGAAGTAGTAGAAGAAGGAATCTATTTAGTCCAAGTGCCTGATGGTGTGGACTTTGGAACAAAAGAGGAACCAAAAATCGCGACACTCTTATTTGTAGTGGCTTTCAGTTAGCGGTGCTCCAAGATTTAGCCTTTTTCTGTTCAGACATCGACCAAGTAATGGCGCTTTCCAGTCAGTCTATCATATGACGACCCTGGATGTAGCTGCTGAGTCAACAGAAACAAAGGAGGATGAGGTATTCCTATCCTCCTATGATGAAGATGGAGAAGACCTAAAAGTCGAGACGATCGATGGTCAAGAATGGTATGTCGGAAAAGCAGAAACCGGCACATTGATTTTTGAAACAGAAAAGATCCCCGATGTGAACGAAGGGTAACTACCTCTTCAAGTGGTGAGACAAAGGCTCGCCATATGACGGAGAGAACTTGATCGATGATAGTGATTATACAAACGGGGGAGCGAACTGGCGAAATTACGACTATGCTACTAATAATGGATCAACTGCAGGCGAAGAAGATAGAAACGTTCCAGCTCAAACCGTTCAGCTTTGGGGAAATGAACGGAATTTTGAAAACAGTTACTTGGATTATAACGGGGCGTACATCAAAAAATGGGTAGAACCTGTTCTGCCGAATCGGTATGGTGAATTTTTACCATAATAGTCAGCTATCAATAACCATGAGCAAATCAGTTCGGACATCTTTCCATTGACAAATGATATCAATCGTTTGGCTTAAAAATGGCATGAACATTGATAAAGACAATGGCGGAGAAAATAGAAACCAGAAAATTCGCAAGAAAAGTCATCTGCGATCAACACAGTTGCTTATCATCATTGGCTGAAAAACAAGTATCAAGAGAACCCGCCAAGTATCTTCTCCATTGGTTTAGGAGTGGCGTAACACCGCGATATTACAATGCGAACAACAAGAATGACAAGAACGATCCAGCAAGCCACACTTTATGATGAAACTGGTTTTAATGTCTCACCATTTGGAGCTGGCAGATCGGCAGATATTCAGTTTTACCATCTAGATCCAGGAGAAAACGGCATGAAGTACCAAGAGCCAGAAATATGGGATGAAGAACGTCATGGACAAGCCCCACCAACTCCGACAACGTATGTCGGACGGGAAAACCAAGCTTATAACCAACTATGCAGAATACAAAATCATTGAGAGCCAGAACCCAGAAGGTTTCAAAGAACCTGATGAAAATGACACATGGATCTTGCGACTTTACGATAATGATTCACTGCTTACAATACGTTTGATTATCGGGAGATCCGAGTTAGAAAATTAGACCATGAAGGCCAAGATGGTGCAGGTTTCGATATCAGGAAAGTGGGGGATTCTTCCTTCCCGCTGTATCGAGCATACACCGGATACTTCGAGGCTCGGACTGTCGCACCAAATGGGCCGGAAGGCTATGAAATCATCGATGGTGTACTACAAGTAACCTTAGAAGATGAACTAGCGCCAATCGATTTGGAACTTTTGAAAATTGACAGTATGAATAGCCGACGTCTTGAAGGCGCAGAATTTTCAATTGAGAAACAAAATAGTGCAGGAGAGTATGAAATCATCGAGGGAGGCTTGGCACCAGATCGACTTGTTGGAAAACTTCCAGGTTACTTTATTTAGAAATTAGTTATCGAGAAGAACCTGACATAGAAAATGATCGGGTAGTTCCAGGAAAAGAAGCGGGTACACTAAAAGTTGAGATTTCGTATTATCCAAACGAAGAAGCAGAGACGCCTGATCTACAGCAAGAGTTAGAATATGAACTTTTGGAGACAAATCGAATCAGATTACAGCTTAGTGTCGGGAACGATCCTGAAATCCGTTGCCTGCTACAGGAGGAAAAAGGCTATCATGAAACGTCAATCCGAGATATTCTAGCAGCTTCTGATACAGGAAAAGGTCAATTTTATTTCAAAAAAAGAAGTTTGTCTAGCGGTGATCCATGCGCATATGGACGTATGGCAGACAGAATTGTTCGAAGACATCTTAAATGCTGGAAAACAGCCAGAAGAAGCATTAGAAGAAATGTTGGACTGGATTTTCGCTGATCATGAGACACAGATCACTTATCATGGCTGTCCTGTAGGTAATTTGATTATTGAGTTGAGTACAGTGGATGAAGAATACCGTCTGTTGCTACTAGAATTAGTCAATCAATGGGTCAAGTATACGAAACAAAATATCCTGGCACTTTCTGAAGAAAAACTATCCGATGAAGAAGCAGACCGTCAAGCCAAAGCGTTGATTGCTGAAATCCAGGGAAGTATCTTATTGTTGAAAGTCACACAGGATCTATCACTTTCTTTGATGGGAAAATCGAAGATAAAGAGTATAGCGGATTCGACAATTGAATCTTTTAGTAGAATCAGGAGAAGTAGCTGCTTTGATTGCCCCGAACGGATTTGGCAAAACAACTTTGCTGAATGGCATTGCCCAACTATGATCAATTGTCCCTTCACAACATCTCTCCTACTGCTTATACAGATTATCGCCGGTCTTTCTTTTTTCTAGAATCAACGAATCAGTTATCCGAGACTTTGATCAAATACTATTGGCAGAGCAAAGTAGAATGCCAAACTGTTTTCCAACGATTGAAGATGACTGAGTACCTTACTTTGCCGATTGGAAAAATGTCTCTAGGAATGAAACAACATGTCTTGCTTGCTGCTTACTTGATCAGTGATTCATCTGTCATGTTATTCGATGAACCGTTGAACGGATTAGACCCAGGAAGTATTGATATCTTGAATAGCCTCATCAGACAATGGCAACCTTGCGCTTTTATGATGAGATTGGACTGCTAAAACCAGCTAGGATCAATTCTTCAGGTTATCGGATTTATGGCAAAAAAGAAGTCGATCGTCTGCAACACATCTTATTTTATCGAACAATGGCATTCAAGTTGGATGATATCCAAGAGGTCTTAGACAATCCATCAGCAAATGTTGCTGGAAAAACGGGCACAAATCGATACCCTCTTGACAACTGTCCAACAGACACTTGATATGTACGAAGGAGGAAGAAAAATGAGTGACAAAGAAAAATTTGAAGGGTTTAAACAACAAAAGTAAAAATACGGAAAAAAAAAGGTTACAGCATCCAATGAAAAATGGATGAATATGGATAAAGAAACGTATGAAGAAATGCAAACTGTTGAAAAGCAGATGTTATTTGATCTCACTCTTTACTTAACCAGAAGATAGCAGACCGTATCTTCCAAGCTCATAAGAAGTGGTTCTCTTACAGCTGGCCTGATATCAGCCAAAAGCGCATAAAGGACTAGGAATGATGTACGAAGCCGATGAACGGTTCACTGCATCGCACTGATAGTCGTTATAATCTTATTTTACAGTTCTTCTCAAACTTACGGACAGCAATCACAAGTTTCGCGATTAGAAAGCTGGCTGCCTAATCAGCCATTTAAAGACACATTAGCGGGTATACGTTTTAATTATGGTGGAAGTATGGTGAGTATCGACCATCTGGGCTACGCCAAATTTTTAGAGTTCTTTTTAAGGAAGGGCGCACATTTTTTAGGTGTTTTCCCCAAGCTAAAAATTTGGTGGCTGACAGCGATCCTTGCTTGGCTTTCAGCAACAGGGTACGCAGGTTTGGACGAATTCCATCAGATGATGACCGGTGGACGAACACCTATGTTCCAAGATGTTGATCATCGGATTCCAGCTCTCGCCACATATCCCGATCCTTGCAGCTTTCATGTGTTTGTTGTTTTATGGCATCCTGATTTTTCTTTTGATTGGTGTCTTAGTTGCTTCATGGATTTTATCTGTTGTTTGTGCAATTGTCGGAGTGACTGTCGGCAGTTCATTTACAACGATTTCGACGATTGGAATTGCTTTTTTGGGGATCGGTCATTTACTTGGATTCAATGATGCAATGACTACAGGCGCAGTCGTTTCCGGTGCCTTTTTAGGGAATAACTGCTCGCCTTTATCAGTACGAGAGTTAATCTATTCGAACATATCGGATTTCCCAGCATTCGTCCTTTCGTTGATTTTTTATACGATATTAGGACATAACAGTCATTCAGCCGATCTAGCTAGTATCAATGAAATGATCCAAAACATGAAAGCGAGCTTTTGGATCTCTCCTTGGACATTGATTCCACTAGTTATTTTATTTGGGGGGGCAATCAAAAAAATTCCGGCTATCCCTACATTACTAGCGGGATCGACAGCTGCTCTCGTTCTTTCTTTTATCCATGAGAAAAGTTTGACGGTCGGAAAAGCACCTGATCCAAAGCTAGATGAACTGCTTTCTCGAGGCGGGATCATGAGTATGTTAGGTTCTGCTAGTTTGATTTTACTTGCATTGGCATTAGGTGGGTTACTGATCAAATATCTGATCGTTGATACCATCGTTCAAGAATTAAAAGAAAAGATGGACCGACCTTCTCGTTTAGTCGGGTTTACTGCCTTGAGCTGTATCGGAATCAATCTGATCGTTGGAGAACAGTATCTGTCCATAAACATTCAAGCGTTCTTTTGATGACGTTGGCTTATCAAAAACCTATTTGACACGAACACTAGCGGATTCAGGTGCGACCGTCAATTCTCTCGTACCGTGGGGAGTCAGCGGCACATTCATTATGGGAACGATGAAAGTTAGCGCGTTGCATCTCGATTCTGCAGTGATTTACTTAGCAGAAATAGATCAAGAAATTATTGGTTTTGCTGGGGTGATTGATCAGTTTATCGCAGGAATCTTTGTGAAAAGGGAATACCGGCAACAAAGAATCGGTACGCAACTAATGAAAAAAATAAAAGAAACCAATAAAACACTGACTTTGACAGTCTATCAAAAAAATCAATCAGCTATTCATTTCTATCTTTCACAAGGTTTTACAATTCAAACACAGCAAAAAGATGAAGCAGTTTATCGATATTCCGATTTTTTTGCTGCCGATTTATCTTTATTTTGTGCTGAGACAGTCATTTTATATAGCAGGAGCGGTCATTGTTGTCTCAGGTTTGTCTGATTATCTAGACGGGGTCATTGCTCGGAGATATAATCAGGTAACAGACTTAGGGAAGGTGCTTGATCCGTTTGCAGATAAATTGACACAACTTTTTCTGATTTTGTCTATGGCATGGTATCGACCGTGGCTTTGGCTGTTGTTTGGTCTATTCTTGATAAAAGAAGGCTTTATGTTTGTAGCTGGATTAATCGGGCTATCTAAAAATATCAAATTAAGTGGAGCGAAGTGGTATGGCAAAGTAGCGACTGCTGTCATCTATGTTGGCATGATCCTTTTGCTGCTTTTCCCAGAATTACCAACGCTGTGGGTGAGAGTCATTTTTGCCGTCATCACTTACGGTCTTTTACAATCCGTGACTGGAAAAAGATCCTGATATGGCTAGTCGGTGTCACTGCTTTTTCTGGTGGTTTTGTCCCTGCGTTTGAAGAATTGACTTCCGGACAAGGATTAGCTGGATTATACGAAACCTTGCAAAACCCGGCAATGATTGCAATGGTCGGACCAACTCCAGCTTCGAATGCTGCTGAGTATACTTTAGGAGCGATGTATGCAAATGAAATGTTGCTTTTTTGCAGTTTGTTTGCTGCTGTGATCTCTGTTTTACACGTGGTGAGCCAAACGAGAAAAAAAGAAGAACTTGGTCTGATTGAACTTATTCGTCGATGATTTTTTTCCAAGCGGATTCGATCACTGCAGAAGGTGCTTGGCTTTTTGGGCTATCTGTAGGTAGTATGGGGATTTTGGGGAGTGCCGTTGCACTGTTTGCTGCACAACTGATGCCAAGTTCAGCCAGCGAATAGCGTTTTTAGGTGGACTTTACCTTCTACGAGCAATAACAGATGTAGCTGATTCCTCCCTTTCGATGTGGAAACCTCTTTTATCCTTGCGTGGTTTATTATTCTATCTAAATAAAGGGATGACAATCAGTTGGCTTATCACTTTTGGTTTGATGGGGGCGGCATACGGCTCTATCTACGGGAATATTTTTAGAAAGTAACGACTTAATGAAACAGATGTTTATCCAATCTGGCGTCTCAATTGAAAAAAACTTTACAAGCACGATCATGGTCGTCTTGATTTGTCTAGCTGCTATTTTACCAATTGCTAGCATCAATCGTTTATTTACAGAAGAAACCCACGGACGTATGAATCAGCTGTTCGCAACAAAAATTTCTAGGAACCAACTTTATTGGACCAATATGTTACTAGCTATTCTATTTGCTATATTGGCAATCCTGATTAGTTCTGGTGCACTTAAAGCCGGGTTCAATTTCCTGCCTGCCGTTTTAGTGTTTATCGGAATTAGTGGCTTTCTATTCGGATGGCTTCCTCGAATCGGTAACTTGCTTATATCTACTTAGCTTACTCCTTTGCACTCAATTACTTTGGCGGAATTTTGGATTTACCAGAATGGTTTTCCAAAACAGCTGTCCCTAGCTGGGTTCCACGGATGCCAAACGATTCTACCTTTAGTGAACCCTGAAGAACAGCATAAATATTTAGGGACATTCAGGGAACGCTGCTATCTTAGTATGACTGTTGCTGAAATGATCCAACCAAAAAACAAAGCTTTTTAAAAGAACTCAAAAAACATCCAGATGCTTCCATACTCTTGAATGGGGCTCTACCCCTTTCTGTCCAAAACCAATATATCCAGCTAGCAACGAAAAACAATAGCCGTTTCACTGTAGTCAACGATTACGTCACTGCAAATCCTGAGGAATTCGGATTGCTCGAAAAAAAATACCCAGAAGAAAACTCTTCGCCAGCTGCACTCGGGAAAATATCACAGTTGGATTGAATTGGTTCTTGCTCCCTCACGATATAGCTTCCGCCGGAGTGGGCGCCATCGGACATTTAGTTGAAACGGCCTTTTCTATCCAACGCTCAGTTACTGTTTGGAGCATCAATCTTATGATGCTGCTTCTAGCCGCTGTCCTATTAGGAAAATCAGTATTTTTTAAGACTGTAGCGGGAAGTCTGCTTTTTCCTGTTGTTTTAGAGATTGTTCCAAAAGTGGAAATGATCTCCTCACATTTCTTTTCACTGATTTCAGGAAGTCTTTTGTTCAGTCTTGGGGTTTACACATTGTACACAGTCGGGGCCTCAAATGGCGGTATAACGATACCGCCGATTATTTTCCACAAATTTTTTCGGCTTCCAATGCCGCAAGGACTTTTACTTACCAATAGTCTTATCGTCTTTTTGAATTATTATGTTTTTGGATTGCTGCTTATGGATTGAAAGAAGCAGGTAAAACAGTACTAGTGGTCGAAGAAGATCTATGGGGCGGTGTTAAGTGCAGTAGAGGCACGTAATCACTTCAAAAATTCAAACGAACATTTACGGATCCAGTCCCAGAAAGCCGAAAAAAACAATTAGCAGAAGCTGAAATCGATCATCTTTCAGGAACCGCTCGTTGATTCATCTATTGAAGTCAACGAAGAAGTCTTCCATGCGGATTGGGCAAAGACCTACGGCCTAAAGAAATCATTTTTATCGGTGGTGGTTATATTGCTTTTGAGCTAGCTACGATTGCCAATGCTGCAGGGAGCAAAGTAACCATTGTCCATCATAATCAACGGCCATTAAAAGAATTTGAGGCGTCTTTGGTAGAGGAAGCCGTCCATCAAATGGAAGCATCTGGCATTCAGTTTGCTTTTGGTGTTGAAACCCAAAAGATCATTTCAGAAGGTACTCGCTATCGTTTAGTCGGAAAAGAGACGGAATTAGTAGCAGATATGATTTTTTGTGCGACTGGGAGACAGCCGAATACAGAATCTTTAGCACTTGAGCAAGCGATCGTCTTTGATAAACACGGAATTGCAGTCAATGATTATCTGAAAATTGACACCAGTCGCCACTTTTGAAGGAAATTATGTAGCTAAGCGGATAACGGATGCAACAAGCGAACCTATCAAATATCCGATTATACCTACGATCGTCTACGCCAGTCCTAAACTTGCTGAAGTAGGAGTTACAAAAAGTCACGCCTCTTCGTCAGATCAAGTGGTAGAGATGGATCTTACCAGTTGGTTCACCTATCATCGTGTCAATGAACCAGTTGCTAAGGCTGAATTGACCTTTGACCAGCAAAATTATTTGATTGGTGAAAACAGCAAGGGGAAGTGCAAGATTTTTATTTTGATTTGAAAGGGCAAATGGTGACAATTGGCGATACGCTGTACATACGTTATAAAGAGATTCAGGAGGAGACGGGCGATGAGATTCCTGTAACGATCAAATTAGTTCCAGATGGTCATGTACAGCTGATCCGTGCAGGAGAAATGCGGATGCGTTTGAAATTTGGCTATAAAGAACGGTTAGAAACATCCTATCGAACACCATACGGTATGATCCAGATTGCTACTTTTACGAAAGAACTGCATGTTAGTTTGAAAAAACTAGCTTTGGACCAAATGAGAGTGGATTTATCAACAATGCTTATGGCTATACATTTGCTGAATTTTTAGATTATGTAAAAAAATGCGAAAAAACGTCTTTAGGAATCGATCTTCCTGAGAGTGTGATGAACATGAGTATGTAGGAATTTTTAATTTGCGCCATAAACTGAACGAAACATTAAGAAACGGCGCTGGCCTCTCCAGCATCAGAAGCGGATATCCTTTCTTTTGCAATTGATGATGCTTTTATCTTTCATTATCTCAACAAGAAACCAGCCTTTTGAAAGCGTTATTCCCTGTAATCAACGATCAAAAAAAACACCCATGGTATCGCTATCTTTTTAAAGATGCTTCTTGTGTTCAAGAAAAAAGCTTTCGTTTGATCCAGCTTCACGTCGAATCAAAAGGAGAATTCTTAAAAAAAGAATGGCAAGATACTATTTTGGAATTATTTCGCTATTCTGCTGATTTCTTTTTTTATACAGACACAGATGCGCTCTTAGTCGAACAAATAAACCGTGATTATCTTGATGCTACTGAAATCAACGGTATTTTTCTATCTTTAGATGCTGATTTTGATACGACAACGTCTGTATTCGTTGGTTCTTTCCATTCACCTGGCACCGACCTCGTCCCTTTGTTTGCTGAAGAAAGAAAAATTTTTTTAACAGAGCAAAACAATCTTTATACTCACAGCCGTACTTTTTCTATGCAAGATGTGGCTTTACATTACTATACAAAAGATACTGTAAAAGATAGTTGGAAGTGATCATTCAAGAATTATGGAATGAATTAGGCAATGTCAGCTCTGCTGCAAAAACACTGTTTCTTCATCGTAATCTGGTTTTATCTACCGCGCGACAGCCACCAAAAAGTCCTGCTGGATTACGGAGGCGGAACTGGGCTTGTTAGTTTACCGCTTGCGGAAAGATTCAAAGAACTGATCATTGCCGATGCTTCAGAAACTATGCTGAAAATGGCAGAAGAAAAGATCCAAGCAGCAGATCTGAAAAATGTCCGAACGATCCACGCTGATGCTTCTGTCGAATTTCCTGCTGTCCAAGCTAATCTCATCCTTCTATCACTTGTACTTTTAAAATTAGTCATCCGAAAGTCCATAATGGCTTTAGCCAAGAAGAGGAAAACAGACAGCTTGCAGCAAGTAAGACTCAAGCCTTAAGTTACGGTATCCATCCTTGGAAAGCAGATAGCTATACGTTTGAACAAGTTGAGCCTTTTTTGAAAAAAGCAAGGATCATCGGTGACTACACAAAAAAAAGTATTTGAGCGACAGCTTGCTTTTGCAGCCATAAATGAGAAACCTGTTGTACTGCACACAATATATCCAAGCTTACCCTAATCACTATTTGATCCATTGGTATTCTTCTTTGGACTATCAACAAGACTATATTGATTTAGGCTGTTATTTCAGCATTGGTCTTGATTTGAAAAAGAATCCAGCAGTCTGGCAACTAGCTAAAGCAGTCCCAATCGTGGCACTGCAAAAGAAACAAGTAGCAAACAAGAAATAAAGGATTTGAAAAAAGTGACACTTGTTTTGGATTATGTACCGAATACTAATCATACTGGTAGTAGGTGCGGACAAAGCACAATTTGGTGTAAGTTATCAAGAAGATGTCACTTATGCTCACGCAGATGGACAGAATATACCAGTCAAAGCAATTGCTACAGTGATCAAACATAATACTTCTGGATTCGCCACCCTATCAGACAGTAAAGCTGTCTTAAAAGCTGTGATGGAAAAAGACGGCGGGATTTTCAAAACTGACAATGGTAGGAAGCAATGGAGAAGGGCCAGAAAGCTTAGGAAAATCCTCAGATATCCAATGGTACTTTGAAGGTTGGGATATGATCAAAGCAAAAGAAGCGGGTATTGAACTAAACTATATCCCATTGAAAGAATTAGATGAACGGTTAGATTACTATACTCCGGTAATTATTACGAATGATCAGGATCCAAATGACAGTGCTAAACTGTTGCAAAAATATGCAAAAGAAAATGATCGGACGTTTTTAGAAGAATCACAAGCATTCTTGTCAAAAAATTATACGGATGATCCTGAGAATTGGGGATTGATGGAAGAAAAAGTTTGGCGCAATTAGTCCAGATAAGTAAATCTTCTATCAGTGAACGAAAAACTAAGCGTAAATAGAAGAGATAGAATAGTTATTCGTAGTACGAAAGTGAAAGATGAATGGCTTACACCAGATTTGCTAGCAATTTCAAGAGCTGGTGTGATCGTCATGAATACACCAGGTGTAAATGCTAATGCAGTAAAAGAGCTTGTTTTGTGCTGTTTGCTCTTATCTTCCCGTCCGATAATCGAAGCAAGTCGTATGGTACAAACACTAACAGGTCCTAATATTTTAGAACAGGCAGAAAACAAAAGAAGTGCTTATGTGGGACGAGAATTGCAAGGCAAAACCATCGGTCTTCTTGGTCTTGGAGCGATAGGCACAAAAGTAGCGCTAAGTTGCTATAGCTTAGGGATGGATGTCTTGGGTTATTCTATCCGCGATGCCCAGTTGGATTATGTTCGGCAAGCAGATTTAGAAACAGTTCTTTCTACCTCGGATTACATCGTAGTCATGCTGCCGTTGACAGAAGATACAAAAGGATTGATCGATCAGGCGAATATAGAAAAAATGAAAAAAGATGCTGTACTTATCAATGTAGGAAGAAGTGAAATTGTTGATAAATATGCTGTTATGCAAGCATTGGAAAAACAACATCTGGCTAAATACTTGACTGATTTTCCAGAAGAAGAGTTCTTAGAAAATGACCGTATACTTATGTTGCCTCATCTAGGGGATCGACTCAGGAAGCTTTGGCAGACAGCGGACGTTTGGCAGTTGAAGCCTTAGTCAATTATCCATCCGCACGAATGTTTTTCCAAGCGCCGTTTCGATTCACTATATTTTATCAAAAGAAAACCAATATCAGAGATATTTTCTCTGCTGAATGAGAACGAGCTAGCGATCGCAGATATATCGCGTAACCATAAGAATGAGCATGTCTACATATTGAACGTTTTCAAGGGAGCAATGGCGATTCTCCGCTTTTGCCACAAAGTTACGAAGAAATCAAAGCATTTGGGATAAAATATGTTCCTTTTAAAGCAATTTATTCCAGTACAGCAAAGCGAGCACGTGATACAGCAGAAGGTATCAACAAAGAGCTTGCTCGTCCGGTAGAGATTTTTTATACAGATAAGCTAAGAGAACTAGGGCTGGGTACTTTAGAAGGTCAGTCGATCGATGAAATGTACCAGAAATATCCGGATAATCTGCCGAATTTGCGTAATCATTTAGATCTGTATGATCCTTCTCCTTTTCACGGAGAAACGTATCGAAACTGTTGTAGCAGATGCGGTTGCCCGACATAAAGATGGCCCACTTTTATTCGTAGGACATGGAGCTTCTTAACTGCAGCCATTCAATGGATGACAGGAAAAGAGCTAAGTGAGTTGCGTGAAATGGGTGGATTGTTCAATAGTAGTTTGACGATTTTAGAGACTGAAGAGCCTTGCAGATTATTGCCATATTCAATTATTGGAAAAAGAGCTAATCGTCTTACTGATCATCAGTGTATTAGTGTTGTTGTTCGTCCCTAATTTGTCGCGTTATAGGAATCATGTAGACCAAGAAAGTCGTGAAGCGATCATCCAGTTGGTAGACACACTTTGATCTGGCGAAAAGCTGATTTAGCTGAAGAACTGAAAATCGATGTTAAAACAGTGGATCGGCATCTGAAACGTTTGGCGGAAAGCGACTGTCCCATCCAGCTGATTCTTAAGAAAACCGTTCAGTTAGTTTATGATCAAGGATATAGCGAACCTTATCTCTTGTTTGTTTTTCTGATCCAATCACCCCCGTTTTGTTTACTGAAAAATCTGCTATTGAATGAACCTTACGAGCACAGATGATGGAGAGCAGTCCTTTTCTGAGATGTTCATCCAATTATTGAAGCAAAGAAAGGATCCGGCAGAAATCGAGATTTTAGGAGACAGTCGAACACTATTCTTTGAATTGTTTCCTGAATTGCTATTTAGAGAAGAGCAGATTTTGCCAAGGATAGAAGAGACACAAGACTCTGTATCTGAAAGACGGGGAACAAAATGTGACAGCAATCACCCAAGCAGTGGAAATGGAACAATCTGCTGTATCGCATCAACTGCGTTTATTAAGAGAAAACCATGTCGTCAAGTCCCATCGTGAGGGAAAAGCGATTTGTCACAAACCCTTTTCATCATTTCATAGAAAGGATAAAGAATGCAAAAAAAATTAGCATCATCACTATATTTTTGATTACAGGAAAACTGATGAACTCGGATCAAAAAGGAGAATCGATTTATTTATCGGTTCCTTATCAAAAAAATCAAATAGAAACAGCTTGCTTATTGGCGGAAAACAGGGTCTATTTGCTTTAGGAAGTCTCATCATCAATATCGTTTTACTTTTACTTTTGTTGCTCATCTTTACTAAAACAGAAGGGATTTCTCTATTAAAGTTATAGGGATGATTATTAGCATATTGGCTTTAGATGGATGGAATAGAAGCGAATTATCTGACACGACCGTATCGTTCTGTTTTTCTTTCTAGCGTACTGATTGGAACAGCTGGAGGAACACTCGATACCGTTATCACAGTCATTGCGACATTAGAAGAATTGACTAAGCGACAACCAGAAATAACAGCGAAACAGTTATGGCTTTCTGGGTCGAGATGTGATTGGCTCGATGACCAATATCCTTTTGTTCGTCTATATCAGTGGGTAGTTCCATCGCTCTTTCAAAGAAACGATAGAACAGCATTTATCATTGGAATTTTTACGCGTCATTGCTGGCAGCTTAGGAGGAAATCCAGCAGCGGTTTATGTGCTAGAAGAATGGCTGCCAGAAGGTACGATGCAAAAAATTGCCATTGAAAACAATTTATCTGAAACAGCATTTACAGTGAAGAAAAACCAAGAATTTGAGCTTTGTGGTCACGCGACATTAGCAACAGCATTTGTTTTATTTAACTATTACAAAATACCTGATGAAACGATTAAATTTTCTACTCAAAGCGGTAATCTATTTGTGACAAGAATTAAAGATTATTATTACATGGAAAGAAGCGATTGGGGCTAAGATTAAAGAAGCCTACTTAGCACGTGATTTATTTTTCGTATTAGAAGATGAAAAAACGGTGGCTAAATTGCAGCCAGATTTTACAGCTATCAAAAATTTTGAATTAGGAATAGGAGTCATCGTGACAGCAGAAAGTGTGCAAAAAGACTTTGTTTCTAGAACCTTCTTTCCAAAATTAACAATCAATGAAGATCCAGTATGTGGATCAGCACATTCTAATCTTATTCCTTATTGGGCAGAAAGAATGAATAAAACAAAATTGTCAGCTTATCAAATGTCATCATCAACAAAATGTTCCAATCACGCCTTTAGCGGATTATCAAAAAGAAGATGAATCTGCTTGGGCGGAGATTGAGACTTCCGTTGGGGAATTTCAAACGACAGATGAAGCACTTGAGTATTGCTCCTTATCCTGAAGAACTTGAAAGAAGGATGTTTTTTGTAGAGACAAACTTGGCGAAAAAAATCAGAGAGCAAGTGTATCCGGTTTTTCATTGGTTAGCAGTGAAACCAGATTACCAAGGAAAAGGGCTCGCAAAAGCATTGACTGCCAGAGTCTTGCAAGAATTTCCTACCCTCCATACGGACGGACCAATCTATCTTCACACACAGACATGGAGCCATCAGGCGATTGCCAAAAGCTATCCCATCAAAATTTCTAAACAATACACAAGCAGTCAACGTTGGGAGATCTATGCAAAATTAACGAAAAAACAGCGGGAACTAGTCGATAAGCACCGCCGATATCAGAACATTATTTAGCTGCAACAGATTGGGTGTTTTCTGACTTCAAGATCAATCCGTTTTTTCGAACAAAACGAAGCCAGCAAAAATTGTATTGTGAGTGTGGTAGAGAATTAAAAGTGCAATACATCGTTAAATCGCCAAAAACCGGAAAGATCCTAAAACTAGGCATCAACCACTTTGCCGATCACCTGCATGTCTCTCCGACAGTGGCAGCTTCGATCCATCAGGGAATGACAAAAGTTGATCTGGCCTTAGACGAATTATTATGGCTTAAGCAGAAGAATATCGATTTTCCTGAAGGACTATGGCAAAAATACTGTTTTGTCTTGTAATCGTCGGATGAAACAGCCATATTTACCGGATATAAAATTAGCTCAGCGGCTCGCAGAATTTCGCCAAGATAGCGGATTATCAAGCATTGGAAAATGAAATCAAGAAAATAAGTGAACAATCAATGGGCAGTCAAAAAAGCGACAGATAAAAAAAGAACTATTTGACGACTTTGCAGAAGAATTAGTAAAGGATGTAGAAGAATTCTTGATCAACTATCGCGCATTTTTACGTAAAGATTGGCAATCCATCGTATATGAAACACCAGAAGTCACTGCTCAGATGGAATATTTTGCGAAAAACCAACGATTCATCCAACCAAAAATCTATCTATTTATTTGGAAGCAATATTGTCGCTATGGTTTTACAGAAGGGTTCTTCGACAGCATTCCTCGGATAGTCAGAAATGGTTTTTTAAAAGTATTGCGTAAAGAACGAGAAGCTATACAATCTGCTGATAAGAAAGACCGTACAGTCTCAAAAGAAAAATGGCAACTAGTAGTGAAAGATATCTTTACTGAAGCTCAGAAACAAGCGTTGGAATATTATCAGATTTAGGAAAGGAAGTCCCGGGAGGCGTATCTGGAAATATCATTATCGGTTTTTTAGGTAGTTGGCTCGGCGAATTTTTACTAGGACCACTGGGACCGGAACTCGGCGGTTTTTATTTGATACAGCACAAGCAAGCGAGTCATTAAAAAAACAGCGAAAAGCAGAAACAGCTTATCAGCAAGAAGAAAAAAAGATTGCCAGCTGAAAGCGGTATATGATATTGCACAAAGCTCGATCGAAGCATTAACATTAGACGAACTCGTTGGCTTAGATGGGACAGCGTAAGTAAATTTTTCGAAAAACGCAAAAACGAACCATTGGACTATGGCTGGATCGAAGGATCAGATGTTTTCAAACAAGAAGTCGCTTCTCTTTATCCGTCGATCCGGAAAACATCTTACAACGAATGGAGCGACTGGTGCTAATCTTTTAGCTCTATACGCGTTAGTGGAAGCAGGAGACCATGTTGTTTCGATGCTTCCTACTTATCAGCAATTATATGACATCCCCAAATCTTTAGGTGCCGCTGTTGACTTTGTTCATTTGAAGGAAGAAGAAGATTGGCAGTTTGATTTAGAACAGCTAGAAGCCTTAGTCAAACCTGAAACAAAAATCATCTGTTTGAATAGTGCAAACAATCCTACAGGCACATTGCTAGATCGGAAAACTTTAGAAAAAATCGCAGAAATTGCTCGTACAGTAGATGCATATGTATTGATAGATGAAGTATATGCGCCTTTAACGGATAAAGGTGAATTCTTGTCGATCGTAGATGTCTATGAAAAAGGTATAGCAACCAATTCCCTATCCAAAACCTACTCCATTCCAGGTATTCGTATTGGCTGGACAGCTACTGGACCTGAGTTGGCAGAAGTTTTTCGAAAGTATCGAGACTACACGATGATTTGCGGCGGAGTCCTGTCAGATGATCTTGTGCATTGAAGAATAAAGAAAAAATATTGGCGCGAAACAAAAAGATCATTACAGAGAACCTTGTGATTTTAAAACAATGGGTAGCCAATGAACCGAAAGTTGAACTTGTCGCTCCCAATTACGTCTCTACTTCTTTAGACATTTTGTATCAATTTATTAGAAGAAACAGGAGTACTATTAGTACCAGGAAGTGCCTTTGATTTACCGAAGCATGCCCGACTAGGTTACTGTTGTAAAAAAGAAACCTTATCGTAGGTGTGTCTCCACGTCAATTAAGGTATTGGGAACAAAAGGGATTCATTCGTTCGATCGAAGCTGATGCGAATTGTCCTAGAAAATATCGTTTACCTACAGTCATAAAAGTAGAACTGATCAAAAAATATTTAGATGACGGATTTACTTTGTCAAAAGCTGCAGAAAAGGCAGAAATCCGCCAAAAGAAAATGCACCATGTCCGTAAAGTTTTTTCAAAAGCAATCAAAGATATCGAATTGATCGACGAACGCTATACGATTTTACAAATCGGTAACTTCAAAGAAGAGAATGCTAAGATGTACATCATTCATGACAACGAGACAGACGAATTAACTTTCACAAACTGCTTAGAAACAGAATTAGACGTCAAATTATTCGAACGCGCCAATAGAAAAATCGAATTGACCGAAGCTGGAAGCTTATTGCTCCCATATGTAAAAAATGTCGTAGAACAATACCATGCTATGCAAGAAGTGCTTGAAACCTATACGAAAGACAACAATCTTTCATTAAATATCTTAACGATACCGACAATGATCAATTATAAAGGTTTTTCCAAAATCACCGAGTTTTTGAAACGCCATCCTGAATTTACAGTCCAGTTGAAAGAAGTGGAAAGTGTCGAATTAACTTACAATGAACATAGTGACACGATCCACTTTGCTAGAAGTTTCCAGGCCCCACGGAGAACTTTTTGCTCCTTGGCCCCACTACGAACTTGTATCAACCTGTACTAGATCGTGTCGCGAAGCTGGATTTGAACCAAAAATCTCTTATAAAGGAGCAAGAATCGACTTGATCATCAATATGATTGCAAGAATCTATTAAATGTCGCGATCGACATGCAAAAAGAGATCGTAAATAACGGTACACTCTCTCCACACACTGCAGTGTACCTCCAGAATTCACTGATTTACTTTTGAAGGATTCTTTGAAAGATACAGATAATATGTTGACTATCACAAAATACAATCCAAGTGCTTTTTTTGGTACTTCTCTTGATCTTCAACTTCGCCGGCGTGGAATCGAAACTATCATTTTAAGCGGTGTAGCGACAACAAACGGTGTATATGCTACTGCATTAGATGCCTTTCAACACGGGTACCATATCGTGCTTGCTGAAGATGCTTGCAGTGATCGTGACAAAGAATCCCATCAATTGTTCATAAAAAAGATATTCAATTGGGAAAGTTCACGAAACTAGCAGGTGAAGAAGTTTCAACTGTTCGGATCAAAGAATGCCCGCTTCAAATAGAAACATTGGTTCAACGAATTTCAACTAGACAAGACTTTGCTATTGTAGAACGTGAGATCGTAGCTATTTTTGTAAGAAGGGATTTTACATGATCCAACTCATATCAATGTGGATAAATGGCAACCTCTTATCTATAAATTCAGAGAATTGCTTTCACAGATGAAGCCCAAGAAGCAGCATCCGCTTATTTTCGCTACCCTTTGAAACACAAGGGATGGCAGAACAAGATCAGGAATTGATCTTTCAAGGTGTCTGCACCGTTATAAAAGAAGTAATTAAACAGTTGCCTTCAGACACAATCATTCAATTTGTCTCCTTCTTCTGCGATGCATGGCCTGATATTGTTGGATGAAGAGAAAACACCGTTATCTCGAATGATCACTTGGGCAGATAACCGAGCAGCGGACGAAGCAGAAAAACTGAAATATACCGTGCTTGGCAAAGAATTATCGGCAGACTGGGACGCCGATTCATCCAATGACACCATTGAACAAAATCAAGTGGCTGCAAAACAGCCAACCTGAATTATTCTTATTTTGTCGGTATCAAAGACTATATCTTTTATAGATTTGGATATTTTGATATCCATGAATTCCAATGGGCAGAAGAAGTGCTTGACTACTTGAACATTCGAATAGAGCAATTGCCGCAAGTCTTTCCTTCCACCTATCAAGTAACAGGTCTACCATCAAAAACAGCAGCAGAACTAGGTTTGCCAAATGATATATCATTTGTTTTGGGAGGGGCAGACGGGCCGCTTTCTAATCTAGGGTTAGGTGCTTTTGGTGATACGATCGCCGCTTTGACCGTAGGAACGAGCGGAGCACTTCGTTTTATTACTACTCAGCCTCAGTTCCATCCAGAAATGGAGACGTTTTGTTATCTAGCAATGGTGCTGGCATCTTTGATTGGGCAGGGCATACATTTTTACAGGAAGTCGTTCAATCTGCTAAAGAAAAAGGAGAAAATCCATATGATGCACTGCTTTCGGCTATCGCTTTTGTGCCAGCGGGTGCCAATGGTCTGATTTTTCATCCCTATTTACTTGGTGAGCGAGCACGCTTTGGGACGCAGATGCGTTTGGCAGTTTTATCGGTTTACAGCGGCAACATACAGAAAAAGAAATGATGAAGGCGATTCTAGAAGGGATCTGTCTCAACCTTTATCGGATTTTAAAAGGAGTTTGCCAGGAAAATCAGCTCACAGAGATCCGTGCTACAGGCGGGTTTGCTCAATCTCCGATTTTTCGTCAGATGATGGCTGATGTACTGGGTTACCCGCTTGTTTTCCCTACTGTCACAGAAGCATCCGCATTAGGAGCTGTGATTTTAGGCTGGAGAAGCATCGGAAAGATCCAAAGTATCAGTGAAGCACAGGAATTGATAGAATTGAAAGAGCAAGTTGGAGTACAAGAAACTGATCATAAAAAATATCAGAAAATCTATCCATTATTTGTTTCGACACAAAAGCATTTAGCACAGACTTGGAGTATGTCACCAGTCAACGTTTAGCTTCTGAATTGTTATTATCTGATCGGACAATCCGTAATTACTTGCAGCGGATCAAAGAGTTAGTAGAAAAAAACGGAGGTAAGATCATTGCTAAACCAGGTTATGGCTACCAACTGCATATTTTACAAAGACTGACAGCAAGGATTTTATGAGTCCGAAGATCGACAAAAGTATATATTGAACCAATTGCTTTTGGAAGATGCCATTCTTTTTATGGATGATTTGGCAGAGCGATTGATTCCATATTCACTAAAAATCGTTTCTAAGCATGGTCAAGGGACATGGATCGAAGGGGAAGAAAGAAATCGACGGCATTTTATCATGGATACTTTTTTTGGAAACCATTATGGAAATTCATTGAAAGAATATTTAGGGCAAAGCCGTTTTTTCCCAGACATTATCATTCTCGATGAAACAAGAGAAGCTAAGTTAAAAGTTTCGGATTTTATCATACAGAATCTGACTTTACACTTGGCTTTGGGGATCAAACGGCTCCGAAGCGAGTAGAGTATCAAGTGGCGCAGCGGATCGTTCAACGTATTGAGGTAATCGCAGGTGTATCGTTTCCCGAAGAAATCAAAATGATCAGGAACTATCAAAGGAATTAGCGAAAGTTCTGAAAAGATTGTCTCAGGAATTTCATTTTTCATTAGTAGAGGATCTCCAGCTTTTCAATGGACTACTCGATCATTTGTCACCGATGATGATTCGATTGAGCCGAGGTATTCGCATTGAGAACCCATTGACTGAGGAGATAAAGAAAGAAAATCCCAAAGTCTTTGACGCAGTAAAAAGGCATTTCACGGCTTTGAAAAACTATACCATCAATGAAGATGAATGGGCCTATTTGGCTTTGCATCTCATGGCGGCATTGGAAAAAGAAAGAGCTGCGCATAAACTACATGCATTGATTATCTGTGCAACGGGTTACGGCAGTGCCCAACTATTAAAGAATCGCGTAGTCAGTGAATTCGGTAAAAATATTACAGTGGTAAGTGTAAAAGGCTATTATGAGATCAATGAAACAACTTTAAAAGGAATCGACCTGATTATTTCTTCTATTGATCTTTCGACAATGTTTTTCAAAATTCCAGTTTTACATGTCAGTATTTTTTTGAATGAAGATGATGTTCGTAAAATACGAAAGGTAGTTGGAGAATCTATACCCTATCATTCCTCAGATAGACCGATACCAGCATTTTCTCTACAGCAAAAAAAGCAGATTTACACCGAACAGTTGTCTGAAAAATTTTTCAAGACTTATACGTACGAACCGAAAAAGGAAGAAATTCTTCATGATTTGCTGCAAAAGCTGAGCATAAATGAAGAAGAAGGATATATAAGAGAAATGCGAAAGCAGATCCAGCAACGTGAAAATATGGGACAAATCATATTCAGTGATACAGTGGCAGTCCCACATCCCGCTGTTCCAGTTGGAATCGAAACAAAGGTAGCCGTTGCATTGATTCCTTCTGGGATGCAGTGGGATCAATATCAAGAAATTCATTTTGTTTTTTTAGGTCGTGACTAAAGCAATCGTTAGGTTAGTTGACCAGCTAAAAGTACAGCAGGAAATTCAGTGACGCCCTTGTGAAGAGACAGAAACAGAGAGAGCCTCTTAATTATTTTTTCTATTGTTTTTTTCCAAATCAAATCTCTTTTCGACAAAAACAGGAGATTGGTTTTTTATTTTCCACAAGCAAAAACCTTATTTGTCGACAAGTCGGTCAATTGATGACTTACTTAACTCAACAGTTTCCTCTCAACCATTTAGAAAATAACAAATCAGTCAATACCTTAGTCAATTGATCCAACACTTACTACAAACAGAAACGAAAGAGCAGTTACATGCTGATTGATCACCGCAAAGTAGAAGAGTTAGCTGTGAACGTAACTGATTGTTCAAAATTAGCGCAAAAATACGCAAGATTCGGCGTTGAAGGCTGGTATCTGAACCGTTATTTAGAGTGTATGGTGGACCGCGCACCAATGCTGATTTATAGACAAAATTATCTGATTCCGCTGCTTTTTCGTCGTTCTGATTCAGCCTTTCGGTTATTTGAAGAAGAGTATCGGATGGAGGCTTTCTTTCTACTATTAGAGTGGAGCTTGAAACATCGTCCTGAAAAAATTCTTATCGAAAGAAATGAGAAGATACAATCAGCAATTTCCAATCAATTGACCAATTCATTGAATGGAATCGACAATGGCGGGATTGGCCGTCATAGCAAGGTATTTGACCCAGAATATCCAGAAAACTGGCCTCCTAGCAGGTGCAACTTATACATTAGGCGCTCAAAAGAGTCTGACTTGGGATAATGGTCCTCGGTTGATCGATATGGTTACTGAGACAAAAAAAATCAAGGATGCAAACAAAATCGTCATCCATGCAGAAAATCAAACAGTTTCGGTCATACGCGGATTGGATTTTGAGATAAAAACGACTTATGATAAGACAGAAAAGCCAGAAATAAAGGAGAAAAATGGCGTGTTGACTGTGAATGCAGTCAAAAAATCAACAGGTGCAATCATTAGTTTAGAAGACACATTATCCTAAAGTAGTGGAATTCTTTTTTGGGAATAGTAGACACATATGATAAAAAGCAAGTCGTGATGATCAATACGAAGAAAAAAATCACAAGGCAAGAAATCGACTATGCGATTCATCACGTTTTAAAAATGACACGAGAAGATGTCAAACATGGAAGAACTAGTCAACGGTATCAAAAAAAATGAAGAAGAAGCACGCAAACAGCCTCTTCCTAAACAACAAATGACATTGCAAGAAATCGATAGTATACAAGCCTTTTTATCTCGTAAAGCAGTAATATTCAGCTCAATTTAAAAGATGAATTTGGAAGACTCTTGGATGAGGTCGAAGGGCACTTCATTGGTGAAGCCTAACAGCAAAAACAGGCAGCTCGTAAGCGGATGATCATGATTGGGGCAGCAGTTGCCGTGTTTTTGATCATAGCAGGAGGAGTTGCGGGTCTATATTTTCATGGAAAAAATTCGTCAGAAGCGAAAAGTACGACCATAACGGAAACAACGACAAAGAAAACAGAGACGAAACAAACAAGTGAGTCATCAACTAAAACAAAAGAGACACAAACTTCTGAAGAAAAAACAGCAAATGGTTTGCCAGAGCAACTTCAAGCAATCGTAAATGATTATTCGAAAAAGATCGAAGAAAAGACGCCTGCATCAGACAGAAATTCAGGGAAATCAAGAGGGAATAGCTGGTTTATCAGCAGTTGCTAACCAAAAAGCACGTGAGCTTCAAGCAATCTCCGACGAAGGGATCAGAAAATTACGTGCAGCGTATCAGGCAGCAGAAAATAAAGACGGTGTAGACTTAGATACTTTGATTTTGTCGCTAAGATTTCCGATATTTATTTGCAGACTAGCGCCTCTCTTCAAGCAGAGTCAACAAGCACACAAGACACAACATCTTCTGATTCTGAGACAACAACACAAGACACAACAGATTCCTCTGAAACTAATACCAACAGCGCGCTGCGACAACCGTAGTTTTGGAAGGAGAAGGTCCAAATCAAATAGCCGAACGAACTGGCGTACCAGTAGAAACGATCTTGTCGCTGAAATCCATGTCAGAAATCACACCGTTTGATTCGCTTGTTTTAGGTGGGATCTTAGAAGAATCAACCTATGATGACAATGTCCATGTAGGGCATGTCCTATTTGCCATTGCGCTTTGGGCAGTAATGATTTATGGTATCGAACGTATCGTCCAAAAAAATGAAAAGGTCAATCGTTGGGTCAAAGGCGAGCCATCTGTTCTAATCAAAGACGGCGTCATCAACATGACAGAGTTGACAAATAACCATATCGAGATGGAGCAGTTGCGAGCAATCTTAAGACAGCAAGAATGCTTTTTTCTTGAAAATGCCAAACATGTTATCCTAGAGAATGCCGGTCAAATGAGTGTATTGAAAAAATCAGATGAAGACAAAGCTTTATCGATCCTGCTTGTAGATGAAGGGCAAATTCAGCATAAAGTGCTTCAGTCCAATATGGCTTATGGAGAACTTGAAGAAAGAAGGCTATGCAGATGTAAAACAGCTGATTTATGTTGAATGGTCAGAAGATATTGGGACACAGGAAGAGCTGCTTGCGCGGCTGCATGAAGCAGGCGCCGATGTGACTCAAGCAACGATTTCTCGAAAGTTAGTAAAAAGTCAAAATGAAAACAAAATAGTACGCTATACATTATTTAACCAGCCATCTGTTTCTTCGTTTGCGTACAGCAATTAGACGCGAGGTTTGCGTATCCAGTCTGTTCAGTTCATGGTTATCGTATTGACTGAACGAAATGGTGCCGATGTGGTAACGGTATACGTGGAAGAATATGGAATGAAGTCAATTACTGCAAGAGAGTTAGCAGAGTTCTGCGGTTGTTCTACATACCCGATTTATACACATTTCAAATCAATCAGCGGGTTAAAAGAGAAGATATTAGAAGAAATCACTGTTTATTTTGAAAACTACTTAGCTGAATAAGCATTGTCTACTTATTGAAAGATTTTTTTTCTATCCATGAAAGTATTCGTGAAATCATTGCAAAATCTGATTTAGACATGGATTCGCTATTTAAGCGGCCATTTTAAGAAGAAAAGTCGCTTGAATTCACCAGTCTGGCATGTCATTGATCGTTAATATCATCTGGCTGATCGTTTCAGGCCTACCAATTGCTCTCGCACATGTCGACTAAGTGTAGGTGCTCCGATATTTGTAGTAGCTAATCAATTGCAAAACAGCTACCTTCTTATCCTAACTATTGGTGTCCTATGCCTTATTGTCTGCTGTATTCCTAAAAAATGGGTACGTTTGCTGCTGAGGAATTCTTCCATCTATCCCAAGGTAAACTTTATTATTTGCCAGAAAAGACAGCTTTTTTTCTCATAATGTTGCTGATCTATTTATTTATTCTGCTTATTTGTTTCTTAACTATTAGCGCTATCTTGCCTTTATATCTTCCGAAAGTACACCAATCTCTCGAGGAAAAAAATAAAAATCATTACACCGGTTCTGGATGGATAGAAGATCAGGACGCACCCATCCAACCAATCCAAGAATTCCCTGTTGACATCACGAGCTACCAAACCGTTATGGAAGACAAAGAAAACATTACATTGACCCTAAAAAAACAAGCTTTCTTACCTTATCCTTTGACTGATTTTTCATTAGCTAGTGGACAAACGCTTTACTATTTGCCTGAAAGCCAGCGATTCATTCCTGTCCCGAATGAATCGACACGTTCTGCAACTTTACAAACAAAAGCAGTCAGTTAAAAGCTGATGATTTAGAAAATCAAGCAATCAGTGATCTGCCATTTACTGAGTTGGCTGAAAATGAAGTCTTGGTAAAAATTGCCTATTCTGATGTCAATTATAAAGATGCATTGGCAATGAGCGAGTCTGGTCAGGTGATACGAACATATCCGATGACTCCAGGGATTGATTTATCCGGAACTGTCGTCCAAAGTAACAATCCACGTTTTTCAAAAGAAGATCTTGTACCTACTGGTTTTGGGCTTGGGCGGTTATAGCCAATATCAAAAAGTACCAGGAGACTGGTTAGTTTCTACCAAAAAATATGACGCTGCGTCAAGCGATGATCCTTGGTACAGCAGGGTTTACTGCTATGTTGTGTGTGAACGCTTTAATCCGTCAAGGTATGACCTCCGATAAAAAAGTTGTCGTTACTGGTGCTTCTGGCGGTGTAGGCAGTACAGCGATAGCCCTGTTACATAAACTAGGATTCCAGAAAAGAAGAGTCTGTCACATGGCTAAAAAGTCTAGGTGCTTTGCAAGTCGTACGACCTGATGAATTTCTGCCAGAGACAACAAAAGCTTTAGGAAAACAGCAAATCGACTATGTCATCGACACAGTAGGTGGCGAGCAGCTAAGCAGTTCCATTGATCTCTTATAACGGTGCAGTAGCTTTATGTGGCAATGCTGGGGGAATCAAACTAAACGCGACTGTCTTTTGATTCTGTCAATGTACCAATAGATCAACGTCTTTCTTTATGGCAACAGATGGCGGATTTGCTTTATTAATATGTATCGTCGTAGGGTTACTGATCGCTTTATATCCATTTTATGTGGATTCTTTAAATAGTTTTATTGATCAAAAACGTATCGAACAAGTACAAAAACGGACCGCAGCTGAAATTGAAGTGCAGCGAAAGAAAATGGAGGAGAAAAACCAACGATTAACTGACCAAGGATTCAATCCTGGTACTGATCCTTTCAATGAAAAGAACAGAAATGAAAGTACAACATCCAGCCAATTAGAGGAATGGCTGATCGGAAGTATCAATATACCTAAGATCCAATTAAATATTTCACTTTATGATCGGCTCAATGGTAGGATCCTTGAAAATGGAGCAGGCGTCTTGCAAGGAACCTCTTTCCCGCTTGGTGGAAATTCGACGCATTCAGTGATCTCTGCTCACAGCGGTTTACCTAATCGACGGTTATTTACCGAATTAGATCGTTTAGAAAACGGAGACACGTTTATTTTGACTGTTTTGGGGGAGAAATTGGCTTATCAAGTTAAAAATATACAAGTGGTACTGCCAGATGACACGTCTGTTCTAACGATTTCAGAAGGAGAAGACTTAGTTACCTTGCTTACATGTACTATATGATCAACACGCATCGTTTGCTAGTGACAGGACATCGGATTCCTTATAACGAATCGGTAAAAAAAGAAGAAGGAAAAGGAAATCAGGAAAGAACCATGCGGCAATGGTTTATTCTTGCAGGAACGATAATAGCTGTAGTCATACTGTTAGTGTTTATCGGACGACTAATCTATCAGATAGATTAAGTAAAAAAGTGCTTGATTTTTCATTTATTATTAGTGATTCGTCAGGGAAACCGGTAAATGGTAGTTCATTCATTTTGAAACATAAGAAAAAAACACTTACTAGAATTGCAGCTAGCTTCGTCATCAGATCAAAAAGTAAATTTGATGAAACATTAAGTTATGATATGAAAAACTTAGCAAAAACAGTGGGAGAAATAACTGTTCCTCCTCAAAGTGCGGTCACTGAGACACTTTCACTGAAAGCGCCAGAAAAAGAGCTGGCTGGTGTGGTCGCAGGAGGGATCACGTTTCAAGAAAAAAAAGAGAACGTTTCTAACAAAAGTACAGTTGGTGTCGTCAATCAGTTTTCTCAAGTGAAAGCAATCTTGATTTGAAATAGCGAAAAAGAGTCTTCCCCAGATTTGAAATTAAAAAAAGCTTATGCGGATCAAAGCGATGGAAGAAATGTGATTAAGGCGAATCTTCAAAATCCAAATGCTTCTTATATGTTCGGCTTGACTACATCTGTCCCATTAGAAGGAAAAAAATTAGCTCCGGGACATTATCAAGCGGTTGTGAAGGGTGCTTGGAAAGAAAAACGCTGGAATCTATGCAGCGGACCAATTGAATGAAAAGGATATTGATTTAAAAAATCAGCCAGAAACATTTGAGCGATGGCTGATACTTGTTGGAGTCATTAGGTATCTATTTATTCTTTTCGAAACAACTGCTAGTAAAAAACAGCTTTGGTTGTATAGCTTTGATGGTGGTGACACTTTTACTTCCTATCCCTAAAGTGAGCTTTCCTTACCTAGTTGGCTTATTATTGATGTTTCTTTTTTATTTTACTACGAAAAACCTGTTTATCAGCTGTTTGATCAGTAATCTTTTTTTTGCTATCACTGGACTCAGCTTTTTTCTGGTTTTTGATCTGATGGATTATTTAGGAAAGAGACATCTTGGAACAGCAAGTTTTTTTGCACTACTTATCGCATTTATTTTCTATCTATTAGTAAAAAGTATAGACAGCTGGGGCGTGATTTACTTGGTATTGGGAAGTGTTCACTTCCGCTCATCTAATTATCTGCTTCTATCTCTTTTGTCGATAGTCATCAGTTTTTTTTCTTTGTTTTTTTCCATTATGTTGATCAGTTTCCAAGTAAAAGAAAGACAACATCAGGAATCGCTTCAACTGTATCAAATAAATGAAGAATATTACCATCATCTAGAGATTAAAAATTACTCTTCAGGAAAATAAAAAAGAAACGTTGGAATTTTTAGAAATATTAGAAGATCATTCTGCAGCTATTTTTGAAAAACCGCAAATACAACAGCTAACAAATATTGTATCCCCAGCTGTCAGGGGTGTCTTTTTAAAATTTCTAGAAAAAGCAGAATCGGAGAAAATCCCGATCCAAGTAGTTATTCCTGTCGAAGTGAAAATCTGGTTGTTTTTATTCGCTGTTTATCTATTTTTATTTCTAACGCATTCGATCATCGTGTAGCCGATCAGAGTCCGATTACGATCAATTGCTGGAAGAAAAAGAGGGATCACGTTTTAGTATAGCGAACAAGGCAAATCCAACGAATTTGACGCACATGGCACAAGAAGAAATCGAACTGGTTTACGGTGGTTCATACTCCGGGATTATGGGAGTGATTAGTAAAACAGTACTGGAAAATAACGGAAAAGTCACAGGTATCTATCCGAATGGGCTTTTTGAAACTGAATTGCCTGGAAAAGATGTTACTACATTTATTCCTACAGAAACGATCGATGAAAGAAAGGTATTATTATTTGAAAAGGGAGATGCTGTCCTCGTTTTCCCTGGAGGTCTAGGTACATTGGAGGAATTCTCACAACTTCTTTCTTGGATAGCAATCGGTCTGACGCCCGACAAGCCAATCGGAATATTGAATATTGGCGGTTATTACAGCGGCTTGCAACAATCCATAGTTTGCGGACGGGCAGATGTGCCGCTGACTGAAAAAGGACAGATGCAGGCACAGAAACTAGCAGAAAAGGTAGTAGATTTGCCTGTTCTGACCGTTGATGAACGATTGGTAGAAATGGATTTTGGGGATTATGATGGACTGCCAAGCAAAGATGAGAACTTTCAAAAAGCACGTTTAGCGTTCGCTGTACGATTCCCAAATGGGGAGTCAGTCTTAGATGTGTATGCACGGATCGTTCCTTTATTGAAAGAATGCATCGAAGACGAAGAAAATGTCTATCTGTTAGTTTGCCATAATGCCTTGATAAGAGTGATCGCTGTTTTATCTGTTCTATTAGTTGTTTTGCTCATAGGAACAGCACTTCTAGCCAAAAAATACACGACGATCATTGATCCAGTTGAAATGACTGCTCAGCTTTTTAGTGCCACATCTTGGATTGTCTTTATCATGATTGGATCATTTCGATGGAAGCACAATATGGTACATTGAAAAATCTCCTTTATCGAAAGTATTCTCGAGGAGAAATATTAGTAAGCAAATGGATCACATTAGTTATTTATTCTGTTTATTTATACCTTTTAGCTATTATTGTCACTGTGTTGATGAAACTGATTCTTTTCCCTTATGGCTGATTTTAAGTTTAGTGTTGATGATTGCTTGCTTTATCAATAGTTCCGGCGCATCCATCTCAGCAGGAATTATTGCACTCATCCAAAAATGGGAGTGGATCAAATGGAATCCGATCAGTATGTTGAATCTGCAAAACCAAATTAATGAATTTGAAGCAAGCAGTCGAAAGTATTCGAACTTTTGATATGTTAGGTGTAAATCTTTCGATGCCGAATAAAGTTATTCCTTATCTGGATGAGGTAAGCCAGGAAGCGCAATTGATCGGAGCAGTGAATACGATCGTGCACGAAAAGGGTCGTTTGATTGGCTATAATACTGATGGTGCGGGCTTCATGCAATCCGTGCAAGAAGGTAGTTTATAAACGAAAACCAAACATTCGCTCAAGTAAAAGAAACATTCGAACAACTCAGCTATCGAACTTCTTGTAAGATAAAAGTTCGTGACTTTGCCGATACGCATCAATTAAGAAAAGACTTGAAAGAAAGCTGTCTTCTAGTCAATGCAACAGATATCGGGATGGGCCGCTCTTAGATATAAGCATGATGCATGAGAATCTAGCGGTTTTTGATAAAAAAGTAGGAGCAAAAGGATACAATGGACTTTGTTGATCTACCAAGCTGATGGAAGGAAGCAATTGGATATTTGTGTTGCCACTATTGCTTATTAGTCTATTTATCATGTTTCGCGATTTTTATCTGGTATGCAGCATCCGTTGGGGTTGCTACCTTGATGGTTGAATTGGCGTTAGGTAGTTGGGAAGCTTGCGTATTTGCTTTATTTTTTGCTGGATCTTATTGCTTATCCTTCTTTTTGTGGCCGGAACGATGATCGGATATGGTGGGAAAGAGCGGCGTTAGAACAAGAAGAGCGAATGAAGATCGATCAAAACTTTGAACAAAAACGTACGCAAGTTGAAACAGAACATCAAAAACAAAAAGAAAAACAAATCGAATTACTCGAAAAAAAATACCGTCAGCTAAGGAATCGCCAGCAAGTAGAAGTACGACAAGAAAATTTGAATGAAGCAGGAATTTTTAAGACGATTGTTTGCAGATGCGGTAACTGAAATGGAAAATTGGGATGAATCTGAACAAATCCAGTTTATCAAAAATGCATTGTATTCATTACCTTTGACAGGAAAAGTAGCATTCATTGCTGGAGAAAAATCAGCAGCCTATCTTTCTCAGACGTTGTTGGATGAATGGAACAATGAACTTCCCTTTATGATGGTTTTAAGTGATGAAACTGTTGCTGATCAAGCGGGTTTTCTGATAAACGATCAAGGAGTTCAGTATAATTTTCTTTTCAGCAGCCTTGTACAAATCATTTATTCCGAGTTAGCACCTGGAAGTAAAATCTCCGATAAAGTGTTAGAAGAACAACTAGCTATCGGGCGTACACCGATTCGAGAAGCAGCTTGTAAAAACCATTCCACAGTCCGGCACTTATGTTTCAAAAATCGATATCCGATCTGCTTCATTAGCCCGTTATACGCGGGAAAAGTTGGAAAAACCGATCCTGCAAGAATGCAGTGCGAAAATGACCAAGCAAGATCAAGCTAAACTAGAAAAAATACTAGAACAAACCGATCAGGCAGTGATCGCTCAAAATAAAAAAGCTTTTTTTGATTTGGATACTGATTTTCACCGAACTTGTTATGAAATTGCTGGAAAACGAGAAATTTGGGATTGGCTAGAAAGTTATAGTACGCACTTGAACCGTTTCAGATGGTTACGTTTGACGATTTCAGAATTAGACTGGGGTCGCCTGGCTGAAACACAAGCTCTTTCGCAGCTTTCCATGCGAAACATCGCAAACAGAATTCATGTTCAAGCACCTGCTTTACCTTGTGGGGCAGAATTAGAAATCAATACTGTGCCCGCTTTTCCGAGTCGATTAGAACATTTGGAGCAAATGATCCAATTACTTGTTCGTGAAGGATTTTCTTGAGCATATGCGACAACTGTCACAAACTAGTCAAAGATTCATTTAAAATGGTTTATTAAAAAAAGGAACAGTCTCGAAAGAAGAGGTGTTCGTTTCCAGTGGACATTTTGAAAATGCACAAAAATTTGCTGCTGAAACTGGCGTCCATGCATGCAAAAGTAATCAGGAAGTTGCATCACAATCAGATATCGTTCTTTTAGCCGTGAAACCAAAAATCATTGAAAAAGTATTGGAAGAACTAAGAGAATATAGCCAGAAAGTCTTATTCATTTCTATTGCTTCAGGAAAATCATTAACAGATTTAGAAACAGCGCTTGAAGATCCTCAGGCCTCCATCGTACGTGTGATGCCGAATGTCAATGTCAGCGTAGGAGCAGGCGTTTCTGCGATTTGCAAAAATGAAGCTGCCACGGAGGAACAGCTTCAGCAAGCTACGATGATTTTTGAAGCAATCGGCAGCGTCTATCCTTTAGCAGAATCAGATTTCAGTACATGATCGATGCGATGGGACGGACTGGTGTACTGAATGGTTTGTCCAAACAGACAGCCACTGAGATTGCTGCAAAAGCAGTTTCTTCTCCTGGCGGTACAACTGTTGCAGGTGTAGTTGCCTTAGAAGAAGCAGGATTCATCCCAGCAATCATCTGTCATAGTTTGGAAAATACCTGCCTTTATTTTACCCGGACCTGCTGCTGTATTTTCTGCATTAGCGGCAGATGCACAAGTATTACTTTCCCATTCTGTCACGACATTAAATGAAGCATATTACTGCCTTGGCAATGGATTATTGGAAGTTTTTAGAAATGTCTTTTTATCCGTTACTAGTGATTTCACAAATGAAAAGTGATCCTTGTTGTCTTGATAAGCTATTTTCCGATCGTAGTTTCTTTTTCGGATACATTGAGGAAAGTATCAAAAGAGCAAATCATCTTTTTGAAAACGATGGGGGCAGATACAGGGAAGATTTATCGAATATATAAAATACCAGCGGGTTTATCCGGCTTCTTTTCCGGTTTAAAAGTGGCTGCTACTTATTGTGTCAGCGGAGCAGTCGTTGGAGAATGGCTAAGCGCTCAAGCAGGCTTAGGGTATTACATGATACGCGTAAAAAACAGCTACCAGATCGATCATTTGTGTCATTCTATCTGTTCCAATTATATGATACATCCTTTTGTCAAAGGCTGATTACTGATCATCCAGAATCATTCGTAAAAGCAAAAACGGCAGCTGACCTAAATGATAAGAATAAACTATTGCTCGTTGCTGTAACAAAAGAAAGTCGGAAGCATCATCCAACGTTTTGAAGCAAAGGGACTGGCCATTGCTGAAATGAAGTTTGAAACTATGACTCCTGAATTAGCAAAAGAACATTATCAGCACTTGACTGAGCGCAGTTTTTTTGATGAACTGATCGATTACATGACTTCCGGTCCTGTCGTTTATCTTGTGCTGGTCGGCGAGGAAGTGATCGATATCGTCCGTAAGATGGTTGGAGCAACAAAAGCTGCCGATGCTGTTCCAGGTACGATCCGAGGAGACTACGCGCTGCCGGGGACTGAAAACATCATTAGGTGAATTGGCAAGAGAAGTCAACCACACTTATGGAGAAAAAAGCAAAAAGGCTTCTGAACCAGTTAACTCGGTAGCAGAAGAACTTGGTGATGTTTTATTCGTTACGATGATCAACCTGCAGCGTGAACAAGGAATGAATATCAATGAAGCTTACCATCTTCAGACACCGCCAAAAATCCACCGAGGGGATCTATTTCAACAGGGAAATATTCATATCAGTAAACACCGTCGATATGCGGAAGTTCCCGAGCATACACATGATTTTGTTGATCGAGTAAGTCGTATCGAAAAAGCGTTGGAGGAAAACAAAACAGTCACAAGTTTCTACTCTCCACGTCATCACCAAGAAAGCAATTATGAACTATTCAGCGCTGGAGGGCGCAGGAAGTATACGAAAAAGATTGGAAGACATGCAGAATTTGTTGTTGCTATCCTTGACTTTGGCATCAACAATCGATCCAGGAACGGCTTACGAATTAGGTGTGGCAACTATGTTGAAAAAACCGATGATCATTGTACAAGAAGAGACGGTACCTACGAACTTGATGATTAGAAAAACGTAAAAAACCTGATAAAAGCTTCTCCAGAAACGACGATTGTCGTATCTGTAAATGGCATCGCGATTACCGGTTATCTAGACTCTGCCAATGCAGAATTCTTAGATTTGCAAGGAGTCGTTTTTCACGCTTGCGCCAATGCTATGCGTGCTAATCATATTTCAGAAAGTAGCTAGATATTAGAATTTGAGAAAAAGAATTATGTAGTGCTGCCTAATTAGGTTTGTCTAAATTTAAAACAAGAAATTATATCATAGAATTAAATAAAGAATTTACTGAATTCAAAACAAAGCCAGAGATCCAAATTTCAGAAGAAGCAGAGATCCATGTCGAACGTCTGAATTTGACGGATATCAAAAATTTAAGAAGAATCTACTTTCAACGATCAAAAATTGCTACGGAACGTATTATTTGGGGTATATTTCGGGGTCTTTAATGGTTTTTCTATGCCATTTAGAGAAAGCGTCATGAAGTTCAATTTAAAACTGTCTGCAACAAAACGAATCAAATTCAATTTGCTAACCACTATTAGTTTGTTGAGGGCCTATCCTAAAGAGCAGATCATTGATGAGATTTCTTATATCATGTTGTTTTTGATCACGGAAGAAGAATTTGAATTAGATGGCGCATTTGGACTTGCGGAAGCTCATTTTCATGATATCCACATGATTAGTCATCTCTGAAGAAGAAAGACTATATATACGAAAAGAACTTCGTATGGGTATGATGCATGTCAATCGAAAAAATTGGAGTATCATATTTTGAAGCACCGATTCATGTCTGTATTGATTTTTCGCAAGGATCTGCTTATACCGATTACATTATTTCTCAAGTGAAAGGATTTAAAAATTACAATATTGTGATTGAGAGTCGAATTTGTTTACTTGAAAAATTTAATAAAGAACAGAATCCGTTGCCGTCATTTATCTTTCGATGCCTAATTGCAGTGTTTGTCACGCTGTTCGTCCACGACTAGAGGAACTTCTCACACATTATGATATTCCGGCACTTCATCGGTTCATCGACTTTAAAAAAATCCGCCTTTACATCGATTGTCGCGCCAAGCGGAGCCGGTAAGTCAACATGCTGAAAACTTTAACAGGAGTCCAGCCTATGACTTCTGGAACGATCAAAGTAGACGATCAAAAAGTAACTGGTCTCCATACAGCATTTAGTTATATGCCGCAAGAAGATATGTTACTTCCTTGGCTGAGCGTCTATCAAAACGTTACGTTATATCAAAAAATCAATCATCTAACAATCAATGAATGGATATCTTTGGGTAAACGGCTATGAACATTTTTTGCCGGAACAATTATCTGGCGGGATGAAGCAGCGAACGGCCTTGTTACGAACAATCATGAATCCTTCTTCTTACTTGCTTCTTGATGAACCATTTGGAGCGTTAGATGCTATGACCAGAGGGCAGATGCAAGACTGGATGTTGAAGCTGCCTAAAAAAGCAAAGCGGACTACTTTACTTGTGACGCATGATATCGAAGAAGCAATTTATTTATCAGACAGGATTCTTGTGCTTTCCGCCCGTCCGGCACATGTGATTGAAAACGACGGTCACGTGAATGGCTAC
>GU1586.R1_clean.fastq.samout
[truncated: 82,429 more chars]
