# Supplementary material for: Gut uropathogen abundance is a risk factor for development of bacteriuria and urinary tract infection
Source: Nat Commun. 2019 Dec 4;10:5521. doi: 10.1038/s41467-019-13467-w (PMC6893017; doi:10.1038/s41467-019-13467-w)
Supplement: Supplementary file 6 — Source Data [file 41467_2019_13467_MOESM6_ESM.zip › s__Escherichia_coli_081519_fasta_FINAL.txt]

>GU3825.R1_clean.fastq.samout
CATCGATGGATGACGCGCCGGATGTGCTCGACAAGCTGGCAGAAGGTGTCACCGTAACCGCGCCGCTTAATACCATTCATGCGGCGCTGAAACGTATTGGTGCGCATGTGCTGGGGAGTGCCGCAGAATAAAGGCGCGCATCCGCCGGAGCTCGAACTGGAAATTGCCGAGCTGGATCAATTGATTGCCGTTTCTCAGCACACCTGGTAGCGCTGGCACCGGAAAAAGAAGGGGCATTGCAGGCCAGCGCGCCTGGCTGGAACTCGCTGTGTTGTTGCTGTGCGTCGTGCTCATCACCGACGCGATGCAGGCAGCAGGGATGCCGGATGGTCGCTATACGTTATGTGGTGTCGATGCGGCAGTGCGGCGCCAGCATCGTTGCGCTGGATGATTATGACTGAACCCTTCTCGGCGGTGGTGGTCTGGCAAGGACGTTTCGGTTTATTGTCTTTTATTCCCGGAATGAACTGGACGGTGATCCGAGAAAGAACGACTGCTACTCAAGCTGCTGATGCAGGGATGATAATCACTATCACCATATCGTCACGCCTGAAGCCATCAGTCTGGCGTTGGAAAACCATGAGTTTAAACCGTGGATCCAACCGGTTTTCTGCGCGCAGACTGGGGTACTGACGGCGACATCTGGTCTTATCGTCATAATGACTCGCCAGTTGATGAAACAGACTGCGGATATTCTGATGCCGGTAAAACAAGAGCGATATTTGACAGCCTACTGATCGACGCCACGCTGGAAGCAATCAATGAGGTGGGCATGCACGATGCAACGATCGCGCAGATCGCCCGCCGTGCAGGCGTTTCTACGGGGATCATCAGCCACTATTTCAGGGACAAAAAGCAGAGCGAGACTCAGGTGAGCGGCGCGGCGATGAAAGCCTGGCTGGCGTTCTGGGCCAGCAGTATGCATCAGCCGATGCTCCTTCCCGCGCCAACAGGCACAGGAAGCGGGCTACGGCCTTGCTTTGTGGTAGTACAAACCAGCCTGGCTTCCGGTCGACGCGCAGGGGTGCTGACCGGGCTGGGCGTGGCGTTGGGCGATGCATTTTACACCAGTGTTGATGAGTACTTTAAAATCGGCTCGACTATCAAAACAGACCGTGAGATTGAGCTGGATGGCGTAACGTATCCGTACGTAACAATTGATGTCTCTTCGAAATCGCACCCGTTCTATACTCCGCGCTTTTTAGTGGATCTGGCGCAGGGCGATGATGCCCGCCATCCACTTTCGTGAACGACTGATGCAGGAACTTCTTGCGCGTGTGCCCCGCTGGTGCAGGCGGGTGATCAGAGCGAGCAAATTTTTACCCGCTGGCGTGCTGGGGCGTATAACGCCTGGTCGTAGATCGGAAGGCGCTGGGGTGCATTTGGCGATGCCTGCCGTCTGGGAAGCCCGCAAGCGGTGGCGTTGTTGCTGGGTGATTTGCGCGTGAAAGCGACACAACATTTGGCAGAGAGTATCAATGCGGCACCGACCACGCGTCACTATTACCATCAGTGGTTTGCCTCTTCGACCATTCCGACGGGCGGGGATCATGCTGATTATCCTTTATTGAGCTAACGGACCGGGCGTTATTTTTTCCGCAAAGCTACCGACCTGCTGAATGATTTTCACGCCATCAGAAGTCAACACCAAATGTCAGTGCCAGATTTTAGGTGAAGGGATTGGTTTTTTGCCGGATTACATGGTCCGTGAGGCGATGACGCAATCCGTTTCGCGCCCGCATCCACTCTGGTCGGAACAAGATATCTCGTGACCAGATGATTATACGAAGGGCGCGTAGTGAGTACTGGCGTCAGATGCTGGCGGATATCAGCGGTCAGCGGCTCGATTACCGTACGGGGGGGGATGTGGGGCCAGCACTGGCAAGGCTGGCGCAGATTGCGGCGAAGCTGATTTCAAAACATCGCCCTCCCTTTCATCAGGCTCTCGTTTGGTTTCTGTTATCGCCTCCGCTGTCGGTTCATTACCCTTAACCACGTTTGCGCAAAATAATGGGGTTATTCAGATGACTGGCGTCGCTGTTGATGTTTTCCATGATTGCTATCGCTGGGATTCGCATCATCATCACCAACGGTTTAAAGCGCCTTCTTTAGGTTTAGGGCTTGGCGTCTCCTACGATCCCGAAATTTTTAAAATATTGCCAACAGCTTTCTCGCCAACAGTTGCAGTTACTGGAAAAAATGCCTCTCTCTGTACCCGGAGACGATGCGCCACAACTGGCTTTACCCTGGAGTCAGCCTAATATCGCCGAACGTCACGCGATGCTGAATAATGAGTTGCGTAAAATTTCCCGACTGGAAATGGTGCTGGCGATTGTCGGTACCATGAAAGCAGGGAAATCAACCACCATTAATGCCATTGTTGGTTTTCCTTTTTCTGCTTACGCCGCCATTGAGCATATTCCCGTGATTGCAGTGGAGTTTGTCTCTAGCGGGGCTGGAGAGTTATCCCGGTCAGTTGACGTTACTGGATACCCCTGGGCCAAATGAAGCCGGGCAACCGCATCTGCAAAAAATGCTTAACTAACCAGCACTGGCACATACGCAACTGAAATCGATCTCCGATGAAGAGGTCCGCGAGCTCTCCGCGCCAGAGCAACAACGCTGGGTGGAAGATTTTGCCCATGCCGCGCTCGGCAGGAATTCAGGCGTTGCTTCATGCCGCTTACGCTAACGCCTCGTTGTATGCCCCTTCTGAACAATTGCGGCAAAATATCCATCTGATTTTCCCCCGCTGGTGACAGGCATTATTCTCGCTGTCTTTGCTCTGCTGGCAATCACTCGCGGTCTTCATGGCGTCGCCCGCTTCATGCAGGGGTTTGTCCCGTTGATGGCGATAATCTGGGTACTGACCAGCCCGGTGATCTTCCCCACGTCATTTGGTCTATTTTTGAGAGTGCTTTTGGCTGGCAGGAAGCGGCAGGCGGCGCGGCGGGATATACCTTAAGCCAGGCGATTACTAACGGTTTTCAGCGCAGTATGCTCTTCCGCTGCTAATGGGTTCCTGGGGTGCTGAATTTGTACAAAATATTGATGTAACAAATGGCGAGAACGCATTAATTCTTAAAATGAATGATTATGGCGATTTGCAAATCAATATTCTATTTACTTCCCGCCAAATGATTATCGAAACCTTTATTTGTCCGGTAAGTAGTATCAGCAATCCAGATGAATTTAATACGACAAATGCGCGGCGGGCACCGGGCGTTTCCTGGAGGTGATCTCGCGCACGCTTGGCACCAGCGTCGAGCAACTCGACAGCATTACCGAAAATGTCACGCCGCACGCCATCACGAGTATACATCATTTCAGCATTTCCGGTTCAACACCCGTCGGCGCGAAATTGCCCAGCAATATCAGCAAGCACTGGCAGCTCTCCCCCTTCCCGCCTGGCCGCACGTTCACGCCTGGCATCTGTTTATTATCAGTCGCGATGCGTTGATGGAAGCATTAAAAGAAAGAGGCATTGGTACCGGGTTACATTTCCGCGCCGCTCACACACAAAAATATT
>JRL_128B_S28_L006_R1_clean.fastq.samout
CATCGATGGATGACGCGCCGGATGTGCTCGACAAGCTGGCAGAAGGTGTCACCGTAACCGCGCCGCTTAATACCATTCATGCGGCGCTGAAACGTATTGGTGCGCAAGTGCTGGGGAGTGCCGCAGAATAAAGGCGCGCATCCGCCGGAGTTCGAGCTTGAAATTGCCGAGCTGGATCAATTGATTGCCGTTTCTCAGCACACCTGGTAGCGCTGGCACCGGAAAAAGAGGGGGCATTGCAGGCCAGCGCGCCTGGCTGGAACTCGCTGTGTTGTTGCTGTGCATCGTGCTGATCACCGACGCGATGCAGGCAGCCGGGATGCCGGATGGTCGCTATACGTTATGTGGTGTTGATGCGGCAGTGCGGCGCCAGCATCGTTGCGCTGGATAATTACTACCGTACCCTTCTCGGCGGTAGTGGTCTGGCAAGGGCGTTTCTGGTTACTGTCCTTTATTCCCGGTATGAACTGGACGGTGATCCGAGAAAGAACGACTGCTACTCAAGCTGCTGATGCAGGGATGATAATCACTATCACCATATCGTCACGCCTGAAGCCATCAGTCTGGCGTTGGAAAACCACGAATTCAAACCGTGGATCCAACCGGTTTTCTGCGCGCAGACTGGGGTACTGACGGAGTCATCCGGTCTTATTGTCATAATGACCCGCCAACTGATGAAACAGACTGCGGATATTCTGATGCCGGTAAAACAAGAGCGATATTTGACAGCCTACTGATCGACGCCACACTGGAAGCAATAAATGAAGTGGGCATGCACGATGCAACGATCGCGCAGATCGCCCGCCGTGCAGGCGTTTCTACGGGGATCATCAGCCACTATTTCAGGGACAAAAAGCAGAGCGAAACGCAGGTGAGCAGTGCGGCGATGAAAGCCTGGCTGGCGTTCTGGGCCAGCAGTATGCATCAGCCGATGCTCGTTACCGCGCCAACAGGCACAGGAAGCGGGCTACGGCCTTGCTTTGTGGTAGTACAAACCAGCCTGGCTTCCGGTCGACGCGCAGGGGTGCTGACCGGGCTGGGCGTGGCGCTGGGCGATGCATTTTACACCAGTGTTGATGAGTACTTTAAAATCGGCTCGACTATCAAAACAGACCGTGAGATTGAGCTGGATGGCGTAACGTATCCATACGTGACAATTGATGTCTCTTCTAAATCGCACCCGTTCTATACTCCCCGCTTTTTAGTGGATCTGGCGCAGGGCGATGATGCCCGCCTTCCACTTTCGTGAACGACTGATGCAGGAACTTCTTTCGCGTGTGCACCGCTGGTGCAGGCAGGTGATCAGAGCGAGCAAATTTTTACCCGCTGGCGTGCTGGGGCGTATAACGCCTGGTCGTTGCCTGGGCGGCGCTGGGGGGCATTTGGCGATGCCTGCCGTCTGGGAAGCCCGCAAGCGGTGGCGTTGTTGCTGGGTGATTTGCTCGAGAAAGCGACACAACATCTGGCAGAGAGTATCAATGCGGCCCCGATCACGCGTCACTATTACCATCAGTGGTTTGCCTCTTCGACCGTTCCGACGGGCGGGGATCATGCTGATTATCCTTTATTGAGTTAACGGACCGGGCGTTATTTTTTCCGCAAAGCTACCGACCTGCTGAATGATTTTTATGCCATCAAACGTCAACACCAAATGTCAGTGCCAGATTTTAGGTGAAGGGATTGGTTTTTTGCCGGATTACATGGTCCGTGAGGCGATGGCGCAATCCGTTTCGCGCCCGCATCCACTCTGGTCGGAACAAGATATCTCGTGACCAGATGATTATATGAAGGGCGCGTAGTGAGTACTGGCGTCAGATGCTGGCGGATATCAGCGGTCAGCAGCTCGATTACCGTACGGGGGGGGATGTGGGGCCAGCACTGGCAAGGCTGGCGCAGATTGCGGCGAAGCTGATTTCAAAACATCGCCCTCCCTTTCATCAGGCTCTCGTTTGGTTTCTGTTATCGCCTCCGCTGTCGGGTCATTACCCTTAACCACGTTTGCGCAAAATAATGGGGTTATTCAGATGACTGGCGTCGCTGTTGATGTTTTCCATGATTGCCATCGCTGGGATTCGCATAATCATCACCAACGGTTTAAAGCGCCTTCTTTAGGTTTAGGACTTGGCGTCTCCTACGATCCCGAAATTTTTAAAATATTGCCAACAGCTTTCTCGCCAACAGTTGCAGTTACTGGAAAAAATGCCTCTCTCTGTACCCGGAGACGACGCGCCACAACTGGCTTTACCCTGGAGTCAGCCTAATATCGCCGAACGTCACGCGATGCTGAATAATGAGTTGCGTAAAATTTCCCGACTGGAAATGGTGCTGGCAATTGTCGGTACCATGAAAGCAGGGAAATCAACCACCATTAATGCCATTGTTGGTTTTCCTTTTTCTGCTTACGCCGCCATTGAGCATATTCCCGTGATTGAAGTGGAGTTTGTCTCTGGCGGGGCTGGAGAGTTATCCCGGTCAGTTGACGTTACTGGATACCCCCGGGCCAAATGAAGCCGGGCAACCGCATCTGCAAAAAATGCTTAACTCGGCGGTACTGGCACATACGCAACTGAAATCGATCTCCGATGAAGAGGTCCGTGAGTTACCAGCGCCAGAGCAACAACGCTGGGTGGAAGATTTTGCCCATGCTGCGCTCGGCAGGAATTCAGGCGTTGCTTCATGCCGCTTACGCTAACGCCTCGTTGTATGCTCCTTGTGAACAATTGCGGCAAAATATCCATCTGATTTTCCCCCGCTGGTGACAGGCATTATTCTCGCTGTCTTTGCTCTGCTGGCAATCACTCGCGGTCTTCATGGCGTCGCCCGGCTCATGCAGGGGTTTGTCCCGTTGATGGCGATAATCTGGGTACTGACCAGCCTGGTCAACTTCCCCACGTCATTTGGTCTATTTTTGAGAGTGCTTTTGGCTGGCAGGAAGCGGCAGGCGGCGCGGCGGGATATACCTTAAGCCAGGCGATTACTAACGGTTTTCAGCGCAGTATGCGATGCGGGTGCTAATGGGTACCTGGGGTGCTGAGTTTGTACAAAATATTGATGTGACAAATAGCGAGAGCGCATTAATTATTAAAATGAATGATTATGGCGATTTGCAAATCAATATTCTTTTTACTTCCCGCCAAATGATTATCGAAACCTTTATTTGTCCGGTAAGTAGTATCAGCAATCCAGATGAATTTAATACGACAAATGCGCGGCGGGCACCGGGCGTTTCCTGGAGGTGATCTCGCGCACGCTTGGCACCAGCGTCGAGCAACTCGATAGCATTACCGAAAATGTCACGCCGCACGCCATCACGAGTATACATCATTTCAGCATTTCCGGTTCAACACCCGTCGGCGCGAAATTGCCCAGCAATATCAGCAAGCACTGGCAGCTCTCCCCCTTCCCGCCTGGCCGCACGTTCACGCCTGGCATCTGTTTATTATCAGTCGCGATGCGTTGATGGAAGCGTTAAAAGAAAGAGGCATTGGTACCGGGTTACATTTCCGCGCCGCTCACACACAAAAATATT
>JRL_90B_S23_L006_R1_clean.fastq.samout
CATCGATGGATGACGCGCCGGATGTGCTCGACAAGCTGGCAGAAGGTGTCACCGTAACCGCGCCGCTTAATACCATTCATGCGGCGCTGGAACGTATTGGTGCGCAAGTGCTGGGGAGTGCCGCAGAATAAAGGCGCGCATCCACCGGAGCTCGAGCTGGAAATTGCCGAGCTGGATCAATTGATTGCCGTTTCTCAGCATACCTGGTGGCGCTGGCACCGGAAAAAGAAGGGGCATTGCAGGCCAGCGCGCCTGGCTGGAACTCGCTCTGTTGTTGCTGTGCGTCGTACTGATCACCGACGCGATGCAGGCAGCCGGGATGCCGGATGGTCACTATACGTTATGTGGTGTCGATGCGGCAGTGCGGCGCCAGCGTCGTTGCGCTGGATGATTACGACTGTACCCTTCTCGGCGGTGGTGGTCTGGCAAGGGCGTTTCTGGTTACTGTCTTTTATTCCCGGAATGAACTGGACGGTGATCCGAGAAAGAACGACTGCTACTCAAGCTGCTGATGCAGGGATGATAATCACTATCACCATATCGTCACGCCTGAAGCCATCAGTCTGGCGTTGGAAAACCACGAGTTTAAACCGTGGATCCAACCGGTTTTCTGCGCGCAGACTGGGGTACTGACAGAGTCATCCGGTCTTATTGTCATAATGACTCGCCAGCTGATGAAACAGACTGCGGATATTCTGATGCCGGTAAAACAAGAGCGATATTTGACAGCCTACTGATCGACGCCACGCTGGAAGCAATAAATGAAGTGGGCATGCACGATGCAACGATCGCGCAGATCGCCCGCCGTGCAGGCGTTTCTACGGGGATCATCAGCCACTATTTCAGGGACAAAAAGCAGAGCGAAACCCAGGTGAGCAGTGCGGCGATGAAAGCCTGGCTGGCCTTCTGGGCCAGCAGTATGCATCAGCCGATGCTCGTTACCGCGCCAACAGGCACAGGAAGCGGGCTACGGCCTTGCTTTGTGGTAGTACAAACCAGCCTGGCTTCCGGTCGACGCGCAGGGGTGTTGACCGGGCTGGGCGTGGCGCTGGGCGATGCATTTTACACCAGCGTTGATGAGTACTTTAAAATCGGCTCGACTATCAAAACAGACCGTGAGATTGAGCTGGATGGCGTAACGTATCCGTACGTAACAATTGATGTCTCTTCGAAATCGCACCCGTTCTATACTCCCCGCTTTTTAGTGGATCTGGCGCAGGGCGATGATGCCCGCCATCCACTTTCGTGAACGACTGATGCAGGAACTTCTTGCGCGTGTGCACCGCTGGTGCAGGCAGGTGATCAGAGCGAGCAAATTTTTACCCGCTGGCGTGCTGGGGCGTATAACGCCTGGTCGTTGCCTGGGCGGCGCTGGGGTGCATTTGGCGATGCCTTTCGTCTGGGAAGCCCGCAAGCGGTGGCGTTGTTGCTGGGTGATTTGTGCGTGAAAGCGACACAACATCTGGCAGAGAGTATCAATGCGGCCCCGACCACGCGTCACTATTACCATCAGTGGTTTGCCTCTTCGACCATTCCGACGGGCGGGGATCATGCTGATTATCCTTTATTGAGTTAACGGACCGGGCGTTATTTTTTCCGCAAAGCTACCGACCTGCTGAATGATTTTCATGCCATTAAACGTCAACACCAAATGTCAGTGCCAGATTTTAGGTGAAGGAATTGGTTTTTTGCCGGATTACATGGTCCGTGAGGCGATGGCGCAATCCGTTTCGCGCCCGCATCCACTCTGGTCGGAACAAGATATCTCGTGACCAGATGATTATACGAAGGGCGCGTAGTGAGTACTGGCGTCAAATGCTGGCGGACATCAGCGGTCAGCAACTGGATTACCGCACGGGTGGCGATGTGGGGCCAGCACTGGCAAGGCTGGCGCAGATTGCGGCGAAGCTGATTTCAAAACATCGCCCTCCCTTTCATCAGGCTCTCGTATGGTTTCTGTTATCGCCTCCGCTGTCGGTTCATTACCATTAACCACGTTTGCGCAAAATAATGGGGTTATTCAGATGACTGGCGTCGCTGTTGATGTTTTCCATGATTGCCATCGCAGGGATTCGCATCATCATCACCAACGGTTTAAAGCGCCTTCTTTAGGTTTAGGACTTGGCGTCTCCTACGATCCCGAAATTTTTAAAATATTGCCAACAGCTTTCTCGCCAACAGTTGCAGTTACTGGAAAAAATGCCTCTCTCTGTACCCGGAGACGATGCGCCACAACTGGCTTTACCCTGGAGTCAGCCTAATATCGCCGAACGTCACGCGATGCTGAATAATGAGTTGCGTAAAATTTCCCGACTGGAAATGGTGCTGGCGATTGTCGGTACCATGAAAGCAGGGAAATCAACCACCATTAATGCCATTGTTGGTTTTCCATTTTCTGCTTACGCCGCCATTGAGCATATTCCCGTGATTGAAGTGGAGTTTGTCTCTGGCGGGGCTGGAGAGTTATCCCGGTCAGTTGACGTTACTGGATACCCCCGGGCCAAATGAAGCCGGGCAACCGCATCTGCAAAAAATGCTTAACTCGGCGGTACTGGCACATACGCAACTGAAATCGATCTCCGATGAAGAGGTCCGTGAGTTACCCGCGCCAGAGCAACAACGCTGGGTGGAAGATTTTGCCCATGCCGCGCTCGGCAGGAATTCAGGCGTTGCTTCATGCCGCTTACGCTAACGCCTCGTTGTATGCTCCTTGTGAACAATTGCGGCAAAATATCCACCTGATTTTCCCCCGCTGGTAACAGGTATTATTCTCGCTGTCTTTGCTCTGCTGGCGATCACTCGCGGTCTTCATGGCGTCGCCCGGCTCATGCAGGGGTTTGTCCCGTTGATGGCGATAATCTGGGTACTGACCAGCCTGGTCAACTTCCCCACGTCATTTGGTCTATTTTTGAGAGTGCTTTTGGCTGGCAGGAAGCTGCAGGCGGCGCGGCGGGATATACCTTAAGCCAGGCGATTACTAACGGTTTTCAGCGCAGTATGCGATGCGGGTGCTAATGGGTTCCTGGGGTGCGGAGTTTGTACAAAATATTGATGTAACAAATAGCGAAAGCGCATTAATTATTAAAATGAATGATTATGGCGATTTGCAAATCAATATTCTTTTTACTTCCCGCCAAATGATCATCGAAACCTTTATTTGTTCGGTAAGTAGTATCAGCAATCCAGATGAATTTAATACGACAAATGCGCGGCGGGCACCGGGCGTTTCCTGGAGGTGATCTCGCGCACGCTTGGCACCAGCGTCGAGCAACTCGACAGCATTACCGAAAATGTCATACCGCACGCCATCACGAGTATACATCATTTCGGCATTTCCGGTTCAACACCCGTCGGCGCGAAATTGCCCAGCAATATCAGCAAGCACTGGCAGCTCTCCCCCTTCCCGCCTGGCCGCACGTTCATGCCTGGCATCTGTTTATTATCAGTCGCGATGCGTTGATGGAAGCGTTAAAAGAAAGAGGCATTGGTACCGGGTTACATTTCCGCGCCGCTCACACACAAAAATATT
>JRL_106B_S24_L006_R1_clean.fastq.samout
CATCGATGGATGACGCGCCGGATGTACTCGACAAGCTGGCAGAAGGTGTCACCGTAACCACGCCGCTTAATACCATTCATGCGGCGCTGAAACGTATTGGTGCGCAAGTGCTGGGGAGTGCCGCAGAATAAAGGCGCGCATCCGCCGGAGTTCGAGCTTGAAATTGCCGAGCTGGATCAGTTGATTGCCGTTTCTCAGCACACCTGGTAGCGCTGGCACCGGAAAAAGAAGGGGCATTGCAGGCCAGCGCGCCTGGCTGGAACTCGCTGTGTTGTTGCTGTGCGTCGTACTGATCACCGACGCGATGCAGGCAGCTGGGATGCCGGATGGTCGCTATACGTTATGTGGTGTTGATGCGGCAGTGCGGCGCCAGCGTCGTTGCGCTGGATAATTACTACCGTACCCTTCTCGGCGGTAGTGGTCTGGCAAGGGCGTTTCTGGTTACTGTCCTTTATTCCCGGTATGAACTGGACGGTGATCCGAGAAAGAACGACTGCTACTCAAGCTGCTGATGCAGGGATGATAATCACTATCACCATATCGTCACGCCTGAAGCCATCAGTCTGGCGTTGGAAAACCACGAATTCAAACCGTGGATCCAACCGGTTTTCTGCGCGCAGACTGGGGTACTGACGGAGTCATCCGGTCTTATTGTCATAATGACCCGCCAACTGATGAAACAGACTGCGGATATTCTGATGCCGGTAAAACAAGAGCGATATTTGACAGCCTACTGATCGACGCCACACTGGAAGCAATAAATGAAGTGGGCATGCACGATGCAACGATCGCGCAGATCGCACGCCGTGCAGGCGTTTCTACGGGGATCATCAGCCACTATTTCAGGGACAAAAAGCAGAGCGAAACGCAGGTGAGCAGTGCGGCGATGAAAGCCTGGCTGGCGTTCTGGGCCAGCAGTATGCATCAGCCGATGCTCATTGCCGCGCGAACAGGCACAGGAAGCGGGCTACGGCCTGGCTTTGTGGTAGTACAAACCAGCCTGGCTTCCGGTCGACGCGCAGGGGTGCTGACCGGGCTGGGCGTGGCGCTGGGCGATGCATTTTACACCAGTGTTGATGAGTACTTTAAAATCGGCTCGACTATCAAAACAGACCGTGAGATTGAGCTGGATGGCGTAACGTATCCATACGTGACAATTGATGTCTCTTCTAAATCGCACCCGTTCTATACTCCCCGCTTTTTAGTGGATCTGGCGCAGGGTGATGATGCCCGCCTTCCACTTTCGTGAACGACTGATGCAGGAACTTCTTTCGCGTGTGCACCGCTGGTGCAGGCAGGTGATCAGAGCGAGCAAATTTTTACCCGCTGGCGTGCTGGGGCGTATAACGCCTGGTCGTTGCCTGGGCGGCGCTGGGGGGCATTTGGCGATGCCTGCCGTCTGGGAAGCCCGCAAGCGGTGGCGTTGTTGCTGGGTGATTTGCTCGAGAAAGCGACACAACATCTGGCAGAGAGTATCAATGCGGCACCGACCACGCGTCACTATTACCATCAGTGGTTTGCCTCTTCGACCGTTCCGACGGGCGGGGAGCATGCTGATTATCCTTTATTGAGTTAACGGACCGGGCGTTATTTTTTCCGCAAAGCTACCGACCTGCTGAATGATTTTTATGCCATCAAACGTCAACACCAAATGTCAGTGCCAGATTTTAGGTGAAGGAATTGGTTTTTTGCCGGATTACATGGTCCGTGAGGCGATGACGCAATCCGTTTCGCGCCCGCATCCACTCTGGTCGGAACAAGATATCTCGTGACCAGATGATTATACGAAGGGCGCGTAGTGAGTACTGGCGTCAGATGCTGGCGGATATCAGCGGTCAGCAGCTCGATTACCGTACGGGGGGGGATGTGGGGCCAGCACTGGCAAGGCTGGCGCAGATCGCGGCGAAGCTCATTTCAAAACATCGCCCTCCCTTTCATCAGGCTCTCGTTTGGTTTCTGTTATCGCCTCCGCTGTCGGTTCATTACCATTAACCACGTTTGCGCAAAATAATGGGGTTATTCAGATGACTGTCGTCGCTGTTGATGTTTTCCATGATTGCCATCGCAGGGATTCGCATCATCATCACCAACGGTTTAAAGCGCCTTCTTTAGGTTTAGGGCTTGGCGTCTCCTACGATCCCGAAATTTTTAAAATATTGCCAACAGCTTTCTCGCCAACAGTTGCAGTTACTGGAAAAAATGCCTCTCTCTGTACCCGGAGACGACGCGCCACAACTGGCTTTACCCTGGAGTCAGCCTAATATCGCCGAACGTCACGCGATGCTGAATAATGAGTTGCGTAAAATTTCCCGACTGGAAATGGTGCTTGCAATTGTCGGTACCATGAAAGCAGGGAAATCAACCACCATTAATGCCATTGTTGGTTTTCCTTTTTCTGCTTACGCCGCCATTGAGCATATTCCCGTGATTGAAGTGGAGTTTGTCTCTAGCGGGGCTGGAGAGTTATCCCGGTCAGTTGACGTTACTGGATACCCCCGGGCCAAATGAAGCCGGGCAACCGCATCTGCAAAAAATGCTTAACTCGGCGGTACTGGCACATACGCAACTGAAATCGATCTCCGATGAAGAGGTCCGTGAGTTACCACCGCCAGAGCAACAACGCTGGGTGGAAGATTTTGCCCATGCCGCGCTTGGCAGGAATTCAGGCGTTGCTTCATGCCGCTTACGCTAACGCCTCGTTGTATGCTCCTTGTGAACAATTGCGGCAAAATATCCACCTGATTTTCCCCCGCTGGTGACAGGCATTATTCTCGCTGTCTTTACTCTGCTGGCAATCACTCGCGGTCTTCATGGCGTCGCCCGGCTCATGCAGGGGTTTGTCCCGTTGATGGCGATAATCTGGGTACTGACCAGCCTGGTCAACTTCCCCACGTCATTTGGTCTATTTTTGAGAGTGCTTTTGGCTGGCAGGAAGCGGCAGGCGGCGCGGCGGGATATACCTTAAGCCAGGCGATTACTAACGGTTTTCAGCGCAGTATGCGATGCGGGTGCTAATGGGTTCCTGGGGTGCTGAGTTTGTACAAAATATTGATGTAACAAATAGCGAGAACGCATTAATTATTAAAATGAATGATTATGGCGATTTGCAAATCAATATTCTTTTTACTTCCCGCCAAATGATTATCGAAACCTTTATTTGTCCGGTGAGTAGTATCAGCAATCCAGATGAATTTAATACGACAAATGCGCGGCGGGCACCGGGCGTTTCCTGGAGGTGATCTCGCGCACGCTTGGCACCAGCGTCGAGCAACTCGACAGCATTACCGAAAATGTCACGCCGCACGCCATCACGAGTATACATCATTTCAGCATTTCCGGTTCAACACCCGTCGGCGCGAAATTGCCCAGCAATATCAGCAAGCACTGGCAGCTCTCCCCCTTCCCGCCTGGCCGCACGTTCACGCCTGGCATCTGTTTATTATCAGTCGCGATGCGTTGATGGAAGCGTTAAAAGAAAGAGGCATTGGTACCGGGTTACATTTCCGCGCCGCTCACACACAAAAATATT
>GU1495.R1_clean.fastq.samout
GAGCGATGGATGACGCGCCGGATGTACTCGACAAGCTGGCAGAAGGTGTCACCGTAACCACGCCGCTTAATACCATTCATGCGGCGCTGAAACGTATTGGTGCGCAAGTGCTGGGGAGTTCTGTAGAATAAAGGCGCGCATCCGCCGGAGTTCGAGCTTGAAATTGCCGAGCTGGATCAGTTGATTGCCGTTTCTCAGCACACCTGGTAGCGCTGGCACCGGAAAAAGAAGGGGCATTGCAGGCCAGCGCGCCTGGCTGGAACTCGCTGTGTTGTTGCTGTGCGTCGTACTGATCACCGACGCGATGCAGGCAGCTGGGATGCCGGATGGTCGCTATACGTTATGTGGTGTTGATGCGGCAGTGCGGCGCCAGCGTCGTTGCGCTGGATAATTACGACTGTACCCTTCTCGGCGGTGGTGGTCTGGCAAGGGCGTTTCTGGTTACTGTCTTTTATTCCCGGGATGAACTGGACGGTGATCCGAGAAAGAACGACTGCTACTCAAGCTGCTGATGCAGGGGTGCTTCTCACTATCACCATATCGTCACGCCTGAAGCCATCAGTCTGGCGTTGGAAAACCACGAGTTTAAACCGTGGATCCAACCGGTTTTCTGCGCGCAGACTGGGGTACTGACAGAGTCATCCGGTCTTATTGTCATAATGACTCGCCAGCTGATGAAACAGACTGCGGATATTCTGATGCCGGTAAAACAAGAGCGATATTTGACAGCCTACTGATCGACGCCACGCTGGAAGCAATAAATGAAGTGGGCATGCACGATGCAACGATCGCGCAGATCGCCCGCCGTGCAGGCGTTTCTACGGGGATCATCAGCCACTATTTCAGGGACAAAAAGCAGAGCGAAACCCAGGTGAGCAGTGCGGCGATGAAAGCCTGGCTGGCCTTCTGGGCCAGCAGTATGCATCAGCCGATGCTCGTTACCGCGCCAACAGGCACAGGAAGCGGGCTACGGCCTTGCTTTGTGGTAGTACAAACCAGCCTGGCTTCCGGTCGACGCGCAGGGGTGTTGACCGGGCTGGGCGTGGCGCTGGGCGATGCATTTTACACCAGCGTTGATGAGTACTTTAAAATCGGCTCGACTATCAAAACAGACCGTGAGATTGAGCTGGATGGCGTAACGTATCCGTTCGTAACAATTGATGTCTCTTCGAAATCGCACCCGTTCTATACTCCGCGCTTTTTAGTAGATCTGGCGCAGGGCGATGATGCCCGCCTTCCACTTTCGTGAACGACTGATGCAGGAACTTCTTGCGCGCGTGCACCGCTGGTGCAGGCGGGTGAACAGAGCGAGCAAATTTTTACCCGCTGGCGTGCTGGGGCGTATAACGCCTGGTCGTTGCCTGGGCGGCGCTGGGGTGCATTTGGCGATGCCTGCCGTCTGGGAAGCCCGCAAGCGGTGGCGTTGTTGCTGGGTGATTTGCGCGTGAAAGCGACACAACATTTGGCAGAGAGTATCAATGCGGCCCCGACCACGCGTCACTATTACCATCAGTGGTTTGCCTCTTCGACCGTTTCGACGGGCGGGGATCATGCTGATTATCCTTTATTGAGTTAACGGACCGGGCGTTATTTTTTCCGCAAAGCTACCGACCTGCTGAATGATTTTCACGCCATTAAACGTCAACACCAAATGTCAGTGCCAGATTTTAGGTGAAGGAATTGGTTTTTTGCCGGATTACATGGTCCGTGAGGCGATGGCGCAATCCGTTTCGCGCCCGCATCCACTCTGGTCGGAACAAGATATCTCGTGACCAGATGATTATACGAAGGGCGCGTAGTGAGTACTGGCGTCAAATGCTGGCGGACATCAGCGGTCAGCAACTGGATTACCGCACGGGTGGCGATGTGGGGCCAGCACTGGCAAGGCTGGCGCAGATTGCGGCGAAGCTGATTTCAAAACATCGCCCTCCCTTTCATCAGGCTCTCGTATGGTTTCTGTTATCGCCTCCGCTGTCGGTTCATTACCATTAACCACGTTTGCGCAAAATAATGGGGTTATTCAGATGACTGGCGTCGCTGTTGATGTTTTCCATGATTGCCATCGCAGGGATTCGCATCATCATCACCAACGGTTTAAAGCGCCGTCTTTAGGTTTAGGGCTTAGTGTCTCCTACGATCCCGAAATTTTTAAAATATTGCCAACAGCTTTCTCGCCAACAGTTGCAGTTACTGGAAAAAATGCCTCTCTCTGTACCCGGAGACGATGCGCCACAACTGGCTTTACCCTGGAGTCAGCCTAATATCGCCGAACGTCACGCGATGCTGAATAATGAGTTGCGTAAAATTTCCCGACTGGAAATGGTGCTGGCGATTGTCGGTACTATGAAAGCAGGGAAATCAACCACCATTAATGCCATTGTTGGTTTTCCTTTTTCTGCTTACGCCGCCATTGAGCATATTCCCGTGATTGAAGTGGAGTTGGAATTTGGCGGGGCTGGAGAGTTATCCCGGTCAGTTGACGTTACTGGATACCCCCGGGCCAAATGAAGCCGGGCAACCGCATCTGCAAAAAATGCTTAACCCGGCAGCACTGGCACATACGCAACTGAAATCGATCTCCGATGAAGAGGTCCGTGAGTTACCCGCGCCAGAGCAACAACGCTGGGTGGAAGATTTTGCCCATGCCGCGCTCGGCAGGAATTCAGGCGTTGCTTCATGCCGCTTACGCTAACGCCTCGTTGTATGCTCCTTGTGAACAATTGCGGCAAAATATCCATCTGATTTTCCCCCGCTGGTGACAGGTATTATTCTCGCTGTCTTTGCTATGCTGGCGATCACTCGCGGTCTTCATGGCGTCGCCCGGCTCATGCAGGGGTTTGTCCCGTTGATGGCGATAATCTGGGTACTGACCTGCCTGGTCAACTTCCCCACGTCATTTGGTCTATTTTTGAGAGTGCTTTTGGCTGGCAGGAAGCTGCAGGCGGCGCGGCGGGATATACCTTAAGCCAGGCGATTACTAACGGTTTTCAGCGCAGTATGCGATGCGGGTGCTAATGGGTTCCTGGGGTGCGGAGTTTGTACAAAATATTGATGTGACAAATAGCGAGAGCGCATTAATTATTAAAATGAATGATTATGGCGATTTGCAAATCAATATTCTTTTTACTTCCCGCCAAATGATTATCGAAACCTTTATTTGTCCGGTGAGTAGTATCAGCAATCCAGATGAATTTAATACGACAAATGCGCGGCGGGCACCGGGCGTTTCCTGGAGGTGATCTCGCGCACGCTTGGCACCAGCGTCGAGCAACTCGACAGCATTACCGAAAATGTCACGCCGCACGCCATCACGAGTATACATCATTTCGGCATTTCCGGTTCAACACCCGTCGGCGCGAAATTGCCCAGCAATATCAGCAAGCACTGGCAGCTCTCCCCCTTCCCGCCTGGCCGCACGTTCATGCCTGGCATCTGTTTATTATCAGTCGCGATGCGTTGATGGAAGCGTTAAAAGAAAGAGGCATTGGTACCGGGTTACATTTCCGCGCCGCTCACCCACAAAAATATT
>GU2709.R1_clean.fastq.samout
CATCGATGGATGACGCGCCGGATGTACTCGACAAGCTGGCAGAAGGTGTCACCGTAACCACGCCGCTTAATACCATTCATGCGGCGCTGAAACGTATTGGTGCGCAAGTGCTGGGGAGTGCCGCAGAATAAAGGCGCGCATCCGCCGGAGTTCGAGCTTGAAATTGCCGAGCTGGATCAGTTGATTGCCGTTTCTCAGCACACCTGGTAGCGCTGGCACCGGAAAAAGAAGGGGCATTGCAGGCCAGCGCGCCTGGCTGGAACTCGCTGTGTTGTTGCTGTGCGTCGTACTGATCACCGACGCGATGCAGGCAGCTGGGATGCCGGATGGTCGCTATACGTTATGTGGTGTTGATGCGGCAGTGCGGCGCCAGCGTCGTTGCGCTGGATAATTACTACCGTACCCTTCTCGGCGGTAGTGGTCTGGCAAGGGCGTTTCTGGTTACTGTCCTTTATTCCCGGTATGAACTGGACGGTGATCCGAGAAAGAACGACTGCTACTCAAGCTGCTGATGCAGGGATGATAATCACTATCACCATATCGTCACGCCTGAAGCCATCAGTCTGGCGTTGGAAAACCACGAATTCAAACCGTGGATCCAACCGGTTTTCTGCGCGCAGACTGGGGTACTGACGGAGTCATCCGGTCTTATTGTCATAATGACCCGCCAACTGATGAAACAGACTGCGGATATTCTGATGCCGGTAAAACAAGAGCGATATTTGACAGCCTACTGATCGACGCCACACTGGAAGCAATAAATGAAGTGGGCATGCACGATGCAACGATCGCGCAGATCGCACGCCGTGCAGGCGTTTCTACGGGGATCATCAGCCACTATTTCAGGGACAAAAAGCAGAGCGAAACGCAGGTGAGCAGTGCGGCGATGAAAGCCTGGCTGGCGTTCTGGGCCAGCAGTATGCATCAGCCGATGCTCATTGCCGCGCGAACAGGCACAGGAAGCGGGCTACGGCCTGGCTTTGTGGTAGTACAAACCAGCCTGGCTTCCGGTCGACGCGCAGGGGTGCTGACCGGGCTGGGCGTGGCGCTGGGCGATGCATTTTACACCAGTGTTGATGAGTACTTTAAAATCGGCTCGACTATCAAAACAGACCGTGAGATTGAGCTGGATGGCGTAACGTATCCATACGTGACAATTGATGTCTCTTCTAAATCGCACCCGTTCTATACTCCCCGCTTTTTAGTGGATCTGGCGCAGGGTGATGATGCCCGCCTTCCACTTTCGTGAACGACTGATGCAGGAACTTCTTTCGCGTGTGCACCGCTGGTGCAGGCAGGTGATCAGAGCGAGCAAATTTTTACCCGCTGGCGTGCTGGGGCGTATAACGCCTGGTCGTTGCCTGGGCGGCGCTGGGGGGCATTTGGCGATGCCTGCCGTCTGGGAAGCCCGCAAGCGGTGGCGTTGTTGCTGGGTGATTTGCTCGAGAAAGCGACACAACATCTGGCAGAGAGTATCAATGCGGCACCGACCACGCGTCACTATTACCATCAGTGGTTTGCCTCTTCGACCGTTCCGACGGGCGGGGAGCATGCTGATTATCCTTTATTGAGTTAACGGACCGGGCGTTATTTTTTCCGCAAAGCTACCGACCTGCTGAATGATTTTTATGCCATCAAACGTCAACACCAAATGTCAGTGCCAGATTTTAGGTGAAGGAATTGGTTTTTTGCCGGATTACATGGTCCGTGAGGCGATGACGCAATCCGTTTCGCGCCCGCATCCACTCTGGTCGGAACAAGATATCTCGTGACCAGATGATTATACGAAGGGCGCGTAGTGAGTACTGGCGTCAGATGCTGGCGGATATCAGCGGTCAGCAGCTCGATTACCGTACGGGGGGGGATGTGGGGCCAGCACTGGCAAGGCTGGCGCAGATCGCGGCGAAGCTCATTTCAAAACATCGCCCTCCCTTTCATCAGGCTCTCGTTTGGTTTCTGTTATCGCCTCCGCTGTCGGTTCATTACCATTAACCACGTTTGCGCAAAATAATGGGGTTATTCAGATGACTGTCGTCGCTGTTGATGTTTTCCATGATTGCCATCGCAGGGATTCGCATCATCATCACCAACGGTTTAAAGCGCCTTCTTTAGGTTTAGGGCTTGGCGTCTCCTACGATCCCGAAATTTTTAAAATATTGCCAACAGCTTTCTCGCCAACAGTTGCAGTTACTGGAAAAAATGCCTCTCTCTGTACCCGGAGACGACGCGCCACAACTGGCTTTACCCTGGAGTCAGCCTAATATCGCCGAACGTCACGCGATGCTGAATAATGAGTTGCGTAAAATTTCCCGACTGGAAATGGTGCTTGCAATTGTCGGTACCATGAAAGCAGGGAAATCAACCACCATTAATGCCATTGTTGGTTTTCCTTTTTCTGCTTACGCCGCCATTGAGCATATTCCCGTGATTGAAGTGGAGTTTGTCTCTAGCGGGGCTGGAGAGTTATCCCGGTCAGTTGACGTTACTGGATACCCCCGGGCCAAATGAAGCCGGGCAACCGCATCTGCAAAAAATGCTTAACTCGGCGGTACTGGCACATACGCAACTGAAATCGATCTCCGATGAAGAGGTCCGTGAGTTACCACCGCCAGAGCAACAACGCTGGGTGGAAGATTTTGCCCATGCCGCGCTTGGCAGGAATTCAGGCGTTGCTTCATGCCGCTTACGCTAACGCCTCGTTGTATGCTCCTTGTGAACAATTGCGGCAAAATATCCACCTGATTTTCCCCCGCTGGTGACAGGCATTATTCTCGCTGTCTTTACTCTGCTGGCAATCACTCGCGGTCTTCATGGCGTCGCCCGGCTCATGCAGGGGTTTGTCCCGTTGATGGCGATAATCTGGGTACTGACCAGCCTGGTCAACTTCCCCACGTCATTTGGTCTATTTTTGAGAGTGCTTTTGGCTGGCAGGAAGCGGCAGGCGGCGCGGCGGGATATACCTTAAGCCAGGCGATTACTAACGGTTTTCAGCGCAGTATGCGATGCGGGTGCTAATGGGTTCCTGGGGTGCTGAGTTTGTACAAAATATTGATGTAACAAATAGCGAGAACGCATTAATTATTAAAATGAATGATTATGGCGATTTGCAAATCAATATTCTTTTTACTTCCCGCCAAATGATTATCGAAACCTTTATTTGTCCGGTGAGTAGTATCAGCAATCCAGATGAATTTAATACGACAAATGCGCGGCGGGCACCGGGCGTTTCCTGGAGGTGATCTCGCGCACGCTTGGCACCAGCGTCGAGCAACTCGACAGCATTACCGAAAATGTCACGCCGCACGCCATCACGAGTATACATCATTTCAGCATTTCCGGTTCAACACCCGTCGGCGCGAAATTGCCCAGCAATATCAGCAAGCACTGGCAGCTCTCCCCCTTCCCGCCTGGCCGCACGTTCACGCCTGGCATCTGTTTATTATCAGTCGCGATGCGTTGATGGAAGCGTTAAAAGAAAGAGGCATTGGTACCGGGTTACATTTCCGCGCCGCTCACACACAAAAATATT
>JRL_7E_S5_L005_R1_clean.fastq.samout
CATCGATGGATGACGCGCCGGATGTACTCGACAAGCTGGCAGAAGGTGTCACCGTAACCACGCCGCTTAATACCATTCATGCGGCGCTGAAACGTATTGGTGCGCAAGTGCTGGGGAGTGCCGCAGAATAAAGGCGCGCATCCGCCGGAGTTCGAGCTTGAAATTGCCGAGCTGGATCAGTTGATTGCCGTTTCTCAGCACACCTGGTAGCGCTGGCACCGGAAAAAGAAGGGGCATTGCAGGCCAGCGCGCCTGGCTGGAACTCGCTGTGTTGTTGCTGTGCGTCGTACTGATCACCGACGCGATGCAGGCAGCTGGGATGCCGGATGGTCGCTATACGTTATGTGGTGTTGATGCGGCAGTGCGGCGCCAGCGTCGTTGCGCTGGATAATTACGACTGTACCCTTCTCGGCGGTGGTGGTCTGGCAAGGGCGTTTCTGGTTACTGTCTTTTATTCCCGGGATGAACTGGACGGTGATCCGAGAAAGAACGACTGCTACTCAAGCTGCTGATGCAGGGATGATAATCACTATCACCATATCGTCACGCCTGAAGCCATCAGTCTGGCGTTGGAAAACCACGAGTTTAAACCGTGGATCCAACCGGTTTTCTGCGCGCAGACTGGGGTACTGACAGAGTCATCCGGTCTTATTGTCATAATGACTCGCCAGCTGATGAAACAGACTGCGGATATTCTGATGCCGGTAAAACAAGAGCGATATTTGACAGCCTACTGATCGACGCCACGCTGGAAGCAATAAATGAAGTGGGCATGCACGATGCAACGATCGCGCAGATCGCCCGCCGTGCAGGCGTTTCTACGGGGATCATCAGCCACTATTTCAGGGACAAAAAGCAGAGCGAAACCCAGGTGAGCAGTGCGGCGATGAAAGCCTGGCTGGCCTTCTGGGCCAGCAGTATGCATCAGCCGATGCTCGTTACCGCGCCAACAGGCACAGGAAGCGGGCTACGGCCTTGCTTTGTGGTAGTACAAACCAGCCTGGCTTCCGGTCGACGCGCAGGGGTGTTGACCGGGCTGGGCGTGGCGCTGGGCGATGCATTTTACACCAGCGTTGATGAGTACTTTAAAATCGGCTCGACTATCAAAACAGACCGTGAGATTGAGCTGGATGGCGTAACGTATCCGTACGTAACAATTGATGTCTCTTCGAAATCGCACCCGTTCTATACTCCGCGCTTTTTAGTAGATCTGGCGCAGGGCGATGATGCCCGCCTTCCACTTTCGTGAACGACTGATGCAGGAACTTCTTGCGCGCGTGCACCGCTGGTGCAGGCGGGTGAACAGAGCGAGCAAATTTTTACCCGCTGGCGTGCTGGGGCGTATAACGCCTGGTCGTTGCCTGGGCGGCGCTGGGGTGCATTTGGCGATGCCTGCCGTCTGGGAAGCCCGCAAGCGGTGGCGTTGTTGCTGGGTGATTTGCGCGTGAAAGCGACACAACATTTGGCAGAGAGTATCAATGCGGCCCCGACCACGCGTCACTATTACCATCAGTGGTTTGCCTCTTCGACCGTTTCGACGGGCGGGGATCATGCTGATTATCCTTTATTGAGTTAACGGACCGGGCGTTATTTTTTCCGCAAAGCTACCGACCTGCTGAATGATTTTCACGCCATTAAACGTCAACACCAAATGTCAGTGCCAGATTTTAGGTGAAGGAATTGGTTTTTTGCCGGATTACATGGTCCGTGAGGCGATGGCGCAATCCGTTTCGCGCCCGCATCCACTCTGGTCGGAACAAGATATCTCGTGACCAGATGATTATACGAAGGGCGCGTAGTGAGTACTGGCGTCAAATGCTGGCGGACATCAGCGGTCAGCAACTGGATTACCGCACGGGTGGCGATGTGGGGCCAGCACTGGCAAGGCTGGCGCAGATTGCGGCGAAGCTGATTTCAAAACATCGCCCTCCCTTTCATCAGGCTCTCGTATGGTTTCTGTTATCGCCTCCGCTGTCGGTTCATTACCATTAACCACGTTTGCGCAAAATAATGGGGTTATTCAGATGACTGGCGTCGCTGTTGATGTTTTCCATGATTGCCATCGCAGGGATTCGCATCATCATCACCAACGGTTTAAAGCGCCGTCTTTAGGTTTAGGGCTTGGTGTCTCCTACGATCCCGAAATTTTTAAAATATTGCCAACAGCTTTCTCGCCAACAGTTGCAGTTACTGGAAAAAATGCCTCTCTCTGTACCCGGAGACGATGCGCCACAACTGGCTTTACCCTGGAGTCAGCCTAATATCGCCGAACGTCACGCGATGCTGAATAATGAGTTGCGTAAAATTTCCCGACTGGAAATGGTGCTGGCGATTGTCGGTACTATGAAAGCAGGGAAATCAACCACCATTAATGCCATTGTTGGTTTTCCTTTTTCTGCTTACGCCGCCATTGAGCATATTCCCGTGATTGAAGTGGAGTTTGTCTCTGGCGGGGCTGGAGAGTTATCCCGGTCAGTTGACGTTACTGGATACCCCCGGGCCAAATGAAGCCGGGCAACCGCATCTGCAAAAAATGCTTAACTCGGCGGTACTGGCGGATACGCAACTGAAATCGATCTCCGATGAAGAGGTCCGTGAGTTACCCGCGCCAGAGCAACAACGCTGGGTGGAAGATTTTGCCCATGCCGCGCTCGGCAGGAATTCAGGCGTTGCTTCATGCCGCTTACGCTAACGCCTCGTTGTATGCTCCTTGTGAACAATTGCGGCAAAATATCCATCTGATTTTCCCCCGCTGGTGACAGGTATTATTCTCGCTGTCTTTGCTATGCTGGCGATCACTCGCGGTCTTCATGGCGTCGCCCGGCTCATGCAGGGGTTTGTCCCGTTGATGGCGATAATCTGGGTACTGACCTGCCTGGTCAACTTCCCCACGTCATTTGGTCTATTTTTGAGAGTGCTTTTGGCTGGCAGGAAGCTGCAGGCGGCGCGGCGGGATATACCTTAAGCCAGGCGATTACTAACGGTTTTCAGCGCAGTATGCGATGCGGGTGCTAATGGGTTCCTGGGGTGCGGAGTTTGTACAAAATATTGATGTGACAAATAGCGAGAGCGCATTAATTATTAAAATGAATGATTATGGCGATTTGCAAATCAATATTCTTTTTACTTCCCGCCAAATGATTATCGAAACCTTTATTTGTCCGGTGAGTAGTATCAGCAATCCAGATGAATTTAATACGACAAATGCGCGGCGGGCACCGGGCGTTTCCTGGAGGTGATCTCGCGCACGCTTGGCACCAGCGTCGAGCAACTCGACAGCATTACCGAAAATGTCACGCCGCACGCCATCACGAGTATACATCATTTCGGCATTTCCGGTTCAACACCCGTCGGCGCGAAATTGCCCAGCAATATCAGCAAGCACTGGCAGCTCTCCCCCTTCCCGCCTGGCCGCACGTTCATGCCTGGCATCTGTTTATTATCAGTCGCGATGCGTTGATGGAAGCGTTAAAAGAAAGAGGCATTGGTACCGGGTTACATTTCCGCGCCGCTCACACACAAAAATATT
>JRL_54D_S17_L006_R1_clean.fastq.samout
CATCGATGGATGACGCGCCGGATGCGCTCGACAAGCTGGCAGAAGGTGTCACCGTAACCGCGCCGCTTAATACCATTCATGCGGCGCTGAAACGTATTGGTGCGCAAGTGCTGGGGAGTGCCGCAGAATAAAGGCGCACATCCGCCGGAGCTCGAGCTGGAAATTGCCGAGCTGGATCAATTGATTGCCGTTTCTCAGCAGACCTGGTAGCGCTGGCACCAGAAAAAGAAGGGGCATTGCAGGCCAGCGCGCCTGGCTGGAACTCGCTCTGTTGTTGCTGTGCGTCGTACTGATCACCGACGCGATGCAGGCAGCCGGGATGCCGGATGGTCACTATACGTTATGTGGTGTCGATGCGGCAGTGCGGCGCCAGCGTCGTTGCGCTGGATGATTACTACCGTGCCTTTCTCAGCGGTAGTGGTCTGGCAAGGACGTTTCGGTTTATTGTCTTTTATTCCCGGAATGAACTGGACGGTGATCCGAGAAAGAACGACTGCTACTCAAGCTGCTGATGCAGGGATGATAATCACTATCACCATATCGTCACGCCTGAAGCCATCAGTCTGGCGTTGGAAAACCACGAGTTTAAACCGTGGATCCAACCGGTTTTCTGCGCGCAGACTGGGGTACTGACGGAGTCATCCGGTCTTATTGTCATAATGACTCGCCAGCTGATGAAACAGACTGCGGATATTCTGATGCCGGTAAAACAAGAGCGATATTTGACAGCCTACTGATCGACGCCACGCTGGAAGCAATAAATGAAGTGGGCATGCACGATGCAACGATCGCGCAGATCGCCCGCCGTGCAGGCGTTTCTACGGGGATCATCAGCCACTATTTCAGGGACAAAAAGCAGAGCGAAACCCAGGTGAGCAGTGCGGCGATGAAAGCCTGGCTGGCCTTCTGGGCCAGCAGTATGCATCAGCCGATGCTTGTTACCGCGCCAACAGGCACAGGAAGCGGGCTACGGCCTTGCTTTGTGGTAGTACAAACCAGCCTGGCTTCCGGTCGACGCGCGGGGGTGTTGACCGGGCTGGGCGTGGCGCTGGGCGATGCATTTTACACCAGCGTTGATGAGTACTTTAAAATCGGCTCGACTATCAAAACAGACCGTGAGATTGAGCTGGATGGCGTAACGTATCCGTACGTAACAATTGATGTCTCTTCGAAATCGCACCCGTTCTATACTCCGCGCTTTTTAGTGGATCTGGCGCAGGGCGATGATGCCCGCCTTCCACTTTCGTGAACGACTGATGCAGGAACTTCTTGCGCGCGTGCACCGCTGGTGCAGGCGGGTGAACAGAGCGAGCAAATTTTTACCCGCTGGCGTGCTGGGGCGTATAACGCCTGGTCGTTGCCTGGGCGGCGCTGGGGTGCATTTGGCGATGCCTGCCGTCTGGGAAGCCCGCAAGCGGTGGCGTTGTTGCTAGGTGATTTGCGCGTGAAAGCGACACAACATTTGGCAGAGAGTATCAATGCGGCCCCGACCACGCGTCACTATTACCATCAGTGGTTTGCCTCTTCGACCGTTTCGACGGGCGGGGATCATGCTGATTATCCTTTATTGAGTTAACGGACCGGGCGTTATTTTTTCCGCAAAGCTACCGACCTGCTGAATGATTTTCACGCCATTAAACGTCAACACCAAATGTCAGTGCCAGATTTTAGGTGAAGGAATTGGTTTTTTGCCGGATTACATGGTCCGTGAGGCGATGGCGCAATCCGTTTCGCGCCCGCATCCACTCTGGTCGGAACAAGATATCTCGTGACCAGATGATTATACGAAGGGCGCGTAGTGAGTACTGGCGTCAAATGCTGGCGGACATTAGCGGTCAGCAACTGGATTACCGCACGGGTGGCGATGTGGGGCCAGCACTGGCAAGGCTGGCGCAGATTGCGGCGAAGCTGATTTCAAAACATCGCCCTCCCTTTCATCAGGCTCTCGTATGGTTTCTGTTATCGCCTCCGCTGTCGGTTCATTACCATTAACCACGTTTGCGCAAAATAATGGGGTTATTCAGATGACTGGCGTCGCTGTTGATGTTTTCCATGATTGCCATCGCAGGGATTCGCATCATCATCACCAACGGTTTAAAGCGCCTTCTTTAGGTTTAGGGCTTGGTATCTCCTACGATCCCGAAATTTTTAAAATATTGCCAACAGCTTTCCCGACAACAGTTGCAGTTACTGGAAAAAATACCTCTCTCTGTACCCGGAGACGATGCGCCACAACTGGCTTTACCCTGGAGTCAGCCTAATATCGCCGAACGTCACGCGATGCTGAATAATGAGTTGCGTAAAATTTCCCGGCTGGAAATGGTGCTGGCGATTGTCGGTACCATGAAAGCAGGGAAATCAACCACCATTAATGCCATTGTTGGTTTTCCTTTTTCTGCTTACGCCGCCATTGAGCATATTCCCGTGATTGAAGTGGAGTTTGTCTCTGGCGGGGCTGGAGAGTTATCCCGGTCAGTTGACGTTACTGGATACCCCCGGGCCAAATGAAGCCGGGCAACCGCATCTGCAAAAAATGCTTAACTCGGCGGTACTGGCACATACGCAACTGAAATCGATCTCCGATGAAGAGGTCCGTGAGTTACCCGCGCCAGAGCAACAACGCTGGGTGGAAGATTTTGCCCATGCCGCGCTCGGCAGGAATTCAGGCGTTGCTTCATGCCGCTTACGCTAACGCCTCGTTGTATGCTCCTTGTGAACAATTGCGGCAAAATATCCATCTGATTTTCCCCCGCTGGTGACAGGTATTATTCTCGCTGTCTTTGCTATGCTGGCGATCACTCGCGGTCTTCATGGCGTCGCCCGGCTCATGCAGGGGTTTGTCCCGTTGATGGCGATAATCTGGGTACTGACCAGCCTGGTCAACTTCCCCACGTCATTTGGTCTATTTTTGAGAGTGCTTTTGGCTGGCAGGAAGCGGCAGGCGGCGCGGCGGGATATACCTTAAGCCAGGCGATTACTAACGGTTTTCAGCGCAGTATGCGATGCGGGTGCTAATGGGTTCCTGGGGTGCGGAGTTTGTACAAAATATTGATGTAACAAATAACGAAAGTGCATTAATTATTAAACTGAATGATTATGGCGATTTGCAAATCAATATTCTTTTTACTTCCCGCCAAATGATCATCGAAACCTTTATTTGTCCGGTAAGTAGTATCAGCAATCCAGATGAATTTAATACGACAAATGCGCGGCGGGCACCGGGCGTTTCCTGGAGGTGATCTCGCGCACGCTTGGCACCAGCGTCGAGCAACTCGACAGCATTACCGAAAATGTCATACCGCACGCCATCACGAGTATACATCATTTCGGCATTTCCGGTTCAACACCCGGCGGCGCGAAATTGCCCAGCAATATCAGCAAGCACTGGCAACTCTCCCCCTTCCCGCCTGGCCGCACGTTCACGCCTGGCATCTGTTTATTATCAGTCGCGATGCGTTGATGGAAGCGTTAAAAGAAAGAGGCATTGGTACCGGGTTACATTTCCGCGCTGCTCACACACAAAAATATT
>GU1125.R1_clean.fastq.samout
CATCGATGGATGACGCGCCGGATGTGCTCGACAAGCTGGCAGAAGGTGTCACCGTAACCGCGCCGCTTAATACCATTCATGCGGCGCTGGAACGTATTGGTGCGCAAGTGCTGGGGAGTGCCGCAGAATAAAGGCGCGCATCCACCGGAGCTCGAGCTGGAAATTGCCGAGCTGGATCAATTGATTGCCGTTTCTCAGCATACCTGGTGGCGCTGGCACCGGAAAAAGAAGGGGCATTGCAGGCCAGCGCGCCTGGCTGGAACTCGCTCTGTTGTTGCTGTGCGTCGTACTGATCACCGACGCGATGCAGGCAGCCGGGATGCCGGATGGTCACTATACGTTATGTGGTGTCGATGCGGCAGTGCGGCGCCAGCGTCGTTGCGCTGGATGATTACGACTGTACCCTTCTCGGCGGTGGTGGTCTGGCAAGGGCGTTTCTGGTTACTGTCTTTTATTCCCGGAATGAACTGGACGGTGATCCGAGAAAGAACGACTGCTACTCAAGCTGCTGATGCAGGGATGATAATCACTATCACCATATCGTCACGCCTGAAGCCATCAGTCTGGCGTTGGAAAACCACGAGTTTAAACCGTGGATCCAACCGGTTTTCTGCGCGCAGACTGGGGTACTGACGGAGTCATCCGGTCTTATTGTCATAATGACTCGCCAGCTGATGAAACAGACTGCGGATATTCTGATGCCGGTAAAACAAGAGCGATATTTGACAGCCTACTGATCGACGCCACGCTGGAAGCAATAAATGAAGTGGGCATGCACGATGCAACGATCGCGCAGATCGCCCGCCGTGCAGGCGTTTCTACGGGGATCATCAGCCACTATTTCAGGGACAAAAAGCAGAGCGAAACCCAGGTGAGCAGTGCGGCGATGAAAGCCTGGCTGGCCTTCTGGGCCAGCAGTATGCATCAGCCGATGCTCGTTACCGCGCCAACAGGCACAGGAAGCGGGCTACGGCCTTGCTTTGTGGTAGTACAAACCAGCCTGGCTTCCGGTCGACGCGCAGGGGTGCTGACCGGACTGGGCGTGGCGCTGGGCGATGCGTTTTACACCAGCGTTGATGAGTACTTTAAAATCGGCTCGACTATCAAAACAGACCGTGAGATTGAGCTGGATGGCGTAACGTATCCGTACGTAACAATTGATGTCTCTTCGAAATCGCACCCGTTCTATACTCCGCGCTTTTTAGTGGATCTGGCGCAGGGCGATGATGCCCGCCTTCCACTTTCGTGAACGACTGATGCAGGAACTTCTTGCGCGCGTGCACCGCTGGTGCAGGCGGGTGAACAGAGCGAGCAAATTTTTACCCGCTGGCGTGCTGGGGCGTATAACGCCTGGTCGTTGCCTGGGCGGCGCTGGGGTGCATTTGGCGATGCCTGCCGTCTGGGAAGACCGCAAGCGGTGGCGTTGTTGCTGGGTGATTTGCGCGTGAAAGCGACACAACATTTGGCAGAGAGTATCAATGCGGCCCCGACCACGCGTCACTATTACCATCAGTGGTTTGCCTCTTCGACCGTTTCGACGGGCGGGGATCATGCTGATTATCCTTTATTGAGTTAACGGACCGGGCGTTATTTTTTCCGCAAAGCTACCGACCTGCTGAATGATTTTCATGCCATTAAACGTCAACACCAAATGTCAGTGCCAGATTTTAGGTGAAGGAATTGGTTTTTTGCCGGATTACATGGTCCGTGAGGCGATGGCGCAATCCGTTTCGCGCCCGCATCCACTCTGGTCGGAACAAGATATCTCGTGACCAGATGATTATACGAAGGGCGCGTAGTGAGTACTGGCGTCAAATGCTGGCGGACATCAGCGGTCAGCAACTGGATTACCGCACGGGTGGCGATGTGGGGCCAGCACTGGCAAGGCTGGCGCAGATTGCGGCGAAGCTGATTTCAAAACATCGCCCTCCCTTTCATCAGGCTCTCGTATGGTTTCTGTTATCGCCTCCGCTGTCGGTTCATTACCATTAACCACGTTTGCGCAAAATAATGGGGTTATTCAGATGACTGGCGTCGCTGTTGATGTTTTCCATGATTGCCATCGCAGGGATTCGCATCATCATCACCAACGGTTTAAAGCGCCTTCTTTAGGTTTAGGACTTGGCGTCTCCTACGATCCCGAAATTTTTAAAATATTGCCAACAGCTTTCTCGCCAACAGTTGCAGTTACTGGAAAAAATGCCTCTCTCTGTACCCGGAGACGATGCGCCACAACTGGCTTTACCCTGGAGTCAGCCTAATATCGCCGAACGTCACGCGATGCTGAATAATGAGTTGCGTAAAATTTCCCGACTGGAAATGGTGCTGGCGATTGTCGGTACTATGAAAGCAGGGAAATCAACCACCATTAATGCCATTGTTGGTTTTCCTTTTTCTGCTTACGCCGCCATTGAGCATATTCCCGTGATTGAAGTGGAGTTTGTCTCTGGCGGGGCTGGAGAGTTATCCCGGTCAGTTGACGTTACTGGATACACCCGGGCCAAATGAAGCCGGGCAACCGCATCTGCAAAAAATGCTTAACTCGGCGGTACTGGCGGATACGCAACTGAAATCGATCTCCGATGAAGAGGTCCGTGAGTTACCACCGCCAGAGCAACAACGCTGGGTGGAAGATTTTGCCCATGCCGCGCTCGGCAGGAATTCAGGCGTTGCTTCATGCCGCTTACGCTAACGCCTCGTTGTATGCTCCTTGTGAACAATTGCAGCAAAATATCCATCTGATTTTCCCCCGCTGGTAACAGGTATTATTCTCGCTGTCTTTGCTCTGCTGGCGATCACTCGCGGTCTTCATGGCGTCGCCCGGCTCATGCAGGGGTTTGTCCCGTTGATGGCGATAATCTGGGTACTGACCAGCCTGGTCAACTTCCCCACGTCATTTGGTCTATTTTTGAGAGTGCTTTTGGCTGGCAGGAAGCTGCAGGCGGCGCGGCGGGATATACCTTAAGCCAGGCGATTACTAACGGTTTTCAGCGCAGTATGCGATGCGGGTGCTAATGGGTTCCTGGGGTGCGGAGTTTGTACAAAATATTGATGTAACAAATAGCGAAAGCGCATTAATTATTAAAATGAATGATTATGGCGATTTGCAAATCAATATTCTTTTTACTTCCCGCCAAATGATCATCGAAACCTTTATTTGCTCGGTAAGTAGTATCAGCAATCCAGATGAATTTAATACGACAAATGCGCGGCGGGCACCGGGCGTTTCCTGGAGGTGATCTCGCGCACGCTTGGCACCAGCGTCGAGCAACTCGACAGCATTACCGAAAATGTCATACCGCACGCCATCACGAGTATACATCATTTCGGCATTTCCGGTTCAACACCCGGCGGCGCGAAATTGCCCAGCAATATCAGCAAGCACTGGCAGCTCTCCCCCTTCCCGCCTGGCCGCACGTTCACGCCTGGCATCTGTTTATTATCAGTCGCGATGCGTTGATGGAAGCGTTAAAAGAAAGAGGCATTGGTACCGGGTTACATTTCCGCGCCGCTCACACACAAAAATATT
>JRL_77C_S20_L006_R1_clean.fastq.samout
CATCGATGGATGACGCGCCGGATGTGCTCGACAAGCTGGCAGAAGGTGTCACCGTAACCGCGCCGCTTAATACCATTCATGCGGCGCTGGAACGTATTGGTGCGCAAGTGCTGGGGAGTGCCGCAGAATAAAGGCGCGCATCCACCGGAGCTCGAGCTGGAAATTGCCGAGCTGGATCAATTGATTGCCGTTTCTCAGCATACCTGGTGGCGCTGGCACCGGAAAAAGAAGGGGCATTGCAGGCCAGCGCGCCTGGCTGGAACTCGCTCTGTTGTTGCTGTGCGTCGTACTGATCACCGACGCGATGCAGGCAGCCGGGATGCCGGATGGTCACTATACGTTATGTGGTGTCGATGCGGCAGTGCGGCGCCAGCGTCGTTGCGCTGGATGATTACGACTGTACCCTTCTCGGCGGTGGTGGTCTGGCAAGGGCGTTTCTGGTTACTGTCTTTTATTCCCGGAATGAACTGGACGGTGATCCGAGAAAGAACGACTGCTACTCAAGCTGCTGATGCAGGGATGATAATCACTATCACCATATCGTCACGCCTGAAGCCATCAGTCTGGCGTTGGAAAACCACGAGTTTAAACCGTGGATCCAACCGGTTTTCTGCGCGCAGACTGGGGTACTGACAGAGTCATCCGGTCTTATTGTCATAATGACTCGCCAGCTGATGAAACAGACTGCGGATATTCTGATGCCGGTAAAACAAGAGCGATATTTGACAGCCTACTGATCGACGCCACGCTGGAAGCAATAAATGAAGTGGGCATGCACGATGCAACGATCGCGCAGATCGCCCGCCGTGCAGGCGTTTCTACGGGGATCATCAGCCACTATTTCAGGGACAAAAAGCAGAGCGAAACCCAGGTGAGCAGTGCGGCGATGAAAGCCTGGCTGGCCTTCTGGGCCAGCAGTATGCATCAGCCGATGCTCGTTACCGCGCCAACAGGCACAGGAAGCGGGCTACGGCCTTGCTTTGTGGTAGTACAAACCAGCCTGGCTTCCGGTCGACGCGCAGGGGTGTTGACCGGGCTGGGCGTGGCGCTGGGCGATGCATTTTACACCAGCGTTGATGAGTACTTTAAAATCGGCTCGACTATCAAAACAGACCGTGAGATTGAGCTGGATGGCGTAACGTATCCGTACGTAACAATTGATGTCTCTTCGAAATCGCACCCGTTCTATACTCCCCGCTTTTTAGTGGATCTGGCGCAGGGCGATGATGCCCGCCATCCACTTTCGTGAACGACTGATGCAGGAACTTCTTGCGCGTGTGCACCGCTGGTGCAGGCAGGTGATCAGAGCGAGCAAATTTTTACCCGCTGGCGTGCTGGGGCGTATAACGCCTGGTCGTTGCCTGGGCGGCGCTGGGGTGCATTTGGCGATGCCTTTCGTCTGGGAAGCCCGCAAGCGGTGGCGTTGTTGCTGGGTGATTTGTGCGTGAAAGCGACACAACATCTGGCAGAGAGTATCAATGCGGCCCCGACCACGCGTCACTATTACCATCAGTGGTTTGCCTCTTCGACCATTCCGACGGGCGGGGATCATGCTGATTATCCTTTATTGAGTTAACGGACCGGGCGTTATTTTTTCCGCAAAGCTACCGACCTGCTGAATGATTTTCATGCCATTAAACGTCAACACCAAATGTCAGTGCCAGATTTTAGGTGAAGGAATTGGTTTTTTGCCGGATTACATGGTCCGTGAGGCGATGGCGCAATCCGTTTCGCGCCCGCATCCACTCTGGTCGGAACAAGATATCTCGTGACCAGATGATTATACGAAGGGCGCGTAGTGAGTACTGGCGTCAAATGCTGGCGGACATCAGCGGTCAGCAACTGGATTACCGCACGGGTGGCGATGTGGGGCCAGCACTGGCAAGGCTGGCGCAGATTGCGGCGAAGCTGATTTCAAAACATCGCCCTCCCTTTCATCAGGCTCTCGTATGGTTTCTGTTATCGCCTCCGCTGTCGGTTCATTACCATTAACCACGTTTGCGCAAAATAATGGGGTTATTCAGATGACTGGCGTCGCTGTTGATGTTTTCCATGATTGCCATCGCAGGGATTCGCATCATCATCACCAACGGTTTAAAGCGCCTTCTTTAGGTTTAGGACTTGGCGTCTCCTACGATCCCGAAATTTTTAAAATATTGCCAACAGCTTTCTCGCCAACAGTTGCAGTTACTGGAAAAAATGCCTCTCTCTGTACCCGGAGACGATGCGCCACAACTGGCTTTACCCTGGAGTCAGCCTAATATCGCCGAACGTCACGCGATGCTGAATAATGAGTTGCGTAAAATTTCCCGACTGGAAATGGTGCTGGCGATTGTCGGTACCATGAAAGCAGGGAAATCAACCACCATTAATGCCATTGTTGGTTTTCCATTTTCTGCTTACGCCGCCATTGAGCATATTCCCGTGATTGAAGTGGAGTTTGTCTCTGGCGGGGCTGGAGAGTTATCCCGGTCAGTTGACGTTACTGGATACCCCCGGGCCAAATGAAGCCGGGCAACCGCATCTGCAAAAAATGCTTAACTCGGCGGTACTGGCGCATACGCAACTGAAATCGATCTCCGATGAAGAGGTCCGTGAGTTACCCGCGCCAGAGCAACAACGCTGGGTGGAAGATTTTGCCCATGCCGCGCTCGGCAGGAATTCAGGCGTTGCTTCATGCCGCTTACGCTAACGCCTCGTTGTATGCTCCTTGTGAACAATTGCGGCAAAATATCCACCTGATTTTCCCCCGCTGGTAACAGGTATTATTCTCGCTGTCTTTGCTCTGCTGGCGATCACTCGCGGTCTTCATGGCGTCGCCCGGCTCATGCAGGGGTTTGTCCCGTTGATGGCGATAATCTGGGTACTGACCAGCCTGGTCAACTTCCCCACGTCATTTGGTCTATTTTTGAGAGTGCTTTTGGCTGGCAGGAAGCTGCAGGCGGCGCGGCGGGATATACCTTAAGCCAGGCGATTACTAACGGTTTTCAGCGCAGTATGCGATGCGGGTGCTAATGGGTTCCTGGGGTGCGGAGTTTGTACAAAATATTGATGTAACAAATAGCGAAAGCGCATTAATTATTAAAATGAATGATTATGGCGATTTGCAAATCAATATTCTTTTTACTTCCCGCCAAATGATCATCGAAACCTTTATTTGTTCGGTAAGTAGTATCAGCAATCCAGATGAATTTAATACGACAAATGCGCGGCGGGCACCGGGCGTTTCCTGGAGGTGATCTCGCGCACGCTTGGCACCAGCGTCGAGCAACTCGACAGCATTACCGAAAATGTCATACCGCACGCCATCACGAGTATACATCATTTCGGCATTTCCGGTTCAACACCCGTCGGCGCGAAATTGCCCAGCAATATCAGCAAGCACTGGCAGCTCTCCCCCTTCCCGCCTGGCCGCACGTTCATGCCTGGCATCTGTTTATTATCAGTCGCGATGCGTTGATGGAAGCGTTAAAAGAAAGAGGCATTGGTACCGGGTTACATTTCCGCGCCGCTCACACACAAAAATATT
>JRL_48C_S16_L005_R1_clean.fastq.samout
CATCGATGGATGACGCGCCGGATGTGCTCGACAAGCTGGCAGAAGGTGTCACCGTAACCGCGCCGCTTAATACCATTCATGCGGCGCTGAAACGTATTGGTGCGCAAGTGCTGGGGAGTGCCGCAGAATAAAGGCGCGCATCCGCCGGAGCTCGAGCTGGAAATTGCCGAGCTGGATCAATTGATTGCCGTTTCTCAGCACACCTGGTAGCGCTGGCACCGGAAAAAGAAGGGGCATTGCAGGCCAGCGCGCCTGGCTGGAACTCGCTGTGTTGTTGCTGTGCGTCGTGCTCATCACCGACGCGATGCAGGCAGCCGGGATGCCGGATGGTCGCTATACGTTATGTGGTGTTGATGCGGCAGTGCGGCGCCAGCGTCGTTGCGCTGGATGATTATGACTGTACCCTTCTCGGCGGTAGTGGTCTGGCAAGGACGTTTCGGTTTATTGTCTTTTATTCCCGGAATGAACTGGACGGTGATCCGAGAAAGAACGACTGCTACTCAAGCTGCTGATGCAGGGATGATAATCACTATCACCATATCGTCACGCCTGAAGCCATCAGTCTGGCGTTGGAAAACCACGAATTCAAACCGTGGATCCAACCGGTTTTCTGCGCGCAGACTGGGGTACTGACGGAGTCATCTGGTCTTATCGTCATAATGACTCGCCAGTTGATGAAACAGACTGCGGATATTCTGATGCCGGTAAAACAAGAGCGATATTTGACAGCCTACTGATCGACGCCACGCTGGAAGCAATAAATGAAGTGGGCATGCACGATGCAACGATCGCGCAGATCGCCCGCCGTGCAGGCGTTTCTACGGGGATCATCAGCCACTATTTCAGGGACAAAAAGCAGAGCGAAACGCAGGTCAGTAATGCTGCGATGAAAGCCTGGTTGGCGTTTTGGGCCAGCAGTATGCATCAGCCAATGCTTGTTACCGCGCCAACAGGCACAGGAAGCGGGCTACGGCCTTGCTTTGTGGTAGTACAAACCAGCCTGGCTTCCGGTCGACGCGCAGGGGTGCTGACCGGGCTGGGCGTGGCGCTGGGCGATGCATTTTACACCAGTGTTGATGAGTACTTTAAAATCGGCTCGACTATCAAAACAGACCGTGAGATTGAGCTGGATGGCGTAACGTATCCGTACGTGACAATTGATGTCTCTTCTAAATCGCACCCGTTCTATACTCCGCGCTTTTTAGTGGATCTGGCGCAGGGCGATGATGCCCGCCATCCACTTTCGTGAACGACTGATGCAGGAACTTCTTGCGCGTGTGCACCGCTGGTGCAGGCAGGTGATCAGAGCGAGCAAATTTTTACCCGCTGGCGTGCTGGGGCGTATAACGCCTGGTCGTTGCCTGGGCGGCGCTGGGGGGCATTTGGCGATGCCTGCCGTCTGGGAAGCCCGCAAGCGGTGGCGTTGTTGCTGGGTGATTTGCGCGAGAAAGCGACACAACATCTGGCAGAGAGTATCAATGCGGCACCGACCACGCGTCACTATTACCATCAGTGGTTTGCCTCTTCGACCATTCCGACGGGCGGGGATCATGCTGATTATCCTTTATTGAGTTAACGGACCGGGCGTTATTTTTTCCGCAAAGCTACCGACCTGCTGAATGATTTTCACGCCATCAAACGTCAACACCAAATGTCAGTGCCAGATTTTAGGTGAAGGGATTGGTTTTTTGCCGGATTACATGGTCCGTGAGGCGATGGCGCAATCCGTTTCGCGCCCGCATCCACTCTGGTCGGAACAAGATATCTCGTGACCAGATGATTATACGAAGGGCGCGTAGTGAGTACTGGCGTCAGATGCTGACGGATATCAGCGGTCAGCAACTCGATTACCGCACGGGGGGGGATGTGGGGCCAGCACTGGCAAGGCTGGCGCAGATTGCGGCGAAGCTCATTTCAAAACATCGCCCTCCCTTTCATCAGGCTCTCGTATGGTTTCTGTTATCGCCTCCGCTGTCGGTTCATTACCATTAACCACGTTTGCGCAAAATAATGGGGTTATTCAGATGACTGGCGTCGCTGTTGATGTTTTCCATGATTGCCATCGCAGGGATTCGCATCATCATCACCAACGGTTTAAAGCGCCGTCTTTAGGTTTAGGGCTTGGCGTCTCCTACGATCCCGAAATTTTTAAAATATTGCCAACAGCTTTCTCGCCAACAGTTGCAGTTACTGGAAAAAATGCCTCTCTCTGTCCCCGGAGACGATGCGCCACAACTGGCTTTACCCTGGAGTCAGCCTAATATCGCCGAACGTCACGCGATGCTGAATAATGAGTTGCGTAAAATTTCCCGACTGGAAATGGTGCTGGCGATTGTCGGTACCATGAAAGCAGGGAAATCAACCACCATTAATGCCATTGTTGGTTTTCCTTTTTCTGCTTACGCCGCCATTGAGCATATTCCCGTGATTGAAGTGGAGTTTGTCTCTGGCGGGGCTGGAGAGTTATCCCGGTCAGTTGACGTTACTGGATACCCCCGGGCCAAATGAAGCCGGGCAACCGCATCTGCAAAAAATGCTTAACTCGGCGGTACTGGCTCATACGCAACTGAAATCGATCTCCGATGAAGAGGTCCGTGAGTTACCACCGCCAGAGCAACAACGCTGGGTGGAAGATTTTGCCCATGCCGCGCTCGGCAGGAATTCAGGCGTTGCTTCATGCCGCTTACGCTAACGCCTCGTTGTATGCTCCTTGTGAACAATTGCGGCAAAATATCCATCTGATTTTCCTCCGCTGGTGACAGGCATTATTCTTGCTGTCTTTGCTCTGCTGGCAATCACTCGCGGTCTTCATGGCGTCGCCCGGCTCATGCAGGGGTTTGTCCCGTTGATGGCGTTAATCTGGGTACTGACCAGCCTGGTCAACTTCCCCACGTCATTTGGTCTATTTTTGAGAGTGCTTTTGGCTGGCAGGAAGCGGCAGGCGGCGCGGCGGGATATACCTTAAGCCAGGCGATTACTAACGGTTTTCAGCGCAGTATGCGATGCGGGTGTTAATGGGTTCCTGGGGTGCGGAGTTTGTACAAAATATTGATGTAACAAATAGCGAGAACGCATTAATTATTAAAATGAATGATTATGGCGATTTGCAAATCAATATTCTTTTTACTTCCCGCCAAATGATTATCGAAACCTTTATTTGTCCGGTGAGTAGTATCAGCAATCCAGATGAATTTAATACGACAAATGCGCGGCGGGCACCGGGCGTTTCCTGGAGGTGATCTCGCGCACGCTTGGCACCAGCGTCGAGCAACTCGACAGCATTACCGAAAATGTCATACCGCACGCCATCACGAGTATACATCATTTCAGCATTTCCGGTTCAACACCCGTCGGCGCGAAATTGCTCTGCAATATCAGCAAGCACTGGCAGCTCTCCCCCTTCCCGCCTGGCCGCACGTTCACGCCTGGCATCTGTTTATTATCAGTCGCGATGCGTTGATGGAAGCGTTAAAAGAAAGAGGCATTGGTACCGGGTTACATTTCCGCGCCGCTCACACACAAAAATATT
>GU4446_clean2.fastq.samout
CATCGATGGATGACGCGCCGGATGCGCTCGACAAGCTGGCAGAAGGTGTCACCGTAACCGCGCCGCTTAATACCATTCATGCGGCGCTGAAACGTATTGGTGCGCAAGTGCTGGGGAGTGCCGCAGAATAAAGGCGCACATCCGCCGGAGCTCGAGCTGGAAATTGCCGAGCTGGATCAATTGATTGCCGTTTCTCAGCAGACCTGGTAGCGCTGGCACCAGAAAAAGAAGGGGCATTGCAGGCCAGCGCGCCTGGCTGGAACTTGCTCTGTTGTTGCTGTGCGTCGTACTGATCACCGACGCGATGCAGGCAGCCGGGATGCCGGATGGTCACTATACGTTATGTGGTGTCGATGCGGCAGTGCGGCGCCAGCGTCGTTGCGCTGGATAATTACGACTGTACCCTTCTCGGCGGTGGTGGTCTGGCAAGGGCGTTTCTGGTTACTGTCTTTTATTCCCGGGTCCAACTGGACGGTGATCCGAGAAAGAACGACTGCTACTCAAGCTGCTGATGCAGGGATGATAATCACTATCACCATATCGTCACGCCTGAAGCCATCAGTCTGGCGTTGGAAAACCACGAGTTTAAACCGTGGATCCAACCGGTTTTCTGCGCGCAGACTGGGGTACTGACGGAGTCATCCGGTCTTATTGTCATAATGACTCGCCAGCTGATGAAACAGACTGCGGATATTCTGATGCCGGTAAAACAAGAGCGATATTTGACAGCCTACTGATCGACGCCACGCTGGAAGCAATAAGTGAAGTGGGCATGCACGATGCAACGATCGCGCAGATCGCCCGCCGTGCAGGCGTTTCTACGGGGATCATCAGCCACTATTTCAGGGACAAAAAGCAGAGCGAAACCCAGGTGAGCAGTGCGGCGATGAAAGCCTGGCTGGCCTTCTGGGCCAGCAGTATGCATCAGCCGATGCTTGTTACCGCGCCAACAGGCACAGGAAGCGGGCTACGGCCATGCTTTGTGGTAGTACAAACCAGCCTGGCTTCCGGTCGACGCGCGGGGGTGTTGACCGGGGTGGGCGTGGCGCTGGGCGATGCATTTTACACCAGCGTTGATGAGTACTTTAAAATCGGCTCGACTATCAAAACAGACCGTGAGATTGAGCTGGATGGCGTAACGTATCCGTACGTAACAATTGATGTCTCTTCGAAATCGCACCCGTTCTATACTCCGCGCTTTTTAGTGGATCTGGCGCAGGGCGATGCTGCCCGCCTTCCACTTTCGTGAACGACTGATGCAGGAACTTCTTGCGCGCGGGCACCGCTGGTGCAGGCGGGTGAACAGAGCGAGCAAATTTTTACCCGCTGGCGTGCTGGGGCGTATAACGCCTGGTCGTTGCCTGGGCGGCGCTGGGGTGCATTTGGCGATGCCTGCCGTCTGGGAAGCCCGCAAGCGGTGGCGTTGTTGCTAGGTGATTTGCGCGTGAAAGCGACACAACATTTGGCAGAGAGTATCAATGCGGCCCCGACCACGCGTCACTATTACCATCAGTGGTTTGCCTCTTCGACCGTTTCGACGGGCGGGGATCATGCTGATTATCCTTTATTGAGTTAACGGACCGGGCGTTATTTTTTCCGCAAAGCTACCGACCTGCTGAATGATTTTCACGCCATTAAACGTCAACACCAAATGTCAGTGCCAGATTTTAGGTGAAGGAATTGGTTTTTTGCCGTATCACATGGTCCGTGAGGCGATGGCGCAATCCGTTTCGCGCCCGCATCCACTCTGGTCGGAACAAGATGGTGTGGGAATGGTTGATGCTAATCAGGGCGCTTAGTGAGTACTGGCGTCAAATGCTGGCGGACATTAGCGGTCAGCAACTGGATTACCGCACGGGTGGCGATGTGGGGCCAGCACTGGCAAGGCTGGCGCAGATTGCGGCGAAGCTGATTTCAAAACATCGCCCTCCCTTTCATCAGGCTCTCGTATGGTTTCTGTTATCGCCTCCGCTGTCGGTTCATTACCATTAACCACGTTTGCGCAAAATAATGGGGTTATTCAGATGACTGGCGTCGCAGTTGATGTTTTCCATGATTGCCATCGCAGGGATTCGCATCATCATCACCAACGGTTTAAAGCGCCTTCTTTAGGTTTAGGGCTTGGTATCTCCTACGATCCCGAAATTTTTAAAATATTGCCAACAGCTTTCCCGACAACAGTTGCAGTTACTGGAAAAAATACCTCTCTCTGTACCCGGAGACGATGCGCCACAACTGGCTTTACCCTGGAGTCAGCCTAATATCGCCGAACGTCACGCGATGCTGAATAATGAGTTGCGTAAAATTTCCCGGCTGGAAATGGTGCTGGCGATTGTCGGTACCATGAAAGCAGGGAAATCAACCACCATTAATGCCATTGTTGGTTTTCCTTTTTCTGCTTACGCCGCCATTGAGCATATTCCCGTGATTGAAGTGGAGTTTGTCTCTGGCGGGGCTGGAGAGTTATCCCGGTCAGTTGACGTTACTGGATACCCCCGGGCCAAATGAAGCCGGGCAACCGCATCTGCAAAAAATGCTTAACTCGGCGGTACTTGCACATACGCAACTGAAATCGATCTCCGATGAAGAGGTCCGTGAGTTACCCGCGCCAGAGCAACAACGCTGGGTGGAAGATTTTGCCCATGCCGCGCTCGGCAGGAATTCAGGCGTTGCTTCATGCCGCTTACGCTAACGCCTCGTTGTATGCTCCTTGTGAACAATTGCGGCAAAATATCCATCTGATTTTCCCCCGCTGGTGACAGGGATTATTCTCGCTGTCTTTGCTATGCTGGCGATCACTCGCGGTCTTCATGGCGTCGCCCGGCTCATGCAGGGGTTTGTCCCGTTGATGGCGATAATCTGGGTACTGACCAGCCTAGTCAACTTCCCCACGTCATTTGGTCTATTTTTGAGAGTGCTTTTGGCTGGCAGGAAGCGGCAGGCGGCGCGGCGGGATATACCTTAAGCCAGGCGATTACTAACGGTTTTCAGCGCAGTATGCGATGCGGGTGCTAATGGGTTCCTGGGGTGCGGAGTTTGTACAAAATATTGATGTAACAAATAACGAAAGTGCATTAATTATTAAACTGAATGATTATGGCGATTTGCAAATCAATATTCTTTTTACTTCCCGCCAAATGATCATCGAAACCTTTATTTGTCCGGTAAGTAGTATCAGCAATCCAGATGAATTTAATACGCCAAATGCGCGGCGGGCACCGGGCGTTTCCTGGAGGTGATCTCGCGCACGCTTGGCACCAGCGTCGAGCAACTCGACAGCATTACCGAAAATGTCATACCGCACGCCATCACGAGTATTCTTCATTTCGGCATTTCCGGTACAACACCCGGCGGCGCGAAATTGCCCAGCAATATCAGCAAGCACTGGCAACTCTCCCCCTTCCCGCCTGGCCGCACGTTCACGCCTGGCATCTGTTTATTATCAGTCGCGATGCGTTGATGGAAGCGTTAAAAGAAAGAGGCATTGGTACCGGGTTACATTTCCGCGCTGCTCACACACAAAAATATT
>GU65.R1_clean.fastq.samout
CATCGATGGATGACGCGCCGGATGTACTCGACAAGCTGGCAGAAGGTGTCACCGTAACCACGCCGCTTAATACCATTCATGCGGCGCTGAAACGTATTGGTGCGCAAGTGCTGGGGAGTGCCGCAGAATAAAGGCGCGCATCCGCCGGAGTTCGAGCTTGAAATTGCCGAGCTGGATCAGTTGATTGCCGTTTCTCAGCACACCTGGTAGCGCTGGCACCGGAAAAAGAAGGGGCATTGCAGGCCAGCGCGCCTGGCTGGAACTCGCTGTGTTGTTGCTGTGCGTCGTACTGATCACCGACGCGATGCAGGCAGCTGGGATGCAGGATGGTCGCTATACGTTATGTGGTGTTGATGCGGCAGTGCGGCGCCAGCGTCGTTGCGCTGGATAATTACGACTGTACCCTTCTCGGCGGTGGTGGTCTGGCAAGGGCGTTTCTGGTTACTGTCTTTTATTCCCGGGATGAACTGGACGGTGATCCGAGAAAGAACGACTGCTACTCAAGCTGCTGATGCAGGGATGATAATCACTATCACCATATCGTCACGCCTGAAGCCATCAGTCTGGCGTTGGAAAACCACGAGTTTAAACCGTGGATCCAACCGGTTTTCTGCGCGCAGACTGGGGTACTGACAGAGTCATCCGGTCTTATTGTCATAATGACTCGCCAGCTGATGAAACAGACTGCGGATATTCTGATGCCGGTAAAACAAGAGCGATATTTGACAGCCTACTGATCGACGCCACGCTGGAAGCAATAAATGAAGTGGGCATGCACGATGCAACGATCGCGCAGATCGCCCGCCGTGCAGGCGTTTCTACGGGGATCATCAGCCACTATTTCAGGGACAAAAAGCAGAGCGAAACCCAGGTGAGCAGTGCGGCGATGAAAGCCTGGCTGGCCTTCTGGGCCAGCAGTATGCATCAGCCGATGCTCGTTACCGCGCCAACAGGCACAGGAAGCGGGCTACGGCCTTGCTTTGTGGTAGTACAAACCAGCCTGGCTTCCGGTCGACGCGCAGGGGTGTTGACCGGGCTGGGCGTGGCGCTGGGCGATGCATTTTACACCAGCGTTGATGAGTACTTTAAAATCGGCTCGACTATCAAAACAGACCGTGAGATTGAGCTGGATGGCGTAACGTATCCGTACGTAACAATTGATGTCTCTTCGAAATCGCACCCGTTCTATACTCCGCGCTTTTTAGTAGATCTGGCGCAGGGCGATGATGCCCGCCTTCCACTTTCGTGAACGACTGATGCAGGAACTTCTTGCGCGCGTGCACCGCTGGTGCAGGCGGGTGAACAGAGCGAGCAAATTTTTACCCGCTGGCGTGCTGGGGCGTATAACGCCTGGTCGTTGCCTGGGCGGCGCTGGGGTGCATTTGGCGATGCCTGCCGTCTGGGAAGCCCGCAAGCGGTGGCGTTGTTGCTGGGTGATTTGCGCGTGAAAGCGACACAACATTTGGCAGAGAGTATCAATGCGGCCCCGACCACGCGTCACTATTACCATCAGTGGTTTGCCTCTTCGACCGTTTCGACGGGCGGGGATCATGCTGATTATCCTTTATTGAGTTAACGGACCGGGCGTTATTTTTTCCGCAAAGCTACCGACCTGCTGAATGATTTTCACGCCATTAAACGTCAACACCAAATGTCAGTGCCAGATTTTAGGTGAAGGAATTGGTTTTTTGCCGGATTACATGGTCCGTGAGGCGATGGCGCAATCCGTTTCGCGCCCGCATCCACTCTGGTCGGAACAAGATATCTCGTGACCAGATGATTATACGAAGGGCGCGTAGTGAGTACTGGCGTCAAATGCTGGCGGACATCAGCGGTCAGCAACTGGATTACCGCACGGGTGGCGATGTGGGGCCAGCACTGGCAAGGCTGGCGCAGATTGCGGCGAAGCTGATTTCAAAACATCGCCCTCCCTTTCATCAGGCTCTCGTATGGTTTCTGTTATCGCCTCCGCTGTCGGTTCATTACCATTAACCACGTTTGCGCAAAATAATGGGGTTATTCAGATGACTGGCGTCGCTGTTGATGTTTTCCATGATTGCCATCGCAGGGATTCGCATCATCATCACCAACGGTTTAAAGCGCCGTCTTTAGGTTTAGGGCTTGGTGTCTCCTACGATCCCGAAATTTTTAAAATATTGCCAACAGCTTTCTCGCCAACAGTTGCAGTTACTGGAAAAAATGCCTCTCTCTGTACCCGGAGACGATGCGCCACAACTGGCTTTACCCTGGAGTCAGCCTAATATCGCCGAACGTCACGCGATGCTGAATAATGAGTTGCGTAAAATTTCCCGACTGGAAATGGTGCTGGCGATTGTCGGTACTATGAAAGCAGGGAAATCAACCACCATTAATGCCATTGTTGGTTTTCCTTTTTCTGCTTACGCCGCCATTGAGCATATTCCCGTGATTGAAGTGGAGTTTGTCTCTGGCGGGGCTGGAGAGTTATCCCGGTCAGTTGACGTTACTGGATACCCCCGGGCCAAATGAAGCCGGGCAACCGCATCTGCAAAAAATGCTTAACTCGGCGGTACTGGCACATACGCAACTGAAATCGATCTCCGATGAAGAGGTCCGTGAGTTACCCGCGCCAGAGCAACAACGCTGGGTGGAAGATTTTGCCCATGCCGCGCTCGGCAGGAATTCAGGCGTTGCTTCATGCCGCTTACGCTAACGCCTCGTTGTATGCTCCTTGTGAACAATTGCGGCAAAATATCCATCTGATTTTCCCCCGCTGGTGACAGGTATTATTCTCGCTGTCTTTGCTATGCTGGCGATCACTCGCGGTCTTCATGGCGTCGCCCGGCTCATGCAGGGGTTTGTCCCGTTGATGGCGATAATCTGGGTACTGACCTGCCTGGTCAACTTCCCCACGTCATTTGGTCTATTTTTGAGAGTGCTTTTGGCTGGCAGGAAGCTGCAGGCGGCGCGGCGGGATATACCTTAAGCCAGGCGATTACTAACGGTTTTCAGCGCAGTATGCGATGCGGGTGCTAATGGGTTCCTGGGGTGCGGAGTTTGTACAAAATATTGATGTGACAAATAGCGAGAGCGCATTAATTATTAAAATGAATGATTATGGCGATTTGCAAATCAATATTCTTTTTACTTCCCGCCAAATGATTATCGAAACCTTTATTTGTCCGGTGAGTAGTATCAGCAATCCAGATGAATTTAATACGACAAATGCGCGGCGGGCACCGGGCGTTTCCTGGAGGTGATCTCGCGCACGCTTGGCACCAGCGTCGAGCAACTCGACAGCATTACCGAAAATGTCACGCCGCACGCCATCACGAGTATACATCATTTCGGCATTTCCGGTTCAACACCCGTCGGCGCGAAATTGCCCAGCAATATCAGCAAGCACTGGCAGCTCTCCCCCTTCCCGCCTGGCCGCACGTTCATGCCTGGCATCTGTTTATTATCAGTCGCGATGCGTTGATGGAAGCGTTAAAAGAAAGAGGCATTGGTACCGGGTTACATTTCCGCGCCGCTCACACACAAAAATATT
>JRL_54I_S18_L006_R1_clean.fastq.samout
CATCGATGGATGACGCGCCGGATGCGCTCGACAAGCTGGCAGAAGGTGTCACCGTAACCGCGCCGCTTAATACCATTCATGCGGCGCTGAAACGTATTGGTGCGCAAGTGCTGGGGAGTGCCGCAGAATAAAGGCGCACATCCGCCGGAGCTCGAGCTGGAAATTGCCGAGCTGGATCAATTGATTGCCGTTTCTCAGCAGACCTGGTAGCGCTGGCACCAGAAAAAGAAGGGGCATTGCAGGCCAGCGCGCCTGGCTGGAACTCGCTCTGTTGTTGCTGTGCGTCGTACTGATCACCGACGCGATGCAGGCAGCCGGGATGCCGGATGGTCACTATACGTTATGTGGTGTCGATGCGGCAGTGCGGCGCCAGCGTCGTTGCGCTGGATGATTACTACCGTGCCTTTCTCAGCGGTAGTGGTCTGGCAAGGACGTTTCGGTTTATTGTCTTTTATTCCCGGAATGAACTGGACGGTGATCCGAGAAAGAACGACTGCTACTCAAGCTGCTGATGCAGGGATGATAATCACTATCACCATATCGTCACGCCTGAAGCCATCAGTCTGGCGTTGGAAAACCACGAGTTTAAACCGTGGATCCAACCGGTTTTCTGCGCGCAGACTGGGGTACTGACGGAGTCATCCGGTCTTATTGTCATAATGACTCGCCAGCTGATGAAACAGACTGCGGATATTCTGATGCCGGTAAAACAAGAGCGATATTTGACAGCCTACTGATCGACGCCACGCTGGAAGCAATAAATGAAGTGGGCATGCACGATGCAACGATCGCGCAGATCGCCCGCCGTGCAGGCGTTTCTACGGGGATCATCAGCCACTATTTCAGGGACAAAAAGCAGAGCGAAACCCAGGTGAGCAGTGCGGCGATGAAAGCCTGGCTGGCCTTCTGGGCCAGCAGTATGCATCAGCCGATGCTTGTTACCGCGCCAACAGGCACAGGAAGCGGGCTACGGCCTTGCTTTGTGGTAGTACAAACCAGCCTGGCTTCCGGTCGACGCGCGGGGGTGTTGACCGGGCTGGGCGTGGCGCTGGGCGATGCATTTTACACCAGCGTTGATGAGTACTTTAAAATCGGCTCGACTATCAAAACAGACCGTGAGATTGAGCTGGATGGCGTAACGTATCCGTACGTAACAATTGATGTCTCTTCGAAATCGCACCCGTTCTATACTCCGCGCTTTTTAGTGGATCTGGCGCAGGGCGATGATGCCCGCCTTCCACTTTCGTGAACGACTGATGCAGGAACTTCTTGCGCGCGTGCACCGCTGGTGCAGGCGGGTGAACAGAGCGAGCAAATTTTTACCCGCTGGCGTGCTGGGGCGTATAACGCCTGGTCGTTGCCTGGGCGGCGCTGGGGTGCATTTGGCGATGCCTGCCGTCTGGGAAGCCCGCAAGCGGTGGCGTTGTTGCTAGGTGATTTGCGCGTGAAAGCGACACAACATTTGGCAGAGAGTATCAATGCGGCCCCGACCACGCGTCACTATTACCATCAGTGGTTTGCCTCTTCGACCGTTTCGACGGGCGGGGATCATGCTGATTATCCTTTATTGAGTTAACGGACCGGGCGTTATTTTTTCCGCAAAGCTACCGACCTGCTGAATGATTTTCACGCCATTAAACGTCAACACCAAATGTCAGTGCCAGATTTTAGGTGAAGGAATTGGTTTTTTGCCGGATTACATGGTCCGTGAGGCGATGGCGCAATCCGTTTCGCGCCCGCATCCACTCTGGTCGGAACAAGATATCTCGTGACCAGATGATTATACGAAGGGCGCGTAGTGAGTACTGGCGTCAAATGCTGGCGGACATTAGCGGTCAGCAACTGGATTACCGCACGGGTGGCGATGTGGGGCCAGCACTGGCAAGGCTGGCGCAGATTGCGGCGAAGCTGATTTCAAAACATCGCCCTCCCTTTCATCAGGCTCTCGTATGGTTTCTGTTATCGCCTCCGCTGTCGGTTCATTACCATTAACCACGTTTGCGCAAAATAATGGGGTTATTCAGATGACTGGCGTCGCTGTTGATGTTTTCCATGATTGCCATCGCAGGGATTCGCATCATCATCACCAACGGTTTAAAGCGCCTTCTTTAGGTTTAGGGCTTGGTATCTCCTACGATCCCGAAATTTTTAAAATATTGCCAACAGCTTTCCCGACAACAGTTGCAGTTACTGGAAAAAATACCTCTCTCTGTACCCGGAGACGATGCGCCACAACTGGCTTTACCCTGGAGTCAGCCTAATATCGCCGAACGTCACGCGATGCTGAATAATGAGTTGCGTAAAATTTCCCGGCTGGAAATGGTGCTGGCGATTGTCGGTACCATGAAAGCAGGGAAATCAACCACCATTAATGCCATTGTTGGTTTTCCTTTTTCTGCTTACGCCGCCATTGAGCATATTCCCGTGATTGAAGTGGAGTTTGTCTCTGGCGGGGCTGGAGAGTTATCCCGGTCAGTTGACGTTACTGGATACCCCCGGGCCAAATGAAGCCGGGCAACCGCATCTGCAAAAAATGCTTAACTCGGCGGTACTGGCACATACGCAACTGAAATCGATCTCCGATGAAGAGGTCCGTGAGTTACCCGCGCCAGAGCAACAACGCTGGGTGGAAGATTTTGCCCATGCCGCGCTCGGCAGGAATTCAGGCGTTGCTTCATGCCGCTTACGCTAACGCCTCGTTGTATGCTCCTTGTGAACAATTGCGGCAAAATATCCATCTGATTTTCCCCCGCTGGTGACAGGTATTATTCTCGCTGTCTTTGCTATGCTGGCGATCACTCGCGGTCTTCATGGCGTCGCCCGGCTCATGCAGGGGTTTGTCCCGTTGATGGCGATAATCTGGGTACTGACCAGCCTGGTCAACTTCCCCACGTCATTTGGTCTATTTTTGAGAGTGCTTTTGGCTGGCAGGAAGCGGCAGGCGGCGCGGCGGGATATACCTTAAGCCAGGCGATTACTAACGGTTTTCAGCGCAGTATGCGATGCGGGTGCTAATGGGTTCCTGGGGTGCGGAGTTTGTACAAAATATTGATGTAACAAATAACGAAAGTGCATTAATTATTAAACTGAATGATTATGGCGATTTGCAAATCAATATTCTTTTTACTTCCCGCCAAATGATCATCGAAACCTTTATTTGTCCGGTAAGTAGTATCAGCAATCCAGATGAATTTAATACGACAAATGCGCGGCGGGCACCGGGCGTTTCCTGGAGGTGATCTCGCGCACGCTTGGCACCAGCGTCGAGCAACTCGACAGCATTACCGAAAATGTCATACCGCACGCCATCACGAGTATACATCATTTCGGCATTTCCGGTTCAACACCCGGCGGCGCGAAATTGCCCAGCAATATCAGCAAGCACTGGCAACTCTCCCCCTTCCCGCCTGGCCGCACGTTCACGCCTGGCATCTGTTTATTATCAGTCGCGATGCGTTGATGGAAGCGTTAAAAGAAAGAGGCATTGGTACCGGGTTACATTTCCGCGCTGCTCACACACAAAAATATT
>JRL_83C_S22_L006_R1_clean.fastq.samout
CATCGATGGATGACGCGCCGGATGCGCTCGACAAGCTGGCAGAAGGTGTCACCGTAACCGCGCCGCTTAATACCATTCATGCGGCGCTGAAACGTATTGGTGCGCAAGTGCTGGGGAGTGCCGCAGAATAAAGGCGCACATCCGCCGGAGCTCGAGCTGGAAATTGCCGAGCTGGATCAATTGATTGCCGTTTCTCAGCAGACCTGGTAGCGCTGGCACCAGAAAAAGAAGGGGCATTGCAGGCCAGCGCGCCTGGCTGGAACTCGCTCTGTTGTTGCTGTGCGTCGTACTGATCACCGACGCGATGCAGGCAGCCGGGATGCCGGATGGTCACTATACGTTATGTGGTGTCGATGCGGCAGTGCGGCGCCAGCGTCGTTGCGCTGGATGATTACTACCGTGCCTTTCTCAGCGGTAGTGGTCTGGCAAGGACGTTTCGGTTTATTGTCTTTTATTCCCGGAATGAACTGGACGGTGATCCGAGAAAGAACGACTGCTACTCAAGCTGCTGATGCAGGGATGATAATCACTATCACCATATCGTCACGCCTGAAGCCATCAGTCTGGCGTTGGAAAACCACGAGTTTAAACCGTGGATCCAACCGGTTTTCTGCGCGCAGACTGGGGTACTGACGGAGTCATCCGGTCTTATTGTCATAATGACTCGCCAGCTGATGAAACAGACTGCGGATATTCTGATGCCGGTAAAACAAGAGCGATATTTGACAGCCTACTGATCGACGCCACGCTGGAAGCAATAAATGAAGTGGGCATGCACGATGCAACGATCGCGCAGATCGCCCGCCGTGCAGGCGTTTCTACGGGGATCATCAGCCACTATTTCAGGGACAAAAAGCAGAGCGAAACCCAGGTGAGCAGTGCGGCGATGAAAGCCTGGCTGGCCTTCTGGGCCAGCAGTATGCATCAGCCGATGCTTGTTACCGCGCCAACAGGCACAGGAAGCGGGCTACGGCCTTGCTTTGTGGTAGTACAAACCAGCCTGGCTTCCGGTCGACGCGCGGGGGTGTTGACCGGGCTGGGCGTGGCGCTGGGCGATGCATTTTACACCAGCGTTGATGAGTACTTTAAAATCGGCTCGACTATCAAAACAGACCGTGAGATTGAGCTGGATGGCGTAACGTATCCGTACGTAACAATTGATGTCTCTTCGAAATCGCACCCGTTCTATACTCCGCGCTTTTTAGTGGATCTGGCGCAGGGCGATGATGCCCGCCTTCCACTTTCGTGAACGACTGATGCAGGAACTTCTTGCGCGCGTGCACCGCTGGTGCAGGCGGGTGAACAGAGCGAGCAAATTTTTACCCGCTGGCGTGCTGGGGCGTATAACGCCTGGTCGTTGCCTGGGCGGCGCTGGGGTGCATTTGGCGATGCCTGCCGTCTGGGAAGCCCGCAAGCGGTGGCGTTGTTGCTAGGTGATTTGCGCGTGAAAGCGACACAACATTTGGCAGAGAGTATCAATGCGGCCCCGACCACGCGTCACTATTACCATCAGTGGTTTGCCTCTTCGACCGTTTCGACGGGCGGGGATCATGCTGATTATCCTTTATTGAGTTAACGGACCGGGCGTTATTTTTTCCGCAAAGCTACCGACCTGCTGAATGATTTTCACGCCATTAAACGTCAACACCAAATGTCAGTGCCAGATTTTAGGTGAAGGAATTGGTTTTTTGCCGGATTACATGGTCCGTGAGGCGATGGCGCAATCCGTTTCGCGCCCGCATCCACTCTGGTCGGAACAAGATATCTCGTGACCAGATGATTATACGAAGGGCGCGTAGTGAGTACTGGCGTCAAATGCTGGCGGACATTAGCGGTCAGCAACTGGATTACCGCACGGGTGGCGATGTGGGGCCAGCACTGGCAAGGCTGGCGCAGATTGCGGCGAAGCTGATTTCAAAACATCGCCCTCCCTTTCATCAGGCTCTCGTATGGTTTCTGTTATCGCCTCCGCTGTCGGTTCATTACCATTAACCACGTTTGCGCAAAATAATGGGGTTATTCAGATGACTGGCGTCGCTGTTGATGTTTTCCATGATTGCCATCGCAGGGATTCGCATCATCATCACCAACGGTTTAAAGCGCCTTCTTTAGGTTTAGGGCTTGGTATCTCCTACGATCCCGAAATTTTTAAAATATTGCCAACAGCTTTCCCGACAACAGTTGCAGTTACTGGAAAAAATACCTCTCTCTGTACCCGGAGACGATGCGCCACAACTGGCTTTACCCTGGAGTCAGCCTAATATCGCCGAACGTCACGCGATGCTGAATAATGAGTTGCGTAAAATTTCCCGGCTGGAAATGGTGCTGGCGATTGTCGGTACCATGAAAGCAGGGAAATCAACCACCATTAATGCCATTGTTGGTTTTCCTTTTTCTGCTTACGCCGCCATTGAGCATATTCCCGTGATTGAAGTGGAGTTTGTCTCTGGCGGGGCTGGAGAGTTATCCCGGTCAGTTGACGTTACTGGATACCCCCGGGCCAAATGAAGCCGGGCAACCGCATCTGCAAAAAATGCTTAACTCGGCGGTACTGGCGCATACGCAACTGAAATCGATCTCCGATGAAGAGGTCCGTGAGTTACCCGCGCCAGAGCAACAACGCTGGGTGGAAGATTTTGCCCATGCCGCGCTCGGCAGGAATTCAGGCGTTGCTTCATGCCGCTTACGCTAACGCCTCGTTGTATGCTCCTTGTGAACAATTGCGGCAAAATATCCATCTGATTTTCCCCCGCTGGTGACAGGTATTATTCTCGCTGTCTTTGCTATGCTGGCGATCACTCGCGGTCTTCATGGCGTCGCCCGGCTCATGCAGGGGTTTGTCCCGTTGATGGCGATAATCTGGGTACTGACCAGCCTGGTCAACTTCCCCACGTCATTTGGTCTATTTTTGAGAGTGCTTTTGGCTGGCAGGAAGCGGCAGGCGGCGCGGCGGGATATACCTTAAGCCAGGCGATTACTAACGGTTTTCAGCGCAGTATGCGATGCGGGTGCTAATGGGTTCCTGGGGTGCGGAGTTTGTACAAAATATTGATGTAACAAATAACGAAAGTGCATTAATTATTAAACTGAATGATTATGGCGATTTGCAAATCAATATTCTTTTTACTTCCCGCCAAATGATCATCGAAACCTTTATTTGTCCGGTAAGTAGTATCAGCAATCCAGATGAATTTAATACGACAAATGCGCGGCGGGCACCGGGCGTTTCCTGGAGGTGATCTCGCGCACGCTTGGCACCAGCGTCGAGCAACTCGACAGCATTACCGAAAATGTCACGCCGCACGCCATCACGAGTATACATCATTTCGGCATTTCCGGTTCAACACCCGGCGGCGCGAAATTGCCCAGCAATATCAGCAAGCACTGGCAACTCTCCCCCTTCCCGCCTGGCCGCACGTTCACGCCTGGCATCTGTTTATTATCAGTCGCGATGCGTTGATGGAAGCGTTAAAAGAAAGAGGCATTGGTACCGGGTTACATTTCCGCGCTGCTCACACACAAAAATATT
>JRL_36B_S14_L005_R1_clean.fastq.samout
CATCGATGGATGACGCGCCGGATGTGCTCGACAAGCTGGCAGAAGGTGTCACCGTAACCGCGCCGCTTAATACCATTCATGCGGCGCTGGAACGTATTGGTGCGCAAGTGCTGGGGAGTGCCGCAGAATAAAGGCGCGCATCCACCGGAGCTCGAGCTGGAAATTGCCGAGCTGGATCAATTGATTGCCGTTTCTCAGCATACCTGGTGGCGCTGGCACCGGAAAAAGAAGGGGCATTGCAGGCCAGCGCGCCTGGCTGGAACTCGCTCTGTTGTTGCTGTGCGTCGTACTGATCACCGACGCGATGCAGGCAGCCGGGATGCCGGATGGTCACTATACGTTATGTGGTGTCGATGCGGCAGTGCGGCGCCAGCGTCGTTGCGCTGGATGATTACGACTGTACCCTTCTCGGCGGTGGTGGTCTGGCAAGGGCGTTTCTGGTTACTGTCTTTTATTCCCGGAATGAACTGGACGGTGATCCGAGAAAGAACGACTGCTACTCAAGCTGCTGATGCAGGGATGATAATCACTATCACCATATCGTCACGCCTGAAGCCATCAGTCTGGCGTTGGAAAACCACGAGTTTAAACCGTGGATCCAACCGGTTTTCTGCGCGCAGACTGGGGTACTGACGGAGTCATCCGGTCTTATTGTCATAATGACTCGCCAGCTGATGAAACAGACTGCGGATATTCTGATGCCGGTAAAACAAGAGCGATATTTGACAGCCTACTGATCGACGCCACGCTGGAAGCAATAAATGAAGTGGGCATGCACGATGCAACGATCGCGCAGATCGCCCGCCGTGCAGGCGTTTCTACGGGGATCATCAGCCACTATTTCAGGGACAAAAAGCAGAGCGAAACCCAGGTGAGCAGTGCGGCGATGAAAGCCTGGCTGGCCTTCTGGGCCAGCAGTATGCATCAGCCGATGCTCGTTACCGCGCCAACAGGCACAGGAAGCGGGCTACGGCCTTGCTTTGTGGTAGTACAAACCAGCCTGGCTTCCGGTCGACGCGCAGGGGTGCTGACCGGACTGGGCGTGGCGCTGGGCGATGCGTTTTACACCAGCGTTGATGAGTACTTTAAAATCGGCTCGACTATCAAAACAGACCGTGAGATTGAGCTGGATGGCGTAACGTATCCGTACGTAACAATTGATGTCTCTTCGAAATCGCACCCGTTCTATACTCCGCGCTTTTTAGTGGATCTGGCGCAGGGCGATGATGCCCGCCTTCCACTTTCGTGAACGACTGATGCAGGAACTTCTTGCGCGCGTGCACCGCTGGTGCAGGCGGGTGAACAGAGCGAGCAAATTTTTACCCGCTGGCGTGCTGGGGCGTATAACGCCTGGTCGTTGCCTGGGCGGCGCTGGGGTGCATTTGGCGATGCCTGCCGTCTGGGAAGACCGCAAGCGGTGGCGTTGTTGCTGGGTGATTTGCGCGTGAAAGCGACACAACATTTGGCAGAGAGTATCAATGCGGCCCCGACCACGCGTCACTATTACCATCAGTGGTTTGCCTCTTCGACCGTTTCGACGGGCGGGGATCATGCTGATTATCCTTTATTGAGTTAACGGACCGGGCGTTATTTTTTCCGCAAAGCTACCGACCTGCTGAATGATTTTCATGCCATTAAACGTCAACACCAAATGTCAGTGCCAGATTTTAGGTGAAGGAATTGGTTTTTTGCCGGATTACATGGTCCGTGAGGCGATGGCGCAATCCGTTTCGCGCCCGCATCCACTCTGGTCGGAACAAGATATCTCGTGACCAGATGATTATACGAAGGGCGCGTAGTGAGTACTGGCGTCAAATGCTGGCGGACATCAGCGGTCAGCAACTGGATTACCGCACGGGTGGCGATGTGGGGCCAGCACTGGCAAGGCTGGCGCAGATTGCGGCGAAGCTGATTTCAAAACATCGCCCTCCCTTTCATCAGGCTCTCGTATGGTTTCTGTTATCGCCTCCGCTGTCGGTTCATTACCATTAACCACGTTTGCGCAAAATAATGGGGTTATTCAGATGACTGGCGTCGCTGTTGATGTTTTCCATGATTGCCATCGCAGGGATTCGCATCATCATCACCAACGGTTTAAAGCGCCTTCTTTAGGTTTAGGACTTGGCGTCTCCTACGATCCCGAAATTTTTAAAATATTGCCAACAGCTTTCTCGCCAACAGTTGCAGTTACTGGAAAAAATGCCTCTCTCTGTACCCGGAGACGATGCGCCACAACTGGCTTTACCCTGGAGTCAGCCTAATATCGCCGAACGTCACGCGATGCTGAATAATGAGTTGCGTAAAATTTCCCGACTGGAAATGGTGCTGGCGATTGTCGGTACTATGAAAGCAGGGAAATCAACCACCATTAATGCCATTGTTGGTTTTCCTTTTTCTGCTTACGCCGCCATTGAGCATATTCCCGTGATTGAAGTGGAGTTTGTCTCTGGCGGGGCTGGAGAGTTATCCCGGTCAGTTGACGTTACTGGATACACCCGGGCCAAATGAAGCCGGGCAACCGCATCTGCAAAAAATGCTTAACTCGGCGGTACTGGCACATACGCAACTGAAATCGATCTCCGATGAAGAGGTCCGTGAGTTACCACCGCCAGAGCAACAACGCTGGGTGGAAGATTTTGCCCATGCCGCGCTCGGCAGGAATTCAGGCGTTGCTTCATGCCGCTTACGCTAACGCCTCGTTGTATGCTCCTTGTGAACAATTGCAGCAAAATATCCATCTGATTTTCCCCCGCTGGTAACAGGTATTATTCTCGCTGTCTTTGCTCTGCTGGCGATCACTCGCGGTCTTCATGGCGTCGCCCGGCTCATGCAGGGGTTTGTCCCGTTGATGGCGATAATCTGGGTACTGACCAGCCTGGTCAACTTCCCCACGTCATTTGGTCTATTTTTGAGAGTGCTTTTGGCTGGCAGGAAGCTGCAGGCGGCGCGGCGGGATATACCTTAAGCCAGGCGATTACTAACGGTTTTCAGCGCAGTATGCGATGCGGGTGCTAATGGGTTCCTGGGGTGCGGAGTTTGTACAAAATATTGATGTAACAAATAGCGAAAGCGCATTAATTATTAAAATGAATGATTATGGCGATTTGCAAATCAATATTCTTTTTACTTCCCGCCAAATGATCATCGAAACCTTTATTTGTTCGGTAAGTAGTATCAGCAATCCAGATGAATTTAATACGACAAATGCGCGGCGGGCACCGGGCGTTTCCTGGAGGTGATCTCGCGCACGCTTGGCACCAGCGTCGAGCAACTCGACAGCATTACCGAAAATGTCATACCGCACGCCATCACGAGTATACATCATTTCGGCATTTCCGGTTCAACACCCGGCGGCGCGAAATTGCCCAGCAATATCAGCAAGCACTGGCAGCTCTCCCCCTTCCCGCCTGGCCGCACGTTCACGCCTGGCATCTGTTTATTATCAGTCGCGATGCGTTGATGGAAGCGTTAAAAGAAAGAGGCATTGGTACCGGGTTACATTTCCGCGCCGCTCACACACAAAAATATT
>JRL_83B_S21_L006_R1_clean.fastq.samout
CATCGATGGATGACGCGCCGGATGCGCTCGACAAGCTGGCAGAAGGTGTCACCGTAACCGCGCCGCTTAATACCATTCATGCGGCGCTGAAACGTATTGGTGCGCAAGTGCTGGGGAGTGCCGCAGAATAAAGGCGCACATCCGCCGGAGCTCGAGCTGGAAATTGCCGAGCTGGATCAATTGATTGCCGTTTCTCAGCAGACCTGGTAGCGCTGGCACCAGAAAAAGAAGGGGCATTGCAGGCCAGCGCGCCTGGCTGGAACTCGCTCTGTTGTTGCTGTGCGTCGTACTGATCACCGACGCGATGCAGGCAGCCGGGATGCCGGATGGTCACTATACGTTATGTGGTGTCGATGCGGCAGTGCGGCGCCAGCGTCGTTGCGCTGGATGATTACTACCGTGCCTTTCTCAGCGGTAGTGGTCTGGCAAGGACGTTTCGGTTTATTGTCTTTTATTCCCGGAATGAACTGGACGGTGATCCGAGAAAGAACGACTGCTACTCAAGCTGCTGATGCAGGGATGATAATCACTATCACCATATCGTCACGCCTGAAGCCATCAGTCTGGCGTTGGAAAACCACGAGTTTAAACCGTGGATCCAACCGGTTTTCTGCGCGCAGACTGGGGTACTGACGGAGTCATCCGGTCTTATTGTCATAATGACTCGCCAGCTGATGAAACAGACTGCGGATATTCTGATGCCGGTAAAACAAGAGCGATATTTGACAGCCTACTGATCGACGCCACGCTGGAAGCAATAAATGAAGTGGGCATGCACGATGCAACGATCGCGCAGATCGCCCGCCGTGCAGGCGTTTCTACGGGGATCATCAGCCACTATTTCAGGGACAAAAAGCAGAGCGAAACCCAGGTGAGCAGTGCGGCGATGAAAGCCTGGCTGGCCTTCTGGGCCAGCAGTATGCATCAGCCGATGCTTGTTACCGCGCCAACAGGCACAGGAAGCGGGCTACGGCCTTGCTTTGTGGTAGTACAAACCAGCCTGGCTTCCGGTCGACGCGCGGGGGTGTTGACCGGGCTGGGCGTGGCGCTGGGCGATGCATTTTACACCAGCGTTGATGAGTACTTTAAAATCGGCTCGACTATCAAAACAGACCGTGAGATTGAGCTGGATGGCGTAACGTATCCGTACGTAACAATTGATGTCTCTTCGAAATCGCACCCGTTCTATACTCCGCGCTTTTTAGTGGATCTGGCGCAGGGCGATGATGCCCGCCTTCCACTTTCGTGAACGACTGATGCAGGAACTTCTTGCGCGCGTGCACCGCTGGTGCAGGCGGGTGAACAGAGCGAGCAAATTTTTACCCGCTGGCGTGCTGGGGCGTATAACGCCTGGTCGTTGCCTGGGCGGCGCTGGGGTGCATTTGGCGATGCCTGCCGTCTGGGAAGCCCGCAAGCGGTGGCGTTGTTGCTAGGTGATTTGCGCGTGAAAGCGACACAACATTTGGCAGAGAGTATCAATGCGGCCCCGACCACGCGTCACTATTACCATCAGTGGTTTGCCTCTTCGACCGTTTCGACGGGCGGGGATCATGCTGATTATCCTTTATTGAGTTAACGGACCGGGCGTTATTTTTTCCGCAAAGCTACCGACCTGCTGAATGATTTTCACGCCATTAAACGTCAACACCAAATGTCAGTGCCAGATTTTAGGTGAAGGAATTGGTTTTTTGCCGGATTACATGGTCCGTGAGGCGATGGCGCAATCCGTTTCGCGCCCGCATCCACTCTGGTCGGAACAAGATATCTCGTGACCAGATGATTATACGAAGGGCGCGTAGTGAGTACTGGCGTCAAATGCTGGCGGACATTAGCGGTCAGCAACTGGATTACCGCACGGGTGGCGATGTGGGGCCAGCACTGGCAAGGCTGGCGCAGATTGCGGCGAAGCTGATTTCAAAACATCGCCCTCCCTTTCATCAGGCTCTCGTATGGTTTCTGTTATCGCCTCCGCTGTCGGTTCATTACCATTAACCACGTTTGCGCAAAATAATGGGGTTATTCAGATGACTGGCGTCGCTGTTGATGTTTTCCATGATTGCCATCGCAGGGATTCGCATCATCATCACCAACGGTTTAAAGCGCCTTCTTTAGGTTTAGGGCTTGGTATCTCCTACGATCCCGAAATTTTTAAAATATTGCCAACAGCTTTCCCGACAACAGTTGCAGTTACTGGAAAAAATACCTCTCTCTGTACCCGGAGACGATGCGCCACAACTGGCTTTACCCTGGAGTCAGCCTAATATCGCCGAACGTCACGCGATGCTGAATAATGAGTTGCGTAAAATTTCCCGGCTGGAAATGGTGCTGGCGATTGTCGGTACCATGAAAGCAGGGAAATCAACCACCATTAATGCCATTGTTGGTTTTCCTTTTTCTGCTTACGCCGCCATTGAGCATATTCCCGTGATTGAAGTGGAGTTTGTCTCTGGCGGGGCTGGAGAGTTATCCCGGTCAGTTGACGTTACTGGATACCCCCGGGCCAAATGAAGCCGGGCAACCGCATCTGCAAAAAATGCTTAACTCGGCGGTACTGGCACATACGCAACTGAAATCGATCTCCGATGAAGAGGTCCGTGAGTTACCCGCGCCAGAGCAACAACGCTGGGTGGAAGATTTTGCCCATGCCGCGCTCGGCAGGAATTCAGGCGTTGCTTCATGCCGCTTACGCTAACGCCTCGTTGTATGCTCCTTGTGAACAATTGCGGCAAAATATCCATCTGATTTTCCCCCGCTGGTGACAGGTATTATTCTCGCTGTCTTTGCTATGCTGGCGATCACTCGCGGTCTTCATGGCGTCGCCCGGCTCATGCAGGGGTTTGTCCCGTTGATGGCGATAATCTGGGTACTGACCAGCCTGGTCAACTTCCCCACGTCATTTGGTCTATTTTTGAGAGTGCTTTTGGCTGGCAGGAAGCGGCAGGCGGCGCGGCGGGATATACCTTAAGCCAGGCGATTACTAACGGTTTTCAGCGCAGTATGCGATGCGGGTGCTAATGGGTTCCTGGGGTGCGGAGTTTGTACAAAATATTGATGTAACAAATAACGAAAGTGCATTAATTATTAAACTGAATGATTATGGCGATTTGCAAATCAATATTCTTTTTACTTCCCGCCAAATGATCATCGAAACCTTTATTTGTCCGGTAAGTAGTATCAGCAATCCAGATGAATTTAATACGACAAATGCGCGGCGGGCACCGGGCGTTTCCTGGAGGTGATCTCGCGCACGCTTGGCACCAGCGTCGAGCAACTCGACAGCATTACCGAAAATGTCACGCCGCACGCCATCACGAGTATACATCATTTCGGCATTTCCGGTTCAACACCCGGCGGCGCGAAATTGCCCAGCAATATCAGCAAGCACTGGCAACTCTCCCCCTTCCCGCCTGGCCGCACGTTCACGCCTGGCATCTGTTTATTATCAGTCGCGATGCGTTGATGGAAGCGTTAAAAGAAAGAGGCATTGGTACCGGGTTACATTTCCGCGCTGCTCACACACAAAAATATT
>JRL_165A_S32_L006_R1_clean.fastq.samout
CATCGATGGATGACGCGCCGGATGTGCTCGACAAGCTGGCAGAAGGTGTCACCGTAACCGCGCCGCTTAATACCATTCATGCGGCGCTGAAACGTATTGGTGCGCAAGTGCTGGGGAGTGCCGCAGAATAAAGGCGCGCATCCGCCGGAGCTCGAACTGGAAATTGCCGAGCTGGATCAATTGATTGCCGTTTCTCAGCACACCTGGTAGCGCTGGCACCGGAAAAAGAAGGGGCATTGCAGGCCAGCGCGCCTGGCTGGAACTCGCTGTGTTGTTGCTGTGCGTCGTGCTCATCACCGACGCGATGCAGGCAGCAGGGATGCCGGATGGTCGCTATACGTTATGTGGTGTCGATGCGGCAGTGCGGCGCCAGCATCGTTGCGCTGGATGATTATGACTGTACCCTTCTCGGCGGTGGTGGTCTGGCAAGGACGTTTCGGTTTATTGTCTTTTATTCCCGGAATGAACTGGACGGTGATCCGAGAAAGAACGACTGCTACTCAAGCTGCTGATGCAGGGATGATAATCACTATCACCATATCGTCACGCCTGAAGCCATCAGTCTGGCGTTGGAAAACCATGAGTTTAAACCGTGGATCCAACCGGTTTTCTGCGCGCAGACTGGGGTACTGACGGAGTCATCTGGTCTTATCGTCATAATGACTCGCCAGTTGATGAAACAGACTGCGGATATTCTGATGCCGGTAAAACAAGAGCGATATTTGACAGCCTACTGATCGACGCCACGCTGGAAGCAATCAATGAGGTGGGCATGCACGATGCAACGATCGCGCAGATCGCCCGCCGTGCAGGCGTTTCTACGGGGATCATCAGCCACTATTTCAGGGACAAAAAGCAGAGCGAGACGCAGGTGAGCGGCGCGGCGATGAAAGCCTGGCTGGCGTTCTGGGCCAGCAGTATGCATCAGCCGATGCTCGTTACCGCGCCAACAGGCACAGGAAGCGGGCTACGGCCTTGCTTTGTGGTAGTACAAACCAGCCTGGCTTCCGGTCGACGCGCAGGGGTGCTGACCGGGCTGGGCGTGGCGTTGGGCGATGCATTTTACACCAGTGTTGATGAGTACTTTAAAATCGGCTCGACTATCAAAACAGACCGTGAGATTGAGCTGGATGGCGTAACGTATCCGTACGTAACAATTGATGTCTCTTCGAAATCGCACCCGTTCTATACTCCGCGCTTTTTAGTGGATCTGGCGCAGGGCGATGATGCCCGCCATCCACTTTCGTGAACGACTGATGCAGGAACTTCTTGCGCGTGTGCACCGCTGGTGCAGGCGGGTGATCAGAGCGAGCAAATTTTTACCCGCTGGCGTGCTGGGGCGTATAACGCCTGGTCGTTGCCTGGGCGGCGCTGGGGTGCATTTGGCGATGCCTGCCGTCTGGGAAGCCCGCAAGCGGTGGCGTTGTTGCTGGGTGATTTGCGCGTGAAAGCGACACAACATTTGGCAGAGAGTATCAATGCGGCACCGACCACGCGTCACTATTACCATCAGTGGTTTGCCTCTTCGACCATTCCGACGGGCGGGGATCATGCTGATTATCCTTTATTGAGTTAACGGACCGGGCGTTATTTTTTCCGCAAAGCTACCGACCTGCTGAATGATTTTCACGCCATCAAACGTCAACACCAAATGTCAGTGCCAGATTTTAGGTGAAGGGATTGGTTTTTTGCCGGATTACATGGTCCGTGAGGCGATGACGCAATCCGTTTCGCGCCCGCATCCACTCTGGTCGGAACAAGATATCTCGTGACCAGATGATTATACGAAGGGCGCGTAGTGAGTACTGGCGTCAGATGCTGGCGGATATCAGCGGTCAGCGGCTCGATTACCGTACGGGGGGGGATGTGGGGCCAGCACTGGCAAGGCTGGCGCAGATTGCGGCGAAGCTGATTTCAAAACATCGCCCTCCCTTTCATCAGGCTCTCGTTTGGTTTCTGTTATCGCCTCCGCTGTCGGTTCATTACCCTTAACCACGTTTGCGCAAAATAATGGGGTTATTCAGATGACTGGCGTCGCTGTTGATGTTTTCCATGATTGCTATCGCTGGGATTCGCATCATCATCACCAACGGTTTAAAGCGCCTTCTTTAGGTTTAGGGCTTGGCGTCTCCTACGATCCCGAAATTTTTAAAATATTGCCAACAGCTTTCTCGCCAACAGTTGCAGTTACTGGAAAAAATGCCTCTCTCTGTACCCGGAGACGATGCGCCACAACTGGCTTTACCCTGGAGTCAGCCTAATATCGCCGAACGTCACGCGATGCTGAATAATGAGTTGCGTAAAATTTCCCGACTGGAAATGGTGCTGGCGATTGTCGGTACCATGAAAGCAGGGAAATCAACCACCATTAATGCCATTGTTGGTTTTCCTTTTTCTGCTTACGCCGCCATTGAGCATATTCCCGTGATTGCAGTGGAGTTTGTCTCTAGCGGGGCTGGAGAGTTATCCCGGTCAGTTGACGTTACTGGATACCCCTGGGCCAAATGAAGCCGGGCAACCGCATCTGCAAAAAATGCTTAACTCGGCGGTACTGGCACATACGCAACTGAAATCGATCTCCGATGAAGAGGTCCGTGAGTTACCACCGCCAGAGCAACAACGCTGGGTGGAAGATTTTGCCCATGCCGCGCTCGGCAGGAATTCAGGCGTTGCTTCATGCCGCTTACGCTAACGCCTCGTTGTATGCTCCTTGTGAACAATTGCGGCAAAATATCCATCTGATTTTCCCCCGCTGGTGACAGGCATTATTCTCGCTGTCTTTGCTCTGCTGGCAATCACTCGCGGTCTTCATGGCGTCGCCCGGCTCATGCAGGGGTTTGTCCCGTTGATGGCGATAATCTGGGTACTGACCAGCCTGGTCAACTTCCCCACGTCATTTGGTCTATTTTTGAGAGTGCTTTTGGCTGGCAGGAAGCGGCAGGCGGCGCGGCGGGATATACCTTAAGCCAGGCGATTACTAACGGTTTTCAGCGCAGTATGCGATGCGGGTGCTAATGGGTTCCTGGGGTGCTGAATTTGTACAAAATATTGATGTAACAAATGGCGAGAACGCATTAATTATTAAAATGAATGATTATGGCGATTTGCAAATCAATATTCTATTTACTTCCCGCCAAATGATTATCGAAACCTTTATTTGTCCGGTAAGTAGTATCAGCAATCCAGATGAATTTAATACGACAAATGCGCGGCGGGCACCGGGCGTTTCCTGGAGGTGATCTCGCGCACGCTTGGCACCAGCGTCGAGCAACTCGACAGCATTACCGAAAATGTCACGCCGCACGCCATCACGAGTATACATCATTTCAGCATTTCCGGTTCAACACCCGTCGGCGCGAAATTGCCCAGCAATATCAGCAAGCACTGGCAGCTCTCCCCCTTCCCGCCTGGCCGCACGTTCACGCCTGGCATCTGTTTATTATCAGTCGCGATGCGTTGATGGAAGCATTAAAAGAAAGAGGCATTGGTACCGGGTTACATTTCCGCGCCGCTCACACACAAAAATATT
>JRL_3B_S2_L005_R1_clean.fastq.samout
CATCGATGGATGACGCGCCGGATGTACTCGACAAGCTGGCAGAAGGTGTCACCGTAACCGCGCCGCTTAACAGCATTCATGCGGCGCTGAAACGTATTGGTGCGCAAGTGCTGGGGAGTGCCGCAGAATAAAGGCGCGCATCCGCCGGAATTCGAGCTTGAAATTGCCGAGCTGGATCAATTGATTGCCGTTTCTCAGCACACCTGGTAGCGCTGGCACCGGAAAAAGAGGGGGCATTGCAGGCCAGCGCGCCTGGCTGGAACTCGCTGTGTTGTTGCTGTGCATCGTGCTGATCACCGACGCGATGCAGGCAGCCGGGATGCCGGATGGTCGCTATACGTTATGTGGTGTTGATGCGGCAGTGCGGCGCCAGCATCGTTGCGCTGGATAATTACTACCGTACCCTTCTCGGCGGTAGTGGTCTGGCAAGGGCGTTTCTGGTTACTGTCCTTTATTCCCGGTATGAACTGGACGGTGATCCGAAAAAGAACGGCTTTTACTCAAGCTGCTAATGGAGGGCTGATAACCGTTGTCACCATATCGTCACGCCTGAAGCCATCAGTCTGGCGTTGGAAAACCACGAATTCAAACCGTGGATCCAACCGGTTTTCTGCGCGCAGACTGGGGTACTGACGGAGTCATCCGGTCTTATTGTCATAATGACCCGCCAACTGATGAAACAGACTGCGGATATTCTGATGCCGGTAAAACAAGAGCGATATTTGACAGCCTACTGATCGACGCCACACTGGAAGCAATAAATGAAGTGGGCATGCACGATGCAACGATCGCGCAGATCGCCCGCCGTGCAGGCGTTTCTACGGGGATCATCAGCCACTATTTCAGGGACAAAAAGCAGAGCGAAACGCAGGTGAGCAGTGCGGCGATGAAAGCCTGGCTGGCGTTCTGGGCCAGCAGTATGCATCAGCCGATGCTCGTTACCGCGCCAACAGGCACAGGAAGCGGGCTACGGCCTTGCTTTGTGGTAGTACAAACCAGCCTGGCTTCCGGTCGACGCGCAGGTGTGCTGACCGGGCTGGGGGTGGCGCTGGGCGATGCATTTTACACCAGTGTTGATGAGTACTTTAAAATCGGCTCGACTATCAAAACAGACCGTGAGATTGAGCTGGATGGCGTAACGTATCCATACGTGACAATTGATGTCTCTTCTAAATCGCACCCGTTCTATACTCCCCGCTTTTTAGTGGATCTGGCGCAGGGCGATGATGCCCGCCTTCCACTTTCGTGAACGACTGATGCAGGAACTTCTTGCGCGCGTGCACCGCTGGTGCAGGCAGGTGATCAGAGCGAGCAAATTTTTACCCGCTGGCGTGCTGGGGCGTATAACGCCTGGTCGTTGCCTGGGCGGCGTTGGGGGGCATTTGGCGATGCCTGTCGTCTGGGAAGCCCGCAAGCGGTGGCGTTGTTGCTGGGTGATTTGCGCGTGAAAGCGACACAACATCTGGCAGAGAGTATCAATGCGGCCCCGACCACGCGTCACTATTACCATCAGTGGTTTGCCTCTTCGACCGTTCCGACGGGCGGGGATCATGCTGATTATCCTTTATTGAGTTAACCGACCGGGCGTTATTTTTTCCGCAAAGCTACCGACCTGCTGAATGATTTTCACGCCATCAAACGTCAACACCAAATGTCAGTGCCAGATTTTAGGTGAAGGAATTGGTTTTTTGCCGGATTACATGGTCCGTGAGGCGATGACGCAATCCGTTTCGCGCCCGCATCCACTCTGGTCGGAACAAGATATCTCGTGACCAGATGATTATACGAAGGGCGCGTAGTGAGTACTGGCGTCAGATGCTGGCGGATATCAGCGGTCAGCAGCTCGATTACCGTACGGGGGGGGATGTGGGGCCAGCACTGGCAAGGCTGGCGCAGATTGCGGCGAAGCTGATTTCAAAACATCGCCCTCCCTTTCATCAGGCTCTCGTTTGGTTTCTGTTATCGCCTCCGCTGTCGGTTCATTACCATTAACCACGTTTGCGCAAAATAATGGGGTTATTCAGATGACTGGCGTCGCTGTTGATGTTTTCCATGATTGCCATCGCAGGGATTCGCATCATCATCACCAACGGTTTAAAGCGCCTTCTTTAGGTTTAGGGCTTGGCGTCTCCTACGATCCCGAAATTTTTAAAATATTGCCAACAGCTTTCTCGCCAACAGTTGCAGTTACTGGAAAAAATGCCTCTCTCTGTACCCGGAGACGACGCGCCACAACTGGCTTTACCCTGGAGTCAGCCTAATATCGCCGAACGTCACGCGATGCTGAATAATGAGTTGCGTAAAATTTCCCGACTGGAAATGGTGCTGGCAATTGTCGGTACCATGAAAGCAGGGAAATCAACCACCATTAATGCCATTGTTGGTTTTCCTTTTTCTGCTTACGCCGCCATTGAGCATATTCCCGTGATTGAAGTGGAGTTTGTCTCTGGCGGGGCTGGAGAGTTATCCCGGTCAGTTGACGTTACTGGATACCCCCGGGCCAAATGAAGCCGGGCAACCGCATCTGCAAAAAATGCTTAACTCGGCGGTACTGGCACATACGCAACTGAAATCGATCTCCGATGAAGAGGTCCGTGAGTTACCAGCGCCAGAGCAACAACGCTGGGTGGAAGATTTTGCCCATGCTGCGCTCGGCAGGAATTCAGGCGTTGCTTCATGCCGCTTACGCTAACGCCTCGTTGTATGCTCCTTGTGAACAATTGCGGCAAAATATCCATCTGATTTTCCCCCGCTGGTGACAGGCATTATTCTCGCTGTCTTTACTCTGCTGGCAATCACTCGCGGTCTTCATGGCGTCGCCCGGCTCATGCAGGGTTTTGTCCCGTTGATGGCGATAATCTGGGTACTGACCAGCCTGGTCAACTTCCCCACGTCATTTGGTCTATTTTTGAGAGTGCTTTTGGCTGGCAGGAAGCGGCAGGCGGCGCGGCGGGATATACCTTAAGCCAGGCGATTACTAACGGTTTTCAGCGCAGTATGCGATGCGGGTGCTAATGGGTTCCTGGGGTGCTGAGTTTGTACAAAATATTGATGTGACAAATAGCGAGAGCGCATTAATTATTAAAATGAATGATTATGGCGATTTGCAAATCAATATTCTTTTTACTTCCCGCCAAATGATTATCGAAACCTTTATTTGTCCGGTAAGTAGTATCAGCAATCCAGATGAATTTAATACGACAAATGCGCGGCGGGCACCGGGCGTTTCCTGGAGGTGATCTCGCGCACGCTTGGCACCAGCGTCGAGCAACTCGACAGCATTACCGAAAATGTCACGCCGCACGCCATCACGAGTATACATCATTTCAGCATTTCCGGTTCAACACCCGTCGGCGCGAAATTGCCCAGCAATATCAGCAAGCACTGGCAGCTCTCCCCCTTCCCGCCTGGCCGCACGTTCACGCCTGGCATCTGTTTATTATCAGTCGCGATGCGTTGATGGAAGCGTTAAAAGAACGAGGCATTGGTACCGGGTTACATTTCCGCGCCGCTCACACACAAAAATATT
>JRL_41A_S15_L005_R1_clean.fastq.samout
CATCGATGGATGACGCGCCGGATGTACTCGACAAGCTGGCAGAAGGTGTCACCGTAACCGCGCCGCTTAATACCATTCATGCGGCGCTGAAACGTATTGGTGCGCAAGTGCTGGGGAGTGCCGCAGAATAAAGGCGCGCATCCGCCGGAGTTCGAGCTTGAAATTGCCGAGCTGGATCAGTTGATTGCCGTTTCTCAGCACACCTGGTAGCGCTGGCACCGGAAAAAGAAGGGGCATTGCAGGCCAGCGCGCCTGGCTGGAACTCGCTGTGTTGTTGCTGTGCGTCGTACTGATCACCGACGCGATGCAGGCAGCTGGGATGCCGGATGGTCGCTATACGTTATGTGGTGTTGATGCGGCAGTGCGGCGCCAGCGTCGTTGCGCTGGATAATTACGACTGTACCCTTCTCGGCGGTGGTGGTCTGGCAAGGGCGTTTCTGGTTACTGTCTTTTATTCCCGGGATGAACTGGACGGTGATCCGAGAAAGAACGACTGCTACTCAAGCTGCTGATGCAGGGATGATAATCACTATCACCATATCGTCACGCCTGAAGCCATCAGTCTGGCGTTGGAAAACCACGAGTTTAAACCGTGGATCCAACCGGTTTTCTGCGCGCAGACTGGGGTACTGACAGAGTCATCCGGTCTTATTGTCATAATGACTCGCCAGCTGATGAAACAGACTGCGGATATTCTGATGCCGGTAAAACAAGAGCGATATTTGACAGCCTACTGATCGACGCCACGCTGGAAGCAATAAATGAAGTGGGCATGCACGATGCAACGATCGCGCAGATCGCCCGCCGTGCAGGCGTTTCTACGGGGATCATCAGCCACTATTTCAGGGACAAAAAGCAGAGCGAAACCCAGGTGAGCAGTGCGGCGATGAAAGCCTGGCTGGCCTTCTGGGCCAGCAGTATGCATCAGCCGATGCTCGTTACCGCGCCAACAGGCACAGGAAGCGGGCTACGGCCTTGCTTTGTGGTAGTACAAACCAGCCTGGCTTCCGGTCGACGCGCAGGGGTGTTGACCGGGCTGGGCGTGGCGCTGGGCGATGCATTTTACACCAGCGTTGATGAGTACTTTAAAATCGGCTCGACTATCAAAACAGACCGTGAGATTGAGCTGGATGGCGTAACGTATCCGTACGTAACAATTGATGTCTCTTCGAAATCGCACCCGTTCTATACTCCGCGCTTTTTAGTAGATCTGGCGCAGGGCGATGATGCCCGCCTTCCACTTTCGTGAACGACTGATGCAGGAACTTCTTGCGCGCGTGCACCGCTGGTGCAGGCGGGTGAACAGAGCGAGCAAATTTTTACCCGCTGGCGTGCTGGGGCGTATAACGCCTGGTCGTTGCCTGGGCGGCGCTGGGGTGCATTTGGCGATGCCTGCCGTCTGGGAAGCCCGCAAGCGGTGGCGTTGTTGCTGGGTGATTTGCGCGTGAAAGCGACACAACATTTGGCAGAGAGTATCAATGCGGCCCCGACCACGCGTCACTATTACCATCAGTGGTTTGCCTCTTCGACCGTTTCGACGGGCGGGGATCATGCTGATTATCCTTTATTGAGTTAACGGACCGGGCGTTATTTTTTCCGCAAAGCTACCGACCTGCTGAATGATTTTCACGCCATTAAACGTCAACACCAAATGTCAGTGCCAGATTTTAGGTGAAGGAATTGGTTTTTTGCCGGATTACATGGTCCGTGAGGCGATGGCGCAATCCGTTTCGCGCCCGCATCCACTCTGGTCGGAACAAGATATCTCGTGACCAGATGATTATACGAAGGGCGCGTAGTGAGTACTGGCGTCAAATGCTGGCGGACATCAGCGGTCAGCAACTGGATTACCGCACGGGTGGCGATGTGGGGCCAGCACTGGCAAGGCTGGCGCAGATTGCGGCGAAGCTGATTTCAAAACATCGCCCTCCCTTTCATCAGGCTCTCGTATGGTTTCTGTTATCGCCTCCGCTGTCGGTTCATTACCATTAACCACGTTTGCGCAAAATAATGGGGTTATTCAGATGACTGGCGTCGCTGTTGATGTTTTCCATGATTGCCATCGCAGGGATTCGCATCATCATCACCAACGGTTTAAAGCGCCGTCTTTAGGTTTAGGGCTTGGTGTCTCCTACGATCCCGAAATTTTTAAAATATTGCCAACAGCTTTCTCGCCAACAGTTGCAGTTACTGGAAAAAATGCCTCTCTCTGTACCCGGAGACGATGCGCCACAACTGGCTTTACCCTGGAGTCAGCCTAATATCGCCGAACGTCACGCGATGCTGAATAATGAGTTGCGTAAAATTTCCCGACTGGAAATGGTGCTGGCGATTGTCGGTACTATGAAAGCAGGGAAATCAACCACCATTAATGCCATTGTTGGTTTTCCTTTTTCTGCTTACGCCGCCATTGAGCATATTCCCGTGATTGAAGTGGAGTTTGTCTCTGGCGGGGCTGGAGAGTTATCCCGGTCAGTTGACGTTACTGGATACCCCCGGGCCAAATGAAGCCGGGCAACCGCATCTGCAAAAAATGCTTAACTCGGCGGTACTGGCGCATACGCAACTGAAATCGATCTCCGATGAAGAGGTCCGTGAGTTACCCGCGCCAGAGCAACAACGCTGGGTGGAAGATTTTGCCCATGCCGCGCTCGGCAGGAATTCAGGCGTTGCTTCATGCCGCTTACGCTAACGCCTCGTTGTATGCTCCTTGTGAACAATTGCGGCAAAATATCCATCTGATTTTCCCCCGCTGGTGACAGGTATTATTCTCGCTGTCTTTGCTATGCTGGCGATCACTCGCGGTCTTCATGGCGTCGCCCGGCTCATGCAGGGGTTTGTCCCGTTGATGGCGATAATCTGGGTACTGACCTGCCTGGTCAACTTCCCCACGTCATTTGGTCTATTTTTGAGAGTGCTTTTGGCTGGCAGGAAGCTGCAGGCGGCGCGGCGGGATATACCTTAAGCCAGGCGATTACTAACGGTTTTCAGCGCAGTATGCGATGCGGGTGCTAATGGGTTCCTGGGGTGCGGAGTTTGTACAAAATATTGATGTGACAAATAGCGAGAGCGCATTAATTATTAAAATGAATGATTATGGCGATTTGCAAATCAATATTCTTTTTACTTCCCGCCAAATGATTATCGAAACCTTTATTTGTCCGGTGAGTAGTATCAGCAATCCAGATGAATTTAATACGACAAATGCGCGGCGGGCACCGGGCGTTTCCTGGAGGTGATCTCGCGCACGCTTGGCACCAGCGTCGAGCAACTCGACAGCATTACCGAAAATGTCACGCCGCACGCCATCACGAGTATACATCATTTCGGCATTTCCGGTTCAACACCCGTCGGCGCGAAATTGCCCAGCAATATCAGCAAGCACTGGCAGCTCTCCCCCTTCCCGCCTGGCCGCACGTTCATGCCTGGCATCTGTTTATTATCAGTCGCGATGCGTTGATGGAAGCGTTAAAAGAAAGAGGCATTGGTACCGGGTTACATTTCCGCGCCGCTCACACACAAAAATATT
