# Supplementary material for: Gut uropathogen abundance is a risk factor for development of bacteriuria and urinary tract infection
Source: Nat Commun. 2019 Dec 4;10:5521. doi: 10.1038/s41467-019-13467-w (PMC6893017; doi:10.1038/s41467-019-13467-w)
Supplement: Supplementary file 6 — Source Data [file 41467_2019_13467_MOESM6_ESM.zip › metafile_E_faecalis_081819.txt]

SampleID	SubjectID	ID	Type	Post_Op_Day
GU4446_clean2.fastq.samout	Subject 54 Urine 2	JL.54	Urine	337
JRL_3B_S2_L005_R1_clean.fastq.samout	Subject 3 Stool	JL.03	Stool	12
JRL_7E_S5_L005_R1_clean.fastq.samout	Subject 7 Stool	JL.07	Stool	139
JRL_83B_S21_L006_R1_clean.fastq.samout	Subject 83 Stool 1	JL.83	Stool	11
JRL_83C_S22_L006_R1_clean.fastq.samout	Subject 83 Stool 2	JL.83	Stool	25
JRL_4A_S3_L005_R1_clean.fastq.samout	Subject 4 Stool	JL.04	Stool	7
GU467.R1_clean.fastq.samout	Subject 4 Urine	JL.04	Urine	8
JRL_54I_S18_L006_R1_clean.fastq.samout	Subject 54 Stool 2	JL.54	Stool	337
JRL_54D_S17_L006_R1_clean.fastq.samout	Subject 54 Stool 1	JL.54	Stool	30
JRL_120B_S27_L006_R1_clean.fastq.samout	Subject 120 Stool	JL.120	Stool	26
