# Supplementary material for: Gut uropathogen abundance is a risk factor for development of bacteriuria and urinary tract infection
Source: Nat Commun. 2019 Dec 4;10:5521. doi: 10.1038/s41467-019-13467-w (PMC6893017; doi:10.1038/s41467-019-13467-w)
Supplement: Supplementary file 6 — Source Data [file 41467_2019_13467_MOESM6_ESM.zip › metafile_Ecoli_081819.txt]

SampleID	SubjectID	ID	Type	Post_Op_Day
JRL_165A_S32_L006_R1_clean.fastq.samout	Subject 165 Stool	JL.165	Stool	4
JRL_3B_S2_L005_R1_clean.fastq.samout	Subject 3 Stool	JL.03	Stool	12
GU2709.R1_clean.fastq.samout	Subject 106 Urine	JL.106	Urine	28
JRL_106B_S24_L006_R1_clean.fastq.samout	Subject 106 Stool	JL.106	Stool	26
JRL_128B_S28_L006_R1_clean.fastq.samout	Subject 128 Stool	JL.128	Stool	16
GU1495.R1_clean.fastq.samout	Subject 7 Urine	JL.07	Urine	138
GU65.R1_clean.fastq.samout	Subject 41 Urine	JL.41	Urine	6
JRL_41A_S15_L005_R1_clean.fastq.samout	Subject 41 Stool	JL.41	Stool	4
JRL_7E_S5_L005_R1_clean.fastq.samout	Subject 7 Stool	JL.07	Stool	139
GU1125.R1_clean.fastq.samout	Subject 36 Urine	JL.36	Urine	6
JRL_36B_S14_L005_R1_clean.fastq.samout	Subject 36 Stool	JL.36	Stool	10
JRL_77C_S20_L006_R1_clean.fastq.samout	Subject 77 Stool	JL.77	Stool	75
JRL_90B_S23_L006_R1_clean.fastq.samout	Subject 90 Stool	JL.90	Stool	21
GU4446_clean2.fastq.samout	Subject 54 Urine 2	JL.54	Urine	337
JRL_54D_S17_L006_R1_clean.fastq.samout	Subject 54 Stool 1	JL.54	Stool	30
JRL_54I_S18_L006_R1_clean.fastq.samout	Subject 54 Stool 2	JL.54	Stool	337
JRL_83B_S21_L006_R1_clean.fastq.samout	Subject 83 Stool 1	JL.83	Stool	11
JRL_83C_S22_L006_R1_clean.fastq.samout	Subject 83 Stool 2	JL.83	Stool	25
JRL_48C_S16_L005_R1_clean.fastq.samout	Subject 48 Stool	JL.48	Stool	10
GU3825.R1_clean.fastq.samout	Subject 165 Urine	JL.165	Urine	10
