# Supplementary material for: Gut uropathogen abundance is a risk factor for development of bacteriuria and urinary tract infection
Source: Nat Commun. 2019 Dec 4;10:5521. doi: 10.1038/s41467-019-13467-w (PMC6893017; doi:10.1038/s41467-019-13467-w)
Supplement: Supplementary file 6 — Source Data [file 41467_2019_13467_MOESM6_ESM.zip › metafile_E_faecium_081819.txt]

SampleID	SubjectID	ID	Type	Post_Op_Day
GU1586.R1_clean.fastq.samout	Subject 54 Urine 1	JL.54	Urine	24
JRL_83B_S21_L006_R1_clean.fastq.samout	Subject 83 Stool 1	JL.83	Stool	11
JRL_83C_S22_L006_R1_clean.fastq.samout	Subject 83 Stool 2	JL.83	Stool	25
JRL_54I_S18_L006_R1_clean.fastq.samout	Subject 54 Stool 2	JL.54	Stool	337
JRL_54D_S17_L006_R1_clean.fastq.samout	Subject 54 Stool 1	JL.54	Stool	30
