# Supplementary material for: Gut uropathogen abundance is a risk factor for development of bacteriuria and urinary tract infection
Source: Nat Commun. 2019 Dec 4;10:5521. doi: 10.1038/s41467-019-13467-w (PMC6893017; doi:10.1038/s41467-019-13467-w)
Supplement: Supplementary file 6 — Source Data [file 41467_2019_13467_MOESM6_ESM.zip › s__Enterococcus_faecalis_081519_fasta_FINAL.txt]

>JRL_120B_S27_L006_R1_clean.fastq.samout
GCAAACAAAGTGCCTACTACAGTCGCAGAAATGCTCGAAGTGGATGGCGTGGATTACTATTTTGAAACAAAAGCAAGTTTTCAAGCCTTGATTGAAACCAATCAGTTAGTGGAGTATCCTAGCGACACAACAAGCATTTGCGGAAGACATTAACAACCTTGGCAACACATGGTAATTTCGCTGCAGGGATTCAGACATCATTAGCTTTAATTTGTGGTGAAACAAAGAATGTGGAGATAAGGGACAAAGCGAGTCAGTCAATCGCCAAAATGAAAACATCTCAAAAGAAGAATTTGTTGCTGAAACACACCGTTAGTTGTATGTTGCAAATTCAAACGAATGTCACAAAAGAATTACAAGCTGAATCGTTTATTAAATAGGCAACATACCTGCATTTGAAGTACAAGCAGCATCACATACTTTAGCTCCTTACTTATATCTAAATGCTAACTAGCGAAACCACGTACCACATTGGTGGGTCTGCTTGAATAAACAGCAGGACATCGTTGCAGGCGTGATGCTTGGTGTACAGGCGCCCGATTATGGACGCATCCGACAATGGATTGTAAGAACCACTTGAAAGATAAAGAAAACCAAAATATAAATTTTCAGCATTAGAAAAAGAGGAATTCGGCAGCCATTTTAAAGAATGAAGAAGAAGTAACTCGCACGATTAACATGATTGAAATTGGTAATATCGAAGATGCTCAGGAAATGATGGTTAAGTTTCAATTGGCTGGCAAATACTGTGAACTGCATACGACCCAGAAATTATTAAAAACCGTCTTTATCGTTATCGGAAGTGCCATTGTCTTTAATCCCGGTGCTTTCTTCCAGTTCGTCGGTTATTTAATTGCTGGTTATTTTTTCATTCTTTTACAAATCGTCCAAGTGATTATCCCTATTCTACCTGGAGGAATCTCTTCTGTTGCAGGAATGTTGATGTTTGGCAATTTGAAAGGAACGCAGTGCGCTTTTACAAGAGCTCCAAGTTGCTGCCGCCCAAAAATCCTTAGTGGTCTTACAATGAAAGAAGTCCTACAGCGCATAAATTCGGGTATGGCAGTCTTATTTATCCATTTTTTGTAGGAATTACTTCAGGGATGCCTGTTTTAACTTGCTATTTTATTCGTCGTCGTGTCGTTGACATGATTCAAATTCAACTTTGTTAAAAGATGATGATTATGTGGCAAAATTAGCACGAAGAACTAGCAGGCTTTAAAGTCCAACGTTATTTCAATGAAGTTCCACAAAATTACAACTTTTCTCGTTGAATTTTCCTTAGCGAACCATCAGTTATCTTTGCGAATTTTACCCATCAAAAAGATTATCTTACTTAGTGATTGATTTATTATCTGTGGAGGTCTGTGAATCCAAAATTATCATTTAAATTAGCGATTGGGCCAACTGTCAAAAAAATCACCAATCTGTGTGATTCTTTTTAAGCAAGCAGTCACTTTGAAACCCTTATTTCAAATTGAACAATATCAATTATTATTAAATTATTTAAAGGAAAATCGTATTGAAGAACAATTGTATTTTTAACGAAAATATTAGCTAAACGAGGCTTGATTTTACAAGTGCTCTATTCGGTTGCGTTTTTTTTTAGCTATCTTTTTACATGGATTTGTTCTTGTGTTATACGTGGGTCTTTTTCTCGGCGTCAATGATTCCGTCAGATATTCTCCCTGGGATTGCTGAAAAAGCTGGGTCAAAAATCTTTGGAAAAACAAGCAGTAATTTTCCATTTTGAAGAAACGGAATGAACCAGTCGCGGAAACTTTTTATGCTCCGTTAGTGAACAATAATCGATTTAGGCATAGATCATCCTTTACATTTGCCCAAAGAAGTATTGTCCGCATATTACAAGCATTTCCGACCAGTAACTGAACAACAAGAGCCGCAAGTGGAATAGCGCATGTCTTAAAAGGAATTCCTAGTGATTTGCTCTTAATGCATTTGGACTTAAGAGGTATTGCGATTTCAACAGGCTAAACGGATGATTACGCTAAAATAATTTATTATCTGTGATTGATATCTTCAACAGTGGAGGCGTTCCATTATTTATTGTTGCTAGTAATCGGTTTGTTGCAATGGACAAACAGCTGGGGCAACGATTGATTCCGAAGCATCCATTTATTGGCCCTTAGTTGTGGCACTCTATCGTTAAATCAGCAACGAAGGAATTTGCAATGTTAGCGGCAATTAACGGAAAAACAGTTGGCTTTATTGGTTGTCGGATTCAAGGAACGGATGCACACATTACGAAGGAATTAAGTTTGCTACCTAAAGGTATCCATTGTGAGCAAAAAGAGATCCTCCAAGTAGGGAAAGTGTATATTTTTGGAAGTGGTCATGTTGCACATACAACGAAATTTTCAAAGCCATCTCTAAAGAAGTTCAAGAATACGGTTGTAATCAGGCTGCACATCTATCTTCAGGCGAAAAACTGCGTGTCTCGGAAGATATTTTAGTACGGATTTTTAGTGAAAGTTACGTACGGACAGCTATGCGAACCAGTGATAAAGGACCACGAAATGTGGCACAACAATTAAGGTATTAGTGAAGAAGATATTCAGCATTTTTATCAAATGAAATCATGATCTAGCTTTGAATCTTTAGCTTTTGAAAAGGACGAAGAACAGCGTGCCAATCAGCGATTTGATTTTTCTAAAAAAGGTGTCCTTTGTTTCCACCAAAGAATCTCTGGGACGTTATGCAATCAAAAATAGACCCATGCAACAAGTTCAAGTGATGGCGACACCTTTTCAAGTGAATTCCATGGTGTCCGCTATCCCATGGCTGGAATTGGCTATGTGGCTTATCCAGAATATCGTGGTGAAGGCGGCATCTCTGCTATCTTTCTTACTTGCTATGAACAAACATGTATACAATTAAAACGGAAGATTGGCCACGTGTTAAACGAGTTCCAGGTACCATTAAACGAGTTTCTTGGGCTGACGGTAAAGAGGTCATTAAAGACGTATACCTTGAAAAACCAAATAATCGTGATTTATCGGATAGCTGCCCATTGAATTTACCTTGGCGAACCAAACAATCACAGATGGACAGATATTGATGCCTTTTAGAAGAAGCCCAAGCGTGAAACAGATTCTAAAGGAAAATTGTCTTAAAGTTGAACAATCGGTAATTATTGATTTTTTGGTCATTGTTGAAGAAATTGAAAAAGTAGACCTGTTACATCTCGGACCAAAGCACCGTTGATTATTGAAAAAAATATCACGGACCGTATTTTACAGTTCGATCAAATAGATAATGGCATGAACAGCATCTCTGAAATCAATCCGCAATGTGAAATTTACTAAAAATAACTTACAAGGTCAACGCATTGGGTTGCTAATTTAAGTTTGCATTGGAAGAATTTGCGAAACGTTATGACTTACCATTTAAAACACTGGAGGAACTAATTGCGTATAATCAACAATAAAAAGGTTCGTGCCAAGTATGGGCAAGATTTATTAGAAGCAGATGTTAAAAAGAAACAACCAGATAAAGAATCTCCTTTGGCGAAAAACAGTGAAGGACAACCTTATGGGCTGACTTTTACACAAACTGCCAATAAAGAGCAAACGTTATTTGAGCAAGCTTACAGCTTTAGTTATTATTATGATTTTGATTGAATTAGGCGGCTTAGGTTAATGAAATATATTATGAAGTTTGCGGCCATTATTCAATTACTTGGATGCCAACATTTGGGTGGAAAAAAGGGTTGTTTTTTAGTCTCTTCCATGCATTAAAGGCTATAAAAATAAAATTACACGCCTTGCTTTAACGGTGACCGCCACCTTTTTAGTCTTAGGGACCGTTATTTTTTACATTTCAGAATATCGCCATTTTCCAGCAGCGTCTTGTCAACAGTTGGTTCTTGTCGGTTACACCAAGAACGGCTGGCTTTTATTCGGTTGTTATTGAAAATGAGTAACTTCGGTTATTCTCTCGTTTACAGAAACATTACCTTTAAAAAACGGGATTGAGTATTTGTTTTTGAAGTGATTGGGAAATTTAGCAGCTGAACAAAAAATCGGATTTCAGCCCCGAATGACAAAGAATTCATTGTTGAATTAAAACAGGCCCCTTAACGGATTGATTCCAAGTAAACTTTATGCGAATCCAGAAACGGATGAAGATTTCCGAGCTTACAGTGAGCAGAAGCTAAACGTCGCGGGATGGACGTGACAGTATTAATTAGTGCCTTAGGATTCCCTGATGTGCAAGATTTCCCAAAATCTACCCAGCATTTGATTGAGATTTTGCAGCGGTCCTGCGACAGGCCATTATGAAGTTCATAAAGTGTTTGATGGTTCTCGTGTTTCAGTCACTGGAGATTATGAAAAAGTCGTGGACGACCGTCGCTTCCTAGTGGTCAAACGAACCTTCACAGAAATTAAAGGCAGCTCTGCGACGACAACGAAATATGACACCATCGACAAACGAGCCAATGTTGTCGTTAAATGATTTTTACATTGATGTCATTAGTAGTGAAATTAAACAACAAATAGCAGACCAAATGAAGAACGATAGCAATAAAATATACTGGTCCGAAAAAGAGGATGCCCCCAGTGATGTTCACAGATGAAGACATTACCATTGAAAATACGGAACTCAGCGACAACAAATTTAAATGGCGTAGTAGAATATGGCCAAAACGGGATCAAACCTGACAAAACTAACTTAAAAGATTATGTGGAAGCACCGAAAGAAATCATCTTGCCGAAGCATTCCCAAAAGACCTTACCTTTAACCTTACGATGCCTAAAGATTCTTTAGATTTAAAATTACTGGGGGTTAAACCAGGCCAAGTCAACGCGCGAAACGTCATCAATGTTTCTTTACAAAACCCACAAGCGGAATCCGATACTGAGGATATGCAAGTGGCGCCAAACTCTAACTTTAGTTACCCAATTTCTTTAGGGAACGATTATGTTGTAAAAGATGAAAAGGGCACCTATCAAGTCAAAGGCGCCAATGGTGAAGAACGGTACTGAAAACCAATTGGACACATCTGTTGCTTCTCTTTCTTTTTTAGAAGTCTCATGCTGGCGAAATTTTGATTGGTTCATTTTGTGCCATTCGTCATGATGTGGTGAAGCAATGCGAAACGATTCGGCATAATCTTGTACTACGTTGGGATTATCGTACCGAAAGTTGCAGAATTACGCTACAACGAAGTCATTTATGAAGTCATGAAATTGTTAGTCAATAAAAATAAAATGGCTTCTTTTGCAACGACCTCTTGGAAAAAGTTTCCCTTTGCCTAACAAACCGCAGTGTGGAAATGACCTTGAAAATCCTATCCGATTTTTTAAAAGTCAATATACACGATGTGGCTTTTGCCCATTTGGCAACAAGGACAAGAAATCCACGCTATTCAGCAAGATTTGAAAGATTTCCTACGTTACTACCAGCAAACAGAAAATTATCTGATTGTTCTCTTAGGTAATTATTTACACAAACAGCCTGAAGCCACGATTAGTAAAGAGCAGTCTTTAAAAAATAACCAAGTTTTAGAAATCCAATTGAATACATTGGATGATTTTGGCCGTGTTCAACCGTTATAATTTTTTAACTGTTTCTACGTTGTATCAAAAAACACACTAGAAAATATGCGTTTTTCCGCCAATAATGGCAATCAATTGGTAGATATCTATGATGGCAAAGAACCAGCAATTGTCGAACCCAAGCCAGTGTATGAAGAGCTTGAAGGATCACGTAAACTTACCGGCCATTGCCTTTTCGTTAATTGGTTTAGCCATTGCGGTCGTGGTGCTGTACATTATGTGGCAAGATCAAAAAGCCGAACCGATTATTCAACAAAACACTCAGGCACCTTGGCAAAATCCGTAAGCAAACAGGCAAAACTCTTACAAGAAAGCAGTTACGTAAGTTTGAATATATCAAAGAATATAGTAAAAATAGTCGCGCGAAAATGGCCAGCCATGCATGCTCGTAGCTTGTAAGTTTAATGCTGCAGGCATTCCTGCAATTGCAGCGATGGCAGAGGTACTATATCAGCAAGACCAGCCAATTTGTTAGAACGCATTCACGGCGTACAAGATGGCGATATGATCTATTTAGATGCTGGTTCAACCACGTTTGGAACAGCTACAACATTTTCGTTTTAACATTTCGGTGGTTATGTCGGAGGTCTTTTCAGTAAATAGCAGGCGGCACCTGCTCAGTCTCTGATTTAACAGCATTTTTAGCGGTCACAAAGACTTACATGACAGGATTGTCAGCTTACTTATGATGGCCAACAGCTATCAATCACCTCGATGTCGCCGTTAAATAAACGGATAATTGAAGGGATTGAGACTGGCTTTAATGCGTTAAAAGTTAGCCTTTGGTTGAGTATTACAATATCAACAATTGAGAAAGTGTTCGTTTAGAAAAAGAAAATTATACTGTCTATTCGCCTAATTTTTCAGGACATGGCACGCTAGTTCCTGTTTTGGTTTATCAATGGGCGGGATTTTCAGTATGCATGCATTAACGGAACAATTAACAGGATTAATTGGTGGTGGATTTCTGTTCACCGATCTACCCAAACTAAACAAAATCCACGCACCTTTAACAATGACAAAGGCATTAATGGTTTATTGTTTAGCTACTATGCAGAAGCTCCGTTTATTTTCATCAATCACTTTGGCTTTAGCAGTGTAGATATTGGTCAGCGGAAAAAATTGCCTTGTTCCTAGCTAATCAAGTATATGAAAAAAAAGTGTTCAAACGTTGGGAACGTAAAATCAATTGGGAAAATCGGCAAATCGTCATCGAACTTCCTTTTTTAGTTTAATGATTCTCAAGTCAATCCTGTGTGAGTCTATGGCGAATGCATTACTTTATATTGATGCTAAACCCATTATGGCAGATGATCCCCGGAATTTCCGCAGATGTTTCAGCAAACCAGTGCTTTGGTTTATCACAAGAACGAGAGCAAAGCTTGTTAAAGTCGGGGAAAAGCTGGTGCACAATCAGCCAACCGTTGTGAAAGGATTCCTGAGTTGGATTCTTTCCAATTAAAGGCACAGACAAAGAATTAGTGGTTTTTAACTTACATTGATTGCTCAAAGAAATTGATCCAGCAGACTTACCTAAACATTTTTCACTTGCTTATGATATGAAACATCCCAAGTGTATGTAATAGAAATCATTAACGTATACGATTGTTTTTTTCTTGATTGTGAAAGAACGTGTGGAAACGATTCACACGAACTTAGTGGAAACCACACAAGAAAATTTACTGACGACATCGCATGCCTCATTATTTTTATAGCCTTTCCTTTTGGGAACAACGTTTAACAGAAAACAAAATTCCATTTAACAAAAAAGAAAAGAGCCTACATTTCAGTGATCCAGATGATACGCATATTATCCTGACAGAAGTTCCTGAAAATCCATTAAAAGAAACATCGCGGAAAGCTTTTCTGTTCATCAAACAACGTCGGATAAAACAAGCCGAATGGGGCGTGGCAGTATGGATCGTGTATCAATTTGTAAAAAAGATTGGCTATTCTGGGTTCCAAAAAATTCTAATTATCAGCCGACTTTTCAAAACGTCAATAGCGTGAATGCGCAAACCAAAGAATCAATCAACCTAGCACGACAAGTTAAAAAAACCAACGCAAAAATGATTACGTTAAGACGTGTAGTGACCATGGATGTTACGGTTGTCAATGTGGCGTTACCATCCATTCAAAGTGATTTTCACACGAATCGGCAATTGATCGCGTTTCGCATGTTGCAAGGGATTGGTGGTTCTATGTTAAATCCGGTGATTATTGGTGGACTGATTGTTTCTTATTTTAGCTGGTTTTAAGTACTGGGATAATCGGCTTTTCTGGTTCGAGGAATTAATTTGTCTTTAACTAGTCTAGGTCTACTAAAGATTTCTCTATTGTTAGGCTTGGCAGGCTCCTTAATTGGGATTGCCGGCGCTTATTCTTTCCCGCTTTATAGTATTTCAGGAATGTTGTTAGGACTTAGTGGAGCGTTGTTGCCACCAAGTAATCAATCAATTCGCTTTTTCTTAAAAGAAGAAGGTCAAAAAATCAGTCATAGCAATCTTTTAACGAAGTCTAGAAGAATCAGCAGAAGTTTCACGAAAAGAATTAATTTCGTGGACTATTTTAGGCCTGTTTCTCTTGAACTAGCAGAAGAAGAATTTAAAATCAACCGCTGAAAATATTTTAGCAGTGGACGGATTTTTGCAGAAGGAGGCACCCCGATTATTGCCATTACTTCAGACTTTAGCCAGTGACAGAGAGTTTTTATATGTTAAGACAGGCAAGATTTTAGGCTATGCATGCGCATGAAACAATTTATTCCCAAACGTATGGAGTATCAAGTTATTGCGGTGGATACCCGCGGACATGGACGTTCCACCAATACACAAAGTCAATTAACTTTTCCGAAGATTTAGCTGGTATTATCAACAAGAACACTTAACAAAAATTAATTTATTGGGCTTTAGTGACGGAGCAAATATTGCAAATTTTTGAAGTATATCAACCGTTAATCCAGGAATCAAAAAGAACGAGGAAAAGCTAGTTCGATGATGTGGGATGATCAATTTTGGATTATGTTGTTGAACCATGACTTTTATGGAAAATTTATCCAAGAAAAGCAAATTATTGAGGTAAAATTGATTTATTTACAGCAAATTATCAATTAATTCAAATGTAATCGTGGAGTATGGTGAAAATAAGGGGAAAAAAGATCAAAGTTTATCAGTTCGTTTAAAACCGAAAAGTGAACAAACGGTTATTAACGTCAAAATGCCTAATACACCCTTTGATGGAGTGTTAGCTAGTGGTATCACTTTTAAAGAAGAAACGTCGGATGAAGGCAAACGCCAAGACGATAAGAGTCAGGGGTTATCCATAAATGTGATTTTAGTCATGTCTAGTGCCTTCTATGGTGAGCCAAGCTTTTAGTGCATTGATTCCTGGGATTTTTGTGGTAGCGGTGGCTTTATTGATTAATGGGATTGGGCTTTCGTTTGCGGATTCCTTCCCACAATTAATTTATGCGGTGATTCAAGCGCCACTGCATGGACTGTTCTGGTGGTTCGGGATTCATCCAACTGTCATCAATTCCATGCTAGAATGCAGAAAACCAAAGCTTAGCGGAATTAGGAAATTAACTGCTCAAAGTGGCAACTTTGGCACGGTCCAAATGCTCGATCAATTTGCTACAATTGTACGAAATACTGGCTGACCGTAGCGTTGGCGCTAGCCACCTGGCTCTTGTTTCACTTTATTGGTGGTGTTTTAGGTACATGGGTCAGTCAATCAAAAACCTCTTTTGCCATTTTAGTTGGTTTTATTCTGGTGGATAATCTTTTACCAAAACGTTTTGGTGATAGTTTATAGTTTCCTTGGGCTAGCCTTCTACTTCCGGCCAGAGAAAAAACGAGGAAAGAATATTTTAGCCGAGGAATACGGGCAGCAAGAAGAGCAGAAGCTGGCGGGAAAAGAAAAAATTATGATAATTCATCAAAAAATTTCTAAGTCTATTGCGAAAATGGATTTTTATCAGCTATTGTCAGACTGGAAGAAAGCGCCAAACAGAACGTAAAGGAATCTTAACGGAGACATTTAGAAATTTTAATTGCTGCTGATATTATTGAATCCATTGTCAAACCAACTTTTCAAGATATTTTGAAATTGGCAACTGTTTCAACGTGTGGCCAACCAATTTGAATTTGGGAAAGAATATACGGAAAGGATGGCATTCCCAAAGCAGCCATCGTTGTTGATGCTGATTCTGGAGAAATTCTCTGGTCGCAGCAACCAGATTTAGCGTGGAATCCTGCCAGTATTGCCAAAGTGATGACCATGTACTTGGCCTTTGAAGCAATGGAGCAAGGAAAATTTACAATGGATAATTACAACTGCAGTGGAGCGCAAGCAAGTATCAAAGCAACTAGAGATTTAAAGTCATTTTAGGCGTTGGTAATTATGTGGCTGGGAATGCTTTGCTGGACTATGCCTATACGACATACGAACGCAAAAAACTTTTAGACAAAGGACCATATTAAATAAATTGGAAAAACAAGTAACGATGTTAAACAAGGCAGATTGAAAAAGGAACCACCAATCCTACCATAAATACAATTTGGAAAATAAGTAATGGACTCAATGTTCCATATACGTATTTATTATGTTAAAGAAAATCCCGTGGTTAAAAAAACTGAGACGGTAACACAACATTCTGAAGATCACTCCTATCGAGTCTTTGAAAGAAACTTTGAACTCTTTCAGTTTGAATTATCTATTAATTTCAGTTATCTTAATTATCGTTACCTATTTTGTAGGAATTAGCGGGGTTAACATTTTCGCTTATATTTATTTTTCCATACTTTATCGACGGCACACCGCCGACTTGGGCGTTATTAATATCTTCATTGGTTTACTCTATCTGCAGATAATTAGTGATCGTTCCATGAAAATCGCTTTACAACTCATCATGAAGTAAAATTGAAAATCAAGTACTGGATTATATTTTGACGCATATGACGGAAACAGCCACTATTTCTCGGACAGCAAAACACTTAGGTTATCGAGGCTTCCAAGAATTAAAATACGCAATCGTCCAATCGGTAAAATGATTGAGCGTGCGAATACTTATCATGCAAGAAATTATTTCATTCCACAAGAAGAACTTGTCCAAGTTGCACAAGCCGCTTTGGTTAAAAATCGGTGTGACTTTGTCTTAGCCAATGACTTGATGAACGTTCATGAAACAGAACACAAAGGATTATTAATTAACGAAACATGATTATTCTTTTTGGAGAAACTGCTACCGATGAAGCAACATGCAGTTATTCAATCATTCCCAGAAAAAGACCAAGTTACCTTGGCAGAAGGAGATCATCTGAAAATTGGCGATACAAACTATACAATCACAAAAGTGGGTTCTTTTGCCAATATAACTTGCAAAGTATCCACGGATGCTTACTTTTTCATATGGTTATGCGATTTCTAAACGCATTCGTGAAATTTCTAAAGAACAAAATAAAGAATGGGTTCAAGCGTTGGGAGCAGATGAAGTGATTGACTATCGGACACAAAATTTTGAAGAAGTTTTATCCGACTATGATTATGTGTTTGATACAATCATCGCAGCAGGAGAGTTTCCAGAAAGTCGTTTTGTTATCAAAAAAAGAAAGGGAACCACGAAATGTTGCCGTTGTTAACGCTGGCGATGACTGGGATTGGGTTGGCTCACTTTATTTCTATTGAAATGGTTTCTATTTGGATTGGGTTATACATTCTGTTTTATTGGCAGCAGTTTTTTAAAAAGGAGGTCCTGTTGGCATTAGCGAAGGCTGCAGGTTTGACGCTGCTTTGGCTGGCCTTTTATCTTTTACCAGTTGCTGAACAAATGAAAAATCAAGTGTTTAAAGTTACGTCCAATCCACAACAAACGACGCTGGTACTCTTATTGATGGTTACCACGCTTTTTCCTTGGTATGGGAAAATTCATTTGACTACCAAGTGGTGACTTAAATATTGGTGTCGCTGTGTTACCCAACAAGGCAACGAACAAAAAGATTTTTTCTTTGACTTAGAAGGTCAATTAGTAAAAATGGGTGATACATTATACATTCTGGAGAAATTGTTGCACAAGAACAAGGCAATGCAGCTTTGAAAATTCGTGAAATTCCTGGATAGCATTATCATTGAATTCTGAGCTAACGATTTTAAGTTCCTCAGCCAATCCCTTTTGAAACAGCACCTTCATTTGAAACAACCAACGAGTTTTGTCGACTGCTTGCCGACTTTTCACCACATGGCGTATAATTGAACACAATGAATGTAACCTTACAACGATTTATTTATAAAAACCTATTCGTTAAGACGCTTATTTATTGTTGCGAATCTTTTCTTTTTGATTGGTTTAGCGATTGATGTCTATTCGCCATCTTTCAGTATTGGCACGCCATCTTTTTTTTTTTCCTATTTTACTGCTTTCTTTGTTTTGGGCTTATCTGCTATTCCATTCAAATCGTCCTTGGAAAAAATTGTTCATATTGAAAAAGATGAACATGTTTTAGCCCTTTTAAATAATCCCCAACGCAGTTTTTTAGAAATTGAAGAATTTTTGAAGGATTTACGCTAAAAGAAGCTGCAAGATGCTTGTGCAAGCTATTCTGAAACAGAATTAAATATCCAAATTAACGAAGACACGTTTGTTACTTTGAATCGTCACTTTGTTGGTGCGAAGTTATTTGACGAAGTCATTATTGGCGTTTTTATAAATACAAGTAAGCAAACATTATAAGAAACCCAGTTAACTGTGGAAAGTGCAAAATCATTAGGGGCTAATTTTTTGATTCGTGGCATTAGAAACGTCAAAGACTACGAGTACGAGAAAGACATTGCTTTAGCGGATATTCAGAAAAATTTTGCTGAGACTAGTGCAAAATTTAGTTATTTACTTTCCTTTGTTCTGCTGTTTTTAGGGTTATTCTTCGCCTTTCATTAAAAATTGTTTAGGCTCTTTCCTATTGGCTGTGATTGGCATGTAGGCCAAGGGGATAGTTTGTTTATCCAAGCGCCTTTTCACAGAAAAAATACACTGATCGATACAGGGAAAGATTTATCAAACAGCTTAATCCGCGAGAAGCAAACAGAACGCAATGGCCGCCAATCCATTGTTCAGTTTTTAACGGCAGGAAACGATAACCAAGGAATGAGGCTGAAAAATTGGTGCTAGATCACAAAAATACATTAGGCATGTCTAGTGTTCCCAATGAAGATGAATTATTGGAACTTCAACCAGATACTGGTACATTAGAAGAGAAAGCGGCGTACTTCTTAGAAATCCCAAATTGCTCGCCTTGAACGAAATCCGAAAGTCACCAAGGCTTTTTATCATACTTTGCCAAAACATTTACGTCATCTTTTCCTTGCAACGATTATTTTATCCCTGTATATCTATGCTTATAAATGCTGGTGGCAATTGGTTTTAACGTATTGCAGAATTAGCCACCGATTTCCCTGAACGCTTACCCAAAGCTGCTGTAGACATTCCTGTTGCCAAAAGTTATCAAAAAAAGACACGGCCAATCACGCCACACTTTCTTTAAATTGCTTGTCCTTTGATTATCAAAAATTTCCGCCACTTTTTTTCGTCACATGAAGTTTTTTGCCCTTCCTGCGTGACAAGGGCAAGATATTTTAAGCTTAGCGAATAAAACAGTCACCAACTTGTCGCAAAATGAATTCATTAATGGCGAAATCACGATTGGTGGCGGCGAAACAGCGAATGCACTACAACAAATAACAAGCCAGCACTCAGCTGATATTTTCAAGAAAAAAATTACTCGTAAAGGACTATTTATTTCCATGTTTCTTTTATTTGCCATTCCGTGTTTAATCTTCGGGTCTATATTTGCGTAATTTAGCTTTTGATACGCAGGGACGTTTTGATAATTTTTACAAGCGAAAGACACCTTTTACGACGGGAATTGACGATGATTTACGGATCATTCGTTCATTAATTGAAGCAGGGGGTCATTTTAAAACAGATCAGTATGAAAACCTCTAAGCCGCCCAAGAATATTTGAATACAGCAGAAAAAGAAGAAGAACTACTTGTCTTACGGTCCTAATTTCCAAAAATTCAACGACGCATTTTCGATAAAGGATTTACTGGTGAAAACGGGCGAAAACAAAAAAGGCTAAATTTTTTGTTTGGCGATGGCATTACGCTAGAGGATCAGAAGTTGAGGCTGTATCGAATGGAGTGACGGAAGAGCTGAAGAACAACACAAATACATGGGCACATTTCGTGAACGCTGCCGTCTCTCCATGACCGTCGCTCTGCAAAGTACCAAAAACATGCAGTCGATGAATTACGAATGTTAGCTTATTTGGGATTGAAAAGGACCTTATACCATTTATAAAACTGATAGTAACAAACGATCACCGAATAATGCCTTTTATTCAAAAGCTGAAGGCACCTTAGATGTCAAAGAAGAAAAAAATAAAATTTTTCTTTAGACATGCCTGCTGTGCCTAAAAACTGTCGCTCTTGTCCATGGAGATATTTATGTAAATTCTGGAGAAATTTTGCGCAAAATTATTGAGCGGCTGCTTTGATTTAAACGCAGTGGCAACTGCTTTTCCTATCCAGATTCAAAATTATCAACGGGAGCAAGAATTAACGCGCACTCGTCAGGATACGAAGCAATGAAAAAGTGACAGATGTAGCTTTTAAATATGGTTATCAAAGTATTGAAGGATTCTCAAGAGCTTTTCGCGATTGGTCAGGACAAGCCCCTTCTGAAGTAATGAAAACACAAATCCAAAAAACGTTCCTAAATTCTCTTTCTATATTGATATTAAAGGAGGACAATCAATGGATGAACAACGAGCGGAAATGCATACATTTGATGAGTTTGCATTGTTGTTATTTTTTAATGCCAATGCAACAGGCAATAATCCCTCCAATTCACATTTACGTAGTGCGAACCGCATTCAATTAAACTGGAATGGTTATAATAAAAAACAGCAAAAGCAAGGATCGCTCATTACAATTATAGTTTAGCGTTCAAGCAATCCGAAAACGTTATAAAAAACGCTTGGTTCAACTAGCAGCCGTTTTTAGTGTTCTTAGTTTACCATATCAATCCAAAGGACCCCAAAATCATGGTTCCTGATCGCATTGGTATGAATTTATCTATTAACCTAGGACGGCCCTAGCCGCTACTGGTATTTTAACGATTGCGGTGCTGTTCTTTGCCACAGTGCCGATGTTTATAAATGGGAAGCCATTCAAAATAATAATACGCAATTTGATGGTGATTTTTTTTATGGTGTGACCACAACTAAAATTTTTTGTCGTCCTTCGTGCCCTTCCCGTGTGCCCAATAAGAACCAACAGACAAAACAGGTGGCAATGAATATCAATTATTAACCACCATCGCAACCCTTTATCCAGAAGCGAGTGTTCTAAGTTACTTAGGGACAGAAGATGTAGGCGAACAGCGACGCTTTTTTGCGCCATTAGTCAATTTACCTAGCTGTAATTTATTTTAAACAATTGCCTGATTACTTTTTTAAGAAATGATAATCCTCGTTTGGCTTCTTCGCCTTTGTCATGTTTTTATTTAATATAAACTTAGTTGGTCATGTGGCGATTTCAGCTTATGCGATTGTTGCCAATGGTCTTAAATTTTAAATGACCAAGGGTTTACTGAAATGAAAAAAATCAATGCGGATTGAACAGATGAACGCCAGTGAAGAAATTACAATTCATTCAGAAGGAAGTTGTTTCGGTGAGTGAAGAATTTGAAAAGTGTGTCGCTGACTTGAAAAAGAAATATCAAGCAATCCCTGAAGAAAAACGACAACACTTTGCAGAACGTATGCAACAAAAAAATTGAATTAATTAAAGGAGAGTCCAGCAGTTTTAGAAAGCGAAATCTTACATAAAGATTCGCAATATTTCTTTGCTTTTTATAATAATGAACTTGAAACTCAGATTACCTATCAACATCCACAATTAGGCTTAGGCAAACATTTGATTACCTAATAATGACAAAGCAAGACAATTTGCAACATGTTTTACCCTCTTCCTTTTTGTCTCTGACTAAAACAACGTTTAGCCCCTTCTTAACTGAAACGAACACCAG
>JRL_7E_S5_L005_R1_clean.fastq.samout
GCAAACAAAGTGCCTACTACAGTCGCAGAAATGCTCGAAGTGGATGGTGTGGATTACTATTTTGAAACAAAAGCAAGTTTTCAAACCTTGATTGAAACCAATCAGTTAGTGGAGTATCCTAGCGACACAACAAGCATTTGCGGAAGACATTAACAACCTTGGCAACACATGGTAATTTCGCTGCAGGGATTCAGACATCATTAGCTTTAATTTGTGGTGAAACAAAGAATGTGGAGATAAGGGACAAAGCGAGTCAGTCAATCGCCAAAATGAAAACATCTCAAAAGAAGAATTTGTTGCTGAAACACACCGTTAGTTGTATGTTGCAAATTCAAACGAATGTCACAAAAGAATTACAAGCTGAATCGTTTATTAAATAGGCAACATACCTGCATTTGAAGTACAAGCAGCATCACATACTTTAGCTCCTTACTTATATCTAAATGCTAACTAGCGAAACCACGTACCACATTTGTGGGTCTGCTTGAATAAACAGCAGGACATCGTTGCAGGCGTGATGCTTGGTGTACAGGCGCCCGATTATGGACGCCTCCGACAATGGATTGTAATAACCACTTGAAAGATAAAGAAAACCAAAATATAAATTTTCAGCATTAGAAAAAGAGGAATTCGGCGGCCATTTTAAAGAATGAAGAAGAAGTAACTCGCACGATTAACATGATTGAAATTGGTAATATCGAATATGCTCAGGAAATGATGGTTAAGTTTCAATTGGCTGGCAAATACTGTGAACTGCATACGACCCAGAAATTATTAAAAACCGTCTTTATCGTTATCGGAAGTGCCATTGTCTTTAATCCCGGTGCTTTCTTCCAGTTCGTCGGTTATTTAATTGCTGGTTATTTTTTCATTATTTTACAAATCGTCCAAGTGATTATCCCTATTCTACCTGGAGGAATCTCTTCTGTTGCAGGAATGTTGATGTTTGGCAATTTGAAAGGAACGCAGTGCGCTTTTACAAGAGCTCCAAGTCGCTGCCGCCCAAAAATCCTTAGTGGTCTTACAATGAAAGAAGTCCTACAGCGCATAAATTCGGGTATGGCAGCCTTATTTATCCATTTTTTGTAGGAATTACTTCGGGGATGCCTGTTTTAACTTGCTATTTTATTCGTCGTCGTGTCGTTGACATGATTCAAATTCAACTTTGTTAAAAGATGATGATTATGTGGCAAAATTAGCACGAAGAACTAGCAGGCTTTAAAGTCCAACGTTATTTCAATGAAGTTCCACAAAATTACAACTTTTCTCGTTGAATTTTCCTTAGCGAACCATCAGTTATCTTTGCGAATTTTACCCATCAAAAAGATTATCTTACTTAGTGATTGATTTATTATCTGTGGAGGTCTGTGAATCCAAAATTATCATTTAAATTAGCGATTGGGCCAACTGTCAAAAAAATCACCAATCTGTGTGATTCTTTTTAAGCAAGCAGTCACTTTGAAACCCTTATTTCAAATTGAACAATATCAATTATTATTAAATTATTTAAAGGAAAATCGTATTGAAGAACAATTGTATTTTTAACGAAAATATTAGCTAAACGAGGCTTGATTTTACAAGTGCTCTATTCAGTTGCGTTTCTTTTTAGCGATCTTTTTACATGGATTTGTTCTTGTATTATACGTGGGTCTTTTTCTCGGCGTCAATGATTCCGTCAGATATTCTTCCTGGGATTGCTTAAAAAGCTGGGTCAAAAATCTTTGGAAAAACAAGCAGTAATTTTCCATTTTGAAGAAACGGAATGAACCAGTCGCGGAAACTTTTTATGCTCCGTTAGTGAACAATAATCGATTTAGGCATAGATCATCCTTTACATTTGCCCAAAGAAGTATTGTCAGCATATTACAAGCATTTCCGACCAGTAACTGAACAACAAGAGCCGCAAGTGGAATAGCGCATGTCTTAAAAGGAATTCCCAGTGATTTGCTCTTAATGCATTTGGACTTAAGAGGTATTGCAATTTCAACAGGCT--ACGGATGATTACGCTAAAATAATTTATTATCTGTGATTGATATCTTCAACAGTGGAGGCGTTCCATTATTTATTGTTGCTGGTAATCGGTTTGTTGCAATGGACAAACAACTGGGGCAACGATTGATTCCGAAGCATCCGTTTATTGGCCCTTAGTTGTTGCACTCTATCGTTAAATCAGCAACGAAGGAATTTGCAATGTTAGCGGCAATTAACGGAAAAACAGTTGGCTTTATTGGTTGTCGGATTCAAGGAACGGATGCACACATTACGAAGGAATTAAGTTTGCTACCTAAAGGTATCCATTGTGTGCAAAAAGAAATCCTCCAAGTAGGGAAAGTATATATTTTTGGAAGTGGACATGTCGCACATACAACGAAATTTTCAAAGCCATCTCTAAAGAAGTTCAAGAATACGGTTGTAATCAGGCTGCACATCTATCTTCAGGCGAAAAACTGCGTGTCTCGGAAGATATTTTAGTACGGATTTTTAGTGAAAGTTACGTACGGACAGCTATGCGAACCAGTGATAAAGGACCACGAAATGTGGCACAACAATTAAGGCATTAGTGAAGAAGATATTCAGCATTTTTATCAAATGAAATCATGATCTAGCTTTGAATCTTTAGCTTTTGAAAAGGACGAAGAACAGCGTGCTAATCAGCGATTTGATTTTTCTAAAAAAGGTGTCCTTTGTTTCCACCAAAGAATCTCTGGGACGTTATGCAATCAAAAATAAACCCATGCAACAAGTTCAAGTGATGGCGACACCTTTTCAAGTGAATTCCATGGTGTCCGCTATCCAATGGCTGGAATTGGCTATGTGGCTTATCCAGAATATCGTGGTGAAGGCGGCATCTCTGCTATCTTTCTTACTTGCTATGAACAAACATGTATACAATTAAAACGGAAGATTGGCCACGTGTTAAACGAGTTCCGGGTACCATTAAACGAGTTTCTTGGGCTGACGGTAAAGAGGTCATTAAAGACGTATACCTTGAAAAACCAAATAATCGTTATTTATCGTATAGCTGCCCATTGAATTTACCTTGGCGAACCAAACAATCACAGATGGACAGATATTGATGCCTTTTAGAAGAAGCCCAAGCGTGAAACAGATTCTAAAGGAAAATTGTCTTAAAGTTGAACAATCGGTAATTATTGATTTTTTGGTCATTGTTGAAGAAATTGAAAAAGTAGACCTGTTACATCTCGTACCAAAGCACCGTTGATTATTGAAAAAAATATCACGGACCGTATTTTACAGTTCGATCAAATAGATAATGGCATGAACAGCATCTCTGAAATCAATCCGCAATGTGAAATTTACTAAAAATAACTTACAAGGCCAACGCATTGGGTTGCTAATTTAAGTTTGCATTGGAAGAATTTGCGAAACGTTATGATTTACCATTTAAAACACTGGAGGAACTAATTGCGTATAATCAACAATAAAAAGGTTCGTGCCAAGTATGGGCAAGATTTATTAGAAGCAGATGTTAAAAAGAAACAACCAGATAAAGAATCTCCTTTGGCGAAAAACAGTGAAGGACAACCTTATGGGCTGACTTTTACACAAACTGCCAATAAAGAGCAAACGTTATTTGAGCAAGCTTACAGCTTTAGTTATTATTATGATTTTGATTGAATTAGGCGGCTTAGGTTAATGAAATATATTATGAAGTTTGCGGCCATTATTCAATTACTTGGATGCCAACATTTGGGTGGAAAAAAGGGATGTTTTTTAGTCTCTTCCATGCATTAAAGGCTATAAAAATAAAATTACACGCCTTGCTTTAACGGTGACCGCCACCTTTTTAGTCTTAGGGACCGTTATTTTTTACATTTCAGAATATCGCCATTTTCCAGCAGCGTCTTGTCAACAGTTGGTTCTTGTCGGTTACACCAAGAACGGCTGGCTTTTATTCAGTTGTTATTGAAAATGAGTAACTTCGGTTATTCTCTCGTTTACAGAAACATTACCTTTAAAAAACGGGATTGAGTATTTGTTTTTGAAGTGATTGGGAAATTTAGCAGCTGAACAAAAAATCGGATTTCAGCCCCTAATGACAAAGAATTCATTGTTGAATTAAAACAGGCCCCTCAACGGATTGATTCCAAGTAAACTTTATGCGAATCCAGAAACAGATGAAGAT-TCCGAGCTTACAGTGAGCAGAAGCTAAACGTCGCGGGATGGACGTGACAGTATTAATTAGTGCCTTAGGATTCCCTGATGTGCAAGATTTCCCCAAATCTACCCAGCATTTGATTGATATTTTGCAGCGGTCCTGCGACAGGCCATTATGAAGTTCATAAAGTGTTTGATGGTTCTCGTGTTTCAGTCACTGGAGATTATGAAAAAGTCGTTGACGACCGTCGCTTCCTAGTGGTCAAACGAACCTTCACAGAAATTAAAGGCAGCTCTGCGACGACAACGAAATATGACACCATCGACAAACGAGCCAATGTTGTCGTTAAATGATTTTTACATTGATGTCATTAGTAGTGAAATTAAACAACAAATAGCAGACCAAATGAAGAACGATAGCAATAAAATATACTGGTCCGAAAAAGAGGATGCCCCCAGTGATGTTCACAGATGAAGACATTACCATTGAAAATACGGAACTCAGCGACAACAAATTTAAATGGCGTAGTAGAATATGGCCAAAACGGGATCAAACCTGACAAAACTAACTTAAAAGATTATGTGGAAGCACCGAAAGAAATCATCTTGCCGAAGCATTCCCAAAAGACCTTACCTTTAACCTCACAATGCCTAAAGATTCTTTAGATTTAAAATTACTGGGGGTTAAACCAGGCCAAGTCAACGCGCGAAACGTCATCAATGTTTCTTTACAAAACCCACAAGCGGAATCCGATACTGAGGATATGCAAGTGGCGCCAAACTCTAACTTTAGTTACCCAATTTCTTTAGGGAACGATTATGTTGTAAAAGATGAAAAGGGCACCTATCAAGTCAAAGGCGCCAATGGTGAAGAACGGTACTGAAAACCAATTGGACACATCTGTTGCTTCTCTTTCTTTTTTAGAAGTCTCATGCTGGCGAAATTTTGATTGGTTCATTTTGTGCCATTCGTCATGATGTGGTGAAGCAATGTGAAACGATTCGGCATAATCTTGTACTACGTTGGGATTATCGTACCGAAAGTTGCAGAATTACGCTACAACGAAGTCATTTATGAAGTCATGAAATTGTTAGTCAATAAAAATAAAATGGCTTCTTTTGCAACGACCTCTTGGAAAAAGTTTCCCTTTGCCTAACAAACCGCAGTGTGGAAATGACCTTGAAAATCCTATCCGATTTTTTAAAAGTCAACATACACGATGTGGCTTTTGCCTATTTGGCAACAAGGACAAGAAATCCACGCTATTCAGCAAGATTTGAAAGATTTCCTACGTTACTACCAGCAAACAGAAAATTACCTGATTGTTCTCTTAGGTAATTATTTACACAAACAGCCTGAAGCCACGATTAGTAAAGAGCAGTCTTTAAAAAATAACCAGGTTTTAGAAATCCAATTGAATACATTGGATGATTTTGGCCGTGTTCAACCGTTATAATTTTTTAACTGTTTCTACATTGTATCAAAAAACACACTAGAAAATATGCGTTTTTCCGCCAATAATTGCAATCAATTGGTAGATATCTATGATGGCAAAGAACCAGCAATTGTCTAACCCAAGCCAGTGTATGAAGAGCTTGAAGGATCACGTAAACTTACCGGCCATTGCCTTTTCGTTAATTGGTTTAGCCATTGCGGTCGTAGTGCTGTATATTATGTGGCAAGATCAAAAAGCCGAACCGATTATTCAACAAAACACTCAGGCACCTTGGCAAGATCCGTAAGCAAACAGGCAAAACTCTTACAAGAAAGCAGTTGCGTAAGTTTGAATACATCAAAGAATATAGTAAAAATAGTCGCGCGAAAATGGCCTGCCATGCACGCTCATAGCTTGTAAGTTTAATGCTGCAGGCATTCCTGCAATTGCAGCGATGGCAGAGGTACTATATCAGCAAGACCAGCCAATTTGTTAGAACGCATTCATGGCGTACAAGATGACGATATGATCTATTTAGATGCTGGTTCAACCACGCTTGGAACAGCTACAACATTTTCGTTTTAACATTTCGGTGGTTATGTCGGCGGTCTTTTCAGTAAATAGCAGGCGGCACCTGCTCAGTCTCTGATTTAACAGCATTTTTAGCGGTCACAAAGACTTACATGACAGGATTGTCAGCTTACTTATGATGGCCAACAGCTATCAATCACCTCGATGTCGCCGTTAAATAAACGGATAATTGAAGGGATTGAGACTGGCTTTAATGCGTTAAAAGTTAGCCTTTGGTTGAGTATTACAATATCAACAATTGAGAAAGTGTTCGTTTAGAAAAAGAAAATTATACTGTCTATTCGCCTAATTTTTCAGGACATGGCACGCTAGTTCCTGTTTTGGTTTATCAATGGGCGGGATTTTCAGTATGCATGCATTAACGGAACAATTAACAGGATTAATTGGTGGTGGATTTCTGTTCACCGATCTACCCAAACTAAACAAAATCCACGCACCTTTAACAATGACAAAGGCATTAATGGTTTATTGTTTAGCTACTATGCAGAAGCTCCGTTTATTTTCATCAATCACTTTGGCTTTAGCAGTGTAGATATTGGTCAGCGGAAAAAATTGCCTTGTTCCTAGCTAATCAAGTATATGAAAAAAAAGTGTTTAAACGTTGGGAACGTAAAATCAATTGGGAAAATCGGCAAATCGTCATCGAACTTCCTTTTTTAGTTTAATGATTCTCAAGTCAATCCTGTGTGAGTCTATGGCGAATGCATTACTTTATATTGATGCTAAGCCTATTATGGCAGATGATCCCCGGAATTTCCGCAGTTGTTTCAGCAAACCAGTGCCTTGGTTTATCACAAGAACGAGAGCAGAGCTTGTTAAAGTCGGGGAAAAGCTGGTGCACAATCAGCCAACCGTTGTGAAAGGGTTCCTGAGTTGGATTCTTTTCAATTAAAGGCACAGACAAAGAATTAGTGGTTTTTAACTTACATTGATTGCTCAAAGAAATTGATCCTGCAGACTTACCTAAACATTTTTCACTTGCTTATGATATGAAACATCTCAAGTGTATGTAATAGAAATCATTAACGTATACGATTGTTTTTTTCTTGATTGTGAAAGAACGTGTGGAAACGATTCACACGAACTTAGTGGAAACCACACAAGAAAATTTACTGACGACATCGCATGCCTCATTATTTTTATAGCCTTTCCTTTTGGGAACAACGTTTAACAGAAAACAAAATTCCATTTAACAAAAAAGAAAAGAGCCTACATTTCAGTGATCCAGATGATACGCATATTATCCTGACAGAAGTTCCTGAAAATCCATTAAAAGAAACATCGCGGAAAGCTTTTCTGTTCATCAAACAACGTCGGATAAAACAAGCCGAATGGGGCGTGGCAGTATGGATCGTGTATCAATTTGTAAAAAAGATTGGCTATTCTGGGTTCCAAAAAATTCTAATTATCAGCCGACTTTTCAAAACGTCAATAGCGTGAATGCGCAAACCAAAGAATCAATCAACCTAGCACGACAAGTTAAAAAAACCAACGCAAAAATGATTACGTTAAGACGTGTAGTGACCATGGATGTTACGGTTGTCAATGTGGCGTTACCATCCATTCAAAGTGATTTTCACACGAATCGGCAATTGATCGCGTTTCGCATGTTGCAAGGGATTGGTGGTTCTATGTTAAATCCGGTGATTATTGGCGGACTAATTGTTTCTTATTTTAGCTGGTTTTAAGTACTGGGATAATCGGCTTTTCTGGTTCGAGGAATTAATTTGTCTTTAACTAGTCTAGGTCTACTAAAGATTTCTCTATTGTTAGGCTTGGCAGGCTCCTTAATTGGGATCGACGGCGCTTTTTCTTTCCCGCTTTATAGTATTTCAGGAATGTTGTTAGGACTTAGTGGGGCGTTGTTGCCACCAAGTAATCAATCAATTCGCTTTTTCTTGAAAGAAGAAGGTCAAAAAATTAGTCACAGCAATCTTTTAACGAAGTCTAGAAGAATCAGCAGAAGTTTCACGAAAAGAATTAATTTCGTGGACTATTTTAGGCCTGTTTCTCTTGAACTAGCAGAAGAAGAATTTAAAATCAACCGCTGAAAATATTTTAGCAGTGGACGGATTTTTGCAGAAGGAGGCACCCCGATTATTGCCATTACTTCAGACTTTAGCCAGTGACAGAGAGTTTTTATATGTTAAGACAGGCAAGATTTTAGGCTATGCATGCGCATGAAACAATTTATTCCCAAACGTATGGAGTATCAAGTTATTGCGGTGGATACCCGCGGACATGGACGTTCCACCAATACACAAAGTCAATTAACTTTTCCGAAGATTTAGCTGGTATTATCAACAAGAACACTTAACAAAAATTAATTTATTGGGCTTTAGTGACGGAGCAAATATTGCAAATTTTTGAAATATATCAACCGTTAATCCAGGAATAAAAAAGAACGAGGAAAAGCTAGTTAGATGATGTGGGATGATCAATTTTGGATTATGTTGTTGAACCATGACTTTTATGGAAAATTTATCCAAGAAAAGCAAATTATTGAGGTAAAATTGATTTATTTACAGCAAATTATCAATTAATTCAAATGTAATCGTGGAGTATGGTGAAAATAAGGGGAAAAAAGATCAAAGTTTATCAGTTCGTTTAAAACCGAAAAGTGAACAAACGGTTATTAACGTCAAAATGCCTAATACACCCTTTGATGGAGTGTTAGCTAGTGGTATCACTTTTAAAGAAGAAACGTCGGATGAAGGCAAACGCCAAGACGATAAGAGTCAGGGGTTATCCATAAATGTGATTTTAGTCATGTCTAGTGCCTTCTATGGTGAGCCAAGCTTTTAGTGCATTGATTCCTGGGATTTTTGTGGTAGCGGTGGCTTTATTGATTAATGGTATTTGGCTTTCGTTTGCGGATTCCTTCCCGCAATTAATTTATGCGGTGATTCAAGCGCCACTGCATGGACTGTTCTGGTGGTTCGGGATTCATCCAACTGTCATCAATTCCATGCTAGAATGCAGAAAACCAAAGCTTAGCGGAATTAGGAAATTAACTGCTCAAAGTGGCAACTTTGGCACGGTCCAAATGCTCGATCAATTTGCCACAATTGTACGAAATACTGGCTGACCGTAGCGTTGGCGCTAGCCACCTGGCTCTTGTTTCACTTT-TTGGTTGT-TTTTAGGTACATGGGTCAGTCAATCAAAAACCTCTTTTGCCATTTTAGTTGGTTTTATTCTGGTGGATAATCTTTTACCAAAACGTTTTGGTGATTGTTTATAGTTTCCTTGGGCTAGCCTTCTACTTCCGGCCAGAGAAAAAACTAGGAAAGAACATTTTAGCCGAGGAATACGGGCAGCAGGAAGAGCAGAAGCTGGCGGGAAAAGAAAAAATTATGATAATTCATCAAAAAATTTCTAAGTCTATTGCGAAAATGGATTTTTATCAGCTATTGTCAGACTGGAAGAAAGCGCCAAACAGAACGTAAAGGAATCTTAACGGAGACATTTAGAAATTTTAATTGCTGCTGATATTATTGAATCCATTGTCAAACCAACTTTTCAAGATATTTTGAAATTGGCAACTGTTTCAACGTGGGGCCAACCAATTTGAATTTGGGAAAGAATATACGGAAAGGATGGCATTCCCAAAGCAGCCATCGTTGTTGATGCTGATTCTGGAGAAATTCTCTGGTCGCAGCAACCAGATTTAGCGTGGAATCCTGCCAGTATTGCCAAAGTGATGACCATGTACTTGGCCTTTGAAGCAATGGAGCAAGGAAAATTTACAATGGATAATTACAACTGCAGTGGGGCGCAAGCAAGTATCAAAGCAACTAGAGATTTAAAGTCATTTTAGGCGTTGGTAATTATGTGGCTGGGAATGCTTTGCTGGACTATGCCTATACGACATACGAACGCAAAAAACTTTTAGACAAAGGACCATATTAAATAAATTGGAAAAACAAGTAACGATGTTAAGCAAGGCAGATTGAAAAAGGAACCACTAATCCTACCATAAATACAATTTGGAAAATAAGTAATGGACTCAATGTTCTGTATACGTATTTATTATGTTAAAGAAAATCCCGTGGTAAAAAAAACTGAGACGGTAACACAACATTCTGAAGATCACTCCTATCGAGTCTTTGAAAGAAATTTTGAACTCTTTCAGTTTGAATTATCTATTAATTTCAGTTATCTTAATTATCGTTACCTATTTTGTAGGAATTAGCGGGGTTAACATTTTCGCTTATATTTATTTTTCCATACTTTATCGACGGCACACCGCCGACTTGGGCGTTATTAATATCTTCATTGGTTTACTCTATCTGCAGATAATTAGTGATCGTTCCATGAAAATTGCTTTACAACTCATCATGAAGTAAAATTGAAAATCAAGTACTGGATTATATTTTGACGCATATGACGGAAACAGCCACTATTTCTCGAACGGCAAAACACTTAGGTTATCGAGGCTTCCAAGAATTAAAATACGCAATCGTCCAATCGGTAAAATGATTGAGCGTGCGAATACTTATCATGCAAGAAATTATTTCATTCCACAAGAAGAACTTGTCCAAGTTGCACAAGCCGCTTTGGTTAAAAATCGGTGTGACTTTGTCTTAGCCAATGACTTGATGAACGTTCATGAAACATAACACGAAGGATTATTAATTAACGAAACATGATTATTCTTTTTGGAGAAACTGCTACCGATGAAGCAACATGCAGTTATTCAATCATTCCCAGAAAAAGACCAAGTTACCTTGGCAGAAGGAGATCATCTGAAAATTGGCGATACAAACTATACAATCACAAAAGTGGGTTCTTTTGCCAATATAACTTGCAAAGTATCCACGGATGCTTACTTTTTCATATGGTTATGCGATTTCTAAACGCATTCGTGAAATTTCTAAAGAACAAAATAAAGAATGGGTTCAAGCGTTGGGAGCAGATGAAGTGATTGACTATCGGACACAAAATTTTGAAGAAGTTTTATCCGACTACGATTATGTGTTTGATACAATCATCGCAGCAGGAGAGTTTCCAGAAAGTCGTTTTGTTATCAAAAAAAGAAAGGGAACCACGAAATATTGCCGTTGTTAACGCTGGCGATGACTGGCATTGGGTTGGCTCACTTTATTTCTATTGAAATGGTTTCTATTTGGATTGGGTTATACATTCTGTTTTATTGGCAGCAGTTTTTTAAAAAGGAGGTCCTGTGGGCATTAGCGAAGGCTGCAGGTCTGACGCTGCTTTGGCTGGCCTTTTATCTTTTACCAGTTGCTGAACAAATGAAAAATCAAGTGTTTAAAGTTACATCCAATCCACGACAAACGACGCTGGTACTCTTATTGATGGTTACCACGCTTTTTCCTTGGTATGGGAAAATTCATTTGACTACCAAGTGGTGACTTAAATATTGGTGTCGCTGTGTTACCCAACAAGGCAATGAACAAAAAGATTTTTTCTTTGACTTAGAAGGTCAATTAGTAAAAATGGGTGATACATTATACATTCTGGAGAAATTGTTGCACAAGAACAAGGCAATGCAGCTTTGAAAATTCGTGAAATTCCTGGATAGCATTATCATTGAATTCTGAACTAACCATTTTAAGTTCCTCAGCCAATCCCTT--GAAAAAGCGCCTTCATTTGAAACAACAAACGAGTTTTGTCAACTGCTTGCCGACTTTTCACCACATGGCGTATAATTGAACACAATGAATGTAACCTTACAACGATTTATTTATAAAAACCTATTCGTTAAGACGCTTATTTATTGTTGCGAATCTTTTCTTTTTGATTGGTTTAGCGATTGATGTATATTCGCCATCTTTCAGTATTGGCACGCCATCTTTTTTTTTTTCCTGTTTTACTGCTTTCTTTGTTTTGGGATTATCTGCTATTCCATTCAAATCGTCCTTGGAAAAAATTGTTCATATTGAAAAAGATGAACATGTGTTAGCCCTTTTAAATAATCCCCAACGCAGTTTTTTAGAAATTGAAGAATTTTTGAAGGATTTACGCTAAAAGAAGCTGCAAGATGCTTGTGCAAGCTATTCTGAAACAGAATTAAATATCCAAATTAACGAAGACACGTTTGTTACTTTGAATCGTCACTTTGTTGGTGCGAAGTTATTTGACGAAGTCATTATTGGCGTTTTTATAAATACAAGTAAGCAAACATTATAAGAAACCCAGTTAACTGTGGAAAGTGCAAAATCATTAGGGGCTAATTTTTTGATTCGTGGCATTAGAAACGTCAAAGACTACGAGTACGAGAAAGACATTGCTTTAGCGGATATTCAGAAAAATTTTGCTGAGACTAGTGCAAAATTTAGTTACTTACTTTCTTTTGTTCTGCTGTTTTTAGGGTTATTCTTCGCCTTTCATTAAAAATTGTTTAGGCTCTTTCCTATTGGCTGTGATTGGCATGTAGGCCAAGGGGATAGTTTGTTTATCCAAGCGCCTTTTCACAGAAAAAATACATTGATCGATACAGGTAAAGATTTATCAAACAGCTTAATCCGCGAGAAGCAAACATAACGCAATGGCCGCCAATCCATTGTTCAGTTTTTAACGACAGGAAACGATACCCAAGGAATGAGGCTGAAAAATTGGTGCTAGATCACAAAAATACATTAGGCATGTCTAGTGTTCCCAATGAAGATGAATTATTGGAACTTCAACCAGATACTGGTACATTAGAATAGAAAGCGGCGTACTTCTTAGAAATCCCAAATTGCTCGCCTTGAACGAAATCCGAAAGTCACCAAGGCTTTTTATCATACTTTGCCAAAACATTTACGTCATCTTTTCCTTGCAACGATTATTTTATCCCTGTATATCTATGCTTACAAATGCTGGTGGTAATTGGTTTTAACGTATTGCAGAATTAGCCATCGATTTTCCTGAACGCTTACCCAAAGCTGCTGTAGACATTCCTGTTGCCAAAAGTTATCAAAAAAAGACACGGCCAATCACTCCACGCTTTCTTTAAATTGCTTGTCCTTTGATTATCAAAAATTTCCGCCACTTTTTTTCGTCACATGAAGTTTTTTGCCCTTCCTGCGTGACAAGGGCAAGATATTTTAAGCTTAGCTAATAAAACAGTCACCAACTTGTCGCAAAATGAATTCATTAATGGCGAAATCACGATTGGTGGTGGCGAAACAGCGAATGCACTACAACAAATAACAAGCCAGCACTCAGCTGATATTTTCAAGAAAAAAATTACTCGTAAAGGACTATTTATTTCCATGTTTCTTTTATTTGCCATTCCGTGTTTAATCTTCGGGTCTATATTTGCGTAATTTAGCTTTTGATACGCAGGGACGTTTTGATAATTTTTACAAGCGAAAGACACCTTTTACGACGGGAATTGACGATGATTTACGGATCATTCGTTCATTAATTGAAGCAGGGGGTCATTTTAAAACAGATCAGTATGAAAACCTCTAAGCCGCCCAAGAATATTTGAATACAGCAGAAAAAGAAGAAGAACTACTTGTCTTACGGTTCTAATTTCCAAAAATTCAACGACGCATTTTCGATAAAGGATTTACTGGTGAAAACGGGCGGAAACAAAAAAGGCTAAATTTTTTGTTTGGCGATGGCATTACGCTAGAGGATCAGAAGTTGAGGCTGTATCGAATGGAGTGACGGAAGAGCTGAAGAACAACACAAATACATGGGCACATTTCGTGAACGCTGCCGTCTCTCCATGACCGTCGCTCTGCAAAGTACCAAAAACATGCAGTCGATGAATTACGAATGTTAGCTTATTTGGGATTGAAAAGGCCCTTATACCATTTATAAAACTGATAGTAACAAACGATCACCGAATAATGCCTTTTATTCAAAAGCTGAAGGCACCTTAAATGTCAAAGAAGAAAAAAATAAAATTTTTCTTTAGACATGCCTGCTGTTCCTAAAAACTGTCGCTCTTGTCCATGGAGATATTTATGTAAATTCTGGAGAAATTTTGCGCAAAATTATTGAGCGGCTGCTTTGATTTAAACGCAGTGGCAACAGCTTTTCCTATCCAGATTCAAAATTATCAACGGGAGCAAGAATTAACGCGCACTCGTCAGTATACGAAGCAATGAAAAAGTGACAGATGTAGCTTTTAAATATGGTTATCAAAGTATTGAAGGATTCTCAAGAGCCTTTCGCGATTGGTCAGGACAAGCCCCTTCTGAAGTAATGAAAACACAAATCCAAAAAACGTCCCTAAATTCTCTTTCTATATTGATATTAAAGGAGGACAATCAATGGATGAACAACGAGCGGAAATGCATACATTTGATGAGTTTGCATTGTTGTTATTTTTTAATGCCAATGCAACATGCAATAATCCCTCCAATTCACATTTACGTAGTGCGAACCGCATTCAATTAAACTGGAATGGCTACAATAAAAAACAGCGAAAGCAAGGATCGCTAATTACAATTATAGTTTAGCGTTCAAGCAATCCGGAAACGTTATAAAAAACGCTTGGTTCAACTAGCAGCCGTTTTTAGTGTTCTTAGTTTACCATATCAATCCAAAGGACCCCAAAATCATGGTTCCTGATCGCATTGGTATGAATTTATCCATTAACCTAGGACGGCCCTAGCCGCTACTGGCATTTTAACGATTGCGGTGCTGTTCTTTGCCACAGTGCCGATGTTTATAAATGGGAAGCCATTCAAAATAATAATACGCAATTTGATGGTGATTTTTTTTATGGTGTGACCACAACTAAAATTTTTTGTCGTCCTTCGTGCCCTTCCCGTGTGCCCAACAAGAACCAACAGACAAAACAGGTGGCAATGAATATCAATTATTAACCACCATCGCAACCCTTTATCCAGAAGCGAGTGTTCTAAGTTACTTAGGGACAGAAGGTGTAGGCGAACAGCGACGCTTTTTTGCGCCATTAGTCAATTTACCTAGCTGTAATTTATTTTAAACAATTGCCTGATTACTTTTTTAAGAAATGATAATCCTCGTTTGGCTTCTTCGCCTTTGTCATGTTTTTATTTAATATAAACTTAGTTGGTCATGTGGCGATTTCAGCTTATGCGATTGTTGCCAACGGTCTTAAATTTTAAATTACCAAGGGTTTACTGAAATGAAAAAAATCAATGCGGATTGAACAGATGAATGCCAGTGAAGAAATTACGATTCATTCAGAAGGAAGTTGTTTCGGTGAGTGAAGAATTTGAAAAGTGTGTCGCTGACTTGAAAAAGAAATATCAAGCAATCCCTGAAGAAAAACGACAACACTTTGCAGAACGTATGCAACAAAAAAATTGAATTAATTAAAGGAGAGTCCAGCAGTTTTAGAAAGCGAAATCTTACATAAAGATTCGCAATATTTCTTTGCTTTTTATAATAATGAACTTGAAACCCAGATTACCTATCAACATCCACAATTAGGCTTAGGCAAACATTTGATTACCTAATAATGACAAAGCAAGACAATTTGCAACACGTTTTACCCTCTTCCTTTTTGTCTCTGACCAAAACAACGTTTAGCCCCTTCTTAACTGAAGCGAACACCAG
>JRL_54D_S17_L006_R1_clean.fastq.samout
GCAAACAAAGTGCCTACTACAGTCGCAGAAATGCTCGAAGTGGATGGCGTGGATTACTATTTTGAAACAAAAGCAAGTTTTCAAGCCTTGATTGAAACCAATCAGTTAGTGGAGTATCCTAGCGACACAACAAGCATTTGCGGAAGACATTAACAACCTTGGCAACACATGGTAATTTCGCTGCAGGGATTCAGACATCATTAGCTTTAATTTGTGGTGAAACAAAGAATGTGGAGATAAGGGACAAAGCGAGTCAGTCAATCGCCAAAATGAAAACATCTCAAAAGAAGAATTTGTTGCTGAAACACACCGTTAGTTGTATGTTGCAAATTCAAACGAATGTCACAAAAGAATTACAAGCTGAATCGTTTATTAAATAGGCAACATACCTGCATTTGAAGTACAAGCAGCATCACATACTTTAGCTCCTTACTTATATCTAAATGCTAACTAGCGAAACCACGTACCACATTGGTGGGTCTGCTTGAATAAACAGCAGGACATCGTTGCAGGCGTGATGCTTGGTGTACAGGCGCCCGATTATGGACGCATCCGACAATGGATTGTAAGAACCACTTGAAAGATAAAGAAAACCAAAATATAAATTTTCAGCATTAGAAAAAGAGGAATTCGGCAGCCATTTTAAAGAATGAAGAAGAAGTAACTCGCACGATTAACATGATTGAAATTGGTAATATCGAAGATGCTCAGGAAATGATGGTTAAGTTTCAATTGGCTGGCAAATACTGTGAACTGCATACGACCCAGAAATTATTAAAAACCGTCTTTATCGTTATCGGAAGTGCCATTGTCTTTAATCCCGGTGCTTTCTTCCAGTTCGTCGGTTATTTAATTGCTGGTTATTTTTTCATTCTTTTACAAATCGTCCAAGTGATTATCCCTATTCTACCTGGAGGAATCTCTTCTGTTGCAGGAATGTTGATGTTTGGCAATTTGAAAGGAACGCAGTGCGCTTTTACAAGAGCTCCAAGTTGCTGCCGCCCAAAAATCCTTAGTGGTCTTACAATGAAAGAAGTCCTACAGCGCATAAATTCGGGTATGGCAGTCTTATTTATCCATTTTTTGTAGGAATTACTTCAGGGATGCCTGTTTTAACTTGCTATTTTATTCGTCGTCGTGTCGTTGACATGATTCAAATTCAACTTTGTTAAAAGATGATGATTATGTGGCAAAATTAGCACGAAGAACTAGCAGGCTTTAAAGTCCAACGTTATTTCAATGAAGTTCCACAAAATTACAACTTTTCTCGTTGAATTTTCCTTAGCGAACCATCAGTTATCTTTGCGAATTTTACCCATCAAAAAGATTATCTTACTTAGTGATTGATTTATTATCTGTGGAGGTCTGTGAATCCAAAATTATCATTTAAATTAGCGATTGGGCCAACTGTCAAAAAAATCACCAATCTGTGTGATTCTTTTTAAGCAAGCAGTCACTTTGAAACCCTTATTTCAAATTGAACAATATCAATTATTATTAAATTATTTAAAGGAAAATCGTATTGAAGAACAATTGTATTTTTAACGAAAATATTAGCTAAACGAGGCTTGATTTTACAAGTGCTCTATTCGGTTGCGTTTTTTTTTAGCTATCTTTTTACATGGATTTGTTCTTGTGTTATACGTGGGTCTTTTTCTCGGCGTCAATGATTCCGTCAGATATTCTCCCTGGGATTGCTGAAAAAGCTGGGTCAAAAATCTTTGGAAAAACAAGCAGTAATTTTCCATTTTGAAGAAACGGAATGAACCAGTCGCGGAAACTTTTTATGCTCCGTTAGTGAACAATAATCGATTTAGGCATAGATCATCCTTTACATTTGCCCAAAGAAGTATTGTCCGCATATTACAAGCATTTCCGACCAGTAACTGAACAACAAGAGCCGCAAGTGGAATAGCGCATGTCTTAAAAGGAATTCCTAGTGATTTGCTCTTAATGCATTTGGACTTAAGAGGTATTGCGATTTCAACAGGCTAAACGGATGATTACGCTAAAATAATTTATTATCTGTGATTGATATCTTCAACAGTGGAGGCGTTCCATTATTTATTGTTGCTGGTAATCGGTTTGTTGCAATGGACAAACAGCTGGGGCAACGATTGATTCCGAAGCATCCATTTATTGGCCCTTAGTTGTGGCACTCTATCGTTAAATCAGCAACGAAGGAATTTGCAATGTTAGCGGCAATTAACGGAAAAACAGTTGGCTTTATTGGTTGTCGGATTCAAGGAACGGATGCACACATTACGAAGGAATTAAGTTTGCTACCTAAAGGTATCCATTGTGAGCAAAAAGAGATCCTCCAAGTAGGGAAAGTGTATATTTTTGGAAGTGGTCATGTTGCACATACAACGAAATTTTCAAAGCCATCTCTAAAGAAGTTCAAGAATACGGTTGTAATCAGGCTGCACATCTATCTTCAGGCGAAAAACTGCGTGTCTCGGAAGATATTTTAGTACGGATTTTTAGTGAAAGTTACGTACGGACAGCTATGCGAACCAGTGATAAAGGACCACGAAATGTGGCACAACAATTAAGGTATTAGTGAAGAAGATATTCAGCATTTTTATCAAATGAAATCATGATCTAGCTTTGAATCTTTAGCTTTTGAAAAGGACGAAGAACAGCGTGCCAATCAGCGATTTGATTTTTCTAAAAAAGGTGTCCTTTGTTTCCACCAAAGAATCTCTGGGACGTTATGCAATCAAAAATAGACCCATGCAACAAGTTCAAGTGATGGCGACACCTTTTCAAGTGAATTCCATGGTGTCCGCTATCCCATGGCTGGAATTGGCTATGTGGCTTATCCAGAATATCGTGGTGAAGGCGGCATCTCTGCTATCTTTCTTACTTGCTATGAACAAACATGTATACAATTAAAACGGAAGATTGGCCACGTGTTAAACGAGTTCCAGGTACCATTAAACGAGTTTCTTGGGCTGACGGTAAAGAGGTCATTAAAGACGTATACCTTGAAAAACCAAATAATCGTGATTTATCGGATAGCTGCCCATTGAATTTACCTTGGCGAACCAAACAATCACAGATGGACAGATATTGATGCCTTTTAGAAGAAGCCCAAGCGTGAAACAGATTCTAAAGGAAAATTGTCTTAAAGTTGAACAATCGGTAATTATTGATTTTTTGGTCATTGTTGAAGAAATTGAAAAAGTAGACCTGTTACATCTCGGACCAAAGCACCGTTGATTATTGAAAAAAATATCACGGACCGTATTTTACAGTTCGATCAAATAGATAATGGCATGAACAGCATCTCTGAAATCAATCCGCAATGTGAAATTTACTAAAAATAACTTACAAGGTCAACGCATTGGGTTGCTAATTTAAGTTTGCATTGGAAGAATTTGCGAAACGTTATGACTTACCATTTAAAACACTGGAGGAACTAATTGCGTATAATCAACAATAAAAAGGTTCGTGCCAAGTATGGGCAAGATTTATTAGAAGCAGATGTTAAAAAGAAACAACCAGATAAAGAATCTCCTTTGGCGAAAAACAGTGAAGGACAACCTTATGGGCTGACTTTTACACAAACTGCCAATAAAGAGCAAACGTTATTTGAGCAAGCTTACAGCTTTAGTTATTATTATGATTTTGATTGAATTAGGCGGCTTAGGTTAATGAAATATATTATGAAGTTTGCGGCCATTATTCAATTACTTGGATGCCAACATTTGGGTGGAAAAAAGGGTTGTTTTTTAGTCTCTTCCATGCATTAAAGGCTATAAAAATAAAATTACACGCCTTGCTTTAACGGTGACCGCCACCTTTTTAGTCTTAGGGACCGTTATTTTTTACATTTCAGAATATCGCCATTTTCCAGCAGCGTCTTGTCAACAGTTGGTTCTTGTCGGTTACACCAAGAACGGCTGGCTTTTATTCGGTTGTTATTGAAAATGAGTAACTTCGGTTATTCTCTCGTTTACAGAAACATTACCTTTAAAAAACGGGATTGAGTATTTGTTTTTGAAGTGATTGGGAAATTTAGCAGCTGAACAAAAAATCGGATTTCAGCCCCGAATGACAAAGAATTCATTGTTGAATTAAAACAGGCCCCTTAACGGATTGATTCCAAGTAAACTTTATGCGAATCCAGAAACGGATGAAGATTTCCGAGCTTACAGTGAGCAGAAGCTAAACGTCGCGGGATGGACGTGACAGTATTAATTAGTGCCTTAGGATTCCCTGATGTGCAAGATTTCCCAAAATCTACCCAGCATTTGATTGAGATTTTGCAGCGGTCCTGCGACAGGCCATTATGAAGTTCATAAAGTGTTTGATGGTTCTCGTGTTTCAGTCACTGGAGATTATGAAAAAGTCGTGGACGACCGTCGCTTCCTAGTGGTCAAACGAACCTTCACAGAAATTAAAGGCAGCTCTGCGACGACAACGAAATATGACACCATCGACAAACGAGCCAATGTTGTCGTTAAATGATTTTTACATTGATGTCATTAGTAGTGAAATTAAACAACAAATAGCAGACCAAATGAAGAACGATAGCAATAAAATATACTGGTCCGAAAAAGAGGATGCCCCCAGTGATGTTCACAGATGAAGACATTACCATTGAAAATACGGAACTCAGCGACAACAAATTTAAATGGCGTAGTAGAATATGGCCAAAACGGGATCAAACCTGACAAAACTAACTTAAAAGATTATGTGGAAGCACCGAAAGAAATCATCTTGCCGAAGCATTCCCAAAAGACCTTACCTTTAACCTTACGATGCCTAAAGATTCTTTAGATTTAAAATTACTGGGGGTTAAACCAGGCCAAGTCAACGCGCGAAACGTCATCAATGTTTCTTTACAAAACCCACAAGCGGAATCCGATACTGAGGATATGCAAGTGGCGCCAAACTCTAACTTTAGTTACCCAATTTCTTTAGGGAACGATTATGTTGTAAAAGATGAAAAGGGCACCTATCAAGTCAAAGGCGCCAATGGTGAAGAACGGTACTGAAAACCAATTGGACACATCTGTTGCTTCTCTTTCTTTTTTAGAAGTCTCATGCTGGCGAAATTTTGATTGGTTCATTTTGTGCCATTCGTCATGATGTGGTGAAGCAATGCGAAACGATTCGGCATAATCTTGTACTACGTTGGGATTATCGTACCGAAAGTTGCAGAATTACGCTACAACGAAGTCATTTATGAAGTCATGAAATTGTTAGTCAATAAAAATAAAATGGCTTCTTTTGCAACGACCTCTTGGAAAAAGTTTCCCTTTGCCTAACAAACCGCAGTGTGGAAATGACCTTGAAAATCCTATCCGATTTTTTAAAAGTCAATATACACGATGTGGCTTTTGCCCATTTGGCAACAAGGACAAGAAATCCACGCTATTCAGCAAGATTTGAAAGATTTCCTACGTTACTACCAGCAAACAGAAAATTATCTGATTGTTCTCTTAGGTAATTATTTACACAAACAGCCTGAAGCCACGATTAGTAAAGAGCAGTCTTTAAAAAATAACCAAGTTTTAGAAATCCAATTGAATACATTGGATGATTTTGGCCGTGTTCAACCGTTATAATTTTTTAACTGTTTCTACGTTGTATCAAAAAACACACTAGAAAATATGCGTTTTTCCGCCAATAATGGCAATCAATTGGTAGATATCTATGATGGCAAAGAACCAGCAATTGTCGAACCCAAGCCAGTGTATGAAGAGCTTGAAGGATCACGTAAACTTACCGGCCATTGCCTTTTCGTTAATTGGTTTAGCCATTGCGGTCGTGGTGCTGTACATTATGTGGCAAGATCAAAAAGCCGAACCGATTATTCAACAAAACACTCAGGCACCTTGGCAAAATCCGTAAGCAAACAGGCAAAACTCTTACAAGAAAGCAGTTACGTAAGTTTGAATATATCAAAGAATATAGTAAAAATAGTCGCGCGAAAATGGCCAGCCATGCATGCTCGTAGCTTGTAAGTTTAATGCTGCAGGCATTCCTGCAATTGCAGCGATGGCAGAGGTACTATATCAGCAAGACCAGCCAATTTGTTAGAACGCATTCACGGCGTACAAGATGGCGATATGATCTATTTAGATGCTGGTTCAACCACGTTTGGAACAGCTACAACATTTTCGTTTTAACATTTCGGTGGTTATGTCGGAGGTCTTTTCAGTAAATAGCAGGCGGCACCTGCTCAGTCTCTGATTTAACAGCATTTTTAGCGGTCACAAAGACTTACATGACAGGATTGTCAGCTTACTTATGATGGCCAACAGCTATCAATCACCTCGATGTCGCCGTTAAATAAACGGATAATTGAAGGGATTGAGACTGGCTTTAATGCGTTAAAAGTTAGCCTTTGGTTGAGTATTACAATATCAACAATTGAGAAAGTGTTCGTTTAGAAAAAGAAAATTATACTGTCTATTCGCCTAATTTTTCAGGACATGGCACGCTAGTTCCTGTTTTGGTTTATCAATGGGCGGGATTTTCAGTATGCATGCATTAACGGAACAATTAACAGGATTAATTGGTGGTGGATTTCTGTTCACCGATCTACCCAAACTAAACAAAATCCACGCACCTTTAACAATGACAAAGGCATTAATGGTTTATTGTTTAGCTACTATGCAGAAGCTCCGTTTATTTTCATCAATCACTTTGGCTTTAGCAGTGTAGATATTGGTCAGCGGAAAAAATTGCCTTGTTCCTAGCTAATCAAGTATATGAAAAAAAAGTGTTCAAACGTTGGGAACGTAAAATCAATTGGGAAAATCGGCAAATCGTCATCGAACTTCCTTTTTTAGTTTAATGATTCTCAAGTCAATCCTGTGTGAGTCTATGGCGAATGCATTACTTTATATTGATGCTAAACCCATTATGGCAGATGATCCCCGGAATTTCCGCAGATGTTTCAGCAAACCAGTGCTTTGGTTTATCACAAGAACGAGAGCAAAGCTTGTTAAAGTCGGGGAAAAGCTGGTGCACAATCAGCCAACCGTTGTGAAAGGATTCCTGAGTTGGATTCTTTCCAATTAAAGGCACAGACAAAGAATTAGTGGTTTTTAACTTACATTGATTGCTCAAAGAAATTGATCCAGCAGACTTACCTAAACATTTTTCACTTGCTTATGATATGAAACATCCCAAGTGTATGTAATAGAAATCATTAACGTATACGATTGTTTTTTTCTTGATTGTGAAAGAACGTGTGGAAACGATTCACACGAACTTAGTGGAAACCACACAAGAAAATTTACTGACGACATCGCATGCCTCATTATTTTTATAGCCTTTCCTTTTGGGAACAACGTTTAACAGAAAACAAAATTCCATTTAACAAAAAAGAAAAGAGCCTACATTTCAGTGATCCAGATGATACGCATATTATCCTGACAGAAGTTCCTGAAAATCCATTAAAAGAAACATCGCGGAAAGCTTTTCTGTTCATCAAACAACGTCGGATAAAACAAGCCGAATGGGGCGTGGCAGTATGGATCGTGTATCAATTTGTAAAAAAGATTGGCTATTCTGGGTTCCAAAAAATTCTAATTATCAGCCGACTTTTCAAAACGTCAATAGCGTGAATGCGCAAACCAAAGAATCAATCAACCTAGCACGACAAGTTAAAAAAACCAACGCAAAAATGATTACGTTAAGACGTGTAGTGACCATGGATGTTACGGTTGTCAATGTGGCGTTACCATCCATTCAAAGTGATTTTCACACGAATCGGCAATTGATCGCGTTTCGCATGTTGCAAGGGATTGGTGGTTCTATGTTAAATCCGGTGATTATTGGTGGACTGATTGTTTCTTATTTTAGCTGGTTTTAAGTACTGGGATAATCGGCTTTTCTGGTTCGAGGAATTAATTTGTCTTTAACTAGTCTAGGTCTACTAAAGATTTCTCTATTGTTAGGCTTGGCAGGCTCCTTAATTGGGATTGCCGGCGCTTATTCTTTCCCGCTTTATAGTATTTCAGGAATGTTGTTAGGACTTAGTGGAGCGTTGTTGCCACCAAGTAATCAATCAATTCGCTTTTTCTTAAAAGAAGAAGGTCAAAAAATCAGTCATAGCAATCTTTTAACGAAGTCTAGAAGAATCAGCAGAAGTTTCACGAAAAGAATTAATTTCGTGGACTATTTTAGGCCTGTTTCTCTTGAACTAGCAGAAGAAGAATTTAAAATCAACCGCTGAAAATATTTTAGCAGTGGACGGATTTTTGCAGAAGGAGGCACCCCGATTATTGCCATTACTTCAGACTTTAGCCAGTGACAGAGAGTTTTTATATGTTAAGACAGGCAAGATTTTAGGCTATGCATGCGCATGAAACAATTTATTCCCAAACGTATGGAGTATCAAGTTATTGCGGTGGATACCCGCGGACATGGACGTTCCACCAATACACAAAGTCAATTAACTTTTCCGAAGATTTAGCTGGTATTATCAACAAGAACACTTAACAAAAATTAATTTATTGGGCTTTAGTGACGGAGCAAATATTGCAAATTTTTGAAGTATATCAACCGTTAATCCAGGAATCAAAAAGAACGAGGAAAAGCTAGTTCGATGATGTGGGATGATCAATTTTGGATTATGTTGTTGAACCATGACTTTTATGGAAAATTTATCCAAGAAAAGCAAATTATTGAGGTAAAATTGATTTATTTACAGCAAATTATCAATTAATTCAAATGTAATCGTGGAGTATGGTGAAAATAAGGGGAAAAAAGATCAAAGTTTATCAGTTCGTTTAAAACCGAAAAGTGAACAAACGGTTATTAACGTCAAAATGCCTAATACACCCTTTGATGGAGTGTTAGCTAGTGGTATCACTTTTAAAGAAGAAACGTCGGATGAAGGCAAACGCCAAGACGATAAGAGTCAGGGGTTATCCATAAATGTGATTTTAGTCATGTCTAGTGCCTTCTATGGTGAGCCAAGCTTTTAGTGCATTGATTCCTGGGATTTTTGTGGTAGCGGTGGCTTTATTGATTAATGGGATTGGGCTTTCGTTTGCGGATTCCTTCCCACAATTAATTTATGCGGTGATTCAAGCGCCACTGCATGGACTGTTCTGGTGGTTCGGGATTCATCCAACTGTCATCAATTCCATGCTAGAATGCAGAAAACCAAAGCTTAGCGGAATTAGGAAATTAACTGCTCAAAGTGGCAACTTTGGCACGGTCCAAATGCTCGATCAATTTGCTACAATTGTACGAAATACTGGCTGACCGTAGCGTTGGCGCTAGCCACCTGGCTCTTGTTTCACTTTATTGGTGGTGTTTTAGGTACATGGGTCAGTCAATCAAAAACCTCTTTTGCCATTTTAGTTGGTTTTATTCTGGTGGATAATCTTTTACCAAAACGTTTTGGTGATAGTTTATAGTTTCCTTGGGCTAGCCTTCTACTTCCGGCCAGAGAAAAAACGAGGAAAGAATATTTTAGCCGAGGAATACGGGCAGCAAGAAGAGCAGAAGCTGGCGGGAAAAGAAAAAATTATGATAATTCATCAAAAAATTTCTAAGTCTATTGCGAAAATGGATTTTTATCAGCTATTGTCAGACTGGAAGAAAGCGCCAAACAGAACGTAAAGGAATCTTAACGGAGACATTTAGAAATTTTAATTGCTGCTGATATTATTGAATCCATTGTCAAACCAACTTTTCAAGATATTTTGAAATTGGCAACTGTTTCAACGTGTGGCCAACCAATTTGAATTTGGGAAAGAATATACGGAAAGGATGGCATTCCCAAAGCAGCCATCGTTGTTGATGCTGATTCTGGAGAAATTCTCTGGTCGCAGCAACCAGATTTAGCGTGGAATCCTGCCAGTATTGCCAAAGTGATGACCATGTACTTGGCCTTTGAAGCAATGGAGCAAGGAAAATTTACAATGGATAATTACAACTGCAGTGGAGCGCAAGCAAGTATCAAAGCAACTAGAGATTTAAAGTCATTTTAGGCGTTGGTAATTATGTGGCTGGGAATGCTTTGCTGGACTATGCCTATACGACATACGAACGCAAAAAACTTTTAGACAAAGGACCATATTAAATAAATTGGAAAAACAAGTAACGATGTTAAACAAGGCAGATTGAAAAAGGAACCACCAATCCTACCATAAATACAATTTGGAAAATAAGTAATGGACTCAATGTTCCATATACGTATTTATTATGTTAAAGAAAATCCCGTGGTTAAAAAAACTGAGACGGTAACACAACATTCTGAAGATCACTCCTATCGAGTCTTTGAAAGAAACTTTGAACTCTTTCAGTTTGAATTATCTATTAATTTCAGTTATCTTAATTATCGTTACCTATTTTGTAGGAATTAGCGGGGTTAACATTTTCGCTTATATTTATTTTTCCATACTTTATCGACGGCACACCGCCGACTTGGGCGTTATTAATATCTTCATTGGTTTACTCTATCTGCAGATAATTAGTGATCGTTCCATGAAAATCGCTTTACAACTCATCATGAAGTAAAATTGAAAATCAAGTACTGGATTATATTTTGACGCATATGACGGAAACAGCCACTATTTCTCGGACAGCAAAACACTTAGGTTATCGAGGCTTCCAAGAATTAAAATACGCAATCGTCCAATCGGTAAAATGATTGAGCGTGCGAATACTTATCATGCAAGAAATTATTTCATTCCACAAGAAGAACTTGTCCAAGTTGCACAAGCCGCTTTGGTTAAAAATCGGTGTGACTTTGTCTTAGCCAATGACTTGATGAACGTTCATGAAACAGAACACAAAGGATTATTAATTAACGAAACATGATTATTCTTTTTGGAGAAACTGCTACCGATGAAGCAACATGCAGTTATTCAATCATTCCCAGAAAAAGACCAAGTTACCTTGGCAGAAGGAGATCATCTGAAAATTGGCGATACAAACTATACAATCACAAAAGTGGGTTCTTTTGCCAATATAACTTGCAAAGTATCCACGGATGCTTACTTTTTCATATGGTTATGCGATTTCTAAACGCATTCGTGAAATTTCTAAAGAACAAAATAAAGAATGGGTTCAAGCGTTGGGAGCAGATGAAGTGATTGACTATCGGACACAAAATTTTGAAGAAGTTTTATCCGACTATGATTATGTGTTTGATACAATCATCGCAGCAGGAGAGTTTCCAGAAAGTCGTTTTGTTATCAAAAAAAGAAAGGGAACCACGAAATGTTGCCGTTGTTAACGCTGGCGATGACTGGGATTGGGTTGGCTCACTTTATTTCTATTGAAATGGTTTCTATTTGGATTGGGTTATACATTCTGTTTTATTGGCAGCAGTTTTTTAAAAAGGAGGTCCTGTTGGCATTAGCGAAGGCTGCAGGTTTGACGCTGCTTTGGCTGGCCTTTTATCTTTTACCAGTTGCTGAACAAATGAAAAATCAAGTGTTTAAAGTTACGTCCAATCCACAACAAACGACGCTGGTACTCTTATTGATGGTTACCACGCTTTTTCCTTGGTATGGGAAAATTCATTTGACTACCAAGTGGTGACTTAAATATTGGTGTCGCTGTGTTACCCAACAAGGCAACGAACAAAAAGATTTTTTCTTTGACTTAGAAGGTCAATTAGTAAAAATGGGTGATACATTATACATTCTGGAGAAATTGTTGCACAAGAACAAGGCAATGCAGCTTTGAAAATTCGTGAAATTCCTGGATAGCATTATCATTGAATTCTGAGCTAACGATTTTAAGTTCCTCAGCCAATCCCTTTTGAAACAGCACCTTCATTTGAAACAACCAACGAGTTTTGTCGACTGCTTGCCGACTTTTCACCACATGGCGTATAATTGAACACAATGAATGTAACCTTACAACGATTTATTTATAAAAACCTATTCGTTAAGACGCTTATTTATTGTTGCGAATCTTTTCTTTTTGATTGGTTTAGCGATTGATGTCTATTCGCCATCTTTCAGTATTGGCACGCCATCTTTTTTTTTTTCCTATTTTACTGCTTTCTTTGTTTTGGGCTTATCTGCTATTCCATTCAAATCGTCCTTGGAAAAAATTGTTCATATTGAAAAAGATGAACATGTTTTAGCCCTTTTAAATAATCCCCAACGCAGTTTTTTAGAAATTGAAGAATTTTTGAAGGATTTACGCTAAAAGAAGCTGCAAGATGCTTGTGCAAGCTATTCTGAAACAGAATTAAATATCCAAATTAACGAAGACACGTTTGTTACTTTGAATCGTCACTTTGTTGGTGCGAAGTTATTTGACGAAGTCATTATTGGCGTTTTTATAAATACAAGTAAGCAAACATTATAAGAAACCCAGTTAACTGTGGAAAGTGCAAAATCATTAGGGGCTAATTTTTTGATTCGTGGCATTAGAAACGTCAAAGACTACGAGTACGAGAAAGACATTGCTTTAGCGGATATTCAGAAAAATTTTGCTGAGACTAGTGCAAAATTTAGTTATTTACTTTCCTTTGTTCTGCTGTTTTTAGGGTTATTCTTCGCCTTTCATTAAAAATTGTTTAGGCTCTTTCCTATTGGCTGTGATTGGCATGTAGGCCAAGGGGATAGTTTGTTTATCCAAGCGCCTTTTCACAGAAAAAATACACTGATCGATACAGGGAAAGATTTATCAAACAGCTTAATCCGCGAGAAGCAAACAGAACGCAATGGCCGCCAATCCATTGTTCAGTTTTTAACGGCAGGAAACGATAACCAAGGAATGAGGCTGAAAAATTGGTGCTAGATCACAAAAATACATTAGGCATGTCTAGTGTTCCCAATGAAGATGAATTATTGGAACTTCAACCAGATACTGGTACATTAGAAGAGAAAGCGGCGTACTTCTTAGAAATCCCAAATTGCTCGCCTTGAACGAAATCCGAAAGTCACCAAGGCTTTTTATCATACTTTGCCAAAACATTTACGTCATCTTTTCCTTGCAACGATTATTTTATCCCTGTATATCTATGCTTATAAATGCTGGTGGCAATTGGTTTTAACGTATTGCAGAATTAGCCACCGATTTCCCTGAACGCTTACCCAAAGCTGCTGTAGACATTCCTGTTGCCAAAAGTTATCAAAAAAAGACACGGCCAATCACGCCACACTTTCTTTAAATTGCTTGTCCTTTGATTATCAAAAATTTCCGCCACTTTTTTTCGTCACATGAAGTTTTTTGCCCTTCCTGCGTGACAAGGGCAAGATATTTTAAGCTTAGCGAATAAAACAGTCACCAACTTGTCGCAAAATGAATTCATTAATGGCGAAATCACGATTGGTGGCGGCGAAACAGCGAATGCACTACAACAAATAACAAGCCAGCACTCAGCTGATATTTTCAAGAAAAAAATTACTCGTAAAGGACTATTTATTTCCATGTTTCTTTTATTTGCCATTCCGTGTTTAATCTTCGGGTCTATATTTGCGTAATTTAGCTTTTGATACGCAGGGACGTTTTGATAATTTTTACAAGCGAAAGACACCTTTTACGACGGGAATTGACGATGATTTACGGATCATTCGTTCATTAATTGAAGCAGGGGGTCATTTTAAAACAGATCAGTATGAAAACCTCTAAGCCGCCCAAGAATATTTGAATACAGCAGAAAAAGAAGAAGAACTACTTGTCTTACGGTCCTAATTTCCAAAAATTCAACGACGCATTTTCGATAAAGGATTTACTGGTGAAAACGGGCGAAAACAAAAAAGGCTAAATTTTTTGTTTGGCGATGGCATTACGCTAGAGGATCAGAAGTTGAGGCTGTATCGAATGGAGTGACGGAAGAGCTGAAGAACAACACAAATACATGGGCACATTTCGTGAACGCTGCCGTCTCTCCATGACCGTCGCTCTGCAAAGTACCAAAAACATGCAGTCGATGAATTACGAATGTTAGCTTATTTGGGATTGAAAAGGACCTTATACCATTTATAAAACTGATAGTAACAAACGATCACCGAATAATGCCTTTTATTCAAAAGCTGAAGGCACCTTAGATGTCAAAGAAGAAAAAAATAAAATTTTTCTTTAGACATGCCTGCTGTGCCTAAAAACTGTCGCTCTTGTCCATGGAGATATTTATGTAAATTCTGGAGAAATTTTGCGCAAAATTATTGAGCGGCTGCTTTGATTTAAACGCAGTGGCAACTGCTTTTCCTATCCAGATTCAAAATTATCAACGGGAGCAAGAATTAACGCGCACTCGTCAGGATACGAAGCAATGAAAAAGTGACAGATGTAGCTTTTAAATATGGTTATCAAAGTATTGAAGGATTCTCAAGAGCTTTTCGCGATTGGTCAGGACAAGCCCCTTCTGAAGTAATGAAAACACAAATCCAAAAAACGTTCCTAAATTCTCTTTCTATATTGATATTAAAGGAGGACAATCAATGGATGAACAACGAGCGGAAATGCATACATTTGATGAGTTTGCATTGTTGTTATTTTTTAATGCCAATGCAACAGGCAATAATCCCTCCAATTCACATTTACGTAGTGCGAACCGCATTCAATTAAACTGGAATGGTTATAATAAAAAACAGCAAAAGCAAGGATCGCTCATTACAATTATAGTTTAGCGTTCAAGCAATCCGAAAACGTTATAAAAAACGCTTGGTTCAACTAGCAGCCGTTTTTAGTGTTCTTAGTTTACCATATCAATCCAAAGGACCCCAAAATCATGGTTCCTGATCGCATTGGTATGAATTTATCTATTAACCTAGGACGGCCCTAGCCGCTACTGGTATTTTAACGATTGCGGTGCTGTTCTTTGCCACAGTGCCGATGTTTATAAATGGGAAGCCATTCAAAATAATAATACGCAATTTGATGGTGATTTTTTTTATGGTGTGACCACAACTAAAATTTTTTGTCGTCCTTCGTGCCCTTCCCGTGTGCCCAATAAGAACCAACAGACAAAACAGGTGGCAATGAATATCAATTATTAACCACCATCGCAACCCTTTATCCAGAAGCGAGTGTTCTAAGTTACTTAGGGACAGAAGATGTAGGCGAACAGCGACGCTTTTTTGCGCCATTAGTCAATTTACCTAGCTGTAATTTATTTTAAACAATTGCCTGATTACTTTTTTAAGAAATGATAATCCTCGTTTGGCTTCTTCGCCTTTGTCATGTTTTTATTTAATATAAACTTAGTTGGTCATGTGGCGATTTCAGCTTATGCGATTGTTGCCAATGGTCTTAAATTTTAAATGACCAAGGGTTTACTGAAATGAAAAAAATCAATGCGGATTGAACAGATGAACGCCAGTGAAGAAATTACAATTCATTCAGAAGGAAGTTGTTTCGGTGAGTGAAGAATTTGAAAAGTGTGTCGCTGACTTGAAAAAGAAATATCAAGCAATCCCTGAAGAAAAACGACAACACTTTGCAGAACGTATGCAACAAAAAAATTGAATTAATTAAAGGAGAGTCCAGCAGTTTTAGAAAGCGAAATCTTACATAAAGATTCGCAATATTTCTTTGCTTTTTATAATAATGAACTTGAAACTCAGATTACCTATCAACATCCACAATTAGGCTTAGGCAAACATTTGATTACCTAATAATGACAAAGCAAGACAATTTGCAACATGTTTTACCCTCTTCCTTTTTGTCTCTGACTAAAACAACGTTTAGCCCCTTCTTAACTGAAACGAACACCAG
>JRL_4A_S3_L005_R1_clean.fastq.samout
GCAAACAAAGTGCCTACTACAGTCGCCGAAATGCTCGAAGTGGATGGCGTGGATTACTATTTTGAAACAAAAGCAAGTTTTCAAGCCTTGATTGAAACCAATCAGTTAGTGGAGTATCCTAGCGACACAACAAGCATTTGCGGAAGACATTAACAACCTTGGCAACACATGGTAATTTCGCTGCAGGGATTCAGACATCATTAGCTTTAATTTGTGGTGAAACAAAGAATGTGGAGATAAGGGACAAAACGAGTCAGTCAATCGCCAAAATGAAAACATCTCAAAAGAAGAATTTGTTGCTGAAACACACCGTTAGTTGTATGTTGCAAATTCAAACGAATGTCACAAAAGAATTACAAGCTGAATCGTTTATTAAATAGGCAACATACCTGCATTTGAAGTACAAGCAGCATCACATACTTTAGCTCCTTACTTATATCTAAATGCTAACTAGCGAAACCACGTACCACATTGGTGGGTCTGCTTGAATAAACAGCAGGACATCGTTGCAGGCGTGATGCTTGGTGTACAGGCGCCCGATTATGGACGCCTCCGACAATGGATTGTAAGAACCACTTGAAAGATAAAGAAAACCAAAATATAAATTTTCAGCATTAGAAAAAGAGGAATTCGGCAGCCATTTTAAAGAATGAAGAAGAAGTAACTCGCACGATTAACATGATTGAAATTGGTAATATCGAAGATGCTCAGGAAATGATGGTTAAGTTTCAATTGGCTGGCAAATACTGTGAACTGCATACGACCCAGAAATTATTAAAAACCGTCTTTATCGTTATCGGAAGTGCCATTGTCTTTAATCCCGGTGCTTTCTTCCAGTTCGTCGGTTATTTAATTGCTGGTTATTTTTTCATTCTTTTACAAATCGTCCAAGTGATTATCCCTATTCTACCTGGAGGAATCTCTTCTGTTGCAGGAATGTTGATGTTTGGCAATTTGAAAGGAACGCAGTGCGCTTTTACAAGAGCTCCAAGTCGCTGCCGCCCAAAAATCCTTAGTGGTCTTACAATGAAAGAAGTCCTACAGCGCATAAATTCGGGTATGGCAGTCTTATTTATCCATTTTTTGTAGGAATTACTTCAGGGATGCCTGTTTTAACTTGCTATTTTATTCGTCGTCGTGTCGTTGACATGATTCAAATTCAACTTTGTTAAAAGATGATGATTATGTGGCAAAATTAGCACGAAGAACTAGCAGGCTTTAAAGTCCAACGTTATTTCAATGAAGTTCCACAAAATTACAACTTTTCTCGTTGAATTTTCCTTAGCGAACCATCAGTTATCTTTGCGAATTTTACCCATCAAAAAGATTATCTTACTTAGTGATTGATTTATTATCTGTGGAGGTCTGTGAATCCAAAATTATCATTTAAATTAGCGATTGGGCCAACTGTCAAAAAAATCACCAATCTGTGTGATTCTTTTTAAGCAAGCAGTCACTTTGAAACCCTTATTTCAAATTGAACAATATCAATTATTATTAAATTATTTAAAGGAAAATCGTATTGAAGAACAATTGTATTTTTAACGAAAATATTAGCTAAACGAGGCTTGATTTTACAAGTGCTCTATTCGGTTGCGTTTTTTTTTAGCTATCTTTTTACATGGATTTGTTCTTGTGTTATACGTGGGTCTTTTTCTCGGCGTCAATGATTCCGTCAGATATTCTCCCTGGGATTGCCGAAAAAGCAGGGTCAAAAATCTTTGGAAAAACAAGCAGTAATTTTCCATTTTGAAGAAACGGAATGAACCAGTCGCGGAAACTTTTTATGCTCCGTTAGTGAACAATAATCGATTTAGGCATAGATCATCCTTTACATTTGCCCAAAGAAGTATTGTCCGCATATTACAAGCATTTCCGACCAGTAACTGAACAACAAGAGCCGCAAGTGGAATAGCGCATGTCTTAAAAGGAATTCCCAGTGATTTGCTCTTAATGCATTTGGACTTAAGAGGTATTGCGATTTCAACAGGCTAAACGGATGATTACGCTAAAATAATTTATTATCTGTGATTGATATCTTCAACAGTGGAGGCGTTCCATTATTTATTGTTGCTGGTAATCGTTTTGTTGCAATGGACAAACAGCTGGGGCAACGATTGATTCCGAAGCATCCGTTTATTGGCCCTTAGTTGTTGCACTCTATCGTTAAATCAGCAACGAAGGAATTTGCAATGTTAGCGGCAATTAACGGAAAAACAGTTGGCTTTATTGGTTGTCGGATTCAAGGAACGGATGCACACATTACGAAGGAATTAAGTTTGCTACCTAAAGGTATCCATTGTGAGCAAAAAGAGATCCTCCAAGTAGGGAAAGTGTATATTTTTGGAAGTGGTCATGTTGCACATACAACGAAATTTTCAAAGCCATCTCTAAAGAAGTTCAAGAATACGGTTGTAATCAGGCTGCACATCTATCTTCAGGCGAAAAACTGCGTGTCTCGGAAGATATTTTAGTACGGATTTTTAGTGAAAGTTACGTACGGACAGCTATGCGAACCAGTGATAAAGGACCACGAAATGTGGCACAACAATTAAGGCATTAGTGAAGAAGATATTCAGCATTTTTATCAAATGAAATCATGATCTAGCTTTGAATCTTTAGCTTTTGAAAAGGACGAAGAACAGCGTGCCAATCAGCGATTTGATTTTTCTAAAAAAGGTGTCCTTTGTTTCCACCAAAGAATCTCTGGGACGTTATGCAATCAAAAATAGACCCATGCAACAAGTTCAAGTGATGGCGACACCTTTTCAAGTGAATTCCATGGTGTCCGCTATCCCATGGCTGGAATTGGCTATGTGGCTTATCCAGAATATCGTGGTGAAGGCGGCATCTCTGCTATCTTTCTTACTTGCTATGAACAAACATGTATACAATTAAAACGGAAGATTGGCCACGTGTTAAACGAGTTCCGGGTACCATTAAACGAGTTTCTTGGGCTGACGGTAAAGAGGTCATTAAAGACGTATACCTTGAAAAACCAAATAATCGTGATTTATCGGATAGCTGCCCATTGAATTTACCTTGGCGAACCAAACAATCACAGACGGACAGATATTGATGCCTTTTAGAAGAAGCCCAAGCGTGAAACAGATTCTAAAGGAAAATTGTCTTAAAGTTGAACAATCGGTAATTATTGATTTTTTGGTCATTGTTGAAGAAATTGAAAAAGTAGACCTGTTACATCTCGGACCAAAGCACCGTTGATTATTGAAAAAAATATCACGGACCGTATTTTACAGTTCGATCAAATAGATAATGGCATGAACAGCATCTCTGAAATCAATCCGCAATGTGAAATTTACTAAAAATAACTTACAAGGTCAACGCATTGGGTTGCTAATTTAAGTTTGCATTGGAAGAATTTGCGAAACGTTATGACTTACCATTTAAAACACTGGAGGAACTAATTGCGTATAATCAACAATAAAAAGGTTCGTGCCAAGTATGGGCAAGATTTATTAGAAGCAGATGTTAAAAAGAAACAACCAGATAAAGAATCTCCTTTGGCGAAAAACAGTGAAGGACAACCTTATGGGCTGACTTTTACACAAACTGCCAATAAAGAGCAAACGTTATTTGAGCAAGCTTACAGCTTTAGTTATTATTATGATTTTGATTGAATTAGGCGGCTTAGGTTAATGAAATATATTATGAAGTTTGCGGCCATTATTCAATTACTTGGATGCCAACATTTGGGTGGAAAAAAGGGTTGTTTTTTAGTCTCTTCCATGCATTAAAGGCTATAAAAATAAAATTACACGCCTTGCTTTAACGGTGACCGCCACCTTTTTAGTCTTAGGGACCGTTATTTTTTACATTTCAGAATATCGCCATTTTCCAGCAGCGTCTTGTCAACAGTTGGTTCTTGTCGGTTACACCAAGAACGGCTGGCTTTTATTCGGTTGTTATTGAAAATGAGTAACTTCGGTTATTCTCTCGTTTACAGAAACATTACCTTTAAAAAACGGGATTGAGTATTTGTTTTTGAAGTGATTGGGAAATTTAGCAGCTGAACAAAAAATCGGATTTCAGCCCCTAATGACAAAGAATTCATTGTTGAATTAAAACAGGCCCCTCAACGGATTGATTCCAAGTAAACTTTATGCGAATCCAGAAACAGATGAAGATTTCCGAGCATACAGTGAGCAGAAGCTAAACGTCGCGGGATGGACGTGACAGTATTAATTAGTGCCTTAGGATTCCCTGATGTGCAAGATTTCCCAAAATCTACCCAGCATTTGATTGAGATTTTGCAGCGGTCCTGCGACAGGCCATTATGAAGTTCATAAAGTGTTTGATGGTTCTCGTGTTTCAGTCACTGGAGATTATGAAAAAGTTGTGGACGACCGTCGCTTCCTAGTGGTCAAACGAACCTTCACAGAAATTAAAGGCAGCTCTGCGACGACAACGAAATATGACACCATCGACAAACGAGCCAATGTTGTCGTTAAATGATTTTTACATTGATGTCATTAGTAGTGAAATTAAACAACAAATAGCAGACCAAATGAAGAACGATAGCAATAAAATATACTGGTCCGAAAAAGAGGATGCCCCCAGTGATGTTCACAGATGAAGACATTACCATTGAAAATACGGAACTCAGCGACAACAAATTTAAATGGCGTAGTAGAATATGGCCAAAACGGGATCAAACCTGACAAAACTAACTTAAAAGATTATGTGGAAGCACCGAAAGAAATCATCTTGCCGAAGCATTCCCAAAAGACCTTACCTTTAACCTCACAATGCCTAAAGATTCTTTAGATTTAAAATTACTAGGGGTTAAACCAGGCCAAGTCAACGCGCGAAACGTCATCAATGTTTCTTTACAAAACCCACAAGCGGAATCCGATACTGAGGATATGCAAGTGGCGCCAAACTCTAACTTTAGTTACCCAATTTCTTTAGGGAACGATTATGTTGTAAAAGATGAAAAGGGCACCTATCAAGTCAAAGGCGCCAATGGTGAAGAACGGTACTGAAAACCAATTGGACACATCTGTTGCTTCTCTTTCTTTTTTAGAAGTCTCATGCTGGCGAAATTTTGATTGGTTCATTTTGTGCCATTCGTCATGATGTGGTGAAGCAATGCGAAACGATTCGGCATAATCTTGTACTACGTTGGGATTATCGTACCGAAAGTTGCAGAATTACGCTACAACGAAGTCATTTATGAAGTCATGAAATTGTTAGTCAATAAAAATAAAATGGCTTCTTTTGCAACGACCTCTTGGAAAAAGTTTCCCTTTGCCTAACAAACCGCAGTGTGGAAATGACCTTGAAAATCCTATCCGATTTTTTAAAAGTCAATATACACGATGTGGCTTTTGCCCATTTGGCAACAAGGACAAGAAATCCACGCTATTCAGCAAGATTTGAAAGATTTCCTACGTTACTACCAGCAAACAGAAAATTATCTGATTGTTCTCTTAGGTAATTATTTACACAAACAGCCTGAAGCCACGATTAGTAAAGAGCAGTCTTTAAAAAATAACCAAGTTTTAGAAATCCAATTGAATACATTGGATGATTTTGGCCGTGTTCAACCGTTATAATTTTTTAACTGTTTCTACGTTGTATCAAAAAACACACTAGAAAATATGCGTTTTTCCGCCAATAATGGCAATCAATTGGTAGATATCTATGATGGCAAAGAACCAGCAATTGTCGAACCCAAGCCAGTGTATGAAGAGCTTGAAGGATCACGTAAACTTACCAGCCATTGCCTTTTCGTTAATTGGTTTAGCCATTGCGGTCGTAGTGCTGTACATTATGTGGCAAGATCAAAAAGCCGAACCGATTATTCAACAAAACACTCAGGCACCTTGGCAAAATCCGTAAGCAAACAGGCAAAACTCTTACAAGAAAGCAGTTACGTAAGTTTGAATATATCAAAGAATATAGTAAAAATAGTCGCGCGAAAATGGCCAGCCATGCATGCTCGTAGCTTGTAAGTTTAATGCTGCAGGCATTCCTGCAATTGCAGCGATGGCAGAGGTACTATATCAGCAAGACCAGCCAATTTGTTAGAACGCATTCACGGCGTACAAGATGGCGATATGATCTATTTAGATGCTGGTTCAACCACGTTTGGAACAGCTACAACATTTTCGTTTTAACATTTCGGTGGTTATGTCGGAGGTCTTTTCAGTAAATAGCAGGCGGCACCTGCTCAGTCTCTGATTTAACAGCATTTTTAGCGGTCACAAAGACTTACATGACAGGATTGTCAGCTTACTTATGATGGCCAACAGCTATCAATCACCTCGATGTCGCCGTTAAATAAACGGATAATTGAAGGGATTGAGACTGGCTTTAATGCGTTAAAAGTTAGCCTTTGGTTGAGTATTACAATATCAACAATTGAGAAAGTGTTCGTTTAGAAAAAGAAAATTATACTGTCTATTCGCCTAATTTTTCAGGACATGGCACGCTAGTTCCTGTTTTGGTTTATCAATGGGCGGGATTTTCAGTATGCATGCATTAACGGAACAATTAACAGGATTAATTGGTGGTGGATTTCTGTTCACCGATCTACCCAAACTAAACAAAATCCACGCACCTTTAACAATGACAAAGGCATTAATGGTTTATTGTTTAGCTACTATGCAGAAGCTCCGTTTATTTTCATCAATCACTTTGGCTTTAGCAGTGTAGATATTGGTCAGCGGAAAAAATTGCCTTGTTCCTAGCTAATCAAGTATATGAAAAAAAAGTGTTCAAACGTTGGGAACGTAAAATCAATTGGGAAAATCGGCAAATCGTCATCGAACTTCCTTTTTTAGTTTAATGATTCTCAAGTCAATCCTGTGTGAGTCTATGGCGAATGCATTACTTTATATTGATGCTAAGCCCATTATGGCAGATGATCCCCGGAATTTCCGCAGTTGTTTCAGCAAACCAGTGCTTTGGTTTATCACAAGAACGAGAGCAAAGCTTGTTAAAGTCGGGGAAAAGCTGGTGCACAATCAGCCAACCGTTGTGAAAGGATTCCTGAGTTGGATTCTTTCCAATTAAAGGCACAGACAAAGAATTAGTGGTTTTTAACTTACATTGATTGCTCAAAGAAATTGATCCAGCAGACTTACCTAAACATTTTTCACTTGCTTATGATATGAAACATCCCAAGTGTATGTAATAGAAATCATTAACGTATACGATTGTTTTTTTCTTGATTGTGAAAGAACGTGTGGAAACGATTCACACGAACTTAGTGGAAACCACACAAGAAAATTTACTGACGACATCGCATGCCTCATTATTTTTATAGCCTTTCCTTTTGGGAACAACGTTTAACAGAAAACAAAATTCCATTTAACAAAAAAGAAAAGAGCCTACATTTCAGTGATCCAGATGATACGCATATTATCCTGACAGAAGTTCCTGAAAATCCATTAAAAGAAACATCGCGGAAAGCTTTTCTGTTCATCAAACAACGTCGGATAAAACAAGCCGAATGGGGCGTGGCAGTATGGATCGTGTATCAATTTGTAAAAAAGATTGGCTATTCTGGGTTCCAAAAAATTCTAATTATCAGCCGACTTTTCAAAACGTCAATAGCGTGAATGCGCAAACCAAAGAATCAATCAACCTAGCACGACAAGTAAAAAAAACCAACGCAAAAATGATTACGTTAAGATGTGTAGTGACCATGGATGTTACGGTTGTCAATGTGGCGTTACCATCCATTCAAAGTGATTTTCACACGAATCGGCAATTGATCGCGTTTCGCATGTTGCAAGGGATTGGCGGTTCTATGTTAAATCCGGTGATTATTGGCGGACTAATTGTTTCTTATTTTAGCTGGTTTTAAGTACTGGGATAATCGGCTTTTCTGGTTCGAGGAATTAATTTGTCTTTAACTAGTCTAGGTCTACTAAAGATTTCTCTATTGTTAGGCTTGGCAGGCTCCTTAATTGGGATTGCCGGCGCTTATTCTTTCCCGCTTTATAGTATTTCAGGAATGTTGTTAGGACTTAGTGGAGCGTTGTTGCCACCAAGTAATCAATCAATTCGCTTTTTCTTAAAAGAAGAAGGTCAAAAAATCAGTCATAGCAATCTTTTAACGAAGTCTAGAAGAATCAGCAGAAGTTTCACGAAAAGAATTAATTTCGTGGACTATTTTAGGCCTGTTTCTCTTGAACTAGCAGAAGAAGAATTTAAAATCAACCGCTGAAAATATTTTAGCAGTGGACGGATTTTTGCAGAAGGAGGCACCCCGATTATTGCCATTACTTCAGACTTTAGCCAGTGACAGAGAGTTTTTATATGTTAAGACAGGCAAGATTTTAGGCTATGCATGCGCATGAAACAATTTATTCCCAAACGTATGGAGTATCAAGTTATTGCGGTGGATACCCGCGGACATGGACGTTCCACCAATACACAAAGTCAATTAACTTTTCCGAAGATTTAGCTGGTATTATCAACAAGAACACTTAACAAAAATTAATTTATTGGGCTTTAGTGACGGAGCAAATATTGCAAATTTTTGAAGTATATCAACCGTTAATCCAGGAATCAAAAAGAACGAGGAAAAGCTAGTTCGATGATGTGGGATGATCAATTTTGGATTATGTTGTTGAACCATGACTTTTATGGAAAATTTATCCAAGAAAAGCAAATTATTGAGGTAAAATTGATTTATTTACAGCAAATTATCAATTAATTCAAATGTAATCGTGGAGTATGGTGAAAATAAGGGGAAAAAAGATCAAAGTTTATCAGTTCGTTTAAAACCGAAAAGTGAACAAACGGTTATTAACGTCAAAATGCCTAATACACCCTTTGATGGAGTGTTAGCTAGTGGTATCACTTTTAAAGAAGAAACGTCGGATGAAGGCAAACGCCAAGACGATAAGAGTCAGGGGTTATCCATAAATGTGATTTTAGTCATGTCTAGTGCCTTCTATGGTGAGCCAAGCTTTTAGTGCATTGATTCCTGGGATTTTTGTGGTAGCGGTGGCTTTATTGATTAATGGGATTGGGCTTTCGTTTGCGGATTCCTTCCCACAATTAATTTATGCGGTGATTCAAGCGCCACTGCATGGACTGTTCTGGTGGTTCGGGATTCATCCAACTGTCATCAATTCCATGCTAGAATGCAGAAAACCAAAGCTTAGCGGAATTAGGAAATTAACTGCTCAAAGTGGCAACTTTGGCACGGTCCAAATGCTCGATCAATTTGCTACAATTGTACGAAATACTGGCTAACCGTTGCGTTGGCGTTAGCCACCTGGCTCTTGTTTCACTTTATTGGTGGTGTTTTAGGTACATGGGTCAGTCAATCAAAAACCTCTTTTGCCATTTTAGTTGGTTTTATTCTGGTGGATAATCTTTTACCAAAACGTTTTGGTGATTGTTTATAGTTTCCTTGGGCTAGCCTTCTACTTCCGGCCAGAGAAAAAACGAGGAAAGAATATTTTAGCCGAGGAATACGGGCAGCAAGAAGAGCAGAAGCTGGCGGGAAAAGAAAAAATTATGATAATTCATCAAAAAATTTCTAAGTCTATTGCGAAAATGGATTTTTATCAGCTATTGTCAGACTGGAAGAAAGCGCCAAACAGAACGTAAAGGAATCTTAACGGAGACATTTAGAAATTTTAATTGCTGCTGATATTATTGAATCCATTGTCAAACCAACTTTTCAAGATATTTTGAAATTGGCAACTGTTTCAACGTGTGGCCAACCAATTTGAATTTGGGAAAGAATATACGGAAAGGATGGCATTCCCAAAGCAGCCATCGTTGTTGATGCTGATTCTGGAGAAATTCTCTGGTCGCAGCAACCAGATTTAGCGTGGAATCCTGCCAGTATTGCCAAAGTGATGACCATGTACTTGGCCTTTGAAGCAATGGAGCAAGGAAAATTTACAATGGATAATTACAACTGCAGTGGAGCGCAAGCAAGTATCAAAGCAACTAGAGATTTAAAGTCATTTTAGGCGTTGGTAATTATGTGGCTGGGAATGCTTTGCTGGACTATGCCTATACGACATACGAACGCAAAAAACTTTTAGACAAAGGACCATATTAAATAAATTGGAAAAACAAGTAACGATGTTAAGCAAGGCAGATTGAAAAAGGAACCACCAATCCTACCATAAATACAATTTGGAAAATAAGTAATGGACTCAATGTTCCATATACGTATTTATTATGTTAAAGAAAATCCCGTGGTTAAAAAAACTGAGACGGTAACACAACATTCTGAAGATCACTCCTATCGAGTCTTTGAAAGAAACTTTGAACTCTTTCAGTTTGAATTATCTATTAATTTCAGTTATCTTAATTATCGTTACCTATTTTGTAGGAATTAGCGGGGTTAACATTTTCGCTTATATTTATTTTTCCATACTTTATCGACGGCACACCGCCGACTTGGGCGTTATTAATATCTTCATTGGTTTACTCTATCTGCAGATAATTAGTGATCGTTCCATGAAAATCGCTTTACAACTCATCATGAAGTAAAATTGAAAATCAAGTACTGGATTATATTTTGACGCATATGACGGAAACAGCCACTATTTCTCGAACAGCAAAACACTTAGGTTATCGAGGCTTCCAAGAATTAAAATACGCGATCGTCCAATCGGTAAAATGATTGAGCGTGCGAATACTTATCATGCAAGAAATTATTTCATTCCACAAGAAGAACTTGTCCAAGTTGCACAAGCCGCTTTGGTTAAAAATCGGTGTGACTTTGTCTTAGCCAATGACTTGATGAACGTTCATGAAACAGAACACAAAGGATTATTAATTAACGAAACATGATTATTCTTTTTGGAGAAACTGCTACCGATGAAGCAACATGCAGTTATTCAATCATTCCCAGAAAAAGACCAAGTTACCTTGGCAGAAGGAGATCATCTGAAAATTGGCGATACAAACTATACAATCACAAAAGTGGGTTCTTTTGCCAATATAACTTGCAAAGTATCCACGGATGCTTACTTTTTCATATGGTTATGCGATTTCTAAACGCATTCGTGAAATTTCTAAAGAACAAAATAAAGAATGGGTTCAAGCGTTGGGAGCAGATGAAGTGATTGACTATCGGACACAAAATTTTGAAGAAGTTTTATCCGACTACGATTATGTGTTTGATACAATCATCGCAGCAGGAGAGTTTCCAGAAAGTCGTTTTGTTATCAAAAAAAGAAAGGGAACCACGAAATGTTGCCGTTGTTAACGCTGGCGATGACTGGGATTGGGTTGGCTCACTTTATTTCTATTGAAATGGTTTCTATTTGGATTGGGTTATACATTCTGTTTTATTGGCAGCAGTTTTTTAAAAAGGAGGTCCTGTTGGCATTAGCGAAGGCTGCAGGTTTGACGCTGCTTTGGCTGGCCTTTTATCTTTTACCAGTTGCTGAACAAATGAAAAATCAAGTGTTTAAAGTTACGTCCAATCCACAACAAACGACGCTGGTACTCTTATTGATGGTTACCACGCTTTTTCCTTGGTATGGGAAAATTCATTTGACTACCAAGTGGTGACTTAAATATTGGTGTCGCTGTGTTACCCAACAAGGCAACGAACAAAAAGATTTTTTCTTTGACTTAGAAGGTCAATTAGTAAAAATGGGTGATACATTATACATTCTGGAGAAATTGTTGCACAAGAACAAGGCAATGCAGCTTTGAAAATTCGTGAAATTCCTGGATAGCATTATCATTGAATTCTGAGCTAACGATTTTAAGTTCCTCAGCCAATCCCTTTTGAAACAGCGCCTTCATTTGAAACAACCAACGAGTTTTGTCGACTGCTTGCCGACTTTTCACCACATGGCGTATAATTGAACACAATGAATGTAACCTTACAACGATTTATTTATAAAAACCTATTCGTTAAGACGCTTATTTATTGTTGCGAATCTTTTCTTTTTGATTGGTTTAGCGATTGATGTCTATTCGCCATCTTTCAGTATTGGCACGCCATCTTTTTTTTTTTCCTGTTTTACTACTTTCTTTGTTTTGGGATTATCTGCTATTCCATTCAAATCGTCCTTGGAAAAAATTGTTCATATTGAAAAAGATGAACATGTGTTAGCCCTTTTAAATAATCCCCAACGCAGTTTTTTAGAAATTGAAGAATTTTTGAAGGATTTACGCTAAAAGAAGCTGCAAGATGCTTGTGCAAGCTATTCTGAAACAGAATTAAATATCCAAATTAACGAAGACACGTTTGTTACTTTGAATCGTCACTTTGTTGGTGCGAAGTTATTTGACGAAGTCATCATTGGCGTTTTTATAAATACAAGTAAGCAAACATTATAAGAAACCCAGTTAACTGTGGAAAGTGCAAAATCATTAGGGGCTAATTTTTTGATTCGTGGCATTAGAAACGTCAAAGACTACGAGTACGAGAAAGACATTGCTTTAGCGGATATTCAGAAAAATTTTGCTGATACTAGTGCAAAATTTAGTTATTTACTTTCCTTTGTTCTGCTGTTTTTAGGGTTATTCTTCGCCTTTCATTAAAAATTGTTTAGGCTCTTTCCTATTGGCTGTGATTGGCATGTAGGCCAAGGGGATAGTTTGTTTATCCAAGCGCCTTTTCACAGAAAAAATACACTAATCGATACAGGTAAAGATTTATCAAACAGCTTAATCCGCGAGAAGCAAACAGAACGCAATGGCCGCCAATCCATTGTTCAGTTTTTAACGGCAGGAAACGATAACCAAGGAATGAGGCTGAAAAATTGGTGCTAGATCACAAAAATACATTAGGCATGTCTAGTGTTCCCAATGAAGATGAATTATTGGAACTTCAACCAGATACTGGTACATTAGAAGAGAAAGCGGCGTACTTCTTAGAAATCCCAAATTGCTCGACTTGAACGAAATCCGAAAGTCACCAAGGCTTTTTATCATACTTTGCCAAAACATTTACGTCATCTTTTCCTTGCAACGATTATTTTATCCCTGTATATCTATGCTTACAAATGCTGGTGGTAATTGGTTTTAACGTATTGCAGAATTAGCCATCGATTTCCCTGAACGCTTACCCAAAGCTGCTGTAGACATTCCTGTTGCCAAAAGTTATCAAAAAAAGACACGGCCAATCACTCCACGCTTTCTTTAAATTGCTTGTCCTTTGATTATCAAAAATTTCCGCCACTTTTTTTCGTCACATGAAGTTTTTTGCCCTTCCTGCGTGACAAGGGCAAGATATTTTAAGCTTAGCGAATAAAACAGTCACCAACTTGTCGCAAAATGAATTCATTAATGGCGAAATCACGATTGGTGGCGGCGAAACAGCGAATGCACTACAACAAATAACAAGCCAGCACTCAGCTGATATTTTCAAGAAAAAAATTACTCGTAAAGGACTATTTATTTCCATGTTTCTTTTATTTGCCATTCCGTGTTTAATCTTCGGGTCTATATTTGCGTAATTTAGCTTTTGATACGCAGGGACGTTTTGATAATTTTTACAAGCGAAAGACACCTTTTACGACGGGAATTGACGATGATTTACGGATCATTCGTTCATTAATTGAAGCAGGGGGTCATTTTAAAACAGATCAGTATGAAAACCTCTAAGCCGCCCAAGAATATTTGAATACAGCAGAAAAAGAAGAAGAACTACTTGTCTTACGGTCCTAATTTCCAAAAATTCAACGACGCATTTTCGATAAAGGATTTACTGGTGAAAACGGGCGAAAACAAAAAAGGCTAAATTTTTTGTTTGGCGATGGCATTACGCTAGAGGATCAGAAGTTGAGGCTGTATCGAATGGAGTGACGGAAGAGCTGAAGAACAACACAAATACATGGGCACATTTCGTGAACGCTGCCGTCTCTCCATGACCGTCGCTCTGCAAAGTACCAAAAACATGCAGTCGATGAATTACGAATGTTAGCTTATTTGGGATTGAAAAGGCCCTTATACCATTTATAAAACTGATAGTAACAACCGATCACCGAATAATGCCTTTTATTCAAAAGCTGAAGGCACCTTAAATGTCAAAGAAGAAAAAAATAAAATTTTTCTTTAGACATGCCTGCTGTGCCTAAAAACTGTTGCTCTTGTCCATGGAGATATTTATGTAAATTCTGGAGAAATTTTGCGCAAAATTATTGAGCGGCTGCTTTGATTTAAACGCAGTGGCAACTGCTTTTCCTATCCAGATTCAAAATTATCAACGGGAGCAAGAATTAACGCGCACTCGTCAGGATACGAAGCAATGAAAAAGTGACAGATGTAGCTTTTAAATATGGTTATCAAAGTATTGAAGGATTCTCAAGAGCTTTTCGCGATTGGTCAGGACAAGCCCCTTCTGAAGTAATGAAAACACAAATCCAAAAAACGTTCCTAAATTCTCTTTCTATATTGATATTAAAGGAGGACAATCAATGGATGAACAACGAGCGGAAATGCATACATTTGATGAGTTTGCATTGTTGTTATTTTTTAATGCCAATGCAACAGGCAATAATCCCTCCAATTCACATTTACGTAGTGCGAACCGCATTCAATTAAACTGGAATGGTTATAATAAAAAACAGCAAAAGCAAGGATCGCTCATTACAATTATAGTTTAGCGTTCAAGCAATCCGAAAACGTTATAAAAAACGCTTGGTTCAACTAGCAGCCGTTTTTAGTGTTCTTAGTTTACCATATCAATCCAAAGGACCCCAAAATCATGGTTCCTGATCGCATTGGTATGAATTTATCTATTAACCTAGGACGGCCCTAGCCGCTACTGGTATTTTAACGATTGCGGTGCTGTTCTTTGCCACAGTGCCGATGTTTATAAATGGGAAGCCATTCAAAATAATAATACGCAATTTGATGGTGATTTTTTTTATGGTGTGACCACAACTAAAATTTTTTGTCGTCCTTCGTGCCCTTCCCGTGTGCCCAACAAGAACCAACAGACAAAACAGGTGGCAATGAATATCAATTATTAACCACCATCGCAACCCTTTATCCAGAAGCGAGTGTTCTAAGTTACTTAGGGACAGAAGGTGTAGGCGAACAGCGACGCTTTTTTGCGCCATTAGTCAATTTACCTAGCTGTAATTTATTTTAAACAATTGCCTGATTACTTTTTTAAGAAATGATAATCCTCGTTTGGCTTCTTCGCCTTTGTCATGTTTTTATTTAATATAAACTTAGTTGGTCATGTGGCGATTTCAGCTTATGCGATTGTTGCCAATGGTCTTAAATTTTAAATGACCAAGGGTTTACTGAAATGAAAAAAATCAATGCGGATTGAACAGATGAACGCCAGTGAAGAAATTACAATTCATTCAGAAGGAAGTTGTTTCGGTGAGTGAAGAATTTGAAAAGTGTGTCGCTGACTTGAAAAAGAAATATCAAGCAATCCCTGAAGAAAAACGACAACACTTTGCAGAACGTATGCAACAAAAAAATTGAATTAATTAAAGGAGAGTCCAGCAGTTTTAGAAAGCGAAATCTTACATAAAGATTCGCAATATTTCTTTGCTTTTTATAATAATGAACTTGAAACTCAGATTACCTATCAACATCCACAATTAGGCTTAGGCAAACATTTGATTACCTAATAATGACAAAGCAAGACAATTTGCAACATGTTTTACCCTCTTCCTTTTTGTCTCTGACTAAAACAACGTTTAGCCCCTTCTTAACTGAAACGAACACCAG
>GU4446_clean2.fastq.samout
GCAAACAAAGTGCCTACTACAGTCGCAGAAATGCTCGAAGTGGATGGCGTGGATTACTATTTTGAAACAAAAGCAAGTTTTCAAGCCTTGATTGAAACCAATCAGTTAGTGGAGTATCCTAGCGACACAACAAGCATTTGCGGAAGACATTAACAACCTTGGCAACACATGGTAATTTCGCTGCAGGGATTCAGACATCATTAGCTTTAATTTGTGGTGAAACAAAGAATGTGGAGATAAGGGACAAAGCGAGTCAGTCAATCGCCAAAATGAAAACATCTCAAAAGAAGAATTTGTTGCTGAAACACACGGTTAGTTGTATGTTGCAAATTCAAACGAATGTCACAAAAGAATTAAGATCGGAATCGTTTATTAAATAGGCAACATACCTGCATTTGAAGTACAAGCAGCATCACATACTTTAGCTTCTTACTTATATCTAAATGCTAACTAGCGAAACCACGTACCACATTGGTGGGTCTGCTTGAATAAACAGCAGGACATCGTTGCAGGCGTGATGCTTGGTGTACAGGCGCCCGATTATGGACGCATCCGACAATGGATTGTAAGAACCACTTGAAAGATAAAGAAAACCAAAATATAAATTTTCAGCATTAGAAAAAGAGGAATTCGGCAGCCATTTTAAAGAATGAAGAAGAAGTAACTCGCACGATTAACATGATTGAAATTGGTAATATCGAAGATGCTCAGGAAATGATGGTTAAGTTTCAATTGGCTGGCAAATACTGTGAACTGCATACGACCCAGAAATTATTAAAAACCGTCTTTATCGTTATCGGAAGTGCCATTGTCTTTAATCCCGGTGCTTTCTTCCAGTTCGTCGGTTATTTAATTGCTGGTTACTTTTTCATTCTTTTACAAATCGTCCAAGTGATTATCCCTATTCTACCTGGAGGAATCTCTTCTGTTGCAGGAATGTTGATGTTTGGCAATTTGAAAGGAACGCAGTGCGCTTTTACAAGAGCTCCAAGTTGCTGCCGCCCAAAAATCCTTAGTGGTCTTACAATGAAAGAAGTCCTACAGCGCATAAATTCGAGTATGGCAGTCTTATTTATCCATTTTTTGTAGGAATTACTTCAGGGATGCCTGTTTTAAGTTGCTATTTTATTCGTCGTCGTGTCGTTGACATGATTCAAATTCAACTTTGTTAAAAGATGATGATTATGTGGCAAAATTAGCAGTAAGAACTAGCGGGCTTTAAAGTCCAACGTTATTTCAATGAAGTTCCACAAAATTACAACTTTTCTCGTTGAATTTTCCTTAGCGAACCATCAGTTATCTTTGCGAATTTTACCCATCAAAAAGATTATCTTACTTAGTGATTGATTTATTATCTGTGGAGGTCTGTGAATCCAAAATTATCATTTAAATTAGCGATTGGGCCAACTGTCAAAAAAATCACCAATCTGTGTGATTCTTTTTAAGCAAGCAGTCACTTTGAAACCCTTATTTCAAATTGAACAATATCAATTATTATTAAATTATTTAAAGGAAAATCGTATTGAAGAACAATTGTATTTTTAACGAAAATATTAGCTAAACGAGGCTTGATTTTACAAGTGCCCTATTCGGTTGCGTTTTTTTTTAGCTATCTTTTTACATGGAGCTGTTCTTGTGTTATACGTGGGTCTTTTTCTCGGCGTCAATGATTCCGTCAGATATTCTCCCTGGGATTGCTGAAAAAGCTGGGTCAAAAATCTTTGGAAAAACAAGCAGTAATTTTCCATTTTGAAGAAACCGAATGAACCAGTCGCGGAAACTTTTTATGCTCCGTTAGTGAACAATTATCGATTTAGGCATAGATCATCCAATACATTTGCCCAAAGAAGTATTGTCCGCATATTACAAGCATTTCCGACCAGTAACTGAACAACAAGAGCCGCAAGTGGAATAGCGCATGTCTTAAAAGGAATTCCTAGTGATTTGCTCTTAATGCATTTGGACTTAAGAGGTATTGCGATTTCAACAGGCTAAACGGATGATTACGCTAAAATAATTTATTATCTGTGATTGATATCTTCAACAGTGGAGGCGTTCCATTATTTATTGTTGCTGGTAATCGGTTTGTTGCAATGGACAAACAGCTGGGGCAACGATTGATTCCGAAGCATCCATTTATTGGCCCTTAGTTGTGGCACTCTATCGTTAAATCAGCAACGAAGGAATTTGCAATGTTAGCGGCAATTAACGGAAAAACAGTTGGCTTTATTGGTTGTCGGATTCAAGGAACGGATGCACACATTACGAAGGAATTAAGTTTGCTACCTAAAGGTATCCATTGTGAGCAAAAAGAGATCCTCCAAGTAGGGAAAGTGTATATTTTTGGAAGTGGTCATGTTGCACATACAACGAAATTTTCAAAGCCATCTCTAAAGAAGTTCAAGAATACGGTTGTAATCAGGCTGCACATCTATCTTCAGGCGAAAAACTGCGTGTCTCGGAAGATATTTTAGTACGGATTTTTAGTGAAAGTTACGTACGGACAGCTATGCGAACCAGTGATAAAGGACCACGAAATGTGGCACAACAATTAAGGTATTAGTGAAGAAGATATTCAGCATTTTTATCAAATGAAATCATGATCTAGCTTTGAATCTTTAGCTTTTGAAAAGGACGAAGAACAGCGTGCCAATCAGCGATTTGATTTTTCTAAAAAAGGTGTCCTTTGTTTCCACCAAAGAATCTCTGGGACGTTATGCAATCAAAAATAGACCCATGCAACAAGTTCAAGTGATGGCGACACCTTTTCAAGTGAATTCCATGGTGTCCGCTATCCCATGGCTGGAATTGGCTATGTGGCTTATCCAGAATATCGTGGGGAAGGCGGCATCTCTGCTTACTTTCTTACTTGCTATGAACAAACATGTATACAATTAAAACGGAAGATTGGCCCCGTGTTAAACGAGTTCCAGGTACCATTAAACGAGTTTCTTGGGCTGACGGTAAAGAGGTCATTAAAGACGTATACCTTGAAAAACCAAATAATCGTGATTTATCGGATAGCTGCCCATTGAATTTACCTTGGCGAACCAAACAATCACAGATGGACAGATATTGATGCCTTGTAGAAGAAGCCCAAGCGTGAAACAGATTCTAAAGGAAAATTGTCTTAAAGTTGAACAATCGGTAATTATTGATTTTTTGGTCATTGTTGAAGAAATTGAAAAAGTAGACCTGTTACATCTCGGACCAAAGCACCGTTGATTATTGAAAAAAATATCACGGACCGTATTTTACAGTTCGATCAAATAGATAATGGCATGAACAGCATCTCTGAAATCAATCCGCATGATGAAATTTACTAAAAATAACTTACAAGGTCAACGCATTGGGTTGCTAATTTAAGTTTGCATTGGAAGAATTTGCGAAACGTTATGACTTACCATTTAAAACACTGGAGGAACTAATTGCGTATAATCAACAATAAAAAGGTTCGTGCCAAGTATGGGCAAGATTTATTAGAAGCAGATGTTAAAAAGAAACAACCAGATAAAGAATCTCCTTTGGCGAAAAACAGTGAAGGACAACCTTATGGGCTGACTTTTACACAAACTGCCAATAAAGAGCAAACGTTATTTGAGCAAGCTTACAGCTTTAGTTATTATTATGATTTTGATTGAATTAGGCGGCTTAGGTTAATGAAATATATTATGAAGTTTGCGGCCATTATTCAATTACTTGGATGCCAACATTTGGGTGGAAAAAAGGGTTGTTTTTTAGTCTCTTCCATGCATTAAAGGCTATAAAAATAAAATTACACGCCTTGCTTTAACGGTGACCGCCACCTTTTTAGTCTTAGGGACCGTTATTTTTTACATTTCAGAATATCGCCATTTTCCAGCAGCGTCTTGTCAACAGTTGGTTCTTGTCGGTTACACCAAGAACGGCTGGCTTTTATTCGGTTGTTATTGAAAATGAGTAACTTCGGTTATTCTCTCGTTTACAGAAACATTACCTTTAAAAAACGGGATTGAGTATTTGTTTTTGAAGTGATTGGGAAATTTAGCAGCTGAACAAAAAATCGGATTTCAGCCCCGAATGACAAAGAATTCATTGTTGAATTAAAACAGTCCCCTTAACGGATTGATTCCAAGTAAACTTTATGCGAATCCAGAAACGGATGAAGATTTCCGAGCTTACAGTGAGCAGAAGCTAAACGTCGCGGGATGGACGTGACAGTATTAATTAGTGCCTTAGGATTCCCTGATGTGCAAGATTTCCCAAAATCTACCCAGCATTTGATTGAGATTTTGCAGCGGTCCTGCGACAGGCCATTATGAAGTTCATAAAGTGTTTGATGGTTCTCGTGTTTCAGTCACTGGAGATTATGAAAAAGTCGTGGACGACCGTCGCTTCCTAGTGGTCAAACGAACCTTCACAGAAATTAAAGGCAGCTCTGCGACGACAACGAAATATGACACCATCGACAAACGAGCCAATGTTGTCGTTAAATGATTTTTACATTGATGTCATTAGTAGTGAAATTAAACAACAAATAGCAGACCAAATGAAGAACGATAGCAATAAAATATACTGGTCCGAAGAAGAGGATGCCCCCAGTGATGTTCACAGATGAAGACATTACCATTGAAAATACGGAACTCAGCGACAACAAATTTAAATGGCGTAGTAGAATATGGCCAAAACGGGATCAAACCTGACAAAACTAACTTAAAAGATTATGTGGAAGCACCGAAAGAAATCATCTTGCCGAAGCATTCCCAAAAGACCTTACCTTTAACCTTACGATGCCTAAAGATTCTTTAGATTTAAAATTACTGGGGGTTAAACCAGGCCAAGTCAACGCGCGAAACGTCATCAATGTTTCTTTACAAAACCCACAAGCATGATCCGATACTGAGGATATGCAAGTGGCGCCAAACTCTAACTTTAGTTACCCAATTTCTTTAGGGAACGATTACGCTGTAAAAGATGAAAAGGGCACCTATCAAGTCAAAGGCGCCAATGGTAAAGATCGGAAGTGAAAACCAATTGGACACATCTGTTGCTTCTCTTTCTTTTTTAGAAGTCTCATGCTGGCGAAATTTTGATTGGTGCATTTTGTGCCATTCGTCATGATGTGGTGAAGCAATGCGAAACGATTCGGCATAATCTTGTACTACGTTGGGATTATCGTACCGAAAGTTGCAGAATTACGCTACAACGAAGTCATTTATGAAGTCATGAAATTGTTAGTCAATAAAAATAAAATGGCTTCTTTTGCAACGACCTCTTGGAAAAAGTTTCCCTTTGCCTAACAAACCGCAGTGTGGAAATGACCTTGAAAATCCTATCCGATTTTTTAAAAGTCAATATACACGATGTGGCTTTTGCCCATTTGGCAACAAGGACAAGAAATCCACGCTATTCAGCAAGATTTGAAAGATTTCCTACGTTATTACCAGCAAACAGAAAATTATCTGATTGTTCTCTTAGGTAATTATTTACACAAACAGCCTGAAGCCACGATTAGTAAAGAGCAGTCTTTAAAAAATAACCAAGTTTTAGAAATCCAATTGAATACATTGGATGATTTTGGCCGTGTTCAACCGTTATAATTTTTTAACTGTTTCTACGTTGCATCAAAAAACACACTAGAAAATATGCGTTTTTCCGCCAATAATGGCAATCAATTGGTAGATATCTATGATGGCAAAGAACCAGCAATTGTCGAACCCAAGCCAGTGTATGAAGAGCTTGAAGGATCACGTAAACTTACCGGCCATTGCCTTTTCGTTAATTGGTTTAGCCATTGCGGTCGTGGTGCTGTACATTATGTGGCAAGATCAAAAAGCCGAACCGATTATTCAACAAAACACTCAGGCACCTTGGCAAAATCCGTAAGCAAACAGGCAAAACTCTTACAAGAAAGCAGTTACGTAAGTTTGAATATATCAAAGAATATAGTAAAAATAGTCGCGCGAAAATGGCCAGCCAAGCGTACTCGTAGCTTGTAAGTTTAATGCTGCAGGCATTCCTGCAATTGCAGCGATGGCAGAGGTACTATATCAGCAAGACCAGCCAATTTGTTAGAACGCATTCACGGCGTACAAGATGGCGATATGATCTATTTAGATGCTGGTTCAACCACGTTTGGAACAGCTACAACATTTTCGTTTTAACATTTCGGTGGTTATGTCGGAGGTCTTTTCAGTAAATAGCAGGCGGCACCTGCTCAGTCTCTGATTTAACAGCATTTTTAGCGGTCACAAAGACTTACATGACCGGATTGTCAGCTTACTTATGATGGCTAACAGCTATCAATCACCTCGATGTCGCCGTTAAATAAACGGATAATTGAAGGGATTGAGACTGGCTTTAATGCGTTAAAAGTTAGCCTTTGGTTGAGTATTACAATATCAACAATTGAGAAAGTGTTCGTTTAGAAAAAGAAAATTATACTGTCTATTCGCCTAATTTTTCAGGACATGGCACGCTAGTTCCTGTTTTGGTTTATCAATGGGCGGGATTTTCAGTATGCATGCATTAACGGAACAATTAACAGGATTAATTGGTGGTGGATTTCTGTTCACCGATCTACCCAAACTAAACAAAATCCACGCACCTTTAACAATGACAAAGGCATTAATGGTTTATTGTTTAGCTACTATGCAGAAGCTCCGTTTATTTTCATCAATCACTTTGGCTTTAGCGGTGTAGATATTGGTCAGCGGAAAAAATTGCCTTGTTCCTAGCTAATCAAGTATATGAAAAAAAAGTGTTCAAACGTTGGGAACGTAAAATCAATTGGGAAAATCGGCAAATCGTCATCGAACTTCCTTTTTTAGTTTTATGATTCTCAAGTCAATCCATTGTGAGTCTATGGCGAATGCATTACTTTATATTGATGCTAAACCCATTATGGCAGATGATCCCCGGAATTTCCGCAGATGTTTCAGCAAACCAGTGCTTTGGTTTATCACAAGAACGAGAGCAAAGCTTGTTAAAGTCGGGGAAAAGCTGGTGCACAATCAGCCAACCGTTGTGAAAGCATTCCTGAGTTGGATTCTTTCCAATTAAAGGCACAGACAAAGAATTAGTGGTTTTTAACTTACATTGATTGCTCAAAGAAATTGATCCAGCAGACTTACCTAAACATTTTTCACTTGCTTATGATATGAAACATCCCAAGTGTATGTAATAGCGCTCTTTAACGTATACGATTGTTTTTTTCTTGATTGTGAAAGAACGTGTGGAAACGATTCACACGAACTTAGTGGAAACCACACAAGAAAATTTACTGACGACATCGCATGCCTCATTATTTTTATCGCCTTTCCTTTTGGGAACAACGTTTAACAGAAAACAAAATTCCATTTAACAAAAAAGAAAAGAGCCTACATTTCAGTGATCCAGATGATACGCATATTATCCTGACAGAAGTTCCTGAAAATCCATTAAAAGAAACATCGCGGAAAGCTTTTCTGTTCATCAAACAACGTCGGATAAAACAAGCCGAATGGGGCGTGGCAGTATGGATCGTGTATCAATTTGTAAAAAAGATTGGCTATTCTGGGTTCCAAAAAATTCTAATTATCAGCCGACTTTTCAAAACGTCAATAGCGTGAATGCGCAAACCAAAGAATCAATCAACCTAGCACGACAAGTTAAAAAAACCAACGCAAAAATGATTACGTTAAGACGTGTAGTGACCATGGATGTTACGGTTGTCAATGTGGCGTTACCATCCATTCAAAGTGATTTTCACACGAATCGGCAATTGATCGCGTTTCGCATGTTGCAAGGGATTGGTGGTTCTATGTTAAATCCGGGGATTATTGGTGGACTGATTGTTTCTTATTTTAGCTGGTTTTAAGTACTGGGATAATCGGCATTTCTGGTTCGAGGAATTAATTTGTCTTTAACTAGTCTAGGTCTACTAAAGATTTCTCTATTGTTAGGCTTGGCAGGCTCCTTAATTGGGATTGCCGGCGCTTATTCTTTCCCGCTTTATAGTATTTCAGGAATGTTGTTAGGACTTAGTGGAGCGTTGTTGCCACCAAGTAATCAATCAATTCGCTTTTTCTTAAAAGAAGAAGGTCAAAAAATCAGTCATAGCAATCTTTTAACGAAGTCTAGAAGAATCAGCAGAAGTTTCACGAAAAGAATTAATTTCGTGGACTATTTTAGGCCTGTTTCTCTTGATATAGCAGAAGAAGAATTTAAAATCAACCGCTGAAAATATTTTAGCAGCGGACGGATTTTTGCAGAAGGAGGCACCCCGATTATTGCCATTACTTCAGACTTAGGCCAGTGACAGAGAGTTTTTATATGTTAAGACAGGCAAGATTTTAGGCTATGCATGCGCATGAAACAATTTATTCCCAAACGTATGGAGTATCAAGTTATTGCGGTGGATACCCGCGGACATGGACGTTCCACCAATACACAAAGTCAATTAACTTTTCCGAAGATTTAGCTGGTATTATCAACAAGAACACTTAACAAAAATTAATTTATTGGGCTTTAGTGACGGAGCAAATATTGCAAATTTTTGAAGTATATCAACCGTTAATCCAGGAATCAAAAAGAACGAGGAAAAGCTAGTTCGATGATGTGGGATGATCAATTTTGGATTATGTTGTTGAACCATGACTTTTATGGAAAATTTATCCAAGAAAAGCAAATTATTGAGGTAAAATTGATTTATTTACAGCAAATTATCAATTAGTTCAAATGTAATCGTGGAGTATGGTGAAAATAAGGGGAAAAAAGATCAAAGTTTATCAGTTCGTTTAAAACCGAAAAGTGAACAAACGGTTATTAACGTCAAAATGCCTAATACACCCTTTGATGGAGTGTTAGCTAGTGGTATCACTTTTAAAGAAGAAACGTCGGATGAAGGCAAACGCCAAGACGATAAGAGTCAGGGGTTATCCATAAATGTGATTTTAGTCATGTCTAGTGCCTTCTATGGTGAGCCAAGCTTTTAGTGCATTGATTCCTGGGATTTTTGTGGTAGCGGTGGCTTTATTGATTAATGGGATTGGGCTTTCGTTTGCGGATTCCTTCCCACAATTAATTTATGCGGTGATTCAAGCGCCACTGCCTAGACTGTTCTGGTGGTTCGGGATTCATCCAACTGTCATCAATTCCATGCTAGAATGCGGAAAACCAAAGCTTAGCGGAATTAGGAAATTAACTGCTCAAAGTGGCAACTTTGGCACGGTCCAAATGCTCGATCAATTTGCTACAATTGTACGAAATACTGGCTGACCGTAGCGTTGGCGCTAGCCACCTGGCTCTTGTTTCACTTTATTGGTGGTGTTTTAGGTACATGGGTCAGTCAATCAAAAACCTCTTTTGCCATTTTAGTTGGTTTTATTCTGGTGGATAATCTTTTACCAAAACGTTTTGCCGATAGTTTATAGTTTCCTTGGGCTAGCCTTCTACTTCCGGCCAGAGAAAAAACGAGGAAAGAATATTTTAGCCGAGGAATACGGGCAGCAAGAAGAGCAGAAGCTGGCGGGAAAAGAAAAAATTATGATAATTCATCAAAAAATTTCTAAGTCTATTGCGAAAATGGATTTTTATCAGCTATTGTCAGACTGGAAGAAAGCGCCAAACAGAACGTAAAGGAATCTTAACGGAGACATTTAGAAATTTTAATTGCTGCTGATATTATTGAATCCATTGTCAAACCAACTTTTCAAGATATTTTGAAATTGGCAACTGTTTCAACGTGTGGCCAACCAATTTGAATTTGGGAAAGAATATACGGAAAGGATGGCATTCCCAAAGCAGCCATCGTTGTTGATGCTGATTCTAGAGAAATTCTCTGGTCGCAGCAACCAGATTTAGCGTGGAATCCTGCCAGTATTGCCAAAGTGATGACCATGTACTTGGCCTTTGAAGCAATGGAGCAAGGAAAATTTACAATGGATAATTACAACTGCAGTGGAGCGCAAGCAAGTATCAAAGCAACTAGAGATTTAAAGTCATTTTAGGCGTTGGTAATTATGTGGCTGGGAATGCTTTGCTGGACTATGCCTATACGACATACGAACGCAAAAAACTTTTAGACAAAGGACCATATTAAATAAATTGGAAAAACAAGTAACGGTGTTAAACAAGGCAGATTGAAAAAGGAACCACCAATCCTACCATAAATACAATTTGGAAAATAAGTAATGGACTCAATGTTCCATATACGTATTTATTATGTTAAAGAAAATCCCGTGGTTAAAAAAACTGAGACGGTAACACAACATTCTGAAGATCACTCCTATCGAGTCTTTGAAAGAAACTTTGAACTCTTTCAGTTTGAATTAGCTATTAATTTCAGTTATCTTAATTATCGTTACCTATTTTGTAGGAATTAGCGGGGTTAACATTTTCGCTTATATTTATTTTTCCATACTTTATCGACGGCACACCGCCGACTTGGGCGTTATTAACAGATTCATTGGTTTACTCTATCTGCAGATAATTAGTGATCGTTCCATGAAAATCGCTTTACAACTCATCATGAAGTAAAATTGAAAATCAAGTACTGGATTATATTTTGACGCATATGACGGAAACAGCCACTATTTCTCGGACAGCAAAACACTTAGGTTATCGAGGCTTCCAAGAATTAAAATACGCAATCGTCCAATCGGTAAAATGATTGAGCGTGCGAATACTTATCATGCAAGAAATTATTTCATTCCACAAGAAGAACTTGTCCAAGTTGCACAAGCCGCTTTGGTTAAAAATCGGTGTGACTTTGTCTTAGCCAATGACTTGATGAACGTTCATGAAACAGAACACAAAGGATTATTAATTAACGAAACATGATTATTCTTTTTGGAGAAACTGCTACCCATGAAGCAACATGCAGTTATTCAATCATTCCCAGAAAAAGACCAAGTTACCTTGGCAGAAGGAGATCATCTGAAAATTGGCGATACAAACTATACAATCACAAAAGTGGGTTCTTTTGCCAATATAACTTGCAAAGTATCCACGGATGCTTACTTTTTCATATGGTTATGCGATTTCTAAACGCATTCGTGAAATTTCTAAAGAACAAAATAAAGAATGGGTTCAAGCGTTGGGAGCAGATGAAGTGATTGACTATCGGACACAAAATTTTGAAGAAGTTTTATCCGACTATGATTATGTGTTTGATACATTCATCGCAGCAGGAGAGTTTCCAGAAAGTCGTTTTGTTATCAAAAAAAGAAAGGGAACCACGAAATGTTGCCGTTGTTAACGCTGGCGATGACTGGGATTGGGTTGGCTCACTTTATTTCTATTGAAATGGTTTCTATTTGGATTGGGTTATACATTCTGTTTTATTGGCAGGAGTTTTTTAAAAAGGAGGTCCTGTTGGCATTAGCGAAGGCTGCAGGTTTGACGCTGCTTTGGCTGGCCTTTTATCTTTTACCAGTTGCTGAACAAATGAAAAATCAAGTGTTTAAAGTTACGTCCAATCCACAACAAACGACGCTGGTACTCTTATTGATGGTTACCACGCTTTTTCCTTGGTATGGGAAAATTCATTTGACTACCAAGTGGTGAGTTAAATATTGGTGTCGCTGTGTTACCCAACAAGGCAACGCACAAAAAGATTTTTTCTTTGACTTAGAAGGTCAATTAGTAAAAATGGGTGATACATTATACATTCTGGAGAAATTGTTGCACAAGAACAAGGCAATGCAGCTTTGAAAATTCGTGAAATTCCTGGATAGCATTATCATTGAATTCTGAGCTAACGATTTTAAGTTCCTCAGCCAATCCCTTTTGAAACAGCACCTTCATTTGAAACAACCAACGAGTTTTGTCGACTGCTTGCCGACTTTTCACCACATGGCGTATAATTGAACACAATGAATGTAACCTTACAACGATTTATTTATAAGAACCTATTCGTTAAGACGCTTATTTATTGTTGCGAATCTTTTCTTTTTGATTGGTTTAGCGATTGATGTCTATTCGCCATCTTTCAGTATTGGCACGCCATCTTTTTTTTTTTCCTATTTTACTGCTTTCTTTGTTTTGGGCTTATCTGCTATTCCATTCAAATCGTCCTTGGAAAAAATTGTTCATATTGAAAAAGATGAACATGTTTTAGCCCTTTTAAATAATCCCCAACGCAGTTTTTTAGAAATTGAAGAATTTTTGAAGGATTTACGCTAAAAGAAGCTGCAAGATGCTTGTGCAAGCTATTCTGAAACAGAATTAAATATCCAAATTAACGAAGACACGTTTGTTACTTTGAATCGTCACTTTGTTGGTGCGAAGTTATTTGACGAAGTCATTATTGGCGTTTTTATAAATACAAGTAAGCAAACATTATTAGAAACCCAGTTAACTGTGGAAAGTGCAAAATCATTAGGGGCTAATTTTTTGATTCGTGGCATTAGAAACGTCAAAGACTACGAGTACGAGAAAGACATTGCTTTAGCGGATATTCAGAAAAATTTTGCTGAGACTAGTGCAAAATTTAGTTATTTACTTTCCTTTGTTCTG--GTTTTTAGGGTTATTCTTCGCCTTTCATTAAAAATTGTTTAGGCTCTTTCCTATTGGCTGTGATTGGCATGTAGGCCAAGGGGATAGTTTGTTTATCCAAGCGCCTTTTCACAGAAAAAATACATTGATCGATACAAGTAAAGATTTATCAAACAGCTTAATCCGCGAGAAGCAAACAGAACGCAATGGCCGCCAATCCATTGTTCAGTTTTTAACGGCAGGAAACGATAACCAAGGAGAGAGGCTGAAAAATTGGTGCTAGATCACAAAAATACATTAGGCATGTCTAGTGTTCCCAATGAAGATGAATTATTGGAACTTCAACCAGATACTGGTACATTAGAAGAGAAAGCGGCGTACTTCTTAGAAGTCCCAAATTGCTCGCCTTGAACGAAATCCGAAAGTCACCAAGGCTTTTTATCACACTTTGCCAAAACATTTACGTCATCTTTTCCTTGCAACGATTATTTTATCCCTGTATATCTATGCTTATAAATGCTGGTGGCAATTGGTTTTAACGTATTGCAGAATTAGCCACCGATTTCCCTGAACGCTTACCCAAAGCTGCTGTAGACATTCCTGTTGCCAAAAGTTATCAAAAAAAGACACGGCCAATCACGCCACACTTTCTTTAAATTGCTTGTCCTTTGATTATCAAAAATTTCCGCCACTGTTTTTCGTCACATGAAGTTTTTTGCCCTTCGCGCGTGACAAGGGCAAGATATTTTAAGCTTAGCGAATAAAACAGTCACCAACTTGTCGCAAAATGAATTCATTAATGGCGAAATCACGATTGGTGGCGGCGAAACAGCGAATGCACTACAACAAATAACAAGCCAGCACTCAGCTGATATTTTCAAGAAAAAAATTACTCGTAAAGGACTATTTATTTCCATGTTTCTTTTATTTGCCATTCCGTGTTTAATCTTCGGGTCTATATTTGCGTAATTTAGCTTTTGATACGCAGGGACGTTTTGATAATTTTTACAAGCGAAAGACACCTTTTACGACGGGAATTGACGATGATTTACGGATCATTCGTTCATTAATTGAAGCAGGGGGTCATTTTAAAACAGATCAGTATGAAAACCTCTAAGCCGCCCAAGAATATTTGAATACAGCAGAAAAAGAAGAAGAACTACTTGTCTTACGGTCCTAATTTCCAAAAATTCAACGACGCATTTTCGATAAAGGATTTACTGGTGAAAACGGGCGAAAACAAAAAAGGCTAAATTTTTTGTTTGGCGATGGCATTACGCGAGAGGATCAGAAGTTGAGGCTGTATCGAATGGAGTGACGGAAGAGCTGAAGAACAACACAAATACATGGGCACATTTCGTGAACGCTGCCGTCTCTCCATGACCGTCCATCTGCAAAGTACCAAAAACATGCAGTCGATGAATTACGACTGTTAGCTTATTTGGGATTGAAAAGGACCTTATACCATTTATAAAACTGATAGTAAGAGCAAATCACCGAATAATGCCTTTTATTCAAAAGCTGAAGGCACCTTAGATGTCAAAGAAGAAAAAAATAAAATTTTTCTTTAGACATGCCTGCTGTGCCTAAAAATTGTCGCTCTTGTCCATGGAGATATTTATGTAAATTCTGGAGAAATTTTGCGCAAAATTATTGAGCGGCTGCTTTGATTTAAACGCAGTGGCAACTGCTTTTCCTATCCAGATTCAAAATTATCAACGGGAGCAAGAATTAACGCGCACTCGTCAGGATACGAAGCAATGAAAAAGTGACAGATGTAGCTTTTAAATATGGTTATCAAAGTATTGAAGGATTCTCAAGAGCTTTTCGCGATTGGTCAGGACAAGCCCCTTCTGAAGTAATGAAAACACAAATCCAAAAAACGTTCCTAAATTCTCTTTCTATATTGATATTAAAGGAGGACAATCAATGGATTAACAACGAGCGGAAATGCATACATTTGATGAGTTTGCATTGTTGTTATTTTTTAATGCCAATGCAACAGGCAATAATCCCTCCAATTCACATTTACGTAGTGCGAACCGCATTCAATTAAACTGGAATGGTTATAATAAAAAACAGCAAAAGCAAGGATCGCTCATTACAATTATAGTTTAGCGTTCAAGCAATCCGAAAACGTTATAAAAAACGCTTGGTTCAACTAGCAGCCGTTTTTAGTGTTCTTAGTTTACAACATCAATCCAAAGGACCCCAAAATCATGGTTCCTGATCGCATTGGTATGAATTTATCTATTAACCTAGGACGGCCCTAGCCGCTACTGGTATTTTAACGATTGCGGTGCTGTTCTTTGCCACAGTGCCGATGTTTATAAATGGGAAGCCATTCAAAATAATAATACGCAATTTTATGGTGATTTTTTTTATGGTGTGACCACAACTAAAATTTTTTGTCGTCCTTCGTGCCCTTCCCGTGTGCCCAATAAGAACCAACAGACAAAACAGGTGGCAATGAATATCAATTATTAACCACCATCGCAACCCTTTATCCAGAAGCGAGTGTTCTAAGTTACTTAGGGACAGAAGATGTAGGCGAACAGCGACGCTTTTTTGCGCCATTAGTCCATTTACCTAGCTGTAATTTATTTTAAACAATTGCCTGATTACTTTTTTAAGAAAGCATAATCCTCGTTTGGCTTCTTCGCCTTTGTCATGTTTTTATTTAATATAAACTTAGTTGGTCATGTGGCGATTTCAGCTTATGCGATTGTTGCCAATCCTCTTAAATTTTAAATGACCAAGGGTTTACTGAAATGAAAAAAATCAATGCGGATTGAACAGATGAACGCCAGTGAAGAAATTACAATTCATTCAGAAGGAAGTTGTTTCGGTGAGTGAAGAATTTGAAAAGTGTGTCGCTGACTTGAAAAAGAAATATCAAGCAATCCCTGAAGAAAAACGACAACACTTTGCAGAACGTATGCAACAAAAAAATTGAATTAATTAAAGGAGAGTCCAGCAGTTTTAGAAAGCGAAATCTTACATAAAGATTCGCAATATTTCTTTGCTTTTTATAATAATGAACTTGAAACTCAGATTACCTATCAACATCCACAATTAGGCTTAGGCAAACATTTGAGTACCTAATAATGACAAAGCAAGACAATTTGTAACATGTTTTACCCTCTTCCTTTTTGTCTCTGACTAAAACAACGTTTAGCCCCTTCTTAACTGAAACGAACACCAG
>GU467.R1_clean.fastq.samout
GCAAACAAAGTGCCTACTACAGTCGCCGAAATGCTCGAAGTGGATGGCGTGGATTACTATTTTGAAACAAAAGCAAGTTTTCAAGCCTTGATTGAAACCAATCAGTTAGTGGAGTATCCTAGCGACACAACAAGCATTTGCGGAAGACATTAACAACCTTGGCAACACATGGTAATTTCGCTGCAGGGATTCAGACATCATTAGCTTTAATTTGTGGTGAAACAAAGAATGTGGACATAAGGGACAAAACGAGTCAGTCAATCGCCAAAATGAAAACATCTCAAAAGAAGAATTTGTTGCTGAAACACACCGTTAGTTGTATGTTGCAAATTCAAACGAATGTCACAAAAGAATTACAAGCTGAATCGTTTATTAAATAGGCAACATACCTGCATTTGAAGTACAAGCAGCATCACATACTTTAGCTCCTTACTTATATCTAAATGCTAACTAGCGAAACCACGTACCACATTGGTGGGTCTGCTTGAATAAACAGCAGGACATCGTTGCAGGCGTGATGCATGGTGTACAGGCGCCCGATTATGGACGCCTCCGACAATGGATTGTAAGAACCACTTGAAAGATAAAGAAAACCAAAATATAAATTTTCAGCATTAGAAAAAGAGGAATTCGGCAGCCATTTTAAAGAATGAAGAAGAAGTAACTCGCACGATTAACATGATTGAAATTGGTAATATCGAAGATGCTCAGGAAATGATGGTTAAGTTTCAATTGGCTGGCAAATACTGTGAACTGCATACGACCCAGAAATTATTAAAAACCGTCTTTATCGTTATCGGAAGTGCCATTGTCTTTAATCCCGGTGCTTTCTTCCAGTTCGTCGGTTATTTAATTGCTGGGTATTTTTTCATTCTTTTACAAATCGTCCAAGTGATTATCCCTATTCTACCTGGAGGAATCTCTTCTGTTGCAGGAATGTTGATGTTTGGCAATTCGAAAGGAACGCAGTGCGCTTTTACAAGAGCTCCAAGTCGCTGCCGCCCAAAAATCCTTAGTGGTCTTACAATGAAAGAAGTCCTACAGCGCATAAATTCGGGTATGGCAGTCTTATTTATCCATTTTTTGTAGGAATTACTTCAGGGATGCCTGTTTTAACTTGCTATTTTATTCGTCGTCGTGTCGTTGACATGATTCAAATTCAATTTTGTTAAAAGATGATGATTATGTGGCAAAATTAGCACGAAGAACTAGCAGGCTTTAAAGTCCAACGTTATTTCAATGAAGTTCCACAAAATTACAACTTTTCTCGTTGAATTTTCCTTAGCGAACCATCAGTTATCTTTGCGAATTTTACCCATCAAAAAGATTATCTTACTTAGTGATTGATTTATTATCTGTGGAGGTCTGTGAATCCAAAATTATCATTTAAATTAGCGATTGGGCCAACTGTCAAAAAAATCACCAATCTGTGTGATTCTTTTTAAGCAAGCAGTCACTTTGAAACCCTTATTTCAAATTGAACAATATCAATTATTATTAAATTATTTAAAGGAAAATCGTATTGAAGAACAATTGTATTTTTAACGAAAATATTAGCTAAACGAGGCTTGATTTTACAAGTGCTCTATTCGGTTGCGTTTTTTTTTAGCTATCTTTTTACATGGATTTGTTCTTGTGTTATACGTGGGTCTTTTTCTCGGCGTCAATGATTCCGTCAGATATTCTCCCTGGGATTGCCGAAAAAGCAGGGTCAAAAATCTTTGGAAAAACAAGCAGTAATTTTCCATTTTGAAGAAACGGAATGAACCAGTCGCGGAAACTTTTTATGCTCCGTTAGTGAACAATAATCGATTTAGGAATAGATCATCCTTTACATTTGCCCAAAGAAGTATTGTCCGCATATTACAAGCATTTCCGACCAGTAACTGAACAACAAGAGCCGCAAGTGGAATAGCGCATGTCTTAAAAGGAATTCCCAGTGATTTGCTCTTAATGCATTTGGACTTAAGAGGTATTGCGATTTCAACAGGCTAAACGGATGATTACGCTAAAATAATTTATTATCTGTGATTGATATCTTCAACAGTGGAGGCGTTCCATTATTTATTGTTGCTGGTAATCGTTTTGTTGCAATGGACAAACAGCTGGGGCAACGATTGATTCCGAAGTATCCGTTTATTGGCCCTTAGTTGTTGCACTCTATCGTTAAATCAGCAACGAAGGAATTTGCAATGTTAGCGGCAATTAACGGAAAAACAGTTGGCTAGATTGGTTGTCGGATTCAAGGAACGGATGCACACATTACGAAGGAATTAAGTTTGCTACCTAAAGGTATCCATTGTGAGCAAAAAGAGATCCTCCAAGTAGGGAAAGTGTATATTTTTGGAAGTGGTCATGT--CACATACAACGAAATTTTCAAAGCCATCTCTAAAGAAGTTCAAGAATACGGTTGTAATCAGGCTGCACATCTATCTTCAGGCGAAAAACTGCGTGTCTCGGAAGATATTTTAGTACGGATTTTTAGTGAAAGTTACGTACGGACAGCTATGCGAACCAGTGATAAAGGACCACGAAATGTGGCACAACAATTAAGGCATTAGTGATGAAGATATTCAGCATTTTTATCAAATGAAATCATGATCTAGCTTTGAATCTTTAGCTTTTGAAAAGGACGAAGAACAGCGTGCCAATCAGCGATTTGATTTTTCTAAAAAAGGTGTCCTTTGTTTCCACCAAAGAATCTCTGGGACGTTATGCAATCAAAAATAGACCCATGCAACAAGTTCAAGTGATGGCGACACCTTTTCAAGTGAATTCCATGGTGTCCGCTATCCCATGGCTGGAATTGGCTATGTGGCTTTGCCAGAATATCGTGGTGAAGGCGGCATCTCTGCTATCTTTCTTACTTGCTATGAACAAACATGTATACAATTAAAACGGAAGATTGGCCACGTGTTAAACGAGTTCCAGGTACCATTAAACGAGTTTCTTGGGCTGACGGTAAAGAGGTCATTAAAGACGTATACCTTGAAAAACCAAATAATCGTGATTTATCGGATAGCAGCCCATTGAATTTACCTTGGCGAACCAAACAATCACAGACGGACAGATATTGATGCCTTTTAGAAGAAGCCCAAGCGTGAAACAGATTCTAAAGGAAAATTGTCTTAAAGTTGAACAATCGGTAATTATTGATTTTTTGGTCATTGTTGAAGAAATTGAAAAAGTAGACCTGTTACATCTCGGACCAAAGCACCGTTGATTATTGAAAAAAATATCACGGACCGTATTTTACAGTTCGATCAAATAGATAATGGCATGAACAGCATCTCTGAAATCAATCCGCAATGTGAAATTTACTAAAAATAACTTACAAGGTCAACGCATTGGGTTGCTAATTTAAGTTTGCATTGGAAGAATTTGCGAAACGTTATGACTTACCATTTAAAACACTGGAGGAACTAATTGCGTATAATCAACAATAAAAAGGTTCGTGCCAAGTATGGGCAAGATTTATTAGAAGCAGATGTTAAAAAGAAACAACCAGATAAAGAATCTCCTTTGGCGAAAAACAGTGAAGGACAACCTTATGGGCTGACTTTTACACAAACTACCAATAAAGAGCAAACGTTATTTGAGCAAGCTTACAGCTTTAGTTATTATTATGATTTTGATTGAATTAGGCGGCTTAGGTTAATGAAATATATTATGAAGTTTGCGGCCATTATTCAATTACTTGGATGCCAACATTTGGGTGGAAAAAAGGGTTGTTTTTTAGTCTCTTCCATGCATTAAAGGCTATAAAAATAAAATTACACGCCTTGCTTTAACGGTGACCGCCACCTTTTTAGTCTTAGGGACCGTTATTTTTTACATTTCAGAATATCGCCATTTTCCAGCAGCGTCTTGTCAACAGTTGGTTCTTGTCGGTTACACCAAGAACGGCTGGCTTTTATTCGGTTGTTATTGAAAATGAGTAACTTCGGTTATTCTCTCGTTTACAGAAACATTACCTTTAAAAAACGGGATGGAGTATTTGTTTTTGAAGTGATTGGGAAATTTAGCAGCTGAACAAAAAATCGGATTTCAGCCCCTAATGACAAAGAATTCATTGTTGAATTAAAACAGGCCCCTCAACGGATTGATTCCAAGTAAACTTTATGCGAATCCAGAAACAGATGAAGATTTCCGAGCATACAGTGAGCAGAAGCTAAACGTCGCGGGATGGACGTGACAGTATTAATTAGTGCCTTAGGATTCCCTGATGTGCAAGATTTCCCAAAATCTACCCAGCATTTGATTGAGATTTTGCGAGGGTCCTGCGACAGGCCATTATGAAGTTCATAAAGTGTTTGATGGTTCTCGTGTTTCAGTCACTGGAGATTATGAAAAAGTTGTGGACGACAGTCGCTTCCTAGTGGTCAAACGAACCTTCACAGAAATTAAAGGCAGCTCTGCGACGACAACGAAATATGACACCATCGACAAACGAGCCAATGTTGTCGTTAAATGATTTTTACATTGATGTCATTAGTAGTGAAATTAAACAACAAATAGCAGACCAAATGAAGAACGATAGCAATAAAATATACTGGTCCGAAAAAGAGGATGCCCCCAGTGATGTTCACAGATGAAGACATTACCATTGAAAATACGGAACTCAGCGACAACAAATTTAAATGGCGTAGTAGAATATGGCCAAAACGGGATCAAACCTGACAAAACTAACTTAAAAGATTATGTGGAAGCACCGAAAGAAATCATCTTGCCGAAGCATTCCCAAAAGACCTTACCTTTAACCTCACAATGCCTAAAGATTCTTTAGATTTAAAATTACTAGGGGTTAAACCAGGCCAAGTCAACGCGCGAAACGTCATCAATGTTTCTTTACAAAACCCACAAGCGGAATCCGATACTGAGGATATGCAAGTGGCGCCAAACTCTAACTTTAGTTACCCAATTTCTTTAGGGAACGATTATGTTGTAAAAGATGAAAAGGGCACCTATCAAGTCAAAGGCGCCAATGGTGAAGAACGGTACTGAAAACCAATTGGACACATCTGTTGCTTCTCTTTCTTTTTTAGAAGTCTCATGCTGGCGAAATTTTGATTGGTTCATTTTGTGCCATTCGTCATGATGTGGTGAAGCAATGCGAAACGATTCGGCATAATCTTGTACTACGTTGGGATTATCGTACCGAAAGTTGCAGAATTACGCTACAACGAAGTCATTTATGAAGTCATGAAATTGTTAGTCTATAAAAATAAAATGGCTTCTTTTGCAACGACCTCTTGGAAAAAGTTTCCCTTTGCCTAACAAACCGCAGTGTGGAAATGACCTTGAAAATCCTATCCGATTTTTTAAAAGTCAATATACACGATGTGGCTTTTGCCCATTTGGCAACAAGGACAAGAAATCCACGCTATTCAGCAAGATTTGAAAGATTTCCTACGTTACTACCAGCAAACAGAAAATTATCTGATTGTTCTCTTAGGTAATTATTTACACAAACAGCCTGAAGCCACGATTAGTAAACAGCAGTCTTTAAAAAATAACCAAGTTTTAGAAATCCAATTGAATACATTGGATGATTTTGGCCGTGTTCAACCGTTATAATTTTTTAACTGTTTCTACGTTGTATCAAAAAACACACTAGAAAATATGCGTTTTTCCGCCAATAATGGCAATCAATTGGTAGATATCTATGATGGCAAAGAACCAGCAATTGTCGAACCCAAGCCAGTGTATGAAGAGCTTGAAGGATCACGTAAACTTACCAGCCATTGCCTTTTCGTTAATTGGTTTAGCCATTGCGGTCTTAGTGCTGTACATTATGTGGCAAGATCAAAAAGCCGAACCGATTATTCAACAAAACACTCAGGCACCTTGGCAAAATCCGTAAGCAAACAGGCAAAACTCTTACAAGAAAGCAGTTACGTAAGTTTGAATATATCAAAGAATATAGTAAAAATAGTCGCGCGAAAATGGCCAGCCATGCATGCTCGTAGCTTGTAAGTTTAATGCTGCAGGCATTCCTGCAATTGCAGCGATGGCAGAGGTACTATATCAGCAAGACCAGCCAATTTGTTAGAACGCATTCACGGCGTACAAGATGGCGATATGATCTATTTAGATGCTGGTTCAACCACGTTTGGAACAGCTACAACATTTTCGTTTTAACATTTCGGTGGTTGTGTCGGAGGTCTTTTCAGTAAATAGCAGGCGGCACCTGCTCAGTCTCTGATTTAACAGCATTTTTAGCGGTCACAAAGACTTACAAGACAGGATTGTCAGCTTACTTATGATGGCCAACAGCTATCAATCACCTCGATGTCGCCGTTAAATAAACGGATAATTGAAGGGATTGAGACTGGCTTTAATGCGTTAAAAGTTAGCCTTTGGTTGAGTATTACAATATCAACAATTGAGAAAGTGTTCGTTTAGAAAAAGAAAATTATACTGTCTATTCGCCTAATTTTTCAGGACATGGCACGCTAGTTCCTGTTTTGGTTTATCAATGGGCGGGATTTTCAGTATGCATGCATTAACGGAACTATTAACAGGATTAATTGGTGGTGGATTTCTGTTCACCGATCTACCCAAACTAAACAAAATCCACGCACCTTTAACAATGACAAAGGCATTAATGGTTTATTGTTTAGCTACTATGCAGAAGCTCCGTTTACTTTCATCAATCACTTTGGCTTTAGCAGTGTAGATATTGGTCAGCGGAAAAAATTGCCTTGTTCCTAGCTATTCCAGTATATGAAAAAAAAGTGTTCAAACGTTGGGAACGTAAAATCAATTGGGAAAATCGGCAAATCGTCATCGAACTTCCTTTTTTAGTTTAATGATTCTCAAGTCAATCCTGTGTGAGTCTATGGCGTATGCATTACTTTATATTGATGCTAAGCCCATTATGGCAGATGATCCCCGGAATTTCCGCAGTTGTTTCAGCAAACCAGTGCTTTGGTTTATCACAAGAACGAGAGCAAAGCTTGTTAAAGCCGGGGAAAAGCTGGTGCACAATCAGCCAACCGTTGTGAAAGGATTCCTGAGTTGGATTCCTTCCAATTAAAGGCACAGACAAAGAATTAGTGGTTTTTAACTTACATTGATTGCTCAAAGAAATTGATCCAGCAGACTTACCTAAACATTTTTCACTTGCATCGGATTTGAAACATCCCAAGTGTATGTAATAGAAATCATTAACGTATACGATTGTTTTTTTCTTGATTGTGAAAGAACGTGTGGAAACGATTCACACGAACTTAGTGGAAACCACACAAGAAAATTTACTGACGACATCTCATGCCTCATTATTTTTATAGCCTTTCCTTTTGGGAACAACGTTTAACAGAAAACAAAATTCCATTTAACAAAAAAGAAAAGAGCCTACATTTCAGTGATCCAGATGATACGCATATTATCCTGACAGAAGTTCCTGAAAATCCATTAAAAGAAACATCGCGGAAAGCTTTTCTGTTCATCAAACAACGTCGGATAAAACAAGCCGAATGGGGCGTGGCAGTATGCATCGTGTATCAATTTGTAAAAAAGATTGGCTATTCTGGGTTCCAAAGAATTCTAATTATCAGCCGACTTTTCAAAACGTCAATAGCGTGAATGCGCAAACCAAAGAATCAATCAACCTAGCACGACAAGTAAAAAAAACCAACGCAAAAATGATTACGTTAAGATGTGTAGTGACCATGGATGTTACGGTTGTCAATGTGGCGTTACCATCCATTCAAAGTGATTTTCACACGAAACGGCAATTGATCGCGTTTCGCATGTTGCAAGGGATTGGCGGTTCTATGTTAAATCCGGTGATTATTGGCGGACTAATTGTTTCTTATTTTAGCTGGTTTTAAGTACTGGGATAATCGGCTTTTCTGGTTCGAGGAATTAATTTGTCTTTAACTAGTCTAGGTCTACTAAAGATTTCTCTATTGTTAGGCTTGGCAGGCTCCTTAATTGGGATTGCCGGCGCTTATTCTTTCCCGCTTTATAGTATTTCAGGAATGTTGTTAGGACTTAGTGCAAGGTTGTTGCCACCAAGTAATCAATCAATTCGCTTTTTCTTAAAAGAAGAAGGTCAAAAAATCAGTCATAGCAATCTTTTAACGAAGTCAAGAAGAATCAGCAGAAGTTTCACGAAAAGAATTAATTTCGTGGACTATTTTAGGCCTGTTTCTCTTGAACTAGCAGAAGAAGAATTTAAAATCAACCGCTGAAAATATTTTAGCAGTGGACGGATTTTTGCAGAAGGAGGCACCCCGATTATTGCCATTACTTCAGACTTTAGCCAGTGACAGAGAGTTTTTATATGTTATGACAGGCAAGATTTTAGGCTATGCATGCGCATGAAACAATTTATTCCCAAACGTATGGAGTATCAAGTTATTGCGGTGGATACCCGCGGACATGGACGTTCCACCAATACACAAAGTCAATTAACTTTTCCGAAGATTTAGCTGGTATTATCAACAAGAACACTTAACAAAAATTAATTTATTGGGCTTTAGTGACGGAGCAAATATTGCAAATTTTTGAAGTATATCAACCGTTAATCCAGGAATCAAAAAGAACGAGGAAAAGCTAGTTCGATGATGTGGGATGATCAATTTTGGATTATGTTGTTGAACCATGACTTTTATGGAAAATTTATCCAAGAAAAGCAAATTATTGAGGCAAAATTGATTTATTTACAGCAAATTATCAATTAATTCAAATGTAATCGTGGAGTATGGTGAAAATAAGGGGAAAAAAGATCAAAGTTTATCAGTTCGTTTAAAACCGAAAAGTGAACAAACGGTTATTAACGTCAAAATGCCTAATACACCCTTTGATGGAGTGTTAGCTAGTGGTATCACTTTTAAAGAAGAAACGTCGGATGAAGGCAAACGCCAAGACGATAAGAGTCAGGGGTTATCCATAAATGTGATTTTAGTCATGTCTAATGCCTTCTATGGTGAGCCAAGCTTTTAGTGCATTGATTCCTGGGATTTTTGTGGTAGCGGTGGCTTTATTGATTAATGGGATTGGGCTTTCGTTTGCGGATTCCTTCCCACAATTAATTTATGCGGTGATTCAAGCGCCACTGCATGGACTGTTCTGGTGGTTCGGGATTCATCCAACTGTCATCAATTCCATGCTAGAATGCAGAAAACCAAAGCTTAGCGGAATTAGGAAATTAACTGCTCAAAGTGGCAACTTTGGCACGGTCCAAATGCTCGATCAATTTGCTACAATTGTACGAAATACTGGCTAACCGTTGCGTTGGCGTTAGCCACCTGGCTCTTGTATCACTTTATTGGTGGTGTTTTAGGTACATGGGTCAGTCAATCAAAAACCTCTTTTGCCATTTTAGTTGGTTTTATTCTGGTGGATAATCTTTTACCAAAACGTTTTGGTGTTTGTTTATAGTTTCCTTGGGCTAGCCTTCTACTTCCGGCCAGAGAAAAAACGAGGAAAGGATATTTTAGCCGAGGAATACGGGCAGCCAGAAGAGCAGAAGCTGGCGGGAAAAGAAAAAATTATGATAATTCATCAAAAAATTTCTAAGTCTATTGCGAAAATGGATTTTTATCAGCTATTGTCAGACTGGAAGAAAGCGCCAAACAGAACGTAAAGGAATCTTAACGGAGACATTTAGAAATTTTAATTGCTGCTGATATTATTGAATCCATTGTCAAACCAACTTTTCAAGATATTTTGAAATTGGCAACTGTTTCAACGTGTGGCCAACCAATTTGAATTTGGGAAAGAATATACGGAAAGGATGGCATTCCCAAAGCAGCCATCGTTGTTGATGCTGATTCTGGAGAAATTCTCTGGTCGCAGCAACCAGATTTAGCGTGGAATCCTGCCAGTATTGCCAAAGTGATGACCATGTACTTGGCCTTTGAAGCAATGGAGCAAGGAAAATTTACAATGGATAATTACAACTGCAGTGGAGCGCAAGCAAGTATCAAAGCAACTAGAGATTTAAAGTCATTTTAGGCGTTGGTAATTATGTGGCTGGGAATGCTTTGCTGGACTATGCCTATACGACATACGAACGCAAAAAACTTTTAGACAAAGGACCATATTAAATAAATTGGAAAAACAAGTAACGATGTTAAGCAAGGCAGATTGAAAAAGGAACCACCAATCCTACCATAAATACAATTTGGAAAATAAGTAATGGACTCAATGTTCCATATACGTATTTATTATGTTAAAGAAAATCCCGTGGTTAAAAAAACTGAGACGGTAACACAACATTCTGAAGATCACTCCTATCGAGTCTTTGAAAGAAACTTTGAACTCTTTCAGTTTGAATTATCTATTAATTTCAGTTATCTTAATTATCGTTACCTATTTTGTAGGAATTAGCGGGGTTAACATTTTCGCTTATATTTATTTTTCCAAACTTTATCGACGGCACACCGCCGACTTGGGCGTTATTAATATCTTCATTGGTTTACTCTATCTGCAGATAATTAGTGATCGTTCCATGAAAATCGCTTTACAACTCATCAT-AAGTAAAATTGAAAATCAAGTACTGGATTATATTTTGACGCATATGACGGAAACAGCCACTATTTCTCGAACAGCAAAACACTTAGGTTATCGAGGCTTCCAAGAATTAAAATACGCGATCGTCCAATCGGTAAAATGATTGAGCGTGCGAATACTTATCATGCAAGAAATTATTTCATTCCACAAGAAGAACTTGTCCAGGTTGCACAAGCCGCTTTGGTTAAAAATCGGTGTGACTTTGTCTTAGCCAATGACTTGATGAACGTTCATGAAACAGAACACAAAGGATTATTAATTAACGAAACATGATTATTCTTTTTGGAGAAACTGCTACCGATGAAGCAACATGCAGTTATTCAATCATTCCCAGAAAAAGACCAAGTTACCTTGGCAGAAGGAGATCATCTGAAAATTGGCGATACAAACTATACAATCACAAAAGTGGGTTCTTTTGCCAATATAACTTGCAAAGTATCCACGGATGCTTACTTTTTCATATGGTTATGCGATTTCTAAACGCATTCGTGAAATTTCTAAAGAACAAAATAAAGAATGGGTTCAAGCGTTGGGAGCAGATGAAGTGATTGACTATCGGACACAAAATTTTGAAGAAGTTTTATCCGACTACGATTATGTGTTTGATACAATCATCGCAGCAGGAGAGTTTCCAGAAAGTCGTTTTGTTATCAAAAAAAGAAAGGGAACCACGAAATGTTGCCGTTGTTAACGCTGGCGATGACTGGGATTGGGTTGGCTCACTTTATTTCTATTGAAATGGTTTCTATTTGGATTGGGTTATACATTCTGTTTTATTGGCAGCAGTTTTTTAAAAAGGAGGTCCTGTTGGCATTAGCGAAGGCTGCAGGTTTGACGCTGCTTTGGCTGGCCTTTTATCTTTTACCAGTTGCTGAACAAATGAAAAATCAAGTGTTTAAAGTTACGTCCAATCCACAACAAACGACGCTGGTACTCTTATTGATGGTTACCACGCTTTTTCCTTGGACTGGGAAAATTCATTTGACTACCAAGTGGTGACTTAAATATTGGTGTCGCTGTGTAACCCAACAAGGCAACGAACAAAAAGATTTTTTCTTTGACTTAGAAGGTCAATTAGTAAAAATGGGTGATACATTATACATTCTGGAGAAATTGTTGCACAAGAACAAGGCAATGCAGCTTTGAAAATTCGTGAAATTCCTGGATAGCATTATCATTGAATTCTGAGCTAACGATTTTAAGTTCCTCAGCCAATCCCTTTTGAAACAGCGCCTTCATTTGAAACAACCAACGAGTTTTGTCGACTGCTTGCCGACTTTTCACCACATGGCGTATAATTGAACACAATGAATGTAACCTTACAACGATTTATTTATAAAAACCTATTCGTTAAGACGCTTATTTATTGTTGCGAATCTTTTCTTTTTGATTGGTTTAGCGATTGATGTCTATTCGCCATCTTTCAGTATTGGCACGCCATCTTTTTTTTTTTCCTGTTTTACTACTTTCTTTGTTTTGGGATTATCTGCTATGCCATTCAAATCGTCCTTGGAAAAAATGGTTCATATTGAAAAAGATGAACATGTGTTAGCCCTTTTAAATAATCCCCAACGCAGTTTTTTAGAAATTGAAGAATTTTTGAAGGATTTACGCTAAAAGAAGCTGCAAGATGCTTGTGCAAGCTATTCTGAAACAGAATTAAATATCCAAATTAACGAAGACACGTTTGTTACTTTGAATCGTCACTTTGTTGGTGCGAAGTTATTTGACGAAGTCATCATTGGCGTTTTTATAAATACAAGTAAGCAAACATTATAAGAAACCCAGTTAACTGTGGAAAGTGCAAAATCATTAGGGGCTAATTTTTTGATTCGTGGCATTAGAAACGTCAAAGACTACGAGTACGAGAAAGACATTGCTTAAGCGGATATTCAGAAAAATTTTGCTGATACTAGTGCAAAATTTAGTTATTTACTTTCCTTTGTTCTGCTGTTTTTAGGGTTATTCTTCGCCTTTCATTAAAAATTGTTTAGGCTCTTTCCTATTGGCTGTGATTGGCATGTAGGCCAAGGGGATAGTTTGTTTATCCAAGCGCCTTTTCACAGAAAAAATACACTAATCGATACAGGTAAAGATTTATCAAACAGCTTAATCCGCGAGAAGCAAACAGAACGCAATGGCCGCCAATCCATTGTTCAGTTTTTAACGGCAGGAAACGATAACCAAGGAATGAGGCTGAAAAATTGGTGCTAGATCACAAAAATACATTAGGCATGTCTAGTGTTCCCAATGAAGATGAATTATTGGAACTTCAACCAGATACTGGTACATTAGAAGAGAAAGCGGCGTACTTCTTAGAAATCCCAAATTGCTCGACTTGAACGAAATCCGAAAGTCACCAAGGCTTTTTATCATACTTTGCCAAAACATTTACGTCATCTTTTCCTTGCAACGATTATTTTATCCCTGTATATCTATGCTTACAAATGCTGGTGGTAATGGGTTTTAACGTATTGCAGAATTAGCCATCGATTTCCCTGAACGCTTACCCAAAGCTGCTGTAGACATTCCTGTTGCCAAAAGTTATCAAAAAAAGGCACGGCCAATCACTCCACGCTTTCTTTAAATTGCTTGTCCTTTGATTATCAAAAATTTCCGCCACTTTTTTTCGTCACATGAAGTTTTTTGCCCTTCCTGCGTGACAAGGGCAAGATATTTTAAGCTTAGCGAATAAAACAGTCACCAACTTGTCGCAAAATGAATTCATTAATGGCGAAATCACGATTGGTGGCGGCGAAACAGCGAATGCACTACAACAAATAACAAGCCAGCACTCAGCTGATCGCTTCCAGAAAAAAATTACTCGTAAAGGACTATTTATTTCCATGTTTCTTTTATTTGCCATTCCGTGTTTAATCTTCGGGTCTATATTTGCGTAATTTAGCTTTTGATACGCAGGGACGTTTTGATAATTTTTACAAGCGAAAGACACCTTTTACGACGGGAATTGACGATGATTTACGGATCATTCGTTCATTAATTGAAGCAGGGGGTCATTTTAAAACAGATCAGTATGAAAACCTCTAAGCCGCCCAAGAATATTTGAATACAGCAGAAAAAGAAGAAGAACTACTTGTCTTACGGTCCTAATTTCCAAAAATTCAACGACGCATTTTCGATAAAGGATTTACTGGTGAAAACGGGCGAAAACAAAAAAGGCTAAATTTTTTGTTTGGCGATGGCATTACGCTAGAGGATCAGAAGTTGAGGCTGTATCGAATGGAGTGACGGAAGAGCTGAAGAACAACACAAATACATGGGCACATTTCGTGAACGCTGCCGTCTCTCCATGACCGTCGCTCTGCAAAGTACCAAAAACATGCAGTCGATGAATTACGAATGTTAGCTTATTTGGGATTGAAAAGGCCCTTATACCATTTATAAAACTGATAGTAACAACCGATCACCGAATAATGCCTTTTATTCAAAAGCTGAAGGCACCTTAAATGTCAAAGAAGAAAAAAATAAAATTTTTCTTTAGACATGCCTGCTGTGCCTAAAAACTGTTGCTCTTGTCCATGGAGATATTTATGTAAATTCTGGAGAAATTTTGCGCAAAATTATTGAGCGGCTGCTTTGATTTAAACGCAGTGGCAACTGCTTTTCCTATCCAGATTCAAAATTATCAACGGGAGCAAGAATTAACGCGCACTCGTCAGGATACGAAGCAATGAAAAAGTGACAGATGTAGCTTTTAAATATGGTTATCAAAGTATTGAAGGATTCTCAAGAGCTTTTCGCGATTGGTCAGGACAAGCCCCTTCTGAAGTAATGAAAACACAAATCCAAAAAACGTTCCTAAATTCTCTTTCTATATTGATATTAAAGGAGGACAATCAATGGATGAACAACGAGCGGAAATGCATACATTTGATGTGTTTGCATTGTTGTTATTTTTTAATGCCAATGCAACAGGCAATAATCCCTCCAATTCACATTTACGTAGTGCGAACCGCATTCAATTAAACTGGAATGGCTACAATAAAAAACAGCGAAAGCAAGGATCGCTCATTACAATTATAGTTTAGCGTTCAAGCAATCCGAAAACGTTATAAAAAACGCTTGGTTCAACTAGCAGCCGTTTTTAGTGTTCTTAGTTTACCATTTCAATCCAAAGGACCCCAAAATCATGGTTCCTGATCGCATTGGTATGAATTTATCTATTAACCTAGGACGGCCGTAGCCGCTACTGGTATTTTAACGATTGCGGTGCTGTTCTTTGCCACAGTGCCGATGTTTATAAATGGGAAGCCATTCAAAATAATAATACGCAATTTGATGGTGATTTTTTTTATGGTGTGACCACAACTAAAATTTTTTGTCGTCCTTCGTGCCCTTCCCGTGTGCCCAACAAGAACCAACAGACAAAACAGGTGGCAATGAATATCAATTATTAACCACCATCGCAACCCTTTATCCAGAAGCGAGTGTTCTAAGTTACTTAGGGACAGAAGGTGTAGGCGAACAGCGACGCTTTTTTGCGCCATTAGTCAATTTACATAGCTGTAATTTATTTTAAACAATTGCCTGATTACTTTTTTAAGAAATGATAATCCTCGTTTGGCTTCTTCGCCTTTGTCATGTTTTTATTTAATATAAACTTAGTTGGTCATGTGGCGATTTCAGCTTATGCGATTGTTGCCAATGGTCTTAAATTTTAAATGACCAAGGGTTTACTGAAATGAAAAAAATCAATGCGGATTGAACAGATGAACGCCAGTGAAGAAATTACAATTCATTCAGAAGGAAGTTGTATCGGTGAGTGAAGAATTTGAAAAGTGTGTCGCTGACTTGAAAAAGAAATATCAAGCAATCCCTGAAGAAAAACGACAACACTTTGCAGAACGTATGCAACAAAAAAATTGAATTAATTAAAGGAGAGTCCAGCAGTTTTAGAAAGCGAAATCTTACATAAAGATTCGCAATATTTCTTTGCTTTTTATAATAATGAAGATGAAACTCAGATTACCTATCAACATCCACAATTAGGCTTAGGCAAACATTTGATTACCTAATAATGACAAAGCAAGACAATTTGCAACACGTTTTACCCTCTTCCTTTTTGTCTCTGACTAAAACAACGTTTAGTCCCTTCTTAACTGAAACGAACACCAG
>JRL_83C_S22_L006_R1_clean.fastq.samout
GCAAACAAAGTGCCTACTACAGTCGCAGAAATGCTCGAAGTGGATGGCGTGGATTACTATTTTGAAACAAAAGCAAGTTTTCAAGCCTTGATTGAAACCAATCAGTTAGTGGAGTATCCTAGCGACACAACAAGCATTTGCGGAAGACATTAACAACCTTGGCAACACATGGTAATTTCGCTGCAGGGATTCAGACATCATTAGCTTTAATTTGTGGTGAAACAAAGAATGTGGAGATAAGGGACAAAGCGAGTCAGTCAATCGCCAAAATGAAAACATCTCAAAAGAAGAATTTGTTGCTGAAACACACCGTTAGTTGTATGTTGCAAATTCAAACGAATGTCACAAAAGAATTACAAGCTGAATCGTTTATTAAATAGGCAACATACCTGCATTTGAAGTACAAGCAGCATCACATACTTTAGCTCCTTACTTATATCTAAATGCTAACTAGCGAAACCACGTACCACATTGGTGGGTCTGCTTGAATAAACAGCAGGACATCGTTGCAGGCGTGATGCTTGGTGTACAGGCGCCCGATTATGGACGCATCCGACAATGGATTGTAAGAACCACTTGAAAGATAAAGAAAACCAAAATATAAATTTTCAGCATTAGAAAAAGAGGAATTCGGCGGCCATTTTAAAGAATGAAGAAGAAGTAACTCGCACGATTAACATGATTGAAATTGGTAATATCGAAGATGCTCAGGAAATGATGGTTAAGTTTCAATTGGCTGGCAAATACTGTGAACTGCATACGACCCAGAAATTATTAAAAACCGTCTTTATCGTTATCGGAAGTGCCATTGTCTTTAATCCCGGTGCTTTCTTCCAGTTCGTCGGTTATTTAATTGCTGGTTATTTTTTCATTCTTTTACAAATCGTCCAAGTGATTATCCCTATTCTACCTGGAGGAATCTCTTCTGTTGCAGGAATGTTGATGTTTGGCAATTTGAAAGGAACGCAGTGCGCTTTTACAAGAGCTCCAAGTCGCTGCCGCCCAAAAATCCTTAGTGGTCTTACAATGAAAGAAGTCCTACAGCGCATAAATTCGGGTATGGCAGTCTTATTTATCCATTTTTTGTAGGAATTACTTCAGGGATGCCTGTTTTAACTTGCTATTTTATTCGTCGTCGTGTCGTTGACATGATTCAAATTCAACTTTGTTAAAAGATGATGATTATGTGGCAAAATTAGCACGAAGAACTAGCAGGCTTTAAAGTCCAACGTTATTTCAATGAAGTTCCACAAAATTACAACTTTTCTCGTTGAATTTTCCTTAGCGAACCATCAGTTATCTTTGCGAATTTTACCCATCAAAAAGATTATCTTACTTAGTGATTGATTTATTATCTGTGGAGGTCTGTGAATCCAAAATTATCATTTAAATTAGCGATTGGGCCAACTGTCAAAAAAATCACCAATCTGTGTGATTCTTTTTAAGCAAGCAGTCACTTTGAAACCCTTATTTCAAATTGAACAATATCAATTATTATTAAATTATTTAAAGGAAAATCGTATTGAAGAACAATTGTATTTTTAACGAAAATATTAGCTAAACGAGGCTTGATTTTACAAGTGCTCTATTCAGTTGCGTTTCTTTTTAGCGATCTTTTTACATGGATTTGTTCTTGTATTATACGTGGGTCTTTTTCTCGGCGTCAATGATTCCGTCAGATATTCTTCCTGGGATTGCTGAAAAAGCTGGGTCAAAAATCTTTGGAAAAACAAGCAGTAATTTTCCATTTTGAAGAAACGGAATGAACCAGTCGCGGAAACTTTTTATGCTCCGTTAGTGAACAATAATCGATTTAGGCATAGATCATCCTTTACATTTGCCCAAAGAAGTATTGTCAGCATATTACAAGCATTTCCGACCAGTAACTGAACAACAAGAGCCGCAAGTGGAATAGCGCATGTCTTAAAAGGAATTCCCAGTGATTTGCTCTTAATGCATTTGGACTTAAGAGGTATTGCGATTTCAACAGGCTAAACGGATGATTACGCTAAAATAATTTATTATCTGTGATTGATATCTTCAACAGTGGAGGCGTTCCATTATTTATTGTTGCTGGTAATCGGTTTGTTGCAATGGACAAACAACTGGGGCAACGATTGATTCCGAAGCATCCGTTTATTGGCCCTTAGTTGTTGCACTCTATCGTTAAATCAGCAACGAAGGAATTTGCAATGTTAGCGGCAATTAACGGAAAAACAGTTGGCTTTATTGGTTGTCGGATTCAAGGAACGGATGCACACATTACGAAGGAATTAAGTTTGCTACCTAAAGGTATCCATTGTGTGCAAAAAGAAATCCTCCAAGTAGGGAAAGTATATATTTTTGGAAGTGGACATGTCGCACATACAACGAAATTTTCAAAGCCATCTCTAAAGAAGTTCAAGAATACGGTTGTAATCAGGCTGCACATCTATCTTCAGGCGAAAAACTGCGTGTCTCGGAAGATATTTTAGTACGGATTTTTAGTGAAAGTTACGTACGGACAGCTATGCGAACCAGTGATAAAGGACCACGAAATGTGGCACAACAATTAAGGCATTAGTGAAGAAGATATTCAGCATTTTTATCAAATGAAATCATGATCTAGCTTTGAATCTTTAGCTTTTGAAAAGGACGAAGAACAGCGTGCTAATCAGCGATTTGATTTTTCTAAAAAAGGTGTCCTTTGTTTCCACCAAAGAATCTCTGGGACGTTATGCAATCAAAAATAGACCCATGCAACAAGTTCAAGTGATGGCGACACCTTTTCAAGTGAATTCCATGGTGTCCGCTATCCCATGGCTGGAATTGGCTATGTGGCTTATCCAGAATATCGTGGTGAAGGCGGCATCTCTGCTATCTTTCTTACTTGCTATGAACAAACATGTATACAATTAAAACGGAAGATTGGCCACGTGTTAAACGAGTTCCGGGTACCATTAAACGAGTTTCTTGGGCTGACGGTAAAGAGGTCATTAAAGACGTATACCTTGAAAAACCAAATAATCGTGATTTATCGGATAGCTGCCCATTGAATTTACCTTGGCGAACCAAACAATCACAGATGGACAGATATTGATGCCTTTTAGAAGAAGCCCAAGCGTGAAACAGATTCTAAAGGAAAATTGTCTTAAAGTTGAACAATCGGTAATTATTGATTTTTTGGTCATTGTTGAAGAAATTGAAAAAGTAGACCTGTTACATCTCGTACCAGAGCACCGTTGATTATTTAAAAAAATATCACGGACCGTATTTTACAGTTCGATCAAATAGATAATGGCATGAACAGCATCTCTGAAATCAATCCGCAATGTGAAATTTACTAAAAATAACTTACAAGGCCAACGCATTGGGTTGCTAATTTAAGTTTGCATTGGAAGAATTTGCGAAACGTTATGATTTACCATTTAAAACACTGGAGGAACTAATTGCGTATAATCAACAATAAAAAGGTTCGTGCCAAGTATGGGCAAGATTTATTAGAAGCAGATGTTAAAAAGAAACAACCAGATAAAGAATCTCCTTTGGCGAAAAACAGTGAAGGACAACCTTATGGGCTGACTTTTACACAAACTGCCAATAAAGAGCAAACGTTATTTGAGCAAGCTTACAGCTTTAGTTATTATTATGATTTTGATTGAATTAGGCGGCTTAGGTTAATGAAATATATTATGAAGTTTGCGGCCATTATTCAATTACTTGGATGCCAACATTTGGGTGGAAAAAAGGGATGTTTTTTAGTCTCTTCCATGCATTAAAGGCTATAAAAATAAAATTACACGCCTTGCTTTAACGGTGACCGCCACCTTTTTAGTCTTAGGGACCGTTATTTTTTACATTTCAGAATATCGCCATTTTCCAGCAGCGTCTTGTCAACAGTTGGTTCTTGTCGGTTACACCAAGAACGGCTGGCTTTTATTCAGTTGTTATTGAAAATGAGTAACTTCGGTTATTCTCTCGTTTACAGAAACATTACCTTTAAAAAACGGGATTGAGTATTTGTTTTTGAAGTGATTGGGAAATTTAGCAGCTGAACAAAAAATCGGATTTCAGCCCCTAATGACAAAGAATTCATTGTTGAATTAAAACAGGCCCCTCAACGGATTGATTCCAAGTAAACTTTATGCGAATCCAGAAACAGATGAAGATTTCCGAGCTTACAGTGAGCAGAAGCTAAACGTCGCGGGATGGACGTGACAGTATTAATTAGTGCCTTAGGATTCCCTGATGTGCAAGATTTCCCCAAATCTACCCAGCATTTGATTGAGATTTTGCAGCGGTCCTGCGACAGGCCATTATGAAGTTCATAAAGTGTTTGATGGTTCTCGTGTTTCAGTCACTGGAGATTATGAAAAAGTCGTGGACGACCGTCGCTTCCTAGTGGTCAAACGAACCTTCACAGAAATTAAAGGCAGCTCTGCGACGACAACGAAATATGACACCATCGACAAACGAGCCAATGTTGTCGTTAAATGATTTTTACATTGATGTCATTAGTAGTGAAATTAAACAACAAATAGCAGACCAAATGAAGAACGATAGCAATAAAATATACTGGTCCGAAAAAGAGGATGCCCCCAGTGATGTTCACAGATGAAGACATTACCATTGAAAATACGGAACTCAGCGACAACAAATTTAAATGGCGTAGTAGAATATGGCCAAAACGGGATCAAACCTGACAAAACTAACTTAAAAGATTATGTGGAAGCACCGAAAGAAATCATCTTGCCGAAGCATTCCCAAAAGACCTTACCTTTAACCTCACAATGCCTAAAGATTCTTTAGATTTAAAATTACTGGGGGTTAAACCAGGCCAAGTCAACGCGCGAAACGTCATCAATGTTTCTTTACAAAACCCACAAGCGGAATCCGATACTGAGGATATGCAAGTGGCGCCAAACTCTAACTTTAGTTACCCAATTTCTTTAGGGAACGATTATGTTGTAAAAGATGAAAAGGGCACCTATCAAGTCAAAGGCGCCAATGGTGAAGAACGGTACTGAAAACCAATTGGACACATCTGTTGCTTCTCTTTCTTTTTTAGAAGTCTCATGCTGGCGAAATTTTGATTGGTTCATTTTGTGCCATTCGTCATGATGTGGTGAAGCAATGTGAAACGATTCGGCATAATCTTGTACTACGTTGGGATTATCGTACCGAAAGTTGCAGAATTACGCTACAACGAAGTCATTTATGAAGTCATGAAATTGTTAGTCAATAAAAATAAAATGGCTTCTTTTGCAACGACCTCTTGGAAAAAGTTTCCCTTTGCCTAACAAACCGCAGTGTGGAAATGACCTTGAAAATCCTATCCGATTTTTTAAAAGTCAATATACACGATGTGGCTTTTGCCTATTTGGCAACAAGGACAAGAAATCCACGCTATTCAGCAAGATTTGAAAGATTTCCTACGTTACTACCAGCAAACAGAAAATTACCTGATTGTTCTCTTAGGTAATTATTTACACAAACAGCCTGAAGCCACGATTAGTAAAGAGCAGTCTTTAAAAAATAACCAGGTTTTAGAAATCCAATTGAATACATTGGATGATTTTGGCCGTGTTCAACCGTTATAATTTTTTAACTGTTTCTACATTGTATCAAAAAACACACTAGAAAATATGCGTTTTTCCGCCAATAATGGCAATCAATTGGTAGATATCTATGATGGCAAAGAACCAGCAATTGTCGAACCCAAGCCAGTGTATGAAGAGCTTGAAGGATCACGTAAACTTACCGGCCATTGCCTTTTCGTTAATTGGTTTAGCCATTGCGGTCGTAGTGCTGTATATTATGTGGCAAGATCAAAAAGCCGAACCGATTATTCAACAAAACACTCAGGCACCTTGGCAAAATCCGTAAGCAAACAGGCAAAACTCTTACAAGAAAGCAGTTGCGTAAGTTTGAATACATCAAAGAATATAGTAAAAATAGTCGCGCGAAAATGGCCTGCCATGCACGCTCATAGCTTGTAAGTTTAATGCTGCAGGCATTCCTGCAATTGCAGCGATGGCAGAGGTACTATATCAGCAAGACCAGCCAATTTGTTAGAACGCATTCATGGCGTACAAGATGGCGATATGATCTATTTAGATGCTGGTTCAACCACGTTTGGAACAGCTACAACATTTTCGTTTTAACATTTCGGTGGTTATGTCGGCGGTCTTTTCAGTAAATAGCAGGCGGCACCTGCTCAGTCTCTGATTTAACAGCATTTTTAGCGGTCACAAAGACTTACATGACAGGATTGTCAGCTTACTTATGATGGCCAACAGCTATCAATCACCTCGATGTCGCCGTTAAATAAACGGATAATTGAAGGGATTGAGACTGGCTTTAATGCGTTAAAAGTTAGCCTTTGGTTGAGTATTACAATATCAACAATTGAGAAAGTGTTCGTTTAGAAAAAGAAAATTATACTGTCTATTCGCCTAATTTTTCAGGACATGGCACGCTAGTTCCTGTTTTGGTTTATCAATGGGCGGGATTTTCAGTATGCATGCATTAACGGAACAATTAACAGGATTAATTGGTGGTGGATTTCTGTTCACCGATCTACCCAAACTAAACAAAATCCACGCACCTTTAACAATGACAAAGGCATTAATGGTTTATTGTTTAGCTACTATGCAGAAGCTCCGTTTATTTTCATCAATCACTTTGGCTTTAGCAGTGTAGATATTGGTCAGCGGAAAAAATTGCCTTGTTCCTAGCTAATCAAGTATATGAAAAAAAAGTGTTTAAACGTTGGGAACGTAAAATCAATTGGGAAAATCGGCAAATCGTCATCGAACTTCCTTTTTTAGTTTAATGATTCTCAAGTCAATCCTGTGTGAGTCTATGGCGAATGCATTACTTTATATTGATGCTAAGCCTATTATGGCAGATGATCCCCGGAATTTCCGCAGTTGTTTCAGCAAACCAGTGCCTTGGTTTATCACAAGAACGAGAGCAGAGCTTGTTAAAGTCGGGGAAAAGCTGGTGCACAATCAGCCAACCGTTGTGAAAGGGTTCCTGAGTTGGATTCTTTTCAATTAAAGGCACAGACAAAGAATTAGTGGTTTTTAACTTACATTGATTGCTCAAAGAAATTGATCCTGCAGACTTACCTAAACATTTTTCACTTGCTTATGATATGAAACATCTCAAGTGTATGTAATAGAAATCATTAACGTATACGATTGTTTTTTTCTTGATTGTGAAAGAACGTGTGGAAACGATTCACACGAACTTAGTGGAAACCACACAAGAAAATTTACTGACGACATCGCATGCCTCATTATTTTTATAGCCTTTCCTTTTGGGAACAACGTTTAACAGAAAACAAAATTCCATTTAACAAAAAAGAAAAGAGCCTACATTTCAGTGATCCAGATGATACGCATATTATCCTGACAGAAGTTCCTGAAAATCCATTAAAAGAAACATCGCGGAAAGCTTTTCTGTTCATCAAACAACGTCGGATAAAACAAGCCGAATGGGGCGTGGCAGTATGGATCGTGTATCAATTTGTAAAAAAGATTGGCTATTCTGGGTTCCAAAAAATTCTAATTATCAGCCGACTTTTCAAAACGTCAATAGCGTGAATGCGCAAACCAAAGAATCAATCAACCTAGCACGACAAGTTAAAAAAACCAACGCAAAAATGATTACGTTAAGACGTGTAGTGACCATGGATGTTACGGTTGTCAATGTGGCGTTACCATCCATTCAAAGTGATTTTCACACGAATCGGCAATTGATCGCGTTTCGCATGTTGCAAGGGATTGGTGGTTCTATGTTAAATCCGGTGATTATTGGCGGACTAATTGTTTCTTATTTTAGCTGGTTTTAAGTACTGAGATAATCGGCTTTTCTGGTTCGAGGAATTAATTTGTCTTTAACTAGTCTAGGTCTACTAAAGATTTCTCTATTGTTAGGCTTGGCAGGCTCCTTAATTGGGATCGCCGGCGCTTTTTCTTTCCCGCTTTATAGTATTTCAGGAATGTTGTTAGGACTTAGTGGGGCGTTGTTGCCACCAAGTAATCAATCAATTCGCTTTTTCTTGAAAGAAGAAGGTCAAAAAATTAGTCACAGCAATCTTTTAACGAAGTCTAGAAGAATCAGCAGAAGTTTCACGAAAAGAATTAATTTCGTGGACTATTTTAGGCCTGTTTCTCTTGAACTAGCAGAAGAAGAATTTAAAATCAACCGCTGAAAATATTTTAGCAGTGGACGGATTTTTGCAGAAGGAGGCACCCCGATTATTGCCATTACTTCAGACTTTAGCCAGTGACAGAGAGTTTTTATATGTTAAGACAGGCAAGATTTTAGGCTATGCATGCGCATGAAACAATTTATTCCCAAACGTATGGAGTATCAAGTTATTGCGGTGGATACCCGCGGACATGGACGTTCCACCAATACACAAAGTCAATTAACTTTTCCGAAGATTTAGCTGGTATTATCAACAAGAACACTTAACAAAAATTAATTTATTGGGCTTTAGTGACGGAGCAAATATTGCAAATTTTTGAAATATATCAACCGTTAATCCAGGAATCAAAAAGAACGAGGAAAAGCTAGTTCGATGATGTGGGATGATCAATTTTGGATTATGTTGTTGAACCATGACTTTTATGGAAAATTTATCCAAGAAAAGCAAATTATTGAGGTAAAATTGATTTATTTACAGCAAATTATCAATTAATTCAAATGTAATCGTGGAGTATGGTGAAAATAAGGGGAAAAAAGATCAAAGTTTATCAGTTCGTTTAAAACCGAAAAGTGAACAAACGGTTATTAACGTCAAAATGCCTAATACACCCTTTGATGGAGTGTTAGCTAGTGGTATCACTTTTAAAGAAGAAACGTCGGATGAAGGCAAACGCCAAGACGATAAGAGTCAGGGGTTATCCATAAATGTGATTTTAGTCATGTCTAGTGCCTTCTATGGTGAGCCAAGCTTTTAGTGCATTGATTCCTGGGATTTTTGTGGTAGCGGTGGCTTTATTGATTAATGGGATTGGGCTTTCGTTTGCGGATTCCTTCCCGCAATTAATTTATGCGGTGATTCAAGCGCCACTGCATGGACTGTTCTGGTGGTTCGGGATTCATCCAACTGTCATCAATTCCATGCTAGAATGCAGAAAACCAAAGCTTAGCGGAATTAGGAAATTAACTGCTCAAAGTGGCAACTTTGGCACGGTCCAAATGCTCGATCAATTTGCCACAATTGTACGAAATACTGGCTGACCGTAGCGTTGGCGCTAGCCACCTGGCTCTTGTTTCACTTTATTGGTGGTGTTTTAGGTACATGGGTCAGTCAATCAAAAACCTCTTTTGCCATTTTAGTTGGTTTTATTCTGGTGGATAATCTTTTACCAAAACGTTTTGGTGATAGTTTATAGTTTCCTTGGGCTAGCCTTCTACTTCCGGCCAGAGAAAAAACGAGGAAAGAATATTTTAGCCGAGGAATACGGGCAGCAGGAAGAGCAGAAGCTGGCGGGAAAAGAAAAAATTATGATAATTCATCAAAAAATTTCTAAGTCTATTGCGAAAATGGATTTTTATCAGCTATTGTCAGACTGGAAGAAAGCGCCAAACAGAACGTAAAGGAATCTTAACGGAGACATTTAGAAATTTTAATTGCTGCTGATATTATTGAATCCATTGTCAAACCAACTTTTCAAGATATTTTGAAATTGGCAACTGTTTCAACGTGTGGCCAACCAATTTGAATTTGGGAAAGAATATACGGAAAGGATGGCATTCCCAAAGCAGCCATCGTTGTTGATGCTGATTCTGGAGAAATTCTCTGGTCGCAGCAACCAGATTTAGCGTGGAATCCTGCCAGTATTGCCAAAGTGATGACCATGTACTTGGCCTTTGAAGCAATGGAGCAAGGAAAATTTACAATGGATAATTACAACTGCAGTGGGGCGCAAGCAAGTATCAAAGCAACTAGAGATTTAAAGTCATTTTAGGCGTTGGTAATTATGTGGCTGGGAATGCTTTGCTGGACTATGCCTATACGACATACGAACGCAAAAAACTTTTAGACAAAGGACCATATTAAATAAATTGGAAAAACAAGTAACGATGTTAAGCAAGGCAGATTGAAAAAGGAACCACTAATCCTACCATAAATACAATTTGGAAAATAAGTAATGGACTCAATGTTCCGTATACGTATTTATTATGTTAAAGAAAATCCCGTGGTAAAAAAAACTGAGACGGTAACACAACATTCTGAAGATCACTCCTATCGAGTCTTTGAAAGAAATTTTGAACTCTTTCAGTTTGAATTATCTATTAATTTCAGTTATCTTAATTATCGTTACCTATTTTGTAGTAATTAGCGGGGTTAACATTTTCGCTTATATTTATTTTTCCATACTTTATCGACGGCACACCGCCGACTTGGGCGTTATTAATATCTTCATTGGTTTACTCTATCTGCAGATAATTAGTGATCGTTCCATGAAAATTGCTTTACAACTCATCATGAAGTAAAATTGAAAATCAAGTACTGGATTATATTTTGACGCATATGACGGAAACAGCCACTATTTCTCGAACGGCAAAACACTTAGGTTATCGAGGCTTCCAAGAATTAAAATACGCAATCGTCCAATCGGTAAAATGATTGAGCGTGCGAATACTTATCATGCAAGAAATTATTTCATTCCACAAGAAGAACTTGTCCAAGTTGCACAAGCCGCTTTGGTTAAAAATCGGTGTGACTTTGTCTTAGCCAATGACTTGATGAACGTTCATGAAACAGAACACGAAGGATTATTAATTAACGAAACATGATTATTCTTTTTGGAGAAACTGCTACCGATGAAGCAACATGCAGTTATTCAATCATTCCCAGAAAAAGACCAAGTTACCTTGGCAGAAGGAGATCATCTGAAAATTGGCGATACAAACTATACAATCACAAAAGTGGGTTCTTTTGCCAATATAACTTGCAAAGTATCCACGGATGCTTACTTTTTCATATGGTTATGCGATTTCTAAACGCATTCGTGAAATTTCTAAAGAACAAAATAAAGAATGGGTTCAAGCGTTGGGAGCAGATGAAGTGATTGACTATCGGACACAAAATTTTGAAGAAGTTTTATCCGACTACGATTATGTGTTTGATACAATCATCGCAGCAGGAGAGTTTCCAGAAAGTCGTTTTGTTATCAAAAAAAGAAAGGGAACCACGAAATATTGCCGTTGTTAACGCTGGCGATGACTGGCATTGGGTTGGCTCACTTTATTTCTATTGAAATGGTTTCTATTTGGATTGGGTTATACATTCTGTTTTATTGGCAGCAGTTTTTTAAAAAGGAGGTCCTGTGGGCATTAGCGAAGGCTGCAGGTCTGACGCTGCTTTGGCTGGCCTTTTATCTTTTACCAGTTGCTGAACAAATGAAAAATCAAGTGTTTAAAGTTACGTCCAATCCACGACAAACGACGCTGGTACTCTTATTGATGGTTACCACGCTTTTTCCTTGGTATGGGAAAATTCATTTGACTACCAAGTGGTGACTTAAATATTGGTGTCGCTGTGTTACCCAACAAGGCAATGAACAAAAAGATTTTTTCTTTGACTTAGAAGGTCAATTAGTAAAAATGGGTGATACATTATACATTCTGGAGAAATTGTTGCACAAGAACAAGGCAATGCAGCTTTGAAAATTCGTGAAATTCCTGGATAGCATTATCATTGAATTCTGAACTAACGATTTTAAGTTCCTCAGCCAATCCCTTTTGAAACAGCACCTTCATTTGAAACAACCAACGAGTTTTGTCAACTGCTTGCCGACTTTTCACCACATGGCGTATAATTGAACACAATGAATGTAACCTTACAACGATTTATTTATAAAAACCTATTCGTTAAGACGCTTATTTATTGTTGCGAATCTTTTCTTTTTGATTGGTTTAGCGATTGATGTCTATTCGCCATCTTTCAGTATTGGCACGCCATCTTTTTTTTTTTCCTGTTTTACTGCTTTCTTTGTTTTGGGATTATCTGCTATTCCATTCAAATCGTCCTTGGAAAAAATTGTTCATATTGAAAAAGATGAACATGTGTTAGCCCTTTTAAATAATCCCCAACGCAGTTTTTTAGAAATTGAAGAATTTTTGAAGGATTTACGCTAAAAGAAGCTGCAAGATGCTTGTGCAAGCTATTCTGAAACAGAATTAAATATCCAAATTAACGAAGACACGTTTGTTACTTTGAATCGTCACTTTGTTGGTGCGAAGTTATTTGACGAAGTCATTATTGGCGTTTTTATAAATACAAGTAAGCAAACATTATAAGAAACCCAGTTAACTGTGGAAAGTGCAAAATCATTAGGGGCTAATTTTTTGATTCGTGGCATTAGAAACGTCAAAGACTACGAGTACGAGAAAGACATTGCTTTAGCGGATATTCAGAAAAATTTTGCTGAGACTAGTGCAAAATTTAGTTATTTACTTTCCTTTGTTCTGCTGT-TTTAGGGTTATTCTTCGCCTTTCATTAAAAATTGTTTAGGCTCTTTCCTATTGGCTGTGATTGGCATGTAGGCCAAGGGGATAGTTTGTTTATCCAAGCGCCTTTTCACAGAAAAAATACATTGATCGATACAGGGAAAGATTTATCAAACAGCTTAATCCGCGAGAAGCAAACAGAACGCAATGGCCGCCAATCCATTGTTCAGTTTTTAACGGCAGGAAACGATAACCAAGGAATGAGGCTGAAAAATTGGTGCTAGATCACAAAAATACATTAGGCATGTCTAGTGTTCCCAATGAAGATGAATTATTGGAACTTCAACCAGATACTGGTACATTAGAAGAGAAAGCGGCGTACTTCTTAGAAATCCCAAATTGCTCGCCTTGAACGAAATCCGAAAGTCACCAAGGCTTTTTATCATACTTTGCCAAAACATTTACGTCATCTTTTCCTTGCAACGATTATTTTATCCCTGTATATCTATGCTTACAAATGCTGGTGGCAATTGGTTTTAACGTATTGCAGAATTAGCCATCGATTTTCCTGAACGCTTACCCAAAGCTGCTGTAGACATTCCTGTTGCCAAAAGTTATCAAAAAAAGACACGGCCAATCACTCCACGCTTTCTTTAAATTGCTTGTCCTTTGATTATCAAAAATTTCCGCCACTTTTTTTCGTCACATGAAGTTTTTTGCCCTTCCTGCGTGACAAGGGCAAGATATTTTAAGCTTAGCGAATAAAACAGTCACCAACTTGTCGCAAAATGAATTCATTAATGGCGAAATCACGATTGGTGGTGGCGAAACAGCGAATGCACTACAACAAATAACAAGCCAGCACTCAGCTGATATTTTCAAGAAAAAAATTACTCGTAAAGGACTATTTATTTCCATGTTTCTTTTATTTGCCATTCCGTGTTTAATCTTCGGGTCTATATTTGCGTAATTTAGCTTTTGATACGCAGGGACGTTTTGATAATTTTTACAAGCGAAAGACACCTTTTACGACGGGAATTGACGATGATTTACGGATCATTCGTTCATTAATTGAAGCAGGGGGTCATTTTAAAACAGATCAGTATGAAAACCTCTAAGCCGCCCAAGAATATTTGAATACAGCAGAAAAAGAAGAAGAACTACTTGTCTTACGGTTCTAATTTCCAAAAATTCAACGACGCATTTTCGATAAAGGATTTACTGGTGAAAACGGGCGGAAACAAAAAAGGCTAAATTTTTTGTTTGGCGATGGCATTACGCTAGAGGATCAGAAGTTGATGCTGTATCGAATGGAGTGACGGAAGAGCTGAAGAACAACACAAATACATGGGCACATTTCGTGAACGCTGCCGTCTCTCCATGACCGTCGCTCTGCAAAGTACCAAAAACATGCAGTCGATGAATTACGAATGTTAGCTTATTTGGGATTGAAAAGGCCCTTATACCATTTATAAAACTGATAGTAACAAACGATCACCGAATAATGCCTTTTATTCAAAAGCTGAAGGCACCTTAAATGTCAAAGAAGAAAAAAATAAAATTTTTCTTTAGACATGCCTGCTGTGCCTAAAAACTGTCGCTCTTGTCCATGGAGATATTTATGTAAATTCTGGAGAAATTTTGCGCAAAATTATTGAGCGGCTGCTTTGATTTAAACGCAGTGGCAACAGCTTTTCCTATCCAGATTCAAAATTATCAACGGGAGCAAGAATTAACGCGCACTCGTCAGGATACGAAGCAATGAAAAAGTGACAGATGTAGCTTTTAAATATGGTTATCAAAGTATTGAAGGATTCTCAAGAGCCTTTCGCGATTGGTCAGGACAAGCCCCTTCTGAAGTAATGAAAACACAAATCCAAAAAACGTCCCTAAATTCTCTTTCTATATTGATATTAAAGGAGGACAATCAATGGATGAACAACGAGCGGAAATGCATACATTTGATGAGTTTGCATTGTTGTTATTTTTTAATGCCAATGCAACAGGCAATAATCCCTCCAATTCACATTTACGTAGTGCGAACCGCATTCAATTAAACTGGAATGGCTACAATAAAAAACAGCGAAAGCAAGGATCGCTCATTACAATTATAGTTTAGCGTTCAAGCAATCCGGAAACGTTATAAAAAACGCTTGGTTCAACTAGCAGCCGTTTTTAGTGTTCTTAGTTTACCATATCAATCCAAAGGAACCCAAAATCATGGTTCCTGATCGCATTGGTATGAATTTATCCATTAACCTAGGACGGCCCTAGCCGCTACTGGCATTTTAACGATTGCGGTGCTGTTCTTTGCCACAGTGCCGATGTTTATAAATGGGAAGCCATTCAAAATAATAATACGCAATTTGATGGTGATTTTTTTTATGGTGTGACCACAACTAAAATTTTTTGTCGTCCTTCGTGCCCTTCCCGTGTGCCCAATAAGAACCAACAGACAAAACAGGTGGCAATGAATATCAATTATTAACCACCATCGCAACCCTTTATCCAGAAGCGAGTGTTCTAAGTTACTTAGGGACAGAAGGTGTAGGCGAACAGCGACGCTTTTTTGCGCCATTAGTCAATTTACCTAGCTGTAATTTATTTTAAACAATTGCCTGATTACTTTTTTAAGAAATGATAATCCTCGTTTGGCTTCTTCGCCTTTGTCATGTTTTTATTTAATATAAACTTAGTTGGTCATGTGGCGATTTCAGCTTATGCGATTGTTGCCAATGGTCTTAAATTTTAAATGACCAAGGGTTTACTGAAATGAAAAAAATCAATGCGGATTGAACAGATGAATGCCAGTGAAGAAATTACGATTCATTCAGAAGGAAGTTGTTTCGGTGAGTGAAGAATTTGAAAAGTGTGTCGCTGACTTGAAAAAGAAATATCAAGCAATCCCTGAAGAAAAACGACAACACTTTGCAGAACGTATGCAACAAAAAAATTGAATTAATTAAAGGAGAGTCCAGCAGTTTTAGAAAGCGAAATCTTACATAAAGATTCGCAATATTTCTTTGCTTTTTATAATAATGAACTTGAAACTCAGATTACCTATCAACATCCACAATTAGGCTTAGGCAAACATTTGATTACCTAATAATGACAAAGCAAGACAATTTGCAACACGTTTTACCCTCTTCCTTTTTGTCTCTGACTAAAACAACGTTTAGCCCCTTCTTAACTGAAACGAACACCAG
>JRL_83B_S21_L006_R1_clean.fastq.samout
GCAAACAAAGTGCCTACTACAGTCGCAGAAATGCTCGAAGTGGATGGTGTGGATTACTATTTTGAAACAAAAGCAAGTTTTCAAACCTTGATTGAAACCAATCAGTTAGTGGAGTATCCTAGCGACACAACAAGCATTTGCGGAAGACATTAACAACCTTGGCAACACATGGTAATTTCGCTGCAGGGATTCAGACATCATTAGCTTTAATTTGTGGTGAAACAAAGAATGTGGAGATAAGGGACAAAGCGAGTCAGTCAATCGCCAAAATGAAAACATCTCAAAAGAAGAATTTGTTGCTGAAACACACCGTTAGTTGTATGTTGCAAATTCAAACGAATGTCACAAAAGAATTACAAGCTGAATCGTTTATTAAATAGGCAACATACCTGCATTTGAAGTACAAGCAGCATCACATACTTTAGCTCCTTACTTATATCTAAATGCTAACTAGCGAAACCACGTACCACATTGGTGGGTCTGCTTGAATAAACAGCAGGACATCGTTGCAGGCGTGATGCTTGGTGTACAGGCGCCCGATTATGGACGCCTCCGACAATGGATTGTAAGAACCACTTGAAAGATAAAGAAAACCAAAATATAAATTTTCAGCATTAGAAAAAGAGGAATTCGGCGGCCATTTTAAAGAATGAAGAAGAAGTAACTCGCACGATTAACATGATTGAAATTGGTAATATCGAAGATGCTCAGGAAATGATGGTTAAGTTTCAATTGGCTGGCAAATACTGTGAACTGCATACGACCCAGAAATTATTAAAAACCGTCTTTATCGTTATCGGAAGTGCCATTGTCTTTAATCCCGGTGCTTTCTTCCAGTTCGTCGGTTATTTAATTGCTGGTTATTTTTTCATTCTTTTACAAATCGTCCAAGTGATTATCCCTATTCTACCTGGAGGAATCTCTTCTGTTGCAGGAATGTTGATGTTTGGCAATTTGAAAGGAACGCAGTGCGCTTTTACAAGAGCTCCAAGTCGCTGCCGCCCAAAAATCCTTAGTGGTCTTACAATGAAAGAAGTCCTACAGCGCATAAATTCGGGTATGGCAGCCTTATTTATCCATTTTTTGTAGGAATTACTTCGGGGATGCCTGTTTTAACTTGCTATTTTATTCGTCGTCGTGTCGTTGACATGATTCAAATTCAACTTTGTTAAAAGATGATGATTATGTGGCAAAATTAGCACGAAGAACTAGCAGGCTTTAAAGTCCAACGTTATTTCAATGAAGTTCCACAAAATTACAACTTTTCTCGTTGAATTTTCCTTAGCGAACCATCAGTTATCTTTGCGAATTTTACCCATCAAAAAGATTATCTTACTTAGTGATTGATTTATTATCTGTGGAGGTCTGTGAATCCAAAATTATCATTTAAATTAGCGATTGGGCCAACTGTCAAAAAAATCACCAATCTGTGTGATTCTTTTTAAGCAAGCAGTCACTTTGAAACCCTTATTTCAAATTGAACAATATCAATTATTATTAAATTATTTAAAGGAAAATCGTATTGAAGAACAATTGTATTTTTAACGAAAATATTAGCTAAACGAGGCTTGATTTTACAAGTGCTCTATTCAGTTGCGTTTCTTTTTAGCGATCTTTTTACATGGATTTGTTCTTGTATTATACGTGGGTCTTTTTCTCGGCGTCAATGATTCCGTCAGATATTCTTCCTGGGATTGCTGAAAAAGCTGGGTCAAAAATCTTTGGAAAAACAAGCAGTAATTTTCCATTTTGAAGAAACGGAATGAACCAGTCGCGGAAACTTTTTATGCTCCGTTAGTGAACAATAATCGATTTAGGCATAGATCATCCTTTACATTTGCCCAAAGAAGTATTGTCAGCATATTACAAGCATTTCCGACCAGTAACTGAACAACAAGAGCCGCAAGTGGAATAGCGCATGTCTTAAAAGGAATTCCCAGTGATTTGCTCTTAATGCATTTGGACTTAAGAGGTATTGCGATTTCAACAGGCTAAACGGATGATTACGCTAAAATAATTTATTATCTGTGATTGATATCTTCAACAGTGGAGGCGTTCCATTATTTATTGTTGCTGGTAATCGGTTTGTTGCAATGGACAAACAACTGGGGCAACGATTGATTCCGAAGCATCCGTTTATTGGCCCTTAGTTGTTGCACTCTATCGTTAAATCAGCAACGAAGGAATTTGCAATGTTAGCGGCAATTAACGGAAAAACAGTTGGCTTTATTGGTTGTCGGATTCAAGGAACGGATGCACACATTACGAAGGAATTAAGTTTGCTACCTAAAGGTATCCATTGTGTGCAAAAAGAAATCCTCCAAGTAGGGAAAGTATATATTTTTGGAAGTGGACATGTCGCACATACAACGAAATTTTCAAAGCCATCTCTAAAGAAGTTCAAGAATACGGTTGTAATCAGGCTGCACATCTATCTTCAGGCGAAAAACTGCGTGTCTCGGAAGATATTTTAGTACGGATTTTTAGTGAAAGTTACGTACGGACAGCTATGCGAACCAGTGATAAAGGACCACGAAATGTGGCACAACAATTAAGGCATTAGTGAAGAAGATATTCAGCATTTTTATCAAATGAAATCATGATCTAGCTTTGAATCTTTAGCTTTTGAAAAGGACGAAGAACAGCGTGCTAATCAGCGATTTGATTTTTCTAAAAAAGGTGTCCTTTGTTTCCACCAAAGAATCTCTGGGACGTTATGCAATCAAAAATAAACCCATGCAACAAGTTCAAGTGATGGCGACACCTTTTCAAGTGAATTCCATGGTGTCCGCTATCCCATGGCTGGAATTGGCTATGTGGCTTATCCAGAATATCGTGGTGAAGGCGGCATCTCTGCTATCTTTCTTACTTGCTATGAACAAACATGTATACAATTAAAACGGAAGATTGGCCACGTGTTAAACGAGTTCCGGGTACCATTAAACGAGTTTCTTGGGCTGACGGTAAAGAGGTCATTAAAGACGTATACCTTGAAAAACCAAATAATCGTGATTTATCGGATAGCTGCCCATTGAATTTACCTTGGCGAACCAAACAATCACAGATGGACAGATATTGATGCCTTTTAGAAGAAGCCCAAGCGTGAAACAGATTCTAAAGGAAAATTGTCTTAAAGTTGAACAATCGGTAATTATTGATTTTTTGGTCATTGTTGAAGAAATTGAAAAAGTAGACCTGTTACATCTCGTACCAGAGCACCGTTGATTATTGAAAAAAATATCACGGACCGTATTTTACAGTTCGATCAAATAGATAATGGCATGAACAGCATCTCTGAAATCAATCCGCAATGTGAAATTTACTAAAAATAACTTACAAGGCCAACGCATTGGGTTGCTAATTTAAGTTTGCATTGGAAGAATTTGCGAAACGTTATGATTTACCATTTAAAACACTGGAGGAACTAATTGCGTATAATCAACAATAAAAAGGTTCGTGCCAAGTATGGGCAAGATTTATTAGAAGCAGATGTTAAAAAGAAACAACCAGATAAAGAATCTCCTTTGGCGAAAAACAGTGAAGGACAACCTTATGGGCTGACTTTTACACAAACTGCCAATAAAGAGCAAACGTTATTTGAGCAAGCTTACAGCTTTAGTTATTATTATGATTTTGATTGAATTAGGCGGCTTAGGTTAATGAAATATATTATGAAGTTTGCGGCCATTATTCAATTACTTGGATGCCAACATTTGGGTGGAAAAAAGGGATGTTTTTTAGTCTCTTCCATGCATTAAAGGCTATAAAAATAAAATTACACGCCTTGCTTTAACGGTGACCGCCACCTTTTTAGTCTTAGGGACCGTTATTTTTTACATTTCAGAATATCGCCATTTTCCAGCAGCGTCTTGTCAACAGTTGGTTCTTGTCGGTTACACCAAGAACGGCTGGCTTTTATTCAGTTGTTATTGAAAATGAGTAACTTCGGTTATTCTCTCGTTTACAGAAACATTACCTTTAAAAAACGGGATTGAGTATTTGTTTTTGAAGTGATTGGGAAATTTAGCAGCTGAACAAAAAATCGGATTTCAGCCCCTAATGACAAAGAATTCATTGTTGAATTAAAACAGGCCCCTCAACGGATTGATTCCAAGTAAACTTTATGCGAATCCAGAAACAGATGAAGATTTCCGAGCTTACAGTGAGCAGAAGCTAAACGTCGCGGGATGGACGTGACAGTATTAATTAGTGCCTTAGGATTCCCTGATGTGCAAGATTTCCCCAAATCTACCCAGCATTTGATTGAGATTTTGCAGCGGTCCTGCGACAGGCCATTATGAAGTTCATAAAGTGTTTGATGGTTCTCGTGTTTCAGTCACTGGAGATTATGAAAAAGTCGTGGACGACCGTCGCTTCCTAGTGGTCAAACGAACCTTCACAGAAATTAAAGGCAGCTCTGCGACGACAACGAAATATGACACCATCGACAAACGAGCCAATGTTGTCGTTAAATGATTTTTACATTGATGTCATTAGTAGTGAAATTAAACAACAAATAGCAGACCAAATGAAGAACGATAGCAATAAAATATACTGGTCCGAAAAAGAGGATGCCCCCAGTGATGTTCACAGATGAAGACATTACCATTGAAAATACGGAACTCAGCGACAACAAATTTAAATGGCGTAGTAGAATATGGCCAAAACGGGATCAAACCTGACAAAACTAACTTAAAAGATTATGTGGAAGCACCGAAAGAAATCATCTTGCCGAAGCATTCCCAAAAGACCTTACCTTTAACCTCACAATGCCTAAAGATTCTTTAGATTTAAAATTACTGGGGGTTAAACCAGGCCAAGTCAACGCGCGAAACGTCATCAATGTTTCTTTACAAAACCCACAAGCGGAATCCGATACTGAGGATATGCAAGTGGCGCCAAACTCTAACTTTAGTTACCCAATTTCTTTAGGGAACGATTATGTTGTAAAAGATGAAAAGGGCACCTATCAAGTCAAAGGCGCCAATGGTGAAGAACGGTACTGAAAACCAATTGGACACATCTGTTGCTTCTCTTTCTTTTTTAGAAGTCTCATGCTGGCGAAATTTTGATTGGTTCATTTTGTGCCATTCGTCATGATGTGGTGAAGCAATGTGAAACGATTCGGCATAATCTTGTACTACGTTGGGATTATCGTACCGAAAGTTGCAGAATTACGCTACAACGAAGTCATTTATGAAGTCATGAAATTGTTAGTCAATAAAAATAAAATGGCTTCTTTTGCAACGACCTCTTGGAAAAAGTTTCCCTTTGCCTAACAAACCGCAGTGTGGAAATGACCTTGAAAATCCTATCCGATTTTTTAAAAGTCAACATACACGATGTGGCTTTTGCCTATTTGGCAACAAGGACAAGAAATCCACGCTATTCAGCAAGATTTGAAAGATTTCCTACGTTACTACCAGCAAACAGAAAATTACCTGATTGTTCTCTTAGGTAATTATTTACACAAACAGCCTGAAGCCACGATTAGTAAAGAGCAGTCTTTAAAAAATAACCAGGTTTTAGAAATCCAATTGAATACATTGGATGATTTTGGCCGTGTTCAACCGTTATAATTTTTTAACTGTTTCTACATTGTATCAAAAAACACACTAGAAAATATGCGTTTTTCCGCCAATAATGGCAATCAATTGGTAGATATCTATGATGGCAAAGAACCAGCAATTGTCGAACCCAAGCCAGTGTATGAAGAGCTTGAAGGATCACGTAAACTTACCGGCCATTGCCTTTTCGTTAATTGGTTTAGCCATTGCGGTCGTAGTGCTGTATATTATGTGGCAAGATCAAAAAGCCGAACCGATTATTCAACAAAACACTCAGGCACCTTGGCAAGATCCGTAAGCAAACAGGCAAAACTCTTACAAGAAAGCAGTTGCGTAAGTTTGAATACATCAAAGAATATAGTAAAAATAGTCGCGCGAAAATGGCCTGCCATGCACGCTCATAGCTTGTAAGTTTAATGCTGCAGGCATTCCTGCAATTGCAGCGATGGCAGAGGTACTATATCAGCAAGACCAGCCAATTTGTTAGAACGCATTCATGGCGTACAAGATGACGATATGATCTATTTAGATGCTGGTTCAACCACGCTTGGAACAGCTACAACATTTTCGTTTTAACATTTCGGTGGTTATGTCGGCGGTCTTTTCAGTAAATAGCAGGCGGCACCTGCTCAGTCTCTGATTTAACAGCATTTTTAGCGGTCACAAAGACTTACATGACAGGATTGTCAGCTTACTTATGATGGCCAACAGCTATCAATCACCTCGATGTCGCCGTTAAATAAACGGATAATTGAAGGGATTGAGACTGGCTTTAATGCGTTAAAAGTTAGCCTTTGGTTGAGTATTACAATATCAACAATTGAGAAAGTGTTCGTTTAGAAAAAGAAAATTATACTGTCTATTCGCCTAATTTTTCAGGACATGGCACGCTAGTTCCTGTTTTGGTTTATCAATGGGCGGGATTTTCAGTATGCATGCATTAACGGAACAATTAACAGGATTAATTGGTGGTGGATTTCTGTTCACCGATCTACCCAAACTAAACAAAATCCACGCACCTTTAACAATGACAAAGGCATTAATGGTTTATTGTTTAGCTACTATGCAGAAGCTCCGTTTATTTTCATCAATCACTTTGGCTTTAGCAGTGTAGATATTGGTCAGCGGAAAAAATTGCCTTGTTCCTAGCTAATCAAGTATATGAAAAAAAAGTGTTTAAACGTTGGGAACGTAAAATCAATTGGGAAAATCGGCAAATCGTCATCGAACTTCCTTTTTTAGTTTAATGATTCTCAAGTCAATCCTGTGTGAGTCTATGGCGAATGCATTACTTTATATTGATGCTAAGCCTATTATGGCAGATGATCCCCGGAATTTCCGCAGTTGTTTCAGCAAACCAGTGCCTTGGTTTATCACAAGAACGAGAGCAGAGCTTGTTAAAGTCGGGGAAAAGCTGGTGCACAATCAGCCAACCGTTGTGAAAGGGTTCCTGAGTTGGATTCTTTTCAATTAAAGGCACAGACAAAGAATTAGTGGTTTTTAACTTACATTGATTGCTCAAAGAAATTGATCCTGCAGACTTACCTAAACATTTTTCACTTGCTTATGATATGAAACATCTCAAGTGTATGTAATAGAAATCATTAACGTATACGATTGTTTTTTTCTTGATTGTGAAAGAACGTGTGGAAACGATTCACACGAACTTAGTGGAAACCACACAAGAAAATTTACTGACGACATCGCATGCCTCATTATTTTTATAGCCTTTCCTTTTGGGAACAACGTTTAACAGAAAACAAAATTCCATTTAACAAAAAAGAAAAGAGCCTACATTTCAGTGATCCAGATGATACGCATATTATCCTGACAGAAGTTCCTGAAAATCCATTAAAAGAAACATCGCGGAAAGCTTTTCTGTTCATCAAACAACGTCGGATAAAACAAGCCGAATGGGGCGTGGCAGTATGGATCGTGTATCAATTTGTAAAAAAGATTGGCTATTCTGGGTTCCAAAAAATTCTAATTATCAGCCGACTTTTCAAAACGTCAATAGCGTGAATGCGCAAACCAAAGAATCAATCAACCTAGCACGACAAGTTAAAAAAACCAACGCAAAAATGATTACGTTAAGACGTGTAGTGACCATGGATGTTACGGTTGTCAATGTGGCGTTACCATCCATTCAAAGTGATTTTCACACGAATCGGCAATTGATCGCGTTTCGCATGTTGCAAGGGATTGGTGGTTCTATGTTAAATCCGGTGATTATTGGCGGACTAATTGTTTCTTATTTTAGCTGGTTTTAAGTACTGAGATAATCGGCTTTTCTGGTTCGAGGAATTAATTTGTCTTTAACTAGTCTAGGTCTACTAAAGATTTCTCTATTGTTAGGCTTGGCAGGCTCCTTAATTGGGATCGCCGGCGCTTTTTCTTTCCCGCTTTATAGTATTTCAGGAATGTTGTTAGGACTTAGTGGGGCGTTGTTGCCACCAAGTAATCAATCAATTCGCTTTTTCTTGAAAGAAGAAGGTCAAAAAATTAGTCACAGCAATCTTTTAACGAAGTCTAGAAGAATCAGCAGAAGTTTCACGAAAAGAATTAATTTCGTGGACTATTTTAGGCCTGTTTCTCTTGAACTAGCAGAAGAAGAATTTAAAATCAACCGCTGAAAATATTTTAGCAGTGGACGGATTTTTGCAGAAGGAGGCACCCCGATTATTGCCATTACTTCAGACTTTAGCCAGTGACAGAGAGTTTTTATATGTTAAGACAGGCAAGATTTTAGGCTATGCATGCGCATGAAACAATTTATTCCCAAACGTATGGAGTATCAAGTTATTGCGGTGGATACCCGCGGACATGGACGTTCCACCAATACACAAAGTCAATTAACTTTTCCGAAGATTTAGCTGGTATTATCAACAAGAACACTTAACAAAAATTAATTTATTGGGCTTTAGTGACGGAGCAAATATTGCAAATTTTTGAAATATATCAACCGTTAATCCAGGAATCAAAAAGAACGAGGAAAAGCTAGTTCGATGATGTGGGATGATCAATTTTGGATTATGTTGTTGAACCATGACTTTTATGGAAAATTTATCCAAGAAAAGCAAATTATTGAGGTAAAATTGATTTATTTACAGCAAATTATCAATTAATTCAAATGTAATCGTGGAGTATGGTGAAAATAAGGGGAAAAAAGATCAAAGTTTATCAGTTCGTTTAAAACCGAAAAGTGAACAAACGGTTATTAACGTCAAAATGCCTAATACACCCTTTGATGGAGTGTTAGCTAGTGGTATCACTTTTAAAGAAGAAACGTCGGATGAAGGCAAACGCCAAGACGATAAGAGTCAGGGGTTATCCATAAATGTGATTTTAGTCATGTCTAGTGCCTTCTATGGTGAGCCAAGCTTTTAGTGCATTGATTCCTGGGATTTTTGTGGTAGCGGTGGCTTTATTGATTAATGGGATTGGGCTTTCGTTTGCGGATTCCTTCCCGCAATTAATTTATGCGGTGATTCAAGCGCCACTGCATGGACTGTTCTGGTGGTTCGGGATTCATCCAACTGTCATCAATTCCATGCTAGAATGCAGAAAACCAAAGCTTAGCGGAATTAGGAAATTAACTGCTCAAAGTGGCAACTTTGGCACGGTCCAAATGCTCGATCAATTTGCCACAATTGTACGAAATACTGGCTGACCGTAGCGTTGGCGCTAGCCACCTGGCTCTTGTTTCACTTTATTGGTGGTGTTTTAGGTACATGGGTCAGTCAATCAAAAACCTCTTTTGCCATTTTAGTTGGTTTTATTCTGGTGGATAATCTTTTACCAAAACGTTTTGGTGATTGTTTATAGTTTCCTTGGGCTAGCCTTCTACTTCCGGCCAGAGAAAAAACGAGGAAAGAACATTTTAGCCGAGGAATACGGGCAGCAGGAAGAGCAGAAGCTGGCGGGAAAAGAAAAAATTATGATAATTCATCAAAAAATTTCTAAGTCTATTGCGAAAATGGATTTTTATCAGCTATTGTCAGACTGGAAGAAAGCGCCAAACAGAACGTAAAGGAATCTTAACGGAGACATTTAGAAATTTTAATTGCTGCTGATATTATTGAATCCATTGTCAAACCAACTTTTCAAGATATTTTGAAATTGGCAACTGTTTCAACGTGGGGCCAACCAATTTGAATTTGGGAAAGAATATACGGAAAGGATGGCATTCCCAAAGCAGCCATCGTTGTTGATGCTGATTCTGGAGAAATTCTCTGGTCGCAGCAACCAGATTTAGCGTGGAATCCTGCCAGTATTGCCAAAGTGATGACCATGTACTTGGCCTTTGAAGCAATGGAGCAAGGAAAATTTACAATGGATAATTACAACTGCAGTGGGGCGCAAGCAAGTATCAAAGCAACTAGAGATTTAAAGTCATTTTAGGCGTTGGTAATTATGTGGCTGGGAATGCTTTGCTGGACTATGCCTATACGACATACGAACGCAAAAAACTTTTAGACAAAGGACCATATTAAATAAATTGGAAAAACAAGTAACGATGTTAAGCAAGGCAGATTGAAAAAGGAACCACTAATCCTACCATAAATACAATTTGGAAAATAAGTAATGGACTCAATGTTCCGTATACGTATTTATTATGTTAAAGAAAATCCCGTGGTAAAAAAAACTGAGACGGTAACACAACATTCTGAAGATCACTCCTATCGAGTCTTTGAAAGAAATTTTGAACTCTTTCAGTTTGAATTATCTATTAATTTCAGTTATCTTAATTATCGTTACCTATTTTGTAGGAATTAGCGGGGTTAACATTTTCGCTTATATTTATTTTTCCATACTTTATCGACGGCACACCGCCGACTTGGGCGTTATTAATATCTTCATTGGTTTACTCTATCTGCAGATAATTAGTGATCGTTCCATGAAAATTGCTTTACAACTCATCATGAAGTAAAATTGAAAATCAAGTACTGGATTATATTTTGACGCATATGACGGAAACAGCCACTATTTCTCGAACGGCAAAACACTTAGGTTATCGAGGCTTCCAAGAATTAAAATACGCAATCGTCCAATCGGTAAAATGATTGAGCGTGCGAATACTTATCATGCAAGAAATTATTTCATTCCACAAGAAGAACTTGTCCAAGTTGCACAAGCCGCTTTGGTTAAAAATCGGTGTGACTTTGTCTTAGCCAATGACTTGATGAACGTTCATGAAACAGAACACGAAGGATTATTAATTAACGAAACATGATTATTCTTTTTGGAGAAACTGCTACCGATGAAGCAACATGCAGTTATTCAATCATTCCCAGAAAAAGACCAAGTTACCTTGGCAGAAGGAGATCATCTGAAAATTGGCGATACAAACTATACAATCACAAAAGTGGGTTCTTTTGCCAATATAACTTGCAAAGTATCCACGGATGCTTACTTTTTCATATGGTTATGCGATTTCTAAACGCATTCGTGAAATTTCTAAAGAACAAAATAAAGAATGGGTTCAAGCGTTGGGAGCAGATGAAGTGATTGACTATCGGACACAAAATTTTGAAGAAGTTTTATCCGACTACGATTATGTGTTTGATACAATCATCGCAGCAGGAGAGTTTCCAGAAAGTCGTTTTGTTATCAAAAAAAGAAAGGGAACCACGAAATATTGCCGTTGTTAACGCTGGCGATGACTGGCATTGGGTTGGCTCACTTTATTTCTATTGAAATGGTTTCTATTTGGATTGGGTTATACATTCTGTTTTATTGGCAGCAGTTTTTTAAAAAGGAGGTCCTGTGGGCATTAGCGAAGGCTGCAGGTCTGACGCTGCTTTGGCTGGCCTTTTATCTTTTACCAGTTGCTGAACAAATGAAAAATCAAGTGTTTAAAGTTACATCCAATCCACGACAAACGACGCTGGTACTCTTATTGATGGTTACCACGCTTTTTCCTTGGTATGGGAAAATTCATTTGACTACCAAGTGGTGACTTAAATATTGGTGTCGCTGTGTTACCCAACAAGGCAATGAACAAAAAGATTTTTTCTTTGACTTAGAAGGTCAATTAGTAAAAATGGGTGATACATTATACATTCTGGAGAAATTGTTGCACAAGAACAAGGCAATGCAGCTTTGAAAATTCGTGAAATTCCTGGATAGCATTATCATTGAATTCTGAACTAACCATTTTAAGTTCCTCAGCCAATCCCTTTTGAAACAGCGCCTTCATTTGAAACAACCAACGAGTTTTGTCAACTGCTTGCCGACTTTTCACCACATGGCGTATAATTGAACACAATGAATGTAACCTTACAACGATTTATTTATAAAAACCTATTCGTTAAGACGCTTATTTATTGTTGCGAATCTTTTCTTTTTGATTGGTTTAGCGATTGATGTCTATTCGCCATCTTTCAGTATTGGCACGCCATCTTTTTTTTTTTCCTGTTTTACTGCTTTCTTTGTTTTGGGATTATCTGCTATTCCATTCAAATCGTCCTTGGAAAAAATTGTTCATATTGAAAAAGATGAACATGTGTTAGCCCTTTTAAATAATCCCCAACGCAGTTTTTTAGAAATTGAAGAATTTTTGAAGGATTTACGCTAAAAGAAGCTGCAAGATGCTTGTGCAAGCTATTCTGAAACAGAATTAAATATCCAAATTAACGAAGACACGTTTGTTACTTTGAATCGTCACTTTGTTGGTGCGAAGTTATTTGACGAAGTCATTATTGGCGTTTTTATAAATACAAGTAAGCAAACATTATAAGAAACCCAGTTAACTGTGGAAAGTGCAAAATCATTAGGGGCTAATTTTTTGATTCGTGGCATTAGAAACGTCAAAGACTACGAGTACGAGAAAGACATTGCTTTAGCGGATATTCAGAAAAATTTTGCTGAGACTAGTGCAAAATTTAGTTACTTACTTTCTTTTGTTCTGCTGTTTTTAGGGTTATTCTTCGCCTTTCATTAAAAATTGTTTAGGCTCTTTCCTATTGGCTGTGATTGGCATGTAGGCCAAGGGGATAGTTTGTTTATCCAAGCGCCTTTTCACAGAAAAAATACATTGATCGATACAGGTAAAGATTTATCAAACAGCTTAATCCGCGAGAAGCAAACAGAACGCAATGGCCGCCAATCCATTGTTCAGTTTTTAACGACAGGAAACGATACCCAAGGAATGAGGCTGAAAAATTGGTGCTAGATCACAAAAATACATTAGGCATGTCTAGTGTTCCCAATGAAGATGAATTATTGGAACTTCAACCAGATACTGGTACATTAGAAGAGAAAGCGGCGTACTTCTTAGAAATCCCAAATTGCTCGCCTTGAACGAAATCCGAAAGTCACCAAGGCTTTTTATCATACTTTGCCAAAACATTTACGTCATCTTTTCCTTGCAACGATTATTTTATCCCTGTATATCTATGCTTACAAATGCTGGTGGTAATTGGTTTTAACGTATTGCAGAATTAGCCATCGATTTTCCTGAACGCTTACCCAAAGCTGCTGTAGACATTCCTGTTGCCAAAAGTTATCAAAAAAAGACACGGCCAATCACTCCACGCTTTCTTTAAATTGCTTGTCCTTTGATTATCAAAAATTTCCGCCACTTTTTTTCGTCACATGAAGTTTTTTGCCCTTCCTGCGTGACAAGGGCAAGATATTTTAAGCTTAGCGAATAAAACAGTCACCAACTTGTCGCAAAATGAATTCATTAATGGCGAAATCACGATTGGTGGTGGCGAAACAGCGAATGCACTACAACAAATAACAAGCCAGCACTCAGCTGATATTTTCAAGAAAAAAATTACTCGTAAAGGACTATTTATTTCCATGTTTCTTTTATTTGCCATTCCGTGTTTAATCTTCGGGTCTATATTTGCGTAATTTAGCTTTTGATACGCAGGGACGTTTTGATAATTTTTACAAGCGAAAGACACCTTTTACGACGGGAATTGACGATGATTTACGGATCATTCGTTCATTAATTGAAGCAGGGGGTCATTTTAAAACAGATCAGTATGAAAACCTCTAAGCCGCCCAAGAATATTTGAATACAGCAGAAAAAGAAGAAGAACTACTTGTCTTACGGTTCTAATTTCCAAAAATTCAACGACGCATTTTCGATAAAGGATTTACTGGTGAAAACGGGCGGAAACAAAAAAGGCTAAATTTTTTGTTTGGCGATGGCATTACGCTAGAGGATCAGAAGTTGAGGCTGTATCGAATGGAGTGACGGAAGAGCTGAAGAACAACACAAATACATGGGCACATTTCGTGAACGCTGCCGTCTCTCCATGACCGTCGCTCTGCAAAGTACCAAAAACATGCAGTCGATGAATTACGAATGTTAGCTTATTTGGGATTGAAAAGGCCCTTATACCATTTATAAAACTGATAGTAACAAACGATCACCGAATAATGCCTTTTATTCAAAAGCTGAAGGCACCTTAAATGTCAAAGAAGAAAAAAATAAAATTTTTCTTTAGACATGCCTGCTGTGCCTAAAAACTGTCGCTCTTGTCCATGGAGATATTTATGTAAATTCTGGAGAAATTTTGCGCAAAATTATTGAGCGGCTGCTTTGATTTAAACGCAGTGGCAACAGCTTTTCCTATCCAGATTCAAAATTATCAACGGGAGCAAGAATTAACGCGCACTCGTCAGGATACGAAGCAATGAAAAAGTGACAGATGTAGCTTTTAAATATGGTTATCAAAGTATTGAAGGATTCTCAAGAGCCTTTCGCGATTGGTCAGGACAAGCCCCTTCTGAAGTAATGAAAACACAAATCCAAAAAACGTCCCTAAATTCTCTTTCTATATTGATATTAAAGGAGGACAATCAATGGATGAACAACGAGCGGAAATGCATACATTTGATGAGTTTGCATTGTTGTTATTTTTTAATGCCAATGCAACAGGCAATAATCCCTCCAATTCACATTTACGTAGTGCGAACCGCATTCAATTAAACTGGAATGGCTACAATAAAAAACAGCGAAAGCAAGGATCGCTCATTACAATTATAGTTTAGCGTTCAAGCAATCCGGAAACGTTATAAAAAACGCTTGGTTCAACTAGCAGCCGTTTTTAGTGTTCTTAGTTTACCATATCAATCCAAAGGACCCCAAAATCATGGTTCCTGATCGCATTGGTATGAATTTATCCATTAACCTAGGACGGCCCTAGCCGCTACTGGCATTTTAACGATTGCGGTGCTGTTCTTTGCCACAGTGCCGATGTTTATAAATGGGAAGCCATTCAAAATAATAATACGCAATTTGATGGTGATTTTTTTTATGGTGTGACCACAACTAAAATTTTTTGTCGTCCTTCGTGCCCTTCCCGTGTGCCCAACAAGAACCAACAGACAAAACAGGTGGCAATGAATATCAATTATTAACCACCATCGCAACCCTTTATCCAGAAGCGAGTGTTCTAAGTTACTTAGGGACAGAAGGTGTAGGCGAACAGCGACGCTTTTTTGCGCCATTAGTCAATTTACCTAGCTGTAATTTATTTTAAACAATTGCCTGATTACTTTTTTAAGAAATGATAATCCTCGTTTGGCTTCTTCGCCTTTGTCATGTTTTTATTTAATATAAACTTAGTTGGTCATGTGGCGATTTCAGCTTATGCGATTGTTGCCAACGGTCTTAAATTTTAAATGACCAAGGGTTTACTGAAATGAAAAAAATCAATGCGGATTGAACAGATGAATGCCAGTGAAGAAATTACGATTCATTCAGAAGGAAGTTGTTTCGGTGAGTGAAGAATTTGAAAAGTGTGTCGCTGACTTGAAAAAGAAATATCAAGCAATCCCTGAAGAAAAACGACAACACTTTGCAGAACGTATGCAACAAAAAAATTGAATTAATTAAAGGAGAGTCCAGCAGTTTTAGAAAGCGAAATCTTACATAAAGATTCGCAATATTTCTTTGCTTTTTATAATAATGAACTTGAAACTCAGATTACCTATCAACATCCACAATTAGGCTTAGGCAAACATTTGATTACCTAATAATGACAAAGCAAGACAATTTGCAACACGTTTTACCCTCTTCCTTTTTGTCTCTGACCAAAACAACGTTTAGCCCCTTCTTAACTGAAGCGAACACCAG
>JRL_54I_S18_L006_R1_clean.fastq.samout
GCAAACAAAGTGCCTACTACAGTCGCAGAAATGCTCGAAGTGGATGGCGTGGATTACTATTTTGAAACAAAAGCAAGTTTTCAAGCCTTGATTGAAACCAATCAGTTAGTGGAGTATCCTAGCGACACAACAAGCATTTGCGGAAGACATTAACAACCTTGGCAACACATGGTAATTTCGCTGCAGGGATTCAGACATCATTAGCTTTAATTTGTGGTGAAACAAAGAATGTGGAGATAAGGGACAAAGCGAGTCAGTCAATCGCCAAAATGAAAACATCTCAAAAGAAGAATTTGTTGCTGAAACACACCGTTAGTTGTATGTTGCAAATTCAAACGAATGTCACAAAAGAATTACAAGCTGAATCGTTTATTAAATAGGCAACATACCTGCATTTGAAGTACAAGCAGCATCACATACTTTAGCTCCTTACTTATATCTAAATGCTAACTAGCGAAACCACGTACCACATTGGTGGGTCTGCTTGAATAAACAGCAGGACATCGTTGCAGGCGTGATGCTTGGTGTACAGGCGCCCGATTATGGACGCATCCGACAATGGATTGTAAGAACCACTTGAAAGATAAAGAAAACCAAAATATAAATTTTCAGCATTAGAAAAAGAGGAATTCGGCAGCCATTTTAAAGAATGAAGAAGAAGTAACTCGCACGATTAACATGATTGAAATTGGTAATATCGAAGATGCTCAGGAAATGATGGTTAAGTTTCAATTGGCTGGCAAATACTGTGAACTGCATACGACCCAGAAATTATTAAAAACCGTCTTTATCGTTATCGGAAGTGCCATTGTCTTTAATCCCGGTGCTTTCTTCCAGTTCGTCGGTTATTTAATTGCTGGTTATTTTTTCATTCTTTTACAAATCGTCCAAGTGATTATCCCTATTCTACCTGGAGGAATCTCTTCTGTTGCAGGAATGTTGATGTTTGGCAATTTGAAAGGAACGCAGTGCGCTTTTACAAGAGCTCCAAGTTGCTGCCGCCCAAAAATCCTTAGTGGTCTTACAATGAAAGAAGTCCTACAGCGCATAAATTCGGGTATGGCAGTCTTATTTATCCATTTTTTGTAGGAATTACTTCAGGGATGCCTGTTTTAACTTGCTATTTTATTCGTCGTCGTGTCGTTGACATGATTCAAATTCAACTTTGTTAAAAGATGATGATTATGTGGCAAAATTAGCACGAAGAACTAGCA-GCTTTAAAGTCCAACGTTATTTCAATGAAGTTCCACAAAATTACAACTTTTCTCGTTGAATTTTCCTTAGCGAACCATCAGTTATCTTTGCGAATTTTACCCATCAAAAAGATTATCTTACTTAGTGATTGATTTATTATCTGTGGAGGTCTGTGAATCCAAAATTATCATTTAAATTAGCGATTGGGCCAACTGTCAAAAAAATCACCAATCTGTGTGATTCTTTTTAAGCAAGCAGTCACTTTGAAACCCTTATTTCAAATTGAACAATATCAATTATTATTAAATTATTTAAAGGAAAATCGTATTGAAGAACAATTGTATTTTTAACGAAAATATTAGCTAAACGAGGCTTGATTTTACAAGTGCTCTATTCGGTTGCGTTTTTTTTTAGCTATCTTTTTACATGGATTTGTTCTTGTGTTATACGTGGGTCTTTTTCTCGGCGTCAATGATTCCGTCAGATATTCTCCCTGGGATTGCTGAAAAAGCTGGGTCAAAAATCTTTGGAAAAACAAGCAGTAATTTTCCATTTTGAAGAAACGGAATGAACCAGTCGCGGAAACTTTTTATGCTCCGTTAGTGAACAATAATCGATTTAGGCATAGATCATCCTTTACATTTGCCCAAAGAAGTATTGTCCGCATATTACAAGCATTTCCGACCAGTAACTGAACAACAAGAGCCGCAAGTGGAATAGCGCATGTCTTAAAAGGAATTCCTAGTGATTTGCTCTTAATGCATTTGGACTTAAGAGGTATTGCGATTTCAACAGGCTAAACGGATGATTACGCTAAAATAATTTATTATCTGTGATTGATATCTTCAACAGTGGAGGCGTTCCATTATTTATTGTTGCTGGTAATCGGTTTGTTGCAATGGACAAACAGCTGGGGCAACGATTGATTCCGAAGCATCCATTTATTGGCCCTTAGTTGTGGCACTCTATCGTTAAATCAGCAACGAAGGAATTTGCAATGTTAGCGGCAATTAACGGAAAAACAGTTGGCTTTATTGGTTGTCGGATTCAAGGAACGGATGCACACATTACGAAGGAATTAAGTTTGCTACCTAAAGGTATCCATTGTGAGCAAAAAGAGATCCTCCAAGTAGGGAAAGTGTATATTTTTGGAAGTGGTCATGTTGCACATACAACGAAATTTTCAAAGCCATCTCTAAAGAAGTTCAAGAATACGGTTGTAATCAGGCTGCACATCTATCTTCAGGCGAAAAACTGCGTGTCTCGGAAGATATTTTAGTACGGATTTTTAGTGAAAGTTACGTACGGACAGCTATGCGAACCAGTGATAAAGGACCACGAAATGTGGCACAACAATTAAGGTATTAGTGAAGAAGATATTCAGCATTTTTATCAAATGAAATCATGATCTAGCTTTGAATCTTTAGCTTTTGAAAAGGACGAAGAACAGCGTGCCAATCAGCGATTTGATTTTTCTAAAAAAGGTGTCCTTTGTTTCCACCAAAGAATCTCTGGGACGTTATGCAATCAAAAATAGACCCATGCAACAAGTTCAAGTGATGGCGACACCTTTTCAAGTGAATTCCATGGTGTCCGCTATCCCATGGCTGGAATTGGCTATGTGGCTTATCCAGAATATCGTGGTGAAGGCGGCATCTCTGCTATCTTTCTTACTTGCTATGAACAAACATGTATACAATTAAAACGGAAGATTGGCCACGTGTTAAACGAGTTCCAGGTACAATTAAACGAGTTTCTTGGGCTGACGGTAAAGAGGTCATTAAAGACGTATACCTTGAAAAACCAAATAATCGTGATTTATCGGATAGCTGCCCATTGAATTTACCTTGGCGAACCAAACAATCACAGATGGACAGATATTGATGCCTTTTAGAAGAAGCCCAAGCGTGAAACAGATTCTAAAGGAAAATTGTCTTAAAGTTGAACAATCGGTAATTATTGATTTTTTGGTCATTGTTGAAGAAATTGAAAAAGTAGACCTGTTACATCTCGGACCAAAGCACCGTTGATTATTGAAAAAAATATCACGGACCGTATTTTACAGTTCGATCAAATAGATAATGGCATGAACAGCATCTCTGAAATCAATCCGCAATGTGAAATTTACTAAAAATAACTTACAAGGTCAACGCATTGGGTTGCTAATTTAAGTTTGCATTGGAAGAATTTGCGAAACGTTATGACTTACCATTTAAAACACTGGAGGAACTAATTGCGTATAATCAACAATAAAAAGGTTCGTGCCAAGTATGGGCAAGATTTATTAGAAGCAGATGTTAAAAAGAAACAACCAGATAAAGAATCTCCTTTGGCGAAAAACAGTGAAGGACAACCTTATGGGCTGACTTTTACACAAACTGCCAATAAAGAGCAAACGTTATTTGAGCAAGCTTACAGCTTTAGTTATTATTATGATTTTGATTGAATTAGGCGGCTTAGGTTAATGAAATATATTATGAAGTTTGCGGCCATTATTCAATTACTTGGATGCCAACATTTGGGTGGAAAAAAGGGTTGTTTTTTAGTCTCTTCCATGCATTAAAGGCTATAAAAATAAAATTACACGCCTTGCTTTAACGGTGACCGCCACCTTTTTAGTCTTAGGGACCGTTATTTTTTACATTTCAGAATATCGCCATTTTCCAGCAGCGTCTTGTCAACAGTTGGTTCTTGTCGGTTACACCAAGAACGGCTGGCTTTTATTCGGTTGTTATTGAAAATGAGTAACTTCGGTTATTCTCTCGTTTACAGAAACATTACCTTTAAAAAACGGGATTGAGTATTTGTTTTTGAAGTGATTGGGAAATTTAGCAGCTGAACAAAAAATCGGATTTCAGCCCCGAATGACAAAGAATTCATTGTTGAATTAAAACAGGCCCCTTAACGGATTGATTCCAAGTAAACTTTATGCGAATCCAGAAACGGATGAAGATTTCCGAGCTTACAGTGAGCAGAAGCTAAACGTCGCGGGATGGACGTGACAGTATTAATTAGTGCCTTAGGATTCCCTGATGTGCAAGATTTCCCAAAATCTACCCAGCATTTGATTGAGATTTTGCAGCGGTCCTGCGACAGGCCATTATGAAGTTCATAAAGTGTTTGATGGTTCTCGTGTTTCAGTCACTGGAGATTATGAAAAAGTCGTGGACGACCGTCGCTTCCTAGTGGTCAAACGAACCTTCACAGAAATTAAAGGCAGCTCTGCGACGACAACGAAATATGACACCATCGACAAACGAGCCAATGTTGTCGTTAAATGATTTTTACATTGATGTCATTAGTAGTGAAATTAAACAACAAATAGCAGACCAAATGAAGAACGATAGCAATAAAATATACTGGTCCGAAAAAGAGGATGCCCCCAGTGATGTTCACAGATGAAGACATTACCATTGAAAATACGGAACTCAGCGACAACAAATTTAAATGGCGTAGTAGAATATGGCCAAAACGGGATCAAACCTGACAAAACTAACTTAAAAGATTATGTGGAAGCACCGAAAGAAATCATCTTGCCGAAGCATTCCCAAAAGACCTTACCTTTAACCTTACGATGCCTAAAGATTCTTTAGATTTAAAATTACTGGGGGTTAAACCAGGCCAAGTCAACGCGCGAAACGTCATCAATGTTTCTTTACAAAACCCACAAGCGGAATCCGATACTGAGGATATGCAAGTGGCGCCAAACTCTAACTTTAGTTACCCAATTTCTTTAGGGAACGATTATGTTGTAAAAGATGAAAAGGGCACCTATCAAGTCAAAGGCGCCAATGGTGAAGAACGGTACTGAAAACCAATTGGACACATCTGTTGCTTCTCTTTCTTTTTTAGAAGTCTCATGCTGGCGAAATTTTGATTGGTTCATTTTGTGCCATTCGTCATGATGTGGTGAAGCAATGCGAAACGATTCGGCATAATCTTGTACTACGTTGGGATTATCGTACCGAAAGTTGCAGAATTACGCTACAACGAAGTCATTTATGAAGTCATGAAATTGTTAGTCAATAAAAATAAAATGGCTTCTTTTGCAACGACCTCTTGGAAAAAGTTTCCCTTTGCCTAACAAACCGCAGTGTGGAAATGACCTTGAAAATCCTATCCGATTTTTTAAAAGTCAATATACACGATGTGGCTTTTGCCCATTTGGCAACAAGGACAAGAAATCCACGCTATTCAGCAAGATTTGAAAGATTTCCTACGTTACTACCAGCAAACAGAAAATTATCTGATTGTTCTCTTAGGTAATTATTTACACAAACAGCCTGAAGCCACGATTAGTAAAGAGCAGTCTTTAAAAAATAACCAAGTTTTAGAAATCCAATTGAATACATTGGATGATTTTGGCCGTGTTCAACCGTTATAATTTTTTAACTGTTTCTACGTTGTATCAAAAAACACACTAGAAAATATGCGTTTTTCCGCCAATAATGGCAATCAATTGGTAGATATCTATGATGGCAAAGAACCAGCAATTGTCGAACCCAAGCCAGTGTATGAAGAGCTTGAAGGATCACGTAAACTTACCGGCCATTGCCTTTTCGTTAATTGGTTTAGCCATTGCGGTCGTGGTGCTGTACATTATGTGGCAAGATCAAAAAGCCGAACCGATTATTCAACAAAACACTCAGGCACCTTGGCAAAATCCGTAAGCAAACAGGCAAAACTCTTACAAGAAAGCAGTTACGTAAGTTTGAATATATCAAAGAATATAGTAAAAATAGTCGCGCGAAAATGGCCAGCCATGCATGCTCGTAGCTTGTAAGTTTAATGCTGCAGGCATTCCTGCAATTGCAGCGATGGCAGAGGTACTATATCAGCAAGACCAGCCAATTTGTTAGAACGCATTCACGGCGTACAAGATGGCGATATGATCTATTTAGATGCTGGTTCAACCACGTTTGGAACAGCTACAACATTTTCGTTTTAACATTTCGGTGGTTATGTCGGAGGTCTTTTCAGTAAATAGCAGGCGGCACCTGCTCAGTCTCTGATTTAACAGCATTTTTAGCGGTCACAAAGACTTACATGACAGGATTGTCAGCTTACTTATGATGGCCAACAGCTATCAATCACCTCGATGTCGCCGTTAAATAAACGGATAATTTAAGGGATTGAGACTGGCTTTAATGCGTTAAAAGTTAGCCTTTGGTTGAGTATTACAATATCAACAATTGAGAAAGTGTTCGTTTAGAAAAAGAAAATTATACTGTCTATTCGCCTAATTTTTCAGGACATGGCACGCTAGTTCCTGTTTTGGTTTATCAATGGGCGGGATTTTCAGTATGCATGCATTAACGGAACAATTAACAGGATTAATTGGTGGTGGATTTCTGTTCACCGATCTACCCAAACTAAACAAAATCCACGCACCTTTAACAATGACAAAGGCATTAATGGTTTATTGTTTAGCTACTATGCAGAAGCTCCGTTTATTTTCATCAATCACTTTGGCTTTAGCAGTGTAGATATTGGTCAGCGGAAAAAATTGCCTTGTTCCTAGCTAATCAAGTATATGAAAAAAAAGTGTTCAAACGTTGGGAACGTAAAATCAATTGGGAAAATCGGCAAATCGTCATCGAACTTCCTTTTTTAGTTTAATGATTCTCAAGTCAATCCTGTGTGAGTCTATGGCGAATGCATTACTTTATATTGATGCTAAACCCATTATGGCAGATGATCCCCGGAATTTCCGCAGATGTTTCAGCAAACCAGTGCTTTGGTTTATCACAAGAACGAGAGCAAAGCTTGTTAAAGTCGTGGAAAAGCTGGTGCACAATCAGCCAACCGTTGTGAAAGGATTCCTGAGTTGTATTCTTTCCAATTAAAGGCACAGACAAAGAATTAGTGGTTTTTAACTTACATTGATTGCTCAAAGAAATTGATCCAGCAGACTTACCTAAACATTTTTCACTTGCTTATGATATGAAACATCCCAAGTGTATGTAATAGAAATCATTAACGTATACGATTGTTTTTTTCTTGATTGTGAAAGAACGTGTGGAAACGATTCACACGAACTTAGTGGAAACCACACAAGAAAATTTACTGACGACATCGCATGCCTCATTATTTTTATAGCCTTTCCTTTTGGGAACAATGTTTAACAGAAAACAAAATTCCATTTAACAAAAAAGAAAAGAGCCTACATTTCAGTGATCCAGATGATACGCATATTATCCTGACAGAAGTTCCTGAAAATCCATTAAAAGAAACATCGCGGAAAGCTTTTCTGTTCATCAAACAACGTCGGATAAAACAAGCCGAATGGGGCGTGGCAGTATGGATCGTGTATCAATTTGTAAAAAAGATTGGCTATTCTGGGTTCCAAAAAATTCTAATTATCAGCCGACTTTTCAAAACGTCAATAGCGTGAATGCGCAAACCAAAGAATCAATCAACCTAGCACGACAAGTTAAAAAAACCAACGCAAAAATGATTACGTTAAGACGTGTAGTGACCATGGATGTTACGGTTGTCAATGTGGCGTTACCATCCATTCAAAGTGATTTTCACACGAATCGGCAATTGATCGCGTTTCGCATGTTGCAAGGGATTGGTGGTTCTATGTTAAATCCGGTGATTATTGGTGGACTGATTGTTTCTTATTTTAGCTGGTTTTAAGTACTGGGATAATCGGCTTTTCTGGTTCGAGGAATTAATTTGTCTTTAACTAGTCTAGGTCTACTAAAGATTTCTCTATTGTTAGGCTTGGCAGGCTCCTTAATTGGGATTGCCGGCGCTTATTCTTTCCCGCTTTATAGTATTTCATGAATGTTGTTAGGACTTAGTGGAGCGTTGTTGCCACCAAGTAATCAATCAATTCGCTTTTTCTTAAAAGAAGAAGGTCAAAAAATCAGTCATAGCAATCTTTTAACGAAGTCTAGAAGAATCAGCAGAAGTTTCACGAAAAGAATTAATTTCGTGGACTATTTTAGGCCTGTTTCTCTTGAACTAGCAGAAGAAGAATTTAAAATCAACCGCTGAAAATATTTTAGCAGTGGACGGATTTTTGCAGAAGGAGGCACCCCGATTATTGCCATTACTTCAGACTTTAGCCAGTGACAGAGAGTTTTTATATGTTAAGACAGGCAAGATTTTAGGCTATGCATGCGCATGAAACAATTTATTCCCAAACGTATGGAGTATCAAGTTATTGCGGTGGATACCCGCGGACATGGACGTTCCACCAATACACAAAGTCAATTAACTTTTCCGAAGATTTAGCTGGTATTATCAACAAGAACACTTAACAAAAATTAATTTATTGGGCTTTAGTGACGGAGCAAATATTGCAAATTTTTGAAGTATATCAACCGTTAATCCAGGAATCAAAAAGAACGAGGAAAAGCTAGTTCGATGATGTGGGATGATCAATTTTGGATTATGTTGTTGAACCATGACTTTTATGGAAAATTTATCCAAGAAAAGCAAATTATTGAGGTAAAATTGATTTATTTACAGCAAATTATCAATTAATTCAAATGTAATCGTGGAGTATGGTGAAAATAAGGGGAAAAAAGATCAAAGTTTATCAGTTCGTTTAAAACCGAAAAGTGAACAAACGGTTATTAACGTCAAAATGCCTAATACACCCTTTGATGGAGTGTTAGCTAGTGGTATCACTTTTAAAGAAGAAACGTCGGATGAAGGCAAACGCCAAGACGATAAGAGTCAGGGGTTATCCATAAATGTGATTTTAGTCATGTCTAGTGCCTTCTATGGTGAGCCAAGCTTTTAGTGCATTGATTCCTGGGATTTTTGTGGTAGCGGTGGCTTTATTGATTAATGGGATTGGGCTTTCGTTTGCGGATTCCTTCCCACAATTAATTTATGCGGTGATTCAAGCGCCACTGCATGGACTGTTCTGGTGGTTCGGGATTCATCCAACTGTCATCAATTCCATGCTAGAATGCAGAAAACCAAAGCTTAGCGGAATTAGGAAATTAACTGCTCAAAGTGGCAACTTTGGCACGGTCCAAATGCTCGATCAATTTGCTACAATTGTACGAAATACTGGCTGACCGTAGCGTTGGCGCTAGCCACCTGGCTCTTGTTTCACTTTATTGGTGGTGTTTTAGGTACATGGGTCAGTCAATCAAAAACCTCTTTTGCCATTTTAGTTGGTTTTATTCTGGTTGATAATCTTTTACCAAAACGTTTTGGTGATAGTTTATAGTTTCCTTGGGCTAGCCTTCTACTTCCGGCCAGAGAAAAAACGAGGAAAGAATATTTTAGCCGAGGAATACGGGCAGCAAGAAGAGCAGAAGCTGGCGGGAAAAGAAAAAATTATGATAATTCATCAAAAAATTTCTAAGTCTATTGCGAAAATGGATTTTTATCAGCTATTGTCAGACTGGAAGAAAGCGCCAAACAGAACGTAAAGGAATCTTAACGGAGACATTTAGAAATTTTAATTGCTGCTGATATTATTGAATCCATTGTCAAACCAACTTTTCAAGATATTTTGAAATTGGCAACTGTTTCAACGTGTGGCCAACCAATTTGAATTTGGGAAAGAATATACGGAAAGGATGGCATTCCCAAAGCAGCCATCGTTGTTGATGCTGATTCTGGAGAAATTCTCTGGTCGCAGCAACCAGATTTAGCGTGGAATCCTGCCAGTATTGCCAAAGTGATGACCATGTACTTGGCCTTTGAAGCAATGGAGCAAGGAAAATTTACAATGGATAATTACAACTGCAGTGGAGCGCAAGCAAGTATCAAAGCAACTAGAGATTTAAAGTCATTTTAGGCGTTGGTAATTATGTGGCTGGGAATGCTTTGCTGGACTATGCCTATACGACATACGAACGCAAAAAACTTTTAGACAAAGGACCATATTAAATAAATTGGAAAAACAAGTAACGATGTTAAACAAGGCAGATTGAAAAAGGAACCACCAATCCTACCATAAATACAATTTGGAAAATAAGTAATGGACTCAATGTTCCATATACGTATTTATTATGTTAAAGAAAATCCCGTGGTTAAAAAAACTGAGACGGTAACACAACATTCTGAAGATCACTCCTATCGAGTCTTTGAAAGAAACTTTGAACTCTTTCAGTTTGAATTATCTATTAATTTCAGTTATCTTAATTATCGTTACCTATTTTGTAGGAATTAGCGGGGTTAACATTTTCGCTTATATTTATTTTTCCATACTTTATCGACGGCACACCGCCGACTTGGGCGTTATTAATATCTTCATTGGTTTACTCTATCTGCAGATAATTAGTGATCGTTCCATGAAAATCGCTTTACAACTCATCATGAAGTAAAATTGAAAATCAAGTACTGGATTATATTTTGACGCATATGACGGAAACAGCCACTATTTCTCGGACAGCAAAACACTTAGGTTATCGAGGCTTCCAAGAATTAAAATACGCAATCGTCCAATCGGTAAAATGATTGAGCGTGCGAATACTTATCATGCAAGAAATTATTTCATTCCACAAGAAGAACTTGTCCAAGTTGCACAAGCCGCTTTGGTTAAAAATCGGTGTGACTTTGTCTTAGCCAATGACTTGATGAACGTTCATGAAACAGAACACAAAGGATTATTAATTAACGAAACATGATTATTCTTTTTGGAGAAACTGCTACCGATGAAGCAACATGCAGTTATTCAATCATTCCCAGAAAAAGACCAAGTTACCTTGGCAGAAGGAGATCATCTGAAAATTGGCGATACAAACTATACAATCACAAAAGTGGGTTCTTTTGCCAATATAACTTGCAAAGTATCCACGGATGCTTACTTTTTCATATGGTTATGCGATTTCTAAACGCATTCGTGAAATTTCTAAAGAACAAAATAAAGAATGGGTTCAAGCGTTGGGAGCAGATGAAGTGATTGACTATCGGACACAAAATTTTGAAGAAGTTTTATCCGACTATGATTATGTGTTTGATACAATCATCGCAGCAGGAGAGTTTCCAGAAAGTCGTTTTGTTATCAAAAAAAGAAAGGGAACCACGAAATGTTGCCGTTGTTAACGCTGGCGATGACTGGGATTGGGTTGGCTCACTTTATTTCTATTGAAATGGTTTCTATTTGGATTGGGTTATACATTCTGTTTTATTGGCAGCAGTTTTTTAAAAAGGAGGTCCTGTTGGCATTAGCGAAGGCTGCAGGTTTGACGCTGCTTTGGCTGGCCTTTTATCTTTTACCAGTTGCTGAACAAATGAAAAATCAAGTGTTTAAAGTTACGTCCAATCCACAACAAACGACGCTGGTACTCTTATTGATGGTTACCACGCTTTTTCCTTGGTATGGGAAAATTCATTTGACTACCAAGTGGTGACTTAAATATTGGTGTCGCTGTGTTACCCAACAAGGCAACGAACAAAAAGATTTTTTCTTTGACTTAGAAGGTCAATTAGTAAAAATGGGTGATACATTATACATTCTGGAGAAATTGTTGCACAAGAACAAGGCAATGCAGCTTTGAAAATTCGTGAAATTCCTGGATAGCATTATCATTGAATTCTGAGCTAACGATTTTAAGTTCCTCAGCCAATCCCTTTTGAAACAGCACCTTCATTTGAAACAACCAACGAGTTTTGTCGACTGCTTGCCGACTTTTCACCACATGGCGTATAATTGAACACAATGAATGTAACCTTACAACGATTTATTTATAAAAACCTATTCGTTAAGACGCTTATTTATTGTTGCGAATCTTTTCTTTTTGATTGGTTTAGCGATTGATGTCTATTCGCCATCTTTCAGTATTGGCACGCCATCTTTTTTTTTTTCCTATTTTACTGCTTTCTTTGTTTTGGGCTTATCTGCTATTCCATTCAAATCGTCCTTGGAAAAAATTGTTCATATTGAAAAAGATGAACATGTTTTAGCCCTTTTAAATAATCCCCAACGCAGTTTTTTAGAAATTGAAGAATTTTTGAAGGATTTACGCTAAAAGAAGCTGCAAGATGCTTGTGCAAGCTATTCTGAAACAGAATTAAATATCCAAATTAACGAAGACACGTTTGTTACTTTGAATCGTCACTTTGTTGGTGCGAAGTTATTTGACGAAGTCATTATTGGCGTTTTTATAAATACAAGTAAGCAAACATTATAAGAAACCCAGTTAACTGTGGAAAGTGCAAAATCATTAGGGGCTAATTTTTTGATTCGTGGCATTAGAAACGTCAAAGACTACGAGTACGAGAAAGACATTGCTTTAGCGGATATTCAGAAAAATTTTGCTGAGACTAGTGCAAAATTTAGTTATTTACTTTCCTTTGTTCTGCTGTTTTTAGGGTTATTCTTCGCCTTTCATTAAAAATTGTTTAGGCTCTTTCCTATTGGCTGTGATTGGCATGTAGGCCAAGGGGATAGTTTGTTTATCCAAGCGCCTTTTCACAGAAAAAATACACTGATCGATAC-GGGAAAGATTTATCAAACAGCTTAATCCGCGAGAAGCAAACAGAACGCAATGGCCGCCAATCCATTGTTCAGTTTTTAACGGCAGGAAACGATAACCAAGGAATGAGGCTGAAAAATTGGTGCTAGATCACAAAAATACATTAGGCATGTCTAGTGTTCCCAATGAAGATGAATTATTGGAACTTCAACCAGATACTGGTACATTAGAAGAGAAAGCGGCGTACTTCTTAGAAATCCCAAATTGCTCGCCTTGAACGAAATCCGAAAGTCACCAAGGCTTTTTATCATACTTTGCCAAAACATTTACGTCATCTTTTCCTTGCAACGATTATTTTATCCCTGTATATCTATGCTTATAAATGCTGGTGGCAATTGGTTTTAACGTATTGCAGAATTAGCCACCGATTTCCCTGAACGCTTACCCAAAGCTGCTGTAGACATTCCTGTTGCCAAAAGTTAACAAAAAAAGACACGGCCAATCACGCCACACTTTCTTTAAATTGCTTGTCCTTTGATTATCAAAAATTTCCGCCACTTTTTTTCGTCACATGAAGTTTTTTGCCCTTCCTGCGTGACAAGGGCAAGATATTTTAAGCTTAGCGAATAAAACAGTCACCAACTTGTCGCAAAATGAATTCATTAATGGCGAAATCACGATTGGTGGCGGCGAAACAGCGAATGCACTACAACAAATAACAAGCCAGCACTCAGCTGATATTTTCAAGAAAAAAATTACTCGTAAAGGACTATTTATTTCCATGTTTCTTTTATTTGCCATTCCGTGTTTAATCTTCGGGTCTATATTTGCGTAATTTAGCTTTTGATACGCAGGGACGTTTTGATAATTTTTACAAGCGAAAGACACCTTTTACGACGGGAATTGACGATGATTTACGGATCATTCGTTCATTAATTGAAGCAGGGGGTCATTTTAAAACAGATCAGTATGAAAACCTCTAAGCCGCCCAAGAATATTTGAATACAGCAGAAAAAGAAGAAGAACTACTTGTCTTACGGTCCTAATTTCCAAAAATTCAACGACGCATTTTCGATAAAGGATTTACTGGTGAAAACGGGCGAAAACAAAAAAGGCTAAATTTTTTGTTTGGCGATGGCATTACGCTAGAGGATCAGAAGTTGAGGCTGTATCGAATGGAGTGACGGAAGAGCTGAAGAACAACACAAATACATGGGCACATTTCGTGAACGCTGCCGTCTCTCCATGACCGTCGCTCTGCAAAGTACCAAAAACATGCAGTCGATGAATTACGAATGTTAGCTTATTTGGGATTGAAAAGGACCTTATACCATTTATAAAACTGATAGTAACAAACGATCACCGAATAATGCCTTTTATTCAAAAGCTGAAGGCACCTTAGATGTCAAAGAAGAAAAAAATAAAATTTTTCTTTAGACATGCCTGCTGTGCCTAAAAACTGTCGCTCTTGTCCATGGAGATATTTATGTAAATTCTGGAGAAATTTTGCGCAAAATTATTGAGCGGCTGCTTTGATTTAAACGCAGTGGCAACTGCTTTTCCTATCCAGATTCAAAATTATCAACGGGAGCAAGAATTAACGCGCACTCGTCAGGATACGAAGCAATGAAAAAGTGACAGATGTAGCTTTTAAATATGGTTATCAAAGTATTGAAGGATTCTCAAGAGCTTTTCGCGATTGGTCAGGACAAGCCCCTTCTGAAGTAATGAAAACACAAATCCAAAAAACGTTCCTAAATTCTCTTTCTATATTGATATTAAAGGAGGACAATCAATGGATGAACAACGAGCGGAAATGCATACATTTGATGAGTTTGCATTGTTGTTATTTTTTAATGCCAATGCAACAGGCAATAATCCCTCCAATTCACATTTACGTAGTGCGAACCGCATTCAATTAAACTGGAATGGTTATAATAAAAAACAGCAAAAGCAAGGATCGCTCATTACAATTATAGTTTAGCGTTCAAGCAATCCGAAAACGTTATAAAAAACGCTTGGTTCAACTAGCAGCCGTTTTTAGTGTTCTTAGTTTACCATATCAATCCAAAGGACCCCAAAATCATGGTTCCTGATCGCATTGGTATGAATTTATCTATTAACCTAGGACGGCCCTAGCCGCTACTGGTATTTTAACGATTGCGGTGCTGTTCTTTGCCACAGTGCCGATGTTTATAAATGGGAAGCCATTCAAAATAATAATACGCAATTTGATGGTGATTTTTTTTATGGTGTGACCACAACTAAAATTTTTTGTCGTCCTTCGTGCCCTTCCCGTGTGCCCAATAAGAACCAACAGACAAAACAGGTGGCAATGAATATCAATTATTAACCACCATCGCAACCCTTTATCCAGAAGCGAGTGTTCTAAGTTACTTAGGGACAGAAGATGTAGGCGAACAGCGACGCTTTTTTGCGCCATTAGTCAATTTACCTAGCTGTAATTTATTTTAAACAATTGCCTGATTACTTTTTTAAGAAATGATAATCCTCGTTTGGCTTCTTCGCCTTTGTCATGTTTTTATTTAATATAAACTTAGTTGGTCATGTGGCGATTTCAGCTTATGCGATTGTTGCCAATGGTCTTAAATTTTAAATGACCAAGGGTTTACTGAAATGAAAAAAATCAATGCGGATTGAACAGATGAACGCCAGTGAAGAAATTACAATTCATTCAGAAGGAAGTTGTTTCGGTGAGTGAAGAATTTGAAAAGTGTGTCGCTGACTTGAAAAAGAAATATCAAGCAATCCCTGAAGAAAAACGACAACACTTTGCAGAACGTATGCAACAAAAAAATTGAATTAATTAAAGGAGAGTCCAGCAGTTTTAGAAAGCGAAATCTTACATAAAGATTCGCAATATTTCTTTGCTTTTTATAATAATGAACTTGAAACTCAGATTACCTATCAACATCCACAATTAGGCTTAGGCAAACATTTGATTACCTAATAATGACAAAGCAAGACAATTTGCAACATGTTTTACCCTCTTCCTTTTTGTCTCTGACTAAAACAACGTTTAGCCCCTTCTTAACTGAAACGAACACCAG
>JRL_3B_S2_L005_R1_clean.fastq.samout
GCAAACAAAGTGCCTACTACAGTCGCAGAAATGCTCGAAGTGGATGGTGTGGATTACTATTTTGAAACAAAAGCAAGTTTTCAAACCTTGATTGAAACCAATCAGTTAGTGGAGTATCCTAGCGACACAACAAGCATT-GCGGAAGACA-TAACAACCTTGGCAACACATGGTAATTTCGCTGCAGGGATTCAGACATCATTAGCTTTAATTTGTGGTGAAACAAAGAATGTGGAGATAAGGGACAAAGCGAGTCAGTCAATCGCCAAAATGAAAACATCTCAAAAGAAGAATTTGTTGCTGAAACACACCGTTAGTTGTATGTTGCAAATTCAAACGAATGTCACAAAAGAATTACAAGCTGAATCGTTTATTAAATAGGCAACATACCTGCATTTGAAGTACAAGCAGCATCACATACTTTAGCTCCTTACTTATATCTCAATGCTAACTAGCGAAACCACGTACCACATTGGTGGGTCTGCTTGAATAAGCAGCAGGACATCGTTGCAGGCGTGATGCTTGGTGTACAGGCGCCCGATTATGGACGCCTCCGACAATGGATTGTAAGAACCACTTGAAAGATAAAGAAAACCAAAATATAAATTTTCAGCATTAGAAAAAGAGGAATTCGGCAGCCATTTTAAAGAATGAAGAAGAAGTAACTCGTACGATTAACATGATTGAAATTGGTAATATCGAAGATGCTCAGGAAATGATGGTTAAGTTTCAATTGGCTGGCAAATACTGTGAGCTGCATACGACCCAGAAATTATTAAAAACCGTCTTTATCGTTATCGGAAGTGCCATTGTCTTTAATCCCGGTGCTTTCTTCCAGTTCGTCGGTTATTTAATTGCTGGTTATTTTTTTATTCTTTTACAAATCGTCCAAGTGATTATTCCTATTCTACCTGGAGGAATCTCTTCTGTTGCAGGAATGTTGATGTTTGGCAATTTGAAAGGAACGCAGTGCGCTTTTACAAGAGCTCCAAGTCGCTGCCGCCCAAAAATCCATAGTGGTCTTACAATGAAAGAAGTCCTACAGCGCATAAATGCGGGTATGGCAGTCTTATTTATCCATTTTTTGTAGGAATTACTTCAGGGATGCCTGTTTTAACTTGCTATTTTATTCGTCGTCGTGTCGTTGACATGATTCAAATTCAACTTTGTTAAAAGATGATGATTATGTGGCAAAATTAGCACGAAGAACTAGCAGGCTTTAAAGTCCAACGTTATTTCAATGAAGTTCCACAAAATTACAACTTTTCTCGTTGAATTTTCCTTAG-GAACCATCAGTTATCTTTG-GAA-TTTACCCATCAAAAAGATTATCTTACTTAGTGATTGATTTATTATCTGTGGAGGTCTGTGAATCCAAAATTATCATTTAAATTAGCGATTGGGCCAACTGTCAAAAAAATCACCAATCTGTGTGATTCTTTTTAAGCAAGCAGTCACTTTGAAACCCTTATTTCAGATTGAACAATATCAATTATTATTAAATTATTTAAAGGAAAATCGTATTGAAGAACAATTGTATTTTTAACGAAAATATTAGCTAAACGAGGCTTGATTTTACAAGTGCTCTATTCAGTTGCGTTTTTTTTTAGCTATCTTTTTACATGGATTTGTTCTTGTGTTATACGTGGGCCTTTTTCTCGGCGTCAATGATTCCGTCAGATATTCTCCCTGGGATTGCCGAAAAAGCAGGGTCAAAAATCTTTGGAAAAACAAGCAGTAATTTTCCATTTTGAAGAAATGGAATGAACCAGTCGCGGAAACTTTTTATGCTCCGTTAGTGAACAATAATCGATTTAGGCATAGACCATCCTTTACATTTGCCCAAAGAAGTATTGTCCGCATATTACAAGCATTTCCGACCAGTAACTGAACAACAAGAGCCGCAAGTGGAATAGCGCATGTCTTAAAAGGAATTCCCAGTGATTTGCTCTTAATGCATTTGGACTTAAGAGGTATTGCGATTTCAACAGGCTAAACGGATGATTACGCTAAAATAATTTATTATCTGTGATTGATATCTTCAACAGTGGAGGCGTTCCATTATTTATTGTTGCTGGTAATCGGTTTGTTGCAATGGACAAACAACTGGGGCAACGATTGATTCCGAAGCATCCGTTTATTGGCCCTTAGTTGTTGCACTCTATCGTTAAATCAGCAACGAAGGAATTTGCAATGTTAGCGGCAATTAACGGGAAAACAGTTGGCTTTATTGGCTGTCGGATTCAAGGAACGGATGCACACATTACGAAGGAATTAAGTTTGCTACCTAAAGGTATCCATTGTGTACAAAAAGAGATCCTCCAAGTAGGGAAAGTGTATATTTTTGGAAGTGGACATGTCGCACATACAACGAAATTTTCAAAGCCATCTCTAAAGAAGTTCAAGAATACGGTTGTAATCAGGCTGCACATCTATCTTCAGGCGAAAAACTGCGTGTCTCGGAAGATATTTTAGTACGGATTTTTAGTGAAAGTTACGTACGCACAGCTATGCGAACCAGTGATAAAGGACCACGAAATGTGGCACAACAATTAAGGCATTAGTGAAGAAGATATTCAGCATTTTTAGCAAATGAAATCATGATCTAGCTTTGAATCTTTAGCTTTTGAAAAGGACGAAGAACAGCGTGCTAATCAGCGATTTGATTTTTCTAAAAAAGGTGTCCTTTGTTTCCACCAAAGAATCTCTGGGACGTTATGCAATCAAAAATAGACCCATGCAACAAGTTCAAGTGATGGCGACACCTTTTCAAGTGAATTCCATGGTGTCCGCTATCCCATGGCTGGAATTGGCTATGTGGCTTATCCAGAATATCGTGGTGAAGGCGGCATCTCTGCTATCTTTCTTACTTGCTATGAACAAACATGTATACAATTAAAACGGAAGATTGGCCACGTGTTAAACGAGTTCCGGGTACCATTAAACGAGTTTCTTGGGATGACGGTAAAGAGGTCATTAAAGACGTATACCTTGAAAAACCAAATAATCGTGATTTATCGGATAGCTGCCCATTGAATTTACCTTGGCGAACCAAACAATCACAGACGGACAGATTTTGATGCCTTTTAGAAGAAGCCCAAGCGTGAAACAGATTCTAAAGGAAAATTGTCTTAAAGTTGAACAATCGGTAATTATTGATTTTTTGGTCATTGTTGAAGAAATTGAAAAAGTAGACCTGTTACATCTCGTACCAAAGCACCGTTGATTATTGAAAAAAATATCACGGACCGTATTTTACAGTTCGATCAAATAGATAATGGCATGAACAGCATCTCTGAAATCAATCCGCAATGTGAAATTTACTAAAAATAACTTACAAGGCCAACGCATTGGGTTGCTAATTTAAGTTTGCATTGGAAGAATTTGCGAAACGTTATGACTTACCATTTAAAACACTGGAGGAACTAATTGCGTATAATCAACAATAAAAAGGTTCGTGCCAAGTATGGGCAAGATTTATTAGAAGCAGATGTTAAAAAGAAACAACCAGATAAAGAATCTCCTTTGGCGAAAAACAGTGAAGGACAACCTTATGGGCTGACTTTTACACAAACTGCCAATAATGAGCAAACGTTATTTGAGCAAGCTTACAGCTTTAGTTATTATTATGATTTTGATTGAATTAGGCGGCTTAGGTTAATGAAATATATTATGAAGTTTGCGGCCATTATTCAATTACTTGGATGCCAACATTTGGGTGGAAAAAAGGGATGTTTTTTAGTCTCTTCCATGCATTAAAGGTTATAAAAATAAAATTACACGCCTTGCTTTAACGGTGACCGCCACCTTTTTAGTCTTAGGGACCGTTATTTTTTACATTTCGGAATATCGCCATTTTCCAGCAGCGTCTTGTCAACAGTTGGTTATTGTCGGTTACACCAAGAACGGCTGGCTTTTATTCAGTTGTTATTGAAAATGAGTAACTTCGGTTATTCTCTCGTTTACAGAAACATTACCTTTAAAAAACGGGATTGAGTATTCGTTTTTGAAGTGATTGGGAAATTTAGCAGCTGAACAAAAAATCGGATTTCAGCCCCTAATGACAAAGAATTCATTGTTGAATTAAAACAGGCCCCTCAACGGATTGATTCCAAGTAAACTTTATGCGAATCCAGAAACAGATGAAGATTTCCGAGCATACAGTGAGCAGAAGCTAAACGTCGTGGGATGGACGTGACAGTATTAATTAGTGCCTTAGGATTCCCTGATGTGCAAGATTTCCCCAAATCTACCCAGCATTTGATTGAGATTTTGCAGCGGTCCTGCGACAGGCCATTATGAAGTTCATAAAGTGTTTGATGGTTCTCGTGTTTCAGTCACTGGAGATTATGAAAAAGTCGTGGACGACCGTCGCTTCCTAGTGGTCAAACGAACCTTCACAGAAATTAAAGGCAGCTCTGCGACGACAACGAAATATGACACCATCGACAAACGAGCCAATGTTGTCGTTAAATGATTTTTACATTGATGTCATTAGTAGTGAAATTAAACAACAAATAGCAGACCAAATGAAGAACGATAGCAATAAAATATACTGGTCCGAAAAAGAGGATGCCCCCAGTGATGTTCACAGATGAAGACATTACCATTGAAAATACGGAACTCAGCGACAACAAATTTAAATGGCGTAGTAGAATATGGCCAAAACGGGATCAAACCTGACAAAACTAACTTAAAAGATTATGTGGAAGCACCGAAAGAAATCATCTTGCCGAAGCATTCCCAAAAGACCTTACCTTTAACCTCACGATGCCTAAAGATTCTTTAGATTTAAAATTACTGGGGGTTAAACCAGGCCAAGTCAACGCGCGAAACGTCATCAATGTTTCTTTACAAAACCCACAAGCGGAATCCGATACTGAGGATATGCAAGTGGCGCCAAACTCTAACTTTAGTTACCCAATTTCTTTAGGGAACGATTATGTTGTAAAAGATGAAAAGGGCACCTATCAAGTCAAAGGTGCCAATGGTGAAGAACGGTACTGAAAACCAATTGGACACATCTGTTGCTTCTCTTTCTTTTTTAGAAGTCTCATGCTGGTGAAATTTTGATTGGTTCATTTTGTGCCATTCGTCATGATGTGGTGAAGCAATGCGAAACGATTCGGCATAATCTTGTACTACGTTGGGATTATCGTACCGAAAGTTGCAGAATTACGCTACAACGAAGTCATTTATGAAGTCATGAAATTGTTAGTCAATAAAAATAAAATGGCTTCTTTTGCAACGACCTCTTGGAAAAAGTTTCCCTTTGCCTAACAAACCGCAGTGTGGAAATGACCTTGAAAATCCTATCCGATTTTTTAAAAGTCAACATACACGATGTGGCTTTTGCCTATTTGGCAACAAGGACAAGAAATCCACGCTATTCAGCAAGATTTGAAAGATTTCCTACGTTACTACCAGCAAACAGAAAATTACCTGATTGTTCTCTTAGGTAATTATTTACACAAACAGCCTGAAGCCACGATTAGTAAAGAGCAGTCTTTAAAAAATAACCAGGTTTTAGAAATCCAATTGAATACATTGGATGATTTTGGCCGTGTTCAACCGTTATAATTTTTTAACTGTTTCTACGTTGTATCAAAAAACACACTAGAAAATATGCGTTTTTCCGCCAATAATGGCAATCAATTGGTAGATATCTATGATGGCAAAGAACCAGCAATTGTCGAACCCAAGCCAGTGTATGAAGAGCTTGAAGGATCACGTAAACTTACCAGCCATTGCCTTTTCGTTAATTGGTTTAGCCATTGCGGTCGTAGTGCTGTACATTATGTGGCAAGATCAAAAAGCCGAACCGATTATTCAACAAAACACTCAGGCACCTTGGCAAGATCCGTAAGCAAACAGGCAAAACTCTTACAAGAAAGCAGTTGCGTAAGTTTGAATACATCAAAGAATATAGTAAAAATAGTCGCGCGAAAATGGCCTGCCATGCACGCTCGTAGCTTGTAAGTTTAATGCTGCGGGCATTCCTGCAATTGCAGCGATGGCAGAGGTACTATATCAGCAAGGCCAGCCAATTTGTTAGAACGCATTCATGGCGTACAAGATGACGATATGATCTATTTAGATGCTGGTTCAACCACGCTTGGAACAGCTACAACATTTTCGTTTTAACATTTCGGTGGTTATGTCGGCGGTCTTTTCAGTAAATAGCAGGCGGCACCTGCTCAGTCTCTGATTTAACAGCATTTTTAGCAGTCACAAAGACTTACATGACAGGACTGTCAGCTTACTTATGATGGCCAGCAGCTATCAATCACCTCGATGTCGCCGTTAAATAAACGGATAATTGAAGGGATTGAGACTGGCTTTAATGCGTTAAAAGTTAGCCTTTGGTTGAGTATTACAATATCAACAATTGAGAAAGTGTTCGTTTAGAAAAAGAAAATTATACTGTCTATTCGCCTAATTTTTCAGGACATGGCACGCTAGTTCCTGTTTTGGTTTATCAATGGGCGGGATTTTCAGTATGCATGCATTAACGGAACAATTAACAGGATTAATTGGTGGTGGATTTCTGTTCACCGATCTACCCAAACTAAACAAAATCCACGCACCTTTAACAATGACAAAGGCATTAATGGTTTATTGTTTAGCTACTATGCAGAAGCTCCGTTTATTTTCATCAATCACTTTGGCTTTAGCAGTGTAGATATTGGTCAGCGGAAAAAATTGCCTTGTTCCTAGCTAATCAAGTATATGAAAAAAAAGTGTTTAAACGTTGGGAACGTAAAATCAATTGGGAAAATCGGCAAATCGTCATCGAACTCCCTTTTTTAGTTTAATGATTCTCAAGTCAATCCTGTGTGAGTCTATGGCGAATGCATTACTTTATATTGATGCTAAACCCATTATGGCAGATGATCCCCGGAATTTCCGCAGTTGTTTCAGCAAACCAGTGCCTTGGTTTATCACAAGAACGAGAGCAGAGCTTGTTAAAGTCGGGGAAAAGCTGGTGCACAATCAGCCAACTGTTGTGAAAGGGTTCCTGAGTTGGATTCTTTCCAATTAAAGGCACAGACAAAGAATTAGTGGTTTTTAACTTACATTGATTGCTCAAAGAAATTGATCCTGCAGACTTACCTAAACATTTTTCACTTGCTTATGATATGAAACATCTCAAGTGTATGTAATAGAAATCATTAACGTATACGATTGTTTTTTTCTTGATTGTGAAAGAGCGTGTGGAAACGATTCACACGAACTTAGTGGAAACCACACAAGAAAATTTACTGACGACATCGCATGCCTCATTATTTTTATAGCCTTTCCTTTTGGGAACAACGTTTAACAGAAAACAAAATTCCATTTAACAAAAAAGAAAAGAGCCTACATTTCAGTGATCCAGATGATACGCATATTATCCTGACAGAAGTTCCTGAAAATCCATTAAAAGAAACATCGCGGAAAGCTTTTCTGTTCATCAAACAACGTCGGATAAAACAAGCCGAATGGGGCGTGGCAGTATGGATCGTGTATCAATTTGTAAAAAAGATTGGCTATTCTGGGTTCCAAAAAATTCTAATTATCAGCCGACTTTTCAAAACGTCAATAGCGTGAATGCGCAAACCAAAGAATCAATCAACCTAGCACGACAAGTTAAAAAAACCAACGCAAAAATGATTACGTTAAGACGTGTAGTGACCATGGATGTTACGGTTGTCAATGTGGCGTTACCATCCATTCAAAGTGATTTTCACACGAATCGGCAATTGATTGCGTTTCGCATGTTGCAAGGGATTGATGGTTCTATGTTAAATCCGGTGATTATTGGCGGACTAATTGTTTCTTATTTTAGCTGGTTTTAAGTACTGGGATAATCGGCTTTTCTAGTTCGAGGAATTAATTTGTCTTTGACTAGTCTAGGTCTACTAAAGATTTCTCTATTGTTAGGCTTGGCAGGATCCTTAATTGGGATCGCCGGCGCTTTTTCTTTCCCGCTTTATAGTATTTCATGAATGTTGTTAGGACTTAGTGGGGCGTTGTTGCCACCAAGTAATCAATCAATTCGCTTTTTCTTGAAAGAAGAAGGTCAAAAAATCAGTCACAGCAATCTTTTAACGAAGTCTAGAAGAATCAGCAGAAGTTTCACGAAAAGAATTAATTTCGTGGACTATTTTAGGCCTGTTTCTCTTGAACTAGCAGAAGAAGAATTTAAAATCAACCGCTGAAAATATTTTAGCAGTGGACGGATTTTTGCAGAAGGAGGCACCCCGATTATTGCCATTACTTCAGACTTTAGCCAGTGACAGAGAGTTTTTATATGTTAAGACAGGGAAGATTTTAGGCTATGCATGCGCATGAAACAATTTATTCCCAAACGTATGGAGTATCAAGTTATTGCGGTGGATACCCGCGGACATGGACGTTCCACCAATACACAAAGTCAATTAACTTTTCCGAAGATTTAGCTGGTATTATCAACAAGAACACTTAACAAAAATTAATTTATTGGGCTTTAGTGACGGAGCAAATATTGCAAATTTTTGAAATATATCAACCGTTAATTCAAGAATCAAAAAGAACGAGGAAAAGCTAGTTCGATGATGTGGGATGATCAATTTTGGATTATGTTGTTGAACCATGATTTTTATGGAAAATTTATCCAAGAAAAGCAAATTATTGAGGTAAAATTGATTTATTTACAGCAAATTATCAATTAATTCAAATGTAATCGTGGAGTATGGTGAAAATAAGGGGAAAAAAGATCAAAGTTTATCAGTTCGTTTAAAACCGAAAAGTGAACAAACGGTTATTAACGTCAAAATGCCTAATACACCCTTTGATGGAGTGTTAGCTAGTGGTATCACTTTTAAAGAAGAAACGTCGGATGAAGGCAAACGCCAAGACGATAAGAGTCAGGGGTTATCCATAAATGTGATTTTAGTCATGTCTAGTGCCTTCTATGGTGAGCCAAGCTTTTAGTGCATTGATTCCTGGGATTTTTGTGGTAGCGGTGGCTTTATTGATTAATGGGATTGGGCTTTCGTTTGCGGATTCCTTCCCGCAATTAATTTATGCGGTGATTCAAGCGCCACTGCATGGATTGTTCTGGTGGTTTGGGATTCATCCAACTGTCATCAATTCCATGCTAGAATGCAGAAAACCAAAGCTTAGCGGAATTAGGAAATTAACTGCTCAAAGTGGCAACTTTGGCACGGTCCAAATGCTCGATCAATTTGCCACAATTGTACGAAATACTGGCTAACCGTTGCGTTGGCGTTAGCCACCTGGCTCTTGTTTCACTTTATTGGTGGTGTTTTAGGTACATGGGTCAGTCAATCCAAAACCTCTTTTGCCATTTTAGTTGGTTTTATTCTGGTGGATAATCTTTTACCAAAACGTTTTGGTGATTGTTTATAGTTTCCTTGGCCTAGCCTTCTACTTCCGGCCAGAGAAAAAACGAGGAAAGAATATTTTAGCCGAGGAATACGGGCAGCAAGAAGAGCAGAAGCTGGCGGGAAAAGAAAAAATTATGATAATTCATCAAAAAATTTCTAAGTCTATTGCGAAAATGGATTTTTATCAGCTATTGTCAGACTGGAAGAAAGCGCCAAACAGAACGTAAAGGAATCTTAACGGAGACATTTAGAAATTTTAATTGCTGCTGATATTATTGAATCCATTGTCAAACCAACTTTTCAAGATATTTTGAAATTGGCAACTGTTTCAACGTGTGGCCAACCAATTTGAATTTGGGAAAGAATATACGGAAAGGATGGCATTCCCAAAGCAGCCATCGTTGTTGATGCTGATTCTGGAGAAATTCTCTGGTCGCAGCAACCAGATTTAGCGTGGAATCCTGCCAGTATTGCCAAAGTGATGACCATGTACTTGGCCTTTGAAGCAATGGAGCAAGGAAAATTTACAATGGATAATTACAACTGCAGTGGAGCGCAAGCAAGTATCAAAGCAACTAGAGATTTAAAGTCATTTTAGGCGTTGGTAATTATGTGGCTGGGAATGCTTTGCTGGACTATGCCTATACGACATACGAACGCAAAAAACTTTTAGACAAAGGACCATATTAAATAAATTGGAAAAACAAGTAACGATGTTAAGCAAGGCAGATTGAAAAAGGAACCACCAATCCTACCATAAATACAATTTGGAAAATAAGTAATGGACTCAATGTTCCGTATACGTATTTATTATGTTAAAGAAAATCCCGTGGTTAAAAAAACTGAGACGGTAACACAACATTCTGAAGATCACTCCTATCGAGTCTTTGAAAGAAACTTTGAACTCTTTCAGTTTGAATTATCTATTAATTTCAGTTATCTTAATTATTGTTACCTATTTTGTAGGGATTAGCGGGGTTAACATTTTCGCTTATATTTATTTTTCCATACTTTATCGACGGCACACCGCCGACTTGGGCGTTATTAATATCTTCATTGGTTTACTCTATCTGCAGATAATTAGTGATCGTTCCATGAAAATCGCTTTACAACTCATCATGAAGTAAAATTGAAAATCAAGTACTGGATTATATTTTGACGCATATGACGGAAACAGCCACTATTTCTCGGACAGCAAAACACTTAGGTTATCGAGGCTTCCAAGAATTAAAATACGCAATCGTCCAATCGGAAAAATGATTGAGTGCGCGAATACTTATCATGCAAGAAATTATTTCATTCCACAAGAAGAACTTGTCCAGGTTGCACAAGCCGCTTTGGCTAAAAATCGGTGTGACTTTGTCTTAGCCAATGACTTGATGAATGTTCATGAAACAGAACACGAAGGATTATTAATTAACGAAACATGATTATTCTTTTTGGAGAAACTGCGACCGATGAAGCAACATGCAGTTATTCAATCATTCCCAGAAAAAGACCAAGTTACCTTGGCAGAAGGAGATCATCTGAAAATTGGCGATACAAACTATACAATCACAAAAGTGGGTTCTTTTGCCAATATAACTTGCAAAGTATCCACGGATGCTTACTTTTTCATATGGTTATGCGATTTCTAAACGCATTCGTGAAATTTCTAAAGAACAAAATAAAGAATGGGTTCAAGCGTTGGGAGCAGATGAAGTGATTGACTATCGGACACAAAATTTTGAAGAAGTTTTATCCGACTACGATTATGTGTTTGATACAATCATCGCAGCAGGAGAGTTTCCAGAAAGTCGTTTTGTTATCAAAAAAAGAAAGGGAATCACGAAATATTGCCGTTGTTAACGCTGGCGATGACTGGCATTGGGTTGGCTCACTTTATTTCTATTGAAATGGTTTCTATTTGGATTGGGTTATACATTCTGTTTTATTGGCAGCAGTTTTTTAAAAAGGAGGTCCTGTGGGCATTAGCGAAGGCTGCAGGTCTGACGCTGCTTTGGCTGGCCTTTTATCTTTTACCAGTTGCTGAACAAATGAAAAATCAAGTGTTTAAAGTTACATCCAATCCACAACAAACGACGCTGGTACTCTTATTGATGGTTACCACGCTTTTTCCTTGGTATGGGAAAATTCATTTGACTACCAAGTGGTGACTTAAATATTGGTGTCGCTGTGTTACCCAACAAGGCAACGAACAAAAAGATTTTTTCTTTGACTTAGAAGGTCAATTAGTAAAAATGGGTGATACATTATACATTCTGGAGAAATTGTTGCACAAGAACAAGGCAATGCAGCTTTGAAAATTCGTGAAATTCCTGGATAGCATTATCATTGAATTCTGAGCTAACGATTTTAAGTTCCTCAGCCAATCCCTTTTGAAACAGCACCTTCATTTGAAACAACCAACGAGTTTTGTCGACTGCTTGCCGACTTTTCACCACATGGCGTATAATTGAACACAATGAATGTAACCTTACAACGATTTATTTATAAAAACCTATTCGCTAAGACGCTTATTTATCGTTGCGAATCTTTTCTTTTTGATTGGTTTAGCGATTGATGTCTATTCGCCATCTTTCAGTATTGGCACGCCATCTTTTTTTTTTTCCTATTTTACTACTTTCTTTGTTTTGGGGTTATCTGCTATTCCATTCAAATCGTCCTTGGAAAAAATTGTTCATATTGAAAAAGATGAACATGTGTTAGCCCTTTTAAATAATCCCCAACGCAGTTTTTTAGAAATTGAAGAATTTTTGAAGGATTTACGCTAAAAGAAGCTGCAAGATGCTTGTGCAAGCTATTCTGAAACAGAATTAAATATCCAAATTAACGAAGACACGTTTGTTACTTTGAATCGTCACTTTGTTGGTGCGAAGTTATTTGACGAAGTCATTATTGGCGTTTTTATAAATACAAGTAAGCAAACATTATAAGAAACCCAGTTAACTGTGGAAAGTGCAAAATCATTAGGGGCTAATTTTTTGATTCGTGGCATTAGAAACGTCAAAGACTACGAGTACGAGAAAGACATTGCTTTAGCGGATATTCAGAAAAATTTTGCTGAGACTAGTGCAAAATTTAGTTACTTACTTTCCTTTGTTCTGCTGTTTTTAGGGTTATTCTTCGCCTTTCATTAAAAATTGTGTAGGCTCTTTCCTATTGGCTGTGATTGGCATGTAGGCCAAGGGGATAGTTTGTTTATCCAAGCGCCTTTTCACAGAAAAAATACACTAATCGATACAGGTAAAGATTTATCAAACAGCTTAATCCGCGAGAAGCAAACAGAACGCAATGGCCGCCAATCCATTGTT-AGTTTTTAACGACAGGAAACGATAACCAAGGAATGACGCTGAAA-ATTGGTGCTAG-TCACAAAAATACATTAGGCATGTCTAGTGTTCCCAATGAAGATGAATTATTGGAACTTCAACCAGATACTGGTACATTAGAAGAGAAAGCGGCGTACTTCTTAGAAATCCCAAATTGCTCGACTTGAACGAAATCCGAAAGTCACCAAGGCTTTTTATCATACTTTGCCAAAACATTTACGTCATCTTTTCCTTGCAACGATTATTTTATCCCTGTATATCTATGCTTATAAATGCTGGTGGCAATTGGTTTTAACGTATTGCAGAATTAGCCACCGATTTCCCTGAACGCTTACCCAAAGCTGCTGTAGACATTCCCGTTGCCAAAAGTTATCAAAAAAAGACACAGCTAATCACTCCACGCTTTCTTTAAATTGCTTGTCCTTTGATTATCAAAAATTTCCGCCACTTTTTTTCGTCACATGAAGTTTTTTGCCCTTCCTGCGTGACAAGGGCAAGATATTTTAAGCTTAGCGAATAAAACAGTCACCAACTTGTCGCAAAATGAATTCATTAATGGCGAAATCACGATTGGTGGCGGCGAAACAGCGAATGCACTACAACAAATAACAAGCCAGCACTCAGCTGATATTTTCAAGAAAAAAATTACTCGTAAAGGACTATTTATTTCCATGTTTCTTTTATTTGCCATTCCGTGTTTAATCTTCTGGTCTATATTTGCGGGATTTAGCTTTTGATACGCAGGGACGTTTTGATAACTTTTATAAGCGAAAGACACTTTTTATGACGGGAATTGACGATGATTTACGGATCATTCGTTCATTAATTGAAGCAGGGGGTCATTTTAAAACAGATCAGTATGAAAACCTCTAAGCCGCCCAAGAATATTT-AATACAGCAGAAAAAGAAGAAGAACTACTTGTCTTACGGTCCTAATTTCCAAAAATTCAACGACGCATTTTCGATAAAGGATTTACTGGTGAAAACGGGCGAAAACAAAAAAGGCTAAATTTTTTGTTTGGCGATGGCATTACGCTAGAGGATCAGAAGTTGAGGCTGTATCGAATGGAGTGACGGAAGAGCTGAAGAACAACACAAATACATGGGCACATTTCGTGAACGCTGCCGTCTCTCCATGACCGTCGCT-TGCACAGAACCAAAAACATTTATTAGAAGAATTACGAATGTTAGCTTATTTGGGATTGAAAAGGCCCTTATACCATTTATAAAACTGATAGTAACAAACGATCACCGAATAATGCCTTTTATTCAAAAGCTGAAGGCACCTTAAATGTCAAAGAAGAAAAAAATAAAATTTTTCTTTAGACATGCCTGCTGTGCCTAAAAACTGTCGCTCTTGTCCATGGAGATATTTATGTAAATTCTGGAGAAATTTTGCGCAAAATTATTGAGCTGCTGCTTTGATTTAAACGCAGTGGCAACTGCTTTTCCTATCCAGATTCAAAATTATCAACGGGAGCAAGAATTAACGCGCACTCGTCAGGATACGAAGCAATGAAAAAGTGACAGATGTAGCTTTTAAATATGGTTATCAAAGTATTGAAGGATTCTCAAGAGCTTTTCGCGATTGGTCAGGACAAGCCCCTTCTGAAGTAATGAAAACACAAATCCAAAAAACGTCCCTAAATTCTCTTTCTATATTGATATTAAAGGAGGACAATCAATGGATGAACAACGAGCGGAAATGCATACATTTGATGAGTTTGCATTGTTGTTATTTTTTAATGCCAATGCAACAGGCAATAATCCCTCCAATTCACATTTGCGTAGTGCGAACCGCATTCAATTAAACTGGAATGGGTACAATAAAAAACAGCGAAAGCAAGGATCGCTCATTACAATTATAGTTTAGCGTTCAAGCAATCCGAAAACGTTATAAAAAACGCTTGGTTCAACTAGCAGCCGTTTTTAGTGTTCTTAGTTTGCCATATCAATCCAAAGGACCCCAAAATCATGGTTCCTGATCGCATTGGTATGAATTTATCTATTAACCTAGGACGGCCCTAGCCGCTACTGGTATTTTAACGATTGCAGTGCTGTTCTTTGCCACAGTACCAATGTTTATAAATGGGAAGCCATTCAAAATAATAATACGCAATTTGATGGTGATTTTTTTTATGGTGTGACCACAACTAAAATTTTTTGTCGTCCTTCGTGCCCTTCCCGTGTGCCCAATAAGAACCAACAGACAAAACAGGTGGCAATGAATATCAATTATTAACCACCATCGCAACCCTTTACCCAGAAGCGAGTGTTCTAAGTTACTTAGGGACAGAAGGTGTAGGCTAACAGCGACGCTTTTTTGCGCCATTAGTCAATTTACCTAGCTGTAATTTATTTTAAACAATTGCCTGATTACTTTTTTAAGAAATGATAATCCTCGTTTGGCTTCTTCGCCTTTGTCATGTTTTTATTTAATATAAACTTAGTTGGTCATGTGGCGATTTCAGCTTATGCAATTGTTGCCAATGGTCTTAAATTTTAAATGACCAAGGTTTTACTGAAATGAAAAAAATCAATGCGGATTGAACAGATGAATGCCAGTGAAGAAATTACGATTCATTCAGAAGGAAGTTGTTTCGGTGAGTGAAGAATTTGAAAAGTGTGTCGCTGACTTGAAAAAGAAATATCAAGCAATCCCTGAAGAAAAACGACAACACTTTGCAGAACGTATGCAACAAAAAAATTGAATTAATTAAAGGAGAGTCCAGCAGTTTTAGAAAGCGAAATCTTACATAAAGATTCGCAATATTTCTTTGCTTTTTATAATAATGAACTTGAAACTCAGATTACCTATCAACATCCACAATTAGGCTTAGGCAAACATTTGATTACCTAATAATGACAAAGCAAGACAATTTGCAACATGTTTTACCCTCTTCCTTTTTGTCTCTGACTAAAACAACGTTTAGCCCCTTCTTAACTGAAACGAACACCAG
