# Supplementary material for: Gut uropathogen abundance is a risk factor for development of bacteriuria and urinary tract infection
Source: Nat Commun. 2019 Dec 4;10:5521. doi: 10.1038/s41467-019-13467-w (PMC6893017; doi:10.1038/s41467-019-13467-w)
Supplement: Supplementary file 6 — Source Data [file 41467_2019_13467_MOESM6_ESM.zip › RAxML_bestTree.s__Enterococcus_faecium.tree]

(JRL_83B_S21_L006_R1_clean.fastq.samout:0.04580609567389428566,(GU1586.R1_clean.fastq.samout:0.00476642731657482555,(JRL_54D_S17_L006_R1_clean.fastq.samout:0.00000147424542078262,JRL_54I_S18_L006_R1_clean.fastq.samout:0.00000147424542078262):0.00001784608932429687):0.00110560622985964659,JRL_83C_S22_L006_R1_clean.fastq.samout:0.00033478019486598285):0.0;
