# Supplementary material for: Gut uropathogen abundance is a risk factor for development of bacteriuria and urinary tract infection
Source: Nat Commun. 2019 Dec 4;10:5521. doi: 10.1038/s41467-019-13467-w (PMC6893017; doi:10.1038/s41467-019-13467-w)
Supplement: Supplementary file 6 — Source Data [file 41467_2019_13467_MOESM6_ESM.zip › RAxML_bestTree.s__Enterococcus_faecalis.tree]

(((GU4446_clean2.fastq.samout:0.00738001645940612998,((JRL_3B_S2_L005_R1_clean.fastq.samout:0.00735966449902377470,((JRL_7E_S5_L005_R1_clean.fastq.samout:0.00232217360096750002,JRL_83B_S21_L006_R1_clean.fastq.samout:0.00000067890876405702):0.00139647911616733286,JRL_83C_S22_L006_R1_clean.fastq.samout:0.00053173138696798318):0.00295386943603866917):0.00304168803803400939,(JRL_4A_S3_L005_R1_clean.fastq.samout:0.00000067890876405702,GU467.R1_clean.fastq.samout:0.00502262651437545681):0.00161077114440627209):0.00216484878148589079):0.00003754608473935825,JRL_54D_S17_L006_R1_clean.fastq.samout:0.00000067890876405702):0.00000067890876405702,JRL_54I_S18_L006_R1_clean.fastq.samout:0.00051353091114867745,JRL_120B_S27_L006_R1_clean.fastq.samout:0.00006407584287873945):0.0;
