# Supplementary material for: Gut uropathogen abundance is a risk factor for development of bacteriuria and urinary tract infection
Source: Nat Commun. 2019 Dec 4;10:5521. doi: 10.1038/s41467-019-13467-w (PMC6893017; doi:10.1038/s41467-019-13467-w)
Supplement: Supplementary file 6 — Source Data [file 41467_2019_13467_MOESM6_ESM.zip › RAxML_bestTree.s__Escherichia_coli.tree]

(JRL_165A_S32_L006_R1_clean.fastq.samout:0.00000098985135581216,(JRL_48C_S16_L005_R1_clean.fastq.samout:0.00912568577912510788,((((GU65.R1_clean.fastq.samout:0.00029642478323268855,GU1495.R1_clean.fastq.samout:0.00574264143191297212):0.00000098985135581216,(JRL_7E_S5_L005_R1_clean.fastq.samout:0.00031352256645092615,JRL_41A_S15_L005_R1_clean.fastq.samout:0.00027966031081036609):0.00029610613470969877):0.00482157413934191249,((GU4446_clean2.fastq.samout:0.01153783274122927721,((JRL_54D_S17_L006_R1_clean.fastq.samout:0.00000098985135581216,JRL_54I_S18_L006_R1_clean.fastq.samout:0.00000098985135581216):0.00000098985135581216,(JRL_83B_S21_L006_R1_clean.fastq.samout:0.00000098985135581216,JRL_83C_S22_L006_R1_clean.fastq.samout:0.00029572721295269288):0.00059163254146417594):0.00294890689550712706):0.00636042292479046308,((GU1125.R1_clean.fastq.samout:0.00088963843660786184,JRL_36B_S14_L005_R1_clean.fastq.samout:0.00000098985135581216):0.00289053451824127427,(JRL_90B_S23_L006_R1_clean.fastq.samout:0.00000098985135581216,JRL_77C_S20_L006_R1_clean.fastq.samout:0.00029583057065789346):0.00465303964690002951):0.00253895227814256033):0.00279941021280814741):0.00852681625103957411,(JRL_3B_S2_L005_R1_clean.fastq.samout:0.00769213113090844516,(JRL_128B_S28_L006_R1_clean.fastq.samout:0.00387899480845673187,(JRL_106B_S24_L006_R1_clean.fastq.samout:0.00000098985135581216,GU2709.R1_clean.fastq.samout:0.00000098985135581216):0.00826371721748272482):0.00145260990470824571):0.00676550654583290417):0.00498446283476979089):0.00873703243625706220,GU3825.R1_clean.fastq.samout:0.01269955331926165241):0.0;
