# Supplementary material for: Gut uropathogen abundance is a risk factor for development of bacteriuria and urinary tract infection
Source: Nat Commun. 2019 Dec 4;10:5521. doi: 10.1038/s41467-019-13467-w (PMC6893017; doi:10.1038/s41467-019-13467-w)
Supplement: Supplementary file 6 — Source Data [file 41467_2019_13467_MOESM6_ESM.zip › UTI_Nat_Comm_Source_Data_092319_FINAL.xlsx]

## Sheet: Figure1
ID	Post_Op_Day_Stool_Sample_Obtained	Escherichia_Gut_Abundance	Enterococcus_Gut_Aubndance	Klebsiella_Gut_Abundance	Staphylococcus_Gut_Abundance	Streptococcus_Gut_Abundance	Ecoli_UTI_Group	Enterococcus_UTI_Group	Klebsiella_UTI_Group	Staphylococcus_UTI_Group	Streptococcus_UTI_Group
JL.01	13	7.14464e-05	0.00178616	0.000250063	0.0164684	0.00132176	0	0	0	0	0
JL.01	19	0	0.00301568	0	0.00603136	0.00211098	0	0	0	0	0
JL.01	53	0	0.501339	0.00521494	0.00105708	0.00260747	0	0	0	0	0
JL.02	0	6.15574e-05	0.000184672	0.00024623	0	0.0569406	0	0	0	0	0
JL.02	5	0.000267773	0.0405677	0.00197483	3.34717e-05	0.0110791	0	0	0	0	0
JL.02	20	3.59934e-05	0.000857844	0	0	0.00168569	0	0	0	0	0
JL.02	55	0	0.000122845	0	0	0.0026207	0	0	0	0	0
JL.03	4	0.00012451	0.0271224	2.07516e-05	0	0.00255245	1	1	0	1	0
JL.03	12	0.0260577	0.000532362	0	0	0.00627627	1	1	0	1	0
JL.03	32	0.000396511	0.000793021	0.00012391	2.47819e-05	0.015117	1	1	0	1	0
JL.03	81	0	7.65755e-05	0	0	0.0155831	1	1	0	1	0
JL.04	7	0.000498522	0.0186946	0.00160239	0	0.00391696	0	1	0	0	0
JL.04	10	9.32531e-05	0.0151536	0.00167856	0	0.0870518	0	1	0	0	0
JL.04	89	0.0139999	0.00084454	0	0.000129929	0.0095498	0	1	0	0	0
JL.04	33	0.0356624	0.00415779	0	0	0.0145692	0	1	0	0	0
JL.05	3	0.00595587	0	0	0	0.00517477	0	0	0	0	0
JL.05	12	0	0	0.00147465	0	0.000368664	0	0	0	0	0
JL.05	117	0	0	0	0	0.00561332	0	0	0	0	0
JL.05	40	0	0	0	0	0.00197587	0	0	0	0	0
JL.06	0	0	0.00173794	8.08342e-05	0	0.0105084	0	1	0	0	0
JL.06	2	0.0113498	0.00487385	0.000539665	1.68645e-05	0.0161056	0	1	0	0	0
JL.06	100	0	0.000104621	0	0	0.00097646	0	1	0	0	0
JL.06	9	0	0.00441501	0.0013245	0	0.00372122	0	1	0	0	0
JL.06	25	0	0	0	0	0.00465904	0	1	0	0	0
JL.07	12	9.14829e-05	0.00494008	0	0	0.166453	1	0	1	0	0
JL.07	34	0	0.00878273	0.00343531	0	0.19134	1	0	1	0	0
JL.07	2	0.00131478	0.0035426	0.000109565	0	0.128337	1	0	1	0	0
JL.07	99	0	0.000541492	0.00010153	0	0.0332679	1	0	1	0	0
JL.08	11	0	0	0.0125025	0	0.00266773	0	0	1	0	0
JL.08	2	0	0	0.000294594	0	0.0126086	0	0	1	0	0
JL.08	31	4.74856e-05	9.49713e-05	0.0062681	0	0.00341897	0	0	1	0	0
JL.08	38	0.000107285	0	0	0	0.000107285	0	0	1	0	0
JL.09	8	0	0.0171774	0	0	0.00254749	0	0	0	0	0
JL.09	105	0.00022246	0	0	0	0.000845346	0	0	0	0	0
JL.09	15	0	0	0	0	0.00111883	0	0	0	0	0
JL.09	28	0	0	0	0	0.000143913	0	0	0	0	0
JL.10	3	0.00167821	0	0	0	0.00114261	0	0	0	1	0
JL.10	13	0	0	0.000120241	0	0.00235673	0	0	0	1	0
JL.10	28	0	0	0	0	0.0221302	0	0	0	1	0
JL.10	84	0	4.0373e-05	0	0	0.0041988	0	0	0	1	0
JL.100	3	0.105146	0	0	0	0.000177462	0	0	0	0	0
JL.100	31	0	0	0	0	0.000172483	0	0	0	0	0
JL.100	4	0.00124163	0	0	0	0.0151656	0	0	0	0	0
JL.100	17	0.000463055	0	0	0	0.00476285	0	0	0	0	0
JL.101	3	0.000167056	0.00451052	0.000890968	0	0.0209377	0	1	1	1	1
JL.102	91	0	0	0.016179	0	0.00358751	0	0	0	0	0
JL.102	4	0.0431083	0.000113443	0.0341463	0	0.0180374	0	0	0	0	0
JL.102	50	0.000160231	5.34102e-05	0.166213	0	0.0380281	0	0	0	0	0
JL.102	12	7.3443e-05	0	0.180596	0	0.117288	0	0	0	0	0
JL.103	3	0.00151956	0.0012663	0.00012663	0	0.00430543	1	0	0	0	0
JL.104	30	0.00100565	7.73575e-05	0.000232072	0	0.00278487	1	0	0	0	0
JL.104	15	0.0151143	0	9.81451e-05	0	0.0522132	1	0	0	0	0
JL.104	3	0.0126668	0.000454009	0	0.00158903	0.10642	1	0	0	0	0
JL.105	2	0.000102617	0	0	0	0.0275013	0	0	0	0	0
JL.105	13	0.000296736	0	0	0	0.00445104	0	0	0	0	0
JL.106	26	0.0286396	0	0.0277829	0	0.00930176	1	0	1	0	0
JL.106	46	0.0327405	0.0115919	8.84877e-05	0	0.0115919	1	0	1	0	0
JL.106	120	0.000610501	0.0168324	0	0	0.0168324	1	0	1	0	0
JL.106	53	0.0757946	0.00295972	0	0	0.0132544	1	0	1	0	0
JL.106	2	0.00260048	0.000780144	0	0	0.000462307	1	0	1	0	0
JL.106	86	0.337406	0.0098527	0.00182275	0.00374403	0.0599537	1	0	1	0	0
JL.107	9	8.30013e-05	8.30013e-05	0	0	0.00182603	0	0	1	0	0
JL.107	35	0	0	0	0	0.0217896	0	0	1	0	0
JL.107	24	6.38447e-05	6.38447e-05	0	0	0.035753	0	0	1	0	0
JL.108	2	0.131012	0.0602543	0.00147411	0	0.00285609	0	0	0	0	0
JL.109	20	0	0.624967	0	0	0.0730293	0	0	0	1	0
JL.109	7	0	0.00118036	0.000708215	0	0.649433	0	0	0	1	0
JL.109	15	9.20471e-05	0.000460236	0	0	0.127209	0	0	0	1	0
JL.109	2	0.000185684	0	0	0	0.201745	0	0	0	1	0
JL.11	9	0.00508589	0.00321926	0	0	0.0684431	0	0	0	0	0
JL.11	27	0.0144562	0	0	0	0.179802	0	0	0	0	0
JL.11	6	0.00386495	0.000583388	0	0	0.0149736	0	0	0	0	0
JL.11	93	0.000480432	0	0	0	0.0900255	0	0	0	0	0
JL.110	23	0.0428161	0	0	0	0.00416667	0	0	0	1	0
JL.110	3	0.000975134	0.0111165	9.75134e-05	0	0.00536324	0	0	0	1	0
JL.110	13	0.00676715	0.0367067	0	0	0.0522916	0	0	0	1	0
JL.110	106	0.00123466	0.000617332	0	0	0.071842	0	0	0	1	0
JL.111	29	0	0	0	0	0.00148137	0	0	0	0	0
JL.111	12	0	0	0	0	0.0190789	0	0	0	0	0
JL.111	2	0.000364266	0	0	0	0.00382479	0	0	0	0	0
JL.111	90	0	0	0	0	0.00476802	0	0	0	0	0
JL.112	8	0.000121981	0	0	0	0.00805074	0	0	0	0	0
JL.112	2	0.00307909	8.7974e-05	0	0	0.00158353	0	0	0	0	0
JL.113	5	0.00597045	0.000809553	0	0	0.0178102	0	0	0	0	0
JL.113	13	0.0721492	0.0884561	0	0	0.0100892	0	0	0	0	0
JL.113	4	0.0189983	0.000150184	0	0	0.0232034	0	0	0	0	0
JL.113	40	0.00668715	0.000602446	6.02446e-05	0	0.0193988	0	0	0	0	0
JL.114	3	0.000145117	0	0	0	0.0307648	0	0	0	0	0
JL.114	11	0	0	0	0.00165609	0.019114	0	0	0	0	0
JL.114	25	0	0	0	0	0.0184853	0	0	0	0	0
JL.115	11	0.042059	0.0074791	0	0	0.00686318	0	1	0	0	0
JL.115	2	0.0163655	0.106407	0.00151649	0	0.0133325	0	1	0	0	0
JL.115	27	0	0	0	0	0.00402462	0	1	0	0	0
JL.115	83	0	0	0	0	0.00379747	0	1	0	0	0
JL.115	43	0	7.76398e-05	0	0	0.0328416	0	1	0	0	0
JL.116	13	9.15248e-05	0.0492403	0	0	0.0403624	0	0	1	0	0
JL.117	4	0.00506722	0.000206825	0	0	0.00558428	0	0	0	0	0
JL.117	79	0	0	0	0	0.00274574	0	0	0	0	0
JL.117	14	0.000702247	0.000234082	0	7.80275e-05	0.00374532	0	0	0	0	0
JL.117	51	0.000138408	0	0	0	0.0050519	0	0	0	0	0
JL.119	11	0.0190742	0	0	0	0.0972319	1	0	0	1	0
JL.119	94	0	0	0	0	0.024804	1	0	0	1	0
JL.119	48	0	0	8.14133e-05	0	0.00781568	1	0	0	1	0
JL.119	19	0.000238663	0	0	0	0.0661893	1	0	0	1	0
JL.119	2	0.000926498	0	0.000231624	0	0.0047097	1	0	0	1	0
JL.119	45	0	0	0	0	0.00131891	1	0	0	1	0
JL.12	23	0.478822	0.405438	0	0	0.0060136	0	0	0	0	0
JL.12	3	0.00902592	0.0123324	0	0	0.0658624	0	0	0	0	0
JL.120	58	0.00014637	0.916569	0	0.00014637	0.066452	1	1	0	0	0
JL.120	26	0	0.104185	0	0	0.0810177	1	1	0	0	0
JL.120	78	0.000528318	0.211855	0	0.000316991	0.117181	1	1	0	0	0
JL.120	97	0.014436	0.361171	0.0105235	0.00148408	0.112385	1	1	0	0	0
JL.120	8	0.000315956	0.0677048	0	4.51365e-05	0.164387	1	1	0	0	0
JL.121	5	0.0311762	0.0143739	0.00164085	6.5634e-05	0.51759	0	0	0	0	0
JL.121	0	0.0355963	0.0161051	0.00189957	8.259e-05	0.410638	0	0	0	0	0
JL.121	17	0.00119665	0.00229358	0.00807738	0	0.0288193	0	0	0	0	0
JL.122	81	0.0652881	0.000419859	0.000104965	0.00923691	0.111788	0	0	0	0	0
JL.122	3	0.0013725	0.000731997	0	0	0.0114375	0	0	0	0	0
JL.122	17	0	0	0.000526004	0	0.160497	0	0	0	0	0
JL.123	22	0	7.68935e-05	0	0	0.000307574	0	0	1	1	1
JL.124	25	0.00597177	0.00282302	0.00575461	0	0.00119435	0	0	0	0	0
JL.124	77	0.000127016	0	0	0	0.218976	0	0	0	0	0
JL.124	3	0	0	0	0	0.0038633	0	0	0	0	0
JL.124	18	6.34961e-05	0	0	0	0.0016509	0	0	0	0	0
JL.124	67	0	0.000221361	0	0	0.128943	0	0	0	0	0
JL.125	3	0	0	0.00645452	0	0.00270189	0	0	0	1	0
JL.126	2	0.159576	0.105165	0.00725072	0.000119847	0.00317593	0	1	0	0	0
JL.126	119	0	0.00059356	0	0	0.0074195	0	1	0	0	0
JL.126	4	8.55871e-05	0.0194283	0.000427936	0	0.0244779	0	1	0	0	0
JL.126	13	0	0.00302916	0	9.46611e-05	0.017891	0	1	0	0	0
JL.126	23	0	0.001098	0.000365999	0	0.00173849	0	1	0	0	0
JL.127	3	0.00295052	0.000832199	0	7.56544e-05	0.0201241	1	1	0	0	0
JL.127	29	0.0373813	0.00176142	0	0	0.0174185	1	1	0	0	0
JL.128	33	0.0167581	0.0413762	0	0	0.00355925	1	0	0	0	0
JL.128	4	0.110832	0.043068	0.00863367	0	0.00572232	1	0	0	0	0
JL.128	16	0.020465	0.0107986	0	0	0	1	0	0	0	0
JL.128	78	0.0120619	0.00497148	8.14996e-05	0	0.0419723	1	0	0	0	0
JL.129	40	0	0	0	0	0.00200895	0	0	0	0	0
JL.129	3	0.00113467	0	0	0	0.00914829	0	0	0	0	0
JL.129	14	0.000211394	0	0	0	0.000528485	0	0	0	0	0
JL.129	82	0	9.40999e-05	0	0	0.0020702	0	0	0	0	0
JL.13	3	0.000428691	0	0.0127922	0	0.00447554	0	0	0	0	0
JL.13	11	0	0.002513	0	0	0.039688	0	0	0	0	0
JL.13	26	0	3.40032e-05	0	0	0.0342752	0	0	0	0	0
JL.130	2	0.0163823	0.00273038	0	0	0.139704	0	1	0	0	0
JL.130	80	0	7.83208e-05	0	0	0.047619	0	1	0	0	0
JL.130	11	0	0.0387207	0	0	0.0118729	0	1	0	0	0
JL.130	24	0	0.0365315	0	0	0.0260136	0	1	0	0	0
JL.131	26	9.1659e-05	0	0	0	0.00329973	0	0	0	0	0
JL.131	19	0	0	0	0	0.00933563	0	0	0	0	0
JL.133	6	0.000207943	0.217301	0	0	0.0151799	0	0	0	1	0
JL.133	17	0.000598265	0.000299133	0	0	0.240652	0	0	0	1	0
JL.134	3	0.000742023	0	0	0	0.000989364	0	0	0	0	1
JL.135	12	0	0.000220994	0	0	0.00121547	0	0	0	1	0
JL.135	14	0.000184655	0.000276983	0	9.23276e-05	0.000830948	0	0	0	1	0
JL.135	2	0.00121255	0	0.000142653	0	0.431812	0	0	0	1	0
JL.136	89	0	0.000258264	0	0	0.0699897	0	0	0	0	0
JL.136	6	6.0107e-05	6.0107e-05	0	0	0.00156278	0	0	0	0	0
JL.136	40	0	0	0	0	0.00276153	0	0	0	0	0
JL.136	9	0	0	0	0	0.00165044	0	0	0	0	0
JL.137	4	0.0032178	0	0	0	0.000919371	0	0	0	1	0
JL.138	33	0.00245173	0.00022985	0	0	0.0141741	0	0	0	0	0
JL.138	19	0.00424074	0.000326211	0	0.000163106	0.0089708	0	0	0	0	0
JL.138	2	0.000354988	0.00257366	0	0	0.0181931	0	0	0	0	0
JL.138	61	0.00071474	7.94155e-05	0	0	0.0127859	0	0	0	0	0
JL.14	3	0.0235556	0.00287179	0.00112821	0	0.00796581	0	0	0	0	0
JL.14	13	0.0566218	0.0030262	0.0209445	0	0.0312973	0	0	0	0	0
JL.14	29	0.0354616	0.00171519	0.0433086	0.000128639	0.0401355	0	0	0	0	0
JL.14	57	0.0661271	0.000315831	0.182985	0	0.00477694	0	0	0	0	0
JL.140	2	0.0023501	0.00222307	0	0	0.00317581	0	0	0	0	0
JL.140	54	0	0	0	0	0.000673968	0	0	0	0	0
JL.140	13	0.000262571	0.000131285	0.00630169	0	0.00918997	0	0	0	0	0
JL.140	31	0.00165273	0	9.72195e-05	0	0.00359712	0	0	0	0	0
JL.140	49	0	0	0	0	0.00395426	0	0	0	0	0
JL.141	48	0.00011919	0	0.000595948	0	0.0011919	0	0	0	0	0
JL.141	26	0.00194847	0	0.0175363	0	0.142672	0	0	0	0	0
JL.141	96	0.00010582	0.00031746	0.0131217	0	0.0131217	0	0	0	0	0
JL.141	3	0.00430884	0.000116455	0	0	0.00442529	0	0	0	0	0
JL.142	59	0.0018315	0	0.000732601	0	0.0395604	0	0	0	1	1
JL.142	105	9.82415e-05	0.00893997	0.000491207	9.82415e-05	0.0917575	0	0	0	1	1
JL.143	3	0.00222943	0.000709364	0	0	0.00314147	1	0	1	0	1
JL.143	7	0.000834725	0	0	0	0.0171582	1	0	1	0	1
JL.143	35	0	0	0	0	0.00390625	1	0	1	0	1
JL.143	49	0	0	0	0	0.00709707	1	0	1	0	1
JL.143	18	0.000149723	0	0	0	0.0774068	1	0	1	0	1
JL.144	28	0	0.139589	0	7.21761e-05	0.000288704	1	1	0	1	0
JL.145	8	0.000617983	0	0	0	0.00319291	0	0	0	1	0
JL.145	18	0	0	0	0	0.000806173	0	0	0	1	0
JL.145	27	0	0	0	0	0.0128071	0	0	0	1	0
JL.146	20	0.000129567	0	0	0	0.690853	0	0	0	0	0
JL.146	35	0	0.0431611	0.0284701	0	0.111246	0	0	0	0	0
JL.146	9	0.00216041	0	0	0	0.0180934	0	0	0	0	0
JL.147	3	0.00116239	0.11002	0	0	0.0485877	0	0	1	1	1
JL.148	3	0.00391945	0.00182457	6.75767e-05	0	0.00385187	0	0	0	0	0
JL.148	43	8.74738e-05	0	0	0	0.0460987	0	0	0	0	0
JL.148	77	0.000107562	0	0	0	0.0505539	0	0	0	0	0
JL.148	11	0.000106157	0	0	0	0.00955414	0	0	0	0	0
JL.149	5	0.113187	0.00163281	0	0	0.0600222	0	0	0	0	0
JL.149	30	0.0144202	0	0	0	0.0231369	0	0	0	0	0
JL.149	83	0.00182966	0	0	0	0.00182966	0	0	0	0	0
JL.149	11	0.00920796	0	0	0	0.00897386	0	0	0	0	0
JL.15	12	0	4.14525e-05	0	0	0.033991	0	0	0	0	0
JL.15	43	0	0	0	0	0.00463392	0	0	0	0	0
JL.15	3	0.000139412	0.00311353	0	0	0.00752823	0	0	0	0	0
JL.15	107	0	4.15351e-05	0.000373816	4.15351e-05	0.0161572	0	0	0	0	0
JL.150	4	0.00214145	0.00214145	0.000109818	0	0.00614979	0	0	0	0	0
JL.150	32	0.000524797	0.00174932	0	0	0.0136447	0	0	0	0	0
JL.150	18	0.00442541	0.000142755	0	0	0.00842256	0	0	0	0	0
JL.151	16	0.000284779	0	0	0	0.0179411	0	0	0	0	0
JL.151	48	0	0.000155618	0	0	0.00513539	0	0	0	0	0
JL.151	3	0.000120831	0.0122644	0.000362494	0	0.00749154	0	0	0	0	0
JL.152	24	0	0	0	0	0.0006222	0	0	0	0	0
JL.153	5	0.00349466	0	4.78721e-05	0	0.000478721	0	1	0	0	1
JL.153	4	0.00158723	0	9.61955e-05	0	0.00192391	0	1	0	0	1
JL.153	30	7.56029e-05	0	7.56029e-05	0	0.0654721	0	1	0	0	1
JL.154	33	0.00293737	0	0	0	0.0343844	1	0	0	1	0
JL.154	16	0.0355903	0	0	7.2338e-05	0.00036169	1	0	0	1	0
JL.155	10	0.00159467	0.0152218	0.00115976	0	0.0526964	0	0	1	0	0
JL.155	38	0.00288475	0.00302899	0.00562527	0	0.0731285	0	0	1	0	0
JL.156	15	0	0	0	0	0.000630801	0	0	0	0	0
JL.157	3	0.018398	0	0	0	0.00671563	0	0	0	0	0
JL.158	4	0.00138683	0.00663695	0	0	0.00089153	0	0	0	0	0
JL.158	14	0.00799432	0.0103038	0.0089714	0	0.0318884	0	0	0	0	0
JL.159	51	0.0142972	0.068714	0.00999343	0	0.0453717	0	0	0	0	0
JL.159	32	0	0	0.000197472	0	0.0102027	0	0	0	0	0
JL.159	4	0.0080292	0.000182482	0.0804745	0	0.000364964	0	0	0	0	0
JL.16	10	0	0	0	0	0.00036849	0	0	0	0	0
JL.16	2	0.000197064	0	0	0	0.00137945	0	0	0	0	0
JL.16	101	0	0	0	0	0.00216623	0	0	0	0	0
JL.16	24	0	0	0	0	0.000467647	0	0	0	0	0
JL.160	8	0	0.00588431	0	0	0.0199845	0	1	1	0	0
JL.160	9	0	0.000455737	0	0.000113934	0.00148114	0	1	1	0	0
JL.160	10	9.09422e-05	0.00136413	0	0	0.00109131	0	1	1	0	0
JL.160	28	9.5057e-05	0	0	0	0.00465779	0	1	1	0	0
JL.161	3	0.0153057	0.000320539	0.000400673	0	0.000480808	0	1	0	0	1
JL.162	36	0	0	0	0.000567537	0.0337684	1	1	1	0	0
JL.163	28	0.00453184	0.000242777	0	0	0.112001	0	0	0	1	0
JL.163	4	0.0107745	0.0214836	0.00698707	0	0.0137782	0	0	0	1	0
JL.163	71	0.00130278	0.367691	7.66342e-05	7.66342e-05	0.162311	0	0	0	1	0
JL.164	8	0	0.000136147	0	0	0.0184479	0	1	0	0	0
JL.164	3	0	4.43813e-05	0	0	0.00581395	0	1	0	0	0
JL.165	4	0.0185178	0.00272099	0.000604663	0.000604663	0.00990136	1	1	1	0	0
JL.166	3	0.00238983	0.000174866	5.82886e-05	0	0.00209839	1	0	0	0	0
JL.167	92	0.000123977	0	0	0	0.00179767	0	0	0	1	0
JL.167	3	0.000171546	5.71821e-05	0.000571821	0	0.000514639	0	0	0	1	0
JL.167	14	0.0253409	0	0.000275444	0	0.0128082	0	0	0	1	0
JL.167	28	0.000883783	0.000110473	0	0	0.00154662	0	0	0	1	0
JL.168	2	0	0.329953	7.74174e-05	0	0.00325153	0	0	0	0	0
JL.169	8	0	0.000461659	0	0	0.00124648	0	0	0	0	0
JL.17	10	0.00101244	0.00197667	0.0101726	0	0.000530325	0	0	0	0	0
JL.17	3	0.0634257	0	0	0	0	0	0	0	0	0
JL.17	23	3.95554e-05	0	0.00367865	3.95554e-05	0.0108777	0	0	0	0	0
JL.17	89	0.000332708	3.02462e-05	0	0	0.00208699	0	0	0	0	0
JL.170	91	0	0.363086	0	0.489954	0.00386399	1	1	1	0	0
JL.170	44	0.398429	0.0011612	0.109699	6.8306e-05	0.0079235	1	1	1	0	0
JL.171	3	0.00667447	0.000137618	0	0	0.0117663	1	0	0	0	0
JL.172	2	0.000191522	0.000127681	0	0	0.00223442	0	0	1	0	1
JL.172	102	0.149514	0.240742	0.000448706	0	0.0127763	0	0	1	0	1
JL.19	28	0.00739915	0	0	0	0.0148255	0	0	0	0	0
JL.19	89	0.000252056	0	0	0	0.00885346	0	0	0	0	0
JL.19	12	0.000963082	0	0	0	0.10382	0	0	0	0	0
JL.19	3	0.0135886	0.00471137	0.000347153	0	0.0124975	0	0	0	0	0
JL.20	3	0.000489317	0	0	0	0.00511064	0	0	0	0	0
JL.21	2	0	0	0	0	0.00170402	0	0	0	0	1
JL.21	16	0	0.0129958	0	0	0.0015867	0	0	0	0	1
JL.22	14	0.0384257	0	0	0	0.00395559	1	1	0	0	0
JL.22	3	0	6.50787e-05	0	0	0.0467265	1	1	0	0	0
JL.22	29	0.000475135	0	0	0	0.000686306	1	1	0	0	0
JL.23	2	0.00212324	0.0795734	0.00308836	0	0.00472905	0	0	0	0	0
JL.24	24	0.00519813	0	0	0.000925695	0.0294798	0	0	0	0	0
JL.24	15	0.00897159	0	0	0	0.0209433	0	0	0	0	0
JL.24	4	0.00246803	0.000224366	4.48732e-05	0	0.000942338	0	0	0	0	0
JL.25	21	0.00053243	4.84027e-05	0.00101646	0	0.0110842	0	1	0	1	0
JL.25	90	0.000247324	3.53319e-05	0	0	0.0050878	0	1	0	1	0
JL.25	2	0	0.00290151	0	0	0.0295872	0	1	0	1	0
JL.25	9	0.00220659	6.8956e-05	0	0	0.0290305	0	1	0	1	0
JL.26	23	0	0.00568884	0	0	0.00469948	0	0	0	0	1
JL.26	3	0.00365511	0	0.0336457	0	0.00534208	0	0	0	0	1
JL.26	9	3.96024e-05	7.92048e-05	0	0	0.00384143	0	0	0	0	1
JL.27	88	0	0.0774719	0	5.30448e-05	0.00466794	0	1	1	1	0
JL.27	61	0	0.00810395	2.70132e-05	2.70132e-05	0.0173154	0	1	1	1	0
JL.27	3	0	0.00300419	0.00893351	0	0.000237173	0	1	1	1	0
JL.27	25	0	0.0169829	0	0	0.363378	0	1	1	1	0
JL.28	60	0.000352113	3.20102e-05	0	0	0.128041	1	0	0	0	1
JL.28	2	0.000150049	7.50244e-05	0.0027759	7.50244e-05	0.0794508	1	0	0	0	1
JL.29	23	0.0876883	0.000823917	0	0	0.0175965	0	0	0	1	0
JL.29	1	0.000222066	0	0	0	0.000259077	0	0	0	1	0
JL.29	12	0.0332958	0.00198143	0	0	0.0125491	0	0	0	1	0
JL.30	4	0	0.00625943	0	0	0.0273756	0	0	0	1	0
JL.31	5	0.0130116	0	0	0	6.10874e-05	1	0	0	0	1
JL.31	18	0.0309449	0	0	0	0.00023586	1	0	0	0	1
JL.31	27	0.0100759	6.37714e-05	0	0	0.000255086	1	0	0	0	1
JL.32	32	0.000108936	0.000217873	0.00680853	3.63121e-05	0.112549	0	1	0	0	0
JL.32	20	0.00195731	0.0195731	0.0666418	0	0.00754963	0	1	0	0	0
JL.32	8	0.000200588	6.68628e-05	0.00173843	0	0.000735491	0	1	0	0	0
JL.33	29	0.00239825	0	0	0	0.0101491	0	0	0	0	0
JL.33	114	0.00330797	0	0.000441063	0	0.0291102	0	0	0	0	0
JL.33	2	3.96778e-05	0	0	0	0.0017855	0	0	0	0	0
JL.33	14	0	0.000471921	0	0	0.0697918	0	0	0	0	0
JL.34	4	0.000392267	0.00526758	0.000112076	0	0.13875	0	0	0	0	1
JL.35	3	0.0685614	0.000573436	0.00200702	0	0.00344061	0	0	0	0	0
JL.35	89	0.0094671	0	0.000297708	0	0.0138732	0	0	0	0	0
JL.35	12	0.000123286	3.08214e-05	0.0256126	0	0.00422253	0	0	0	0	0
JL.35	26	0.0059197	4.77395e-05	0.0153721	0	0.00673127	0	0	0	0	0
JL.36	12	0.022898	4.57959e-05	4.57959e-05	0	0.00261037	1	0	0	0	0
JL.36	10	0.0331478	0.00019087	0	0	0.00149515	1	0	0	0	0
JL.36	24	0	0	0.000127584	6.37918e-05	0.0305563	1	0	0	0	0
JL.36	96	4.78538e-05	0	0	0	0.0232091	1	0	0	0	0
JL.36	2	0.0110678	9.07194e-05	9.07194e-05	0	0.014878	1	0	0	0	0
JL.37	4	4.10703e-05	0.000266957	0	0	0.122081	0	0	0	0	0
JL.38	26	0	3.25256e-05	0.000162628	0	0.000975768	0	0	0	1	0
JL.38	37	0	0	0.000578833	0	0.00129124	0	0	0	1	0
JL.38	2	0	0.0141982	0	5.89136e-05	0.000294568	0	0	0	1	0
JL.39	19	0	0.00645873	0	0	0.00047259	0	0	0	1	0
JL.39	117	0	6.97496e-05	0	0	3.48748e-05	0	0	0	1	0
JL.39	3	0.0250386	0	0	0	0.000425039	0	0	0	1	0
JL.39	33	0	0	0	0	0.00100173	0	0	0	1	0
JL.40	2	0.000361417	0	4.01574e-05	0	0.00128504	0	0	0	0	0
JL.40	32	0.00019202	0	0	0	0.00441645	0	0	0	0	0
JL.40	11	0	3.54032e-05	0.000177016	0	0.0708773	0	0	0	0	0
JL.40	115	0	0	0	0	0.00689158	0	0	0	0	0
JL.41	10	0.000317083	2.64236e-05	0	2.64236e-05	0.0219051	1	0	0	0	0
JL.41	4	0.0271363	0	0	0	0.00220758	1	0	0	0	0
JL.42	31	0	5.53618e-05	0	0	0.00387533	1	0	0	0	0
JL.42	18	0	0.000619343	0	0	0.152692	1	0	0	0	0
JL.42	7	0	0.0002488	0	0	0.000710858	1	0	0	0	0
JL.43	23	0	0	0	0	0.00197498	1	1	0	0	0
JL.43	11	0	0	0	0	0.00959764	1	1	0	0	0
JL.43	98	0.00212645	3.79723e-05	0	0	0.000379723	1	1	0	0	0
JL.43	5	0.000834942	0.00401816	0.000104368	0	0.0194124	1	1	0	0	0
JL.44	26	3.79521e-05	0	3.79521e-05	0	0.00664162	0	0	0	0	0
JL.44	12	0.00527492	0	0	0	0.00558784	0	0	0	0	0
JL.44	96	0	0	0.000273823	0	0.0185652	0	0	0	0	0
JL.44	2	0.00193035	0	0.0150808	0	0.00160862	0	0	0	0	0
JL.45	109	0.000151622	0	0	0	0.000202163	0	0	0	0	0
JL.45	24	0	0	0	0	0	0	0	0	0	0
JL.45	4	0.000144545	0.00740794	3.61363e-05	0	0.00596249	0	0	0	0	0
JL.45	17	0	0	0	0	0.00344916	0	0	0	0	0
JL.46	3	0.00286885	0.00131148	0	0	0.0141803	0	0	0	0	0
JL.46	14	0	0	0	0	0.109265	0	0	0	0	0
JL.47	18	0	0.157475	9.00374e-05	0	0.0135956	0	0	0	0	0
JL.48	80	0	0.00134138	0	0	0.00613203	1	0	0	0	0
JL.48	31	0	5.49934e-05	5.49934e-05	0	0	1	0	0	0	0
JL.48	10	0.0663492	0.00427535	0	0	0.00319299	1	0	0	0	0
JL.48	2	0.00708888	0.000389499	0	0.0001558	0.00264859	1	0	0	0	0
JL.48	3	0.000251965	5.03931e-05	0	0.000503931	0.00771014	1	0	0	0	0
JL.49	90	0	0	0	0	0.000157563	0	1	0	1	0
JL.49	47	0	0	0	0	0.00104531	0	1	0	1	0
JL.49	19	0	0.000305623	0	0.000407498	0.0583741	0	1	0	1	0
JL.49	2	0.000988953	2.41208e-05	0	2.41208e-05	0.0119157	0	1	0	1	0
JL.49	7	0	0.0224888	0.000620379	0	0.00170604	0	1	0	1	0
JL.50	3	0.0215968	0	0.0014812	0	0.00501696	1	0	0	0	0
JL.51	5	0	0	0	0	0.00789468	0	0	0	0	0
JL.51	97	0	0	0	0	0.00917502	0	0	0	0	0
JL.51	15	0	0	0	0	0.129286	0	0	0	0	0
JL.51	26	0	3.06937e-05	0	3.06937e-05	0.173419	0	0	0	0	0
JL.52	4	7.10581e-05	0.000106587	0	0	0.00270021	0	1	0	1	0
JL.52	15	0	0	0	0	0.0621037	0	1	0	1	0
JL.52	115	0	0	0	0	0.0062242	0	1	0	1	0
JL.53	88	0	0.000118203	0.00449173	0	0.0121158	0	1	1	0	0
JL.53	5	0.0419142	0.00013925	0	0	0.0326773	0	1	1	0	0
JL.53	44	0	0	0.00017337	0	0.0305132	0	1	1	0	0
JL.53	15	0.00018997	0.000721884	0	0	0.0520517	0	1	1	0	0
JL.54	85	0.138242	0.000638434	0	4.25622e-05	0.321813	1	1	0	0	0
JL.54	113	0.713721	0.145045	0.00129441	0	0.0937006	1	1	0	0	0
JL.54	4	0.0259561	0.0167846	0	0	0.000222608	1	1	0	0	0
JL.54	9	0.209385	0.00504626	0	0	0.0317143	1	1	0	0	0
JL.54	15	0.50384	0.0207701	0	2.73291e-05	0.0284496	1	1	0	0	0
JL.54	30	0.0499387	0.488483	0	0	0.0263888	1	1	0	0	0
JL.55	2	0	0	0	4.72634e-05	0.000708952	0	0	0	0	0
JL.55	119	0.000619376	0.00506431	0	0	0.0568368	0	0	0	0	0
JL.55	12	0	0	0	0	5.84249e-05	0	0	0	0	0
JL.55	40	0.00230397	0.000339931	0	0	0.000339931	0	0	0	0	0
JL.56	14	0	8.87075e-05	0	0	0.0153464	0	0	0	0	0
JL.56	25	2.2579e-05	0.00106121	0	0	0.00155795	0	0	0	0	0
JL.56	2	0	0.000808348	0	0	0.0168283	0	0	0	0	0
JL.56	89	0	0.00655477	0	0	0.00637099	0	0	0	0	0
JL.57	4	0	0.200702	0	0	0.0141569	0	0	0	0	0
JL.57	44	0	0.0152061	0	0	0.0159946	0	0	0	0	0
JL.57	0	0.0300877	0.0717513	0	0	0.000170953	0	0	0	0	0
JL.58	17	0.000810529	3.85966e-05	0	0	0.0150527	1	1	0	1	0
JL.58	4	0	0.000212098	0	0	0.0135319	1	1	0	1	0
JL.58	78	0	0	0	0	0.0155215	1	1	0	1	0
JL.58	31	0	0.125024	0	0	0.0746143	1	1	0	1	0
JL.59	12	0	0.00383247	0	0	0.00525595	0	1	0	0	0
JL.59	58	0	0.224071	0	0	0.00126024	0	1	0	0	0
JL.59	23	0	0.000356904	0	0	0.00178452	0	1	0	0	0
JL.59	7	0	0.0591364	0	0	0.0150188	0	1	0	0	0
JL.60	76	0.000187021	0.0490618	0.0101615	0	0.0269933	0	1	1	1	0
JL.60	40	0	0.098877	0	0.000109559	0.0825527	0	1	1	1	0
JL.60	22	0	0.162179	0	0	0.00843079	0	1	1	1	0
JL.60	6	0	0	0	0	0.00686499	0	1	1	1	0
JL.60	29	0	0.0213747	0	0	2.69542e-05	0	1	1	1	0
JL.61	4	0.00296224	0.00839927	3.74967e-05	0.000149987	0.137425	0	0	0	0	0
JL.62	7	4.28633e-05	0.00248607	0	0	0.252893	0	0	0	1	0
JL.62	16	0	0	0	0	0.0199911	0	0	0	1	0
JL.62	98	0	0	0	0	0.000852002	0	0	0	1	0
JL.62	28	0	0	0	0	0.0985068	0	0	0	1	0
JL.63	92	0.00936496	0.000888646	0.000615216	0	0.123453	0	0	0	0	0
JL.63	3	0.000251598	0.000100639	0	0	0.00311981	0	0	0	0	0
JL.63	47	0	0.00191095	0	0	0.265335	0	0	0	0	0
JL.63	15	0	0.00338892	0	0	0.151631	0	0	0	0	0
JL.64	2	0	0.00314086	0	0	0.000845615	0	0	0	1	0
JL.64	96	0	0	0	0	0.046556	0	0	0	1	0
JL.64	8	0	0	0	0	0.00169878	0	0	0	1	0
JL.64	50	0	0	0	0	0.0319243	0	0	0	1	0
JL.64	12	0	0	0	0	0.037566	0	0	0	1	0
JL.65	7	0.0173165	0.00770488	0.00116741	0	0.000505876	0	0	0	0	0
JL.66	31	0	0	0	0	0.00594259	0	0	0	1	0
JL.66	13	9.10581e-05	0	0	0	0.00033388	0	0	0	1	0
JL.66	8	0.000787845	0	7.50328e-05	3.75164e-05	0.00356406	0	0	0	1	0
JL.66	2	0.0763634	0	0	0	0.00310191	0	0	0	1	0
JL.67	19	0	0	0	0	0.00388515	0	0	0	0	0
JL.67	41	0	0	0	0	0.00774573	0	0	0	0	0
JL.67	3	0	0	7.55344e-05	0	0.0166176	0	0	0	0	0
JL.67	80	0	0	0	0	0.00880196	0	0	0	0	0
JL.68	3	0	0.000155455	0	0	0.00633477	0	0	0	0	1
JL.69	11	0	0	0	0	0.0210977	0	0	0	1	0
JL.69	20	0	0	0	0	0.00928284	0	0	0	1	0
JL.69	3	0.000574944	0.000344966	0.000114989	0	0.0160984	0	0	0	1	0
JL.69	77	0	0	0	0	0.00254483	0	0	0	1	0
JL.70	111	0.00315662	0	0.000161878	0	0.0140834	1	1	0	1	0
JL.70	28	0	0	0	0	0.0457045	1	1	0	1	0
JL.70	57	0.0200397	0	0	0	0.0310525	1	1	0	1	0
JL.71	3	0.0940409	0.00205879	0.000480384	4.57509e-05	0.0193755	0	0	0	0	0
JL.72	61	0	0	4.59538e-05	0	0.00271127	0	0	0	1	0
JL.72	99	0	0	0	0	0.00179428	0	0	0	1	0
JL.72	3	0	6.23286e-05	0	0	0.00900648	0	0	0	1	0
JL.72	13	0	0	0	0	0.00132943	0	0	0	1	0
JL.73	15	0	0.000189215	0	0	0.000946074	0	1	0	1	0
JL.73	30	0	0.00390611	3.61677e-05	0	0.284097	0	1	0	1	0
JL.73	82	0.000189681	0	0	0	0.00575367	0	1	0	1	0
JL.73	4	0.000276106	0.00132531	0	0	0.023469	0	1	0	1	0
JL.74	3	0.000438693	0	0	0	0.000987059	1	0	0	1	0
JL.74	27	0.000303582	0.23983	0	0	0.000303582	1	0	0	1	0
JL.74	82	0	0	0	0	0.00276694	1	0	0	1	0
JL.74	104	0	0	0	0	0.00806029	1	0	0	1	0
JL.74	20	0	7.45379e-05	0	0	0.0357409	1	0	0	1	0
JL.75	18	9.5057e-05	0	0	9.5057e-05	0.00285171	0	0	0	0	0
JL.75	31	0	0.0903943	0	0	0.00415771	0	0	0	0	0
JL.75	73	0	0.108728	0	0	0.00558144	0	0	0	0	0
JL.75	2	3.91037e-05	0.0231103	0.00582646	0	0.0144293	0	0	0	0	0
JL.76	63	0	0.0909714	0	0.00180573	0.0282067	1	1	1	1	0
JL.76	48	0.00485497	0.000368732	0.000614553	0	0.0586898	1	1	1	1	0
JL.77	4	0.00206509	0.000619528	0.00958203	0	0.00090864	1	0	0	1	0
JL.77	75	0.0193888	0.000432464	0.000360386	0	0.00230647	1	0	0	1	0
JL.77	41	0	0.00518883	0.000135361	4.51202e-05	0.00460227	1	0	0	1	0
JL.78	2	0.00125372	0	0	0	0.00736562	0	0	0	0	0
JL.78	15	0.000725307	0	0	0	0.00230779	0	0	0	0	0
JL.78	76	0.0317204	0	0.00211469	0	0.00665506	0	0	0	0	0
JL.78	27	0.0443542	0	0	0	0.00898017	0	0	0	0	0
JL.79	2	0	0	0	0	0.00618177	0	0	0	0	0
JL.79	26	0	0	0	0	4.78446e-05	0	0	0	0	0
JL.80	2	0.00142597	0	0	0	0.022373	0	1	0	0	1
JL.80	15	0	0	0	0	0.12746	0	1	0	0	1
JL.80	28	5.40394e-05	0	0	0	0.0102675	0	1	0	0	1
JL.81	2	0.000679733	0.000490918	7.55258e-05	0	0.00241683	0	1	0	0	1
JL.81	20	0	0	0.00015758	0	0.00204853	0	1	0	0	1
JL.81	35	0	0	0	0	0.0010517	0	1	0	0	1
JL.81	83	0.0791871	4.67181e-05	0.000794207	0	0.00420463	0	1	0	0	1
JL.82	2	0.00269964	0.0216511	0.000863884	0	0.0440581	0	0	0	0	0
JL.83	3	0.010549	0.00799965	0	0	0.0609204	1	0	0	0	0
JL.83	11	0.0614532	0.00914713	0	0	0.000772997	1	0	0	0	0
JL.83	25	0.00690544	0.00113373	0	0	0.0998712	1	0	0	0	0
JL.84	5	5.9393e-05	0	0	0	0.000653323	0	0	0	0	0
JL.84	12	0	0	0	0	0.000823045	0	0	0	0	0
JL.84	33	0	0	0	0	0.00119311	0	0	0	0	0
JL.85	9	0	0	0	0	0.012746	0	0	0	0	0
JL.85	13	0	0	6.36132e-05	0	0.00279898	0	0	0	0	0
JL.85	45	0	0	0.000126366	0	0.0108675	0	0	0	0	0
JL.85	100	0.000181094	6.03646e-05	0	0	0.0278281	0	0	0	0	0
JL.86	3	0.000123145	0	0	0	0.000615726	0	0	0	0	0
JL.86	10	0	3.87222e-05	0	0	0.00120039	0	0	0	0	0
JL.86	28	0	0	0	0	0.000134111	0	0	0	0	0
JL.87	3	0.0368736	0.000855995	0	0	0.00572858	0	0	0	0	0
JL.87	12	0.00595296	0	0	0	0.0317654	0	0	0	0	0
JL.87	27	0.0136829	0	0	0	0.000437852	0	0	0	0	0
JL.87	51	0.00143504	5.51937e-05	0	0	0.0237333	0	0	0	0	0
JL.87	77	0.0295887	0.000582072	0	0	0.00097012	0	0	0	0	0
JL.88	3	0	0.00144372	0	0	0.000777389	0	0	0	0	0
JL.88	15	0	0	0	0	0.0051958	0	0	0	0	0
JL.88	28	0	0	0	0	0.00238774	0	0	0	0	0
JL.89	3	0.0002783	0	0	0	0.0102275	1	1	0	1	1
JL.89	9	0	0	0	0	0.114454	1	1	0	1	1
JL.89	26	0	5.80282e-05	0	0	0.0677769	1	1	0	1	1
JL.89	101	0	0.00221143	0	0	0.112783	1	1	0	1	1
JL.90	2	6.78702e-05	0	0	0	0.00970544	1	0	0	1	0
JL.90	21	0.0100245	0.000362878	0	0	4.53597e-05	1	0	0	1	0
JL.91	3	0.000174497	0	0	0	0.00318457	0	1	0	0	0
JL.91	15	0.000380113	0	0	0	0.000760225	0	1	0	0	0
JL.91	32	0.000867115	0	0.000216779	0	0.000433557	0	1	0	0	0
JL.91	105	0.000313799	7.84498e-05	0	0	0.00360869	0	1	0	0	0
JL.92	3	0.000267609	0.001231	0	0	0.199315	0	0	0	1	1
JL.92	30	0.0103888	0.000708327	0.00078703	0.000314812	0.292618	0	0	0	1	1
JL.92	57	0.000196021	0.635009	0	0	0.272469	0	0	0	1	1
JL.93	4	0	0.0401426	0	0	0.00756132	0	0	1	0	0
JL.93	7	0.000353732	0.0157411	0	0	0.0114079	0	0	1	0	0
JL.93	12	7.42611e-05	0.000445567	0.000148522	0	0.0788653	0	0	1	0	0
JL.94	4	0.0113536	0	0	0	0.0169284	0	0	0	0	0
JL.94	7	0.552652	0.126173	0	0	0.00813709	0	0	0	0	0
JL.95	3	0.000576078	0	0	0	0.0107295	0	0	0	1	0
JL.95	12	5.86751e-05	0	0	0	0.00176025	0	0	0	1	0
JL.95	25	0	0	0.000316596	0	0.429684	0	0	0	1	0
JL.95	96	5.1096e-05	5.1096e-05	0.00393439	5.1096e-05	0.0972868	0	0	0	1	0
JL.96	42	0	0.960502	0	0	0.00218221	0	0	0	0	0
JL.97	9	0.00353383	0.0297744	0	0	0.195188	0	0	0	1	0
JL.98	4	7.78513e-05	0	0	0	0.00825224	0	0	0	0	0
JL.98	12	6.10986e-05	0	0	0	0.00317712	0	0	0	0	0
JL.98	33	0.000121669	0	0	0	0.00863852	0	0	0	0	0
JL.99	6	0.000364033	0	0.00114411	0	0.00598055	1	0	0	1	0

## Sheet: Figure2abc
To construct trees, please refer to the RAxMl best tree files and metafiles which can be downloaded
Figure 2a	metafile_Ecoli_071919.txt	RAxML_bestTree.s__Escherichia_coli.tree
Figure 2b	metafile_E_faecalis_030719.txt	RAxML_bestTree.s__Enterococcus_faecalis.tree
Figure 2c	metafile_E_faecium_030719.txt	RAxML_bestTree.s__Enterococcus_faecium.tree

## Sheet: Figure2d
ID	Post_Op_Day	Type	FimH	PapG	CsgBAC	BarA	UvrY
JL.03	12	Stool	1.05644e-06	0	2.90611e-06	4.87272e-07	2.29845e-06
JL.07	139	Stool	1.57038e-06	0	2.82644e-07	3.02688e-07	1.15904e-06
JL.22	14	Stool	3.71682e-06	0	7.43901e-07	3.57229e-07	1.63016e-06
JL.36	10	Stool	4.33319e-06	1.10823e-07	2.22144e-06	1.84152e-06	4.77852e-06
JL.41	4	Stool	3.47789e-06	0	1.50056e-06	7.42992e-07	2.78566e-06
JL.48	10	Stool	4.00626e-06	0	2.51976e-06	9.94667e-07	4.69411e-06
JL.54	337	Stool	2.78805e-05	0	7.28203e-06	3.06624e-06	1.12285e-05
JL.77	75	Stool	1.91572e-06	6.32329e-08	1.01506e-06	8.82002e-07	2.4604e-06
JL.83	11	Stool	1.46114e-05	3.88496e-06	4.24396e-06	1.89517e-06	8.44722e-06
JL.83	25	Stool	1.39434e-06	1.21382e-06	5.58399e-07	1.81333e-07	7.49384e-07
JL.90	21	Stool	8.07341e-07	5.67319e-08	7.43228e-07	5.28467e-07	1.1337e-06
JL.106	26	Stool	3.13767e-05	0	7.10206e-06	2.9482e-06	1.8782e-05
JL.128	16	Stool	2.11562e-05	0	9.54504e-06	1.86092e-06	1.02736e-05
JL.165	4	Stool	4.47413e-06	0	8.10692e-07	3.54251e-07	3.46837e-06
JL.03	4	Urine	3.67388e-07	0	0	0	0
JL.07	138	Urine	6.90468e-06	0	1.20838e-06	1.93686e-06	4.66037e-06
JL.22	20	Urine	0	0	0	0	9.29508e-08
JL.36	6	Urine	7.28013e-06	1.7878e-07	1.00907e-06	1.81236e-06	5.32837e-06
JL.41	6	Urine	2.2673e-05	0	3.06515e-06	2.88411e-06	1.07766e-05
JL.48	11	Urine	0	0	0	3.61761e-08	0
JL.54	337	Urine	1.02937e-06	0	4.23579e-07	1.59812e-07	3.15617e-07
JL.77	75	Urine	6.22904e-08	0	9.07442e-08	1.92306e-08	1.79617e-07
JL.83	11	Urine	0	0	0	0	0
JL.83	24	Urine	3.21332e-07	1.43519e-06	1.55352e-07	6.67285e-08	1.5163e-07
JL.90	20	Urine	5.84273e-07	0	0	3.00118e-07	8.49941e-07
JL.106	28	Urine	2.1637e-05	0	2.83433e-06	2.18151e-06	1.81843e-05
JL.128	20	Urine	2.74277e-07	0	0	0	0
JL.165	10	Urine	2.71823e-06	0	4.22464e-07	2.09814e-07	1.40004e-07

## Sheet: Figure2e
ID	Post_Op_Day	Type	betalactams	Fosfomycin	Glycopeptides	Sulfonamides	Trimethoprim
JL.03	12	Stool	33.0964	0	21.1314	28.2436	54.474
JL.07	139	Stool	98.8993	0.0496696	0.0308163	7.33679	76.8705
JL.22	14	Stool	48.8184	0	0.133744	18.852	52.3434
JL.36	10	Stool	60.5595	0	0.272468	15.6873	19.0112
JL.41	4	Stool	14.575	0	1.03536	8.04747	5.79909
JL.48	10	Stool	52.9613	0	0.171264	21.5234	53.5368
JL.54	337	Stool	462.219	4.49578	2691.92	300.622	268.638
JL.77	75	Stool	32.6574	0	1.41565	13.0063	12.9151
JL.83	11	Stool	62.323	0	0.650851	51.5056	17.5482
JL.83	25	Stool	7.44901	0	13.6781	5.17143	3.9904
JL.90	21	Stool	57.3568	0	7.66181	25.1486	42.7326
JL.106	26	Stool	582.761	4.71112	0.376654	326.453	139.342
JL.128	16	Stool	213.569	0	123.873	94.5999	93.2086
JL.165	4	Stool	36.8526	0.476145	2.01417	9.10445	10.4263
JL.03	4	Urine	4.5765	0	0	1.39095	1.59786
JL.07	138	Urine	68.5875	0	0	56.6962	42.2951
JL.22	20	Urine	76.9078	0	0	0.241637	0.143811
JL.36	6	Urine	34.7872	0	0	16.5966	4.54491
JL.41	6	Urine	73.6784	0	0	52.9248	36.1769
JL.48	11	Urine	1.74337	0	0	0.544835	0.246884
JL.54	337	Urine	27.0628	0	19.1154	21.8851	8.71978
JL.77	75	Urine	6.99136	0	0.0706901	3.23296	0.756745
JL.83	11	Urine	0.767302	0	0	0	0
JL.83	24	Urine	2.82803	0	0	1.98259	0.425422
JL.90	20	Urine	33.5065	0.487036	0.515897	24.0108	8.80282
JL.106	28	Urine	140.119	0	0	128.566	30.9673
JL.128	20	Urine	1.87522	0	0	0.468159	0.831021
JL.165	10	Urine	41.3885	0	0	4.02218	1.87466

## Sheet: Table1
ID	Start_Date_Day	Stop_Date_Day	Ecoli_Bacteriuria_Status	Escherichia_1%_Rel_Abundance	AGE	GENDER	African American Race	Diabetes Mellitus	History of Prior Transplant	Cause of ESRD	PRA_status > 80%	Decreased Donor Transplantation	Delayed Graft Function	Preoperative Abx	Pneumocystis PPx	Induction Therapy	Prednisone Maintenance
JL.01	0	1	0	0	60	FEMALE	OTHER	DM	0	DM	low_PRA	D	DGF	CEFAZOLIN	BACTRIM	THYMO	NO_PRED
JL.01	1	2	0	0	60	FEMALE	OTHER	DM	0	DM	low_PRA	D	DGF	CEFAZOLIN	BACTRIM	THYMO	NO_PRED
JL.01	2	3	0	0	60	FEMALE	OTHER	DM	0	DM	low_PRA	D	DGF	CEFAZOLIN	BACTRIM	THYMO	NO_PRED
JL.01	3	4	0	0	60	FEMALE	OTHER	DM	0	DM	low_PRA	D	DGF	CEFAZOLIN	BACTRIM	THYMO	NO_PRED
JL.01	4	5	0	0	60	FEMALE	OTHER	DM	0	DM	low_PRA	D	DGF	CEFAZOLIN	BACTRIM	THYMO	NO_PRED
JL.01	5	6	0	0	60	FEMALE	OTHER	DM	0	DM	low_PRA	D	DGF	CEFAZOLIN	BACTRIM	THYMO	NO_PRED
JL.01	6	7	0	0	60	FEMALE	OTHER	DM	0	DM	low_PRA	D	DGF	CEFAZOLIN	BACTRIM	THYMO	NO_PRED
JL.01	7	8	0	0	60	FEMALE	OTHER	DM	0	DM	low_PRA	D	DGF	CEFAZOLIN	BACTRIM	THYMO	NO_PRED
JL.01	8	9	0	0	60	FEMALE	OTHER	DM	0	DM	low_PRA	D	DGF	CEFAZOLIN	BACTRIM	THYMO	NO_PRED
JL.01	9	10	0	0	60	FEMALE	OTHER	DM	0	DM	low_PRA	D	DGF	CEFAZOLIN	BACTRIM	THYMO	NO_PRED
JL.01	10	11	0	0	60	FEMALE	OTHER	DM	0	DM	low_PRA	D	DGF	CEFAZOLIN	BACTRIM	THYMO	NO_PRED
JL.01	11	12	0	0	60	FEMALE	OTHER	DM	0	DM	low_PRA	D	DGF	CEFAZOLIN	BACTRIM	THYMO	NO_PRED
JL.01	12	13	0	0	60	FEMALE	OTHER	DM	0	DM	low_PRA	D	DGF	CEFAZOLIN	BACTRIM	THYMO	NO_PRED
JL.01	13	14	0	0	60	FEMALE	OTHER	DM	0	DM	low_PRA	D	DGF	CEFAZOLIN	BACTRIM	THYMO	NO_PRED
JL.01	14	15	0	0	60	FEMALE	OTHER	DM	0	DM	low_PRA	D	DGF	CEFAZOLIN	BACTRIM	THYMO	NO_PRED
JL.01	15	16	0	0	60	FEMALE	OTHER	DM	0	DM	low_PRA	D	DGF	CEFAZOLIN	BACTRIM	THYMO	NO_PRED
JL.01	16	17	0	0	60	FEMALE	OTHER	DM	0	DM	low_PRA	D	DGF	CEFAZOLIN	BACTRIM	THYMO	NO_PRED
JL.01	17	18	0	0	60	FEMALE	OTHER	DM	0	DM	low_PRA	D	DGF	CEFAZOLIN	BACTRIM	THYMO	NO_PRED
JL.01	18	19	0	0	60	FEMALE	OTHER	DM	0	DM	low_PRA	D	DGF	CEFAZOLIN	BACTRIM	THYMO	NO_PRED
JL.01	19	20	0	0	60	FEMALE	OTHER	DM	0	DM	low_PRA	D	DGF	CEFAZOLIN	BACTRIM	THYMO	NO_PRED
JL.01	20	21	0	0	60	FEMALE	OTHER	DM	0	DM	low_PRA	D	DGF	CEFAZOLIN	BACTRIM	THYMO	NO_PRED
JL.01	21	22	0	0	60	FEMALE	OTHER	DM	0	DM	low_PRA	D	DGF	CEFAZOLIN	BACTRIM	THYMO	NO_PRED
JL.01	22	23	0	0	60	FEMALE	OTHER	DM	0	DM	low_PRA	D	DGF	CEFAZOLIN	BACTRIM	THYMO	NO_PRED
JL.01	23	24	0	0	60	FEMALE	OTHER	DM	0	DM	low_PRA	D	DGF	CEFAZOLIN	BACTRIM	THYMO	NO_PRED
JL.01	24	25	0	0	60	FEMALE	OTHER	DM	0	DM	low_PRA	D	DGF	CEFAZOLIN	BACTRIM	THYMO	NO_PRED
JL.01	25	26	0	0	60	FEMALE	OTHER	DM	0	DM	low_PRA	D	DGF	CEFAZOLIN	BACTRIM	THYMO	NO_PRED
JL.01	26	27	0	0	60	FEMALE	OTHER	DM	0	DM	low_PRA	D	DGF	CEFAZOLIN	BACTRIM	THYMO	NO_PRED
JL.01	27	28	0	0	60	FEMALE	OTHER	DM	0	DM	low_PRA	D	DGF	CEFAZOLIN	BACTRIM	THYMO	NO_PRED
JL.01	28	29	0	0	60	FEMALE	OTHER	DM	0	DM	low_PRA	D	DGF	CEFAZOLIN	BACTRIM	THYMO	NO_PRED
JL.01	29	30	0	0	60	FEMALE	OTHER	DM	0	DM	low_PRA	D	DGF	CEFAZOLIN	BACTRIM	THYMO	NO_PRED
JL.01	30	31	0	0	60	FEMALE	OTHER	DM	0	DM	low_PRA	D	DGF	CEFAZOLIN	BACTRIM	THYMO	NO_PRED
JL.01	31	32	0	0	60	FEMALE	OTHER	DM	0	DM	low_PRA	D	DGF	CEFAZOLIN	BACTRIM	THYMO	NO_PRED
JL.01	32	33	0	0	60	FEMALE	OTHER	DM	0	DM	low_PRA	D	DGF	CEFAZOLIN	BACTRIM	THYMO	NO_PRED
JL.01	33	34	0	0	60	FEMALE	OTHER	DM	0	DM	low_PRA	D	DGF	CEFAZOLIN	BACTRIM	THYMO	NO_PRED
JL.01	34	35	0	0	60	FEMALE	OTHER	DM	0	DM	low_PRA	D	DGF	CEFAZOLIN	BACTRIM	THYMO	NO_PRED
JL.01	35	36	0	0	60	FEMALE	OTHER	DM	0	DM	low_PRA	D	DGF	CEFAZOLIN	BACTRIM	THYMO	NO_PRED
JL.01	36	37	0	0	60	FEMALE	OTHER	DM	0	DM	low_PRA	D	DGF	CEFAZOLIN	BACTRIM	THYMO	NO_PRED
JL.01	37	38	0	0	60	FEMALE	OTHER	DM	0	DM	low_PRA	D	DGF	CEFAZOLIN	BACTRIM	THYMO	NO_PRED
JL.01	38	39	0	0	60	FEMALE	OTHER	DM	0	DM	low_PRA	D	DGF	CEFAZOLIN	BACTRIM	THYMO	NO_PRED
JL.01	39	40	0	0	60	FEMALE	OTHER	DM	0	DM	low_PRA	D	DGF	CEFAZOLIN	BACTRIM	THYMO	NO_PRED
JL.01	40	41	0	0	60	FEMALE	OTHER	DM	0	DM	low_PRA	D	DGF	CEFAZOLIN	BACTRIM	THYMO	NO_PRED
JL.01	41	42	0	0	60	FEMALE	OTHER	DM	0	DM	low_PRA	D	DGF	CEFAZOLIN	BACTRIM	THYMO	NO_PRED
JL.01	42	43	0	0	60	FEMALE	OTHER	DM	0	DM	low_PRA	D	DGF	CEFAZOLIN	BACTRIM	THYMO	NO_PRED
JL.01	43	44	0	0	60	FEMALE	OTHER	DM	0	DM	low_PRA	D	DGF	CEFAZOLIN	BACTRIM	THYMO	NO_PRED
JL.01	44	45	0	0	60	FEMALE	OTHER	DM	0	DM	low_PRA	D	DGF	CEFAZOLIN	BACTRIM	THYMO	NO_PRED
JL.01	45	46	0	0	60	FEMALE	OTHER	DM	0	DM	low_PRA	D	DGF	CEFAZOLIN	BACTRIM	THYMO	NO_PRED
JL.01	46	47	0	0	60	FEMALE	OTHER	DM	0	DM	low_PRA	D	DGF	CEFAZOLIN	BACTRIM	THYMO	NO_PRED
JL.01	47	48	0	0	60	FEMALE	OTHER	DM	0	DM	low_PRA	D	DGF	CEFAZOLIN	BACTRIM	THYMO	NO_PRED
JL.01	48	49	0	0	60	FEMALE	OTHER	DM	0	DM	low_PRA	D	DGF	CEFAZOLIN	BACTRIM	THYMO	NO_PRED
JL.01	49	50	0	0	60	FEMALE	OTHER	DM	0	DM	low_PRA	D	DGF	CEFAZOLIN	BACTRIM	THYMO	NO_PRED
JL.01	50	51	0	0	60	FEMALE	OTHER	DM	0	DM	low_PRA	D	DGF	CEFAZOLIN	BACTRIM	THYMO	NO_PRED
JL.01	51	52	0	0	60	FEMALE	OTHER	DM	0	DM	low_PRA	D	DGF	CEFAZOLIN	BACTRIM	THYMO	NO_PRED
JL.01	52	53	0	0	60	FEMALE	OTHER	DM	0	DM	low_PRA	D	DGF	CEFAZOLIN	BACTRIM	THYMO	NO_PRED
JL.01	53	54	0	0	60	FEMALE	OTHER	DM	0	DM	low_PRA	D	DGF	CEFAZOLIN	BACTRIM	THYMO	NO_PRED
JL.01	54	55	0	0	60	FEMALE	OTHER	DM	0	DM	low_PRA	D	DGF	CEFAZOLIN	BACTRIM	THYMO	NO_PRED
JL.01	55	56	0	0	60	FEMALE	OTHER	DM	0	DM	low_PRA	D	DGF	CEFAZOLIN	BACTRIM	THYMO	NO_PRED
JL.01	56	57	0	0	60	FEMALE	OTHER	DM	0	DM	low_PRA	D	DGF	CEFAZOLIN	BACTRIM	THYMO	NO_PRED
JL.01	57	58	0	0	60	FEMALE	OTHER	DM	0	DM	low_PRA	D	DGF	CEFAZOLIN	BACTRIM	THYMO	NO_PRED
JL.01	58	59	0	0	60	FEMALE	OTHER	DM	0	DM	low_PRA	D	DGF	CEFAZOLIN	BACTRIM	THYMO	NO_PRED
JL.01	59	60	0	0	60	FEMALE	OTHER	DM	0	DM	low_PRA	D	DGF	CEFAZOLIN	BACTRIM	THYMO	NO_PRED
JL.01	60	61	0	0	60	FEMALE	OTHER	DM	0	DM	low_PRA	D	DGF	CEFAZOLIN	BACTRIM	THYMO	NO_PRED
JL.01	61	62	0	0	60	FEMALE	OTHER	DM	0	DM	low_PRA	D	DGF	CEFAZOLIN	BACTRIM	THYMO	NO_PRED
JL.01	62	63	0	0	60	FEMALE	OTHER	DM	0	DM	low_PRA	D	DGF	CEFAZOLIN	BACTRIM	THYMO	NO_PRED
JL.01	63	64	0	0	60	FEMALE	OTHER	DM	0	DM	low_PRA	D	DGF	CEFAZOLIN	BACTRIM	THYMO	NO_PRED
JL.01	64	65	0	0	60	FEMALE	OTHER	DM	0	DM	low_PRA	D	DGF	CEFAZOLIN	BACTRIM	THYMO	NO_PRED
JL.01	65	66	0	0	60	FEMALE	OTHER	DM	0	DM	low_PRA	D	DGF	CEFAZOLIN	BACTRIM	THYMO	NO_PRED
JL.01	66	67	0	0	60	FEMALE	OTHER	DM	0	DM	low_PRA	D	DGF	CEFAZOLIN	BACTRIM	THYMO	NO_PRED
JL.01	67	68	0	0	60	FEMALE	OTHER	DM	0	DM	low_PRA	D	DGF	CEFAZOLIN	BACTRIM	THYMO	NO_PRED
JL.01	68	69	0	0	60	FEMALE	OTHER	DM	0	DM	low_PRA	D	DGF	CEFAZOLIN	BACTRIM	THYMO	NO_PRED
JL.01	69	70	0	0	60	FEMALE	OTHER	DM	0	DM	low_PRA	D	DGF	CEFAZOLIN	BACTRIM	THYMO	NO_PRED
JL.01	70	71	0	0	60	FEMALE	OTHER	DM	0	DM	low_PRA	D	DGF	CEFAZOLIN	BACTRIM	THYMO	NO_PRED
JL.01	71	72	0	0	60	FEMALE	OTHER	DM	0	DM	low_PRA	D	DGF	CEFAZOLIN	BACTRIM	THYMO	NO_PRED
JL.01	72	73	0	0	60	FEMALE	OTHER	DM	0	DM	low_PRA	D	DGF	CEFAZOLIN	BACTRIM	THYMO	NO_PRED
JL.01	73	74	0	0	60	FEMALE	OTHER	DM	0	DM	low_PRA	D	DGF	CEFAZOLIN	BACTRIM	THYMO	NO_PRED
JL.01	74	75	0	0	60	FEMALE	OTHER	DM	0	DM	low_PRA	D	DGF	CEFAZOLIN	BACTRIM	THYMO	NO_PRED
JL.01	75	76	0	0	60	FEMALE	OTHER	DM	0	DM	low_PRA	D	DGF	CEFAZOLIN	BACTRIM	THYMO	NO_PRED
JL.01	76	77	0	0	60	FEMALE	OTHER	DM	0	DM	low_PRA	D	DGF	CEFAZOLIN	BACTRIM	THYMO	NO_PRED
JL.01	77	78	0	0	60	FEMALE	OTHER	DM	0	DM	low_PRA	D	DGF	CEFAZOLIN	BACTRIM	THYMO	NO_PRED
JL.01	78	79	0	0	60	FEMALE	OTHER	DM	0	DM	low_PRA	D	DGF	CEFAZOLIN	BACTRIM	THYMO	NO_PRED
JL.01	79	80	0	0	60	FEMALE	OTHER	DM	0	DM	low_PRA	D	DGF	CEFAZOLIN	BACTRIM	THYMO	NO_PRED
JL.01	80	81	0	0	60	FEMALE	OTHER	DM	0	DM	low_PRA	D	DGF	CEFAZOLIN	BACTRIM	THYMO	NO_PRED
JL.02	0	1	0	0	41	FEMALE	AA	DM	0	DM	low_PRA	D	NO_DGF	OTHER	BACTRIM	BASILIXIMAB	PRED
JL.02	1	2	0	0	41	FEMALE	AA	DM	0	DM	low_PRA	D	NO_DGF	OTHER	BACTRIM	BASILIXIMAB	PRED
JL.02	2	3	0	0	41	FEMALE	AA	DM	0	DM	low_PRA	D	NO_DGF	OTHER	BACTRIM	BASILIXIMAB	PRED
JL.02	3	4	0	0	41	FEMALE	AA	DM	0	DM	low_PRA	D	NO_DGF	OTHER	BACTRIM	BASILIXIMAB	PRED
JL.02	4	5	0	0	41	FEMALE	AA	DM	0	DM	low_PRA	D	NO_DGF	OTHER	BACTRIM	BASILIXIMAB	PRED
JL.02	5	6	0	0	41	FEMALE	AA	DM	0	DM	low_PRA	D	NO_DGF	OTHER	BACTRIM	BASILIXIMAB	PRED
JL.02	6	7	0	0	41	FEMALE	AA	DM	0	DM	low_PRA	D	NO_DGF	OTHER	BACTRIM	BASILIXIMAB	PRED
JL.02	7	8	0	0	41	FEMALE	AA	DM	0	DM	low_PRA	D	NO_DGF	OTHER	BACTRIM	BASILIXIMAB	PRED
JL.02	8	9	0	0	41	FEMALE	AA	DM	0	DM	low_PRA	D	NO_DGF	OTHER	BACTRIM	BASILIXIMAB	PRED
JL.02	9	10	0	0	41	FEMALE	AA	DM	0	DM	low_PRA	D	NO_DGF	OTHER	BACTRIM	BASILIXIMAB	PRED
JL.02	10	11	0	0	41	FEMALE	AA	DM	0	DM	low_PRA	D	NO_DGF	OTHER	BACTRIM	BASILIXIMAB	PRED
JL.02	11	12	0	0	41	FEMALE	AA	DM	0	DM	low_PRA	D	NO_DGF	OTHER	BACTRIM	BASILIXIMAB	PRED
JL.02	12	13	0	0	41	FEMALE	AA	DM	0	DM	low_PRA	D	NO_DGF	OTHER	BACTRIM	BASILIXIMAB	PRED
JL.02	13	14	0	0	41	FEMALE	AA	DM	0	DM	low_PRA	D	NO_DGF	OTHER	BACTRIM	BASILIXIMAB	PRED
JL.02	14	15	0	0	41	FEMALE	AA	DM	0	DM	low_PRA	D	NO_DGF	OTHER	BACTRIM	BASILIXIMAB	PRED
JL.02	15	16	0	0	41	FEMALE	AA	DM	0	DM	low_PRA	D	NO_DGF	OTHER	BACTRIM	BASILIXIMAB	PRED
JL.02	16	17	0	0	41	FEMALE	AA	DM	0	DM	low_PRA	D	NO_DGF	OTHER	BACTRIM	BASILIXIMAB	PRED
JL.02	17	18	0	0	41	FEMALE	AA	DM	0	DM	low_PRA	D	NO_DGF	OTHER	BACTRIM	BASILIXIMAB	PRED
JL.02	18	19	0	0	41	FEMALE	AA	DM	0	DM	low_PRA	D	NO_DGF	OTHER	BACTRIM	BASILIXIMAB	PRED
JL.02	19	20	0	0	41	FEMALE	AA	DM	0	DM	low_PRA	D	NO_DGF	OTHER	BACTRIM	BASILIXIMAB	PRED
JL.02	20	21	0	0	41	FEMALE	AA	DM	0	DM	low_PRA	D	NO_DGF	OTHER	BACTRIM	BASILIXIMAB	PRED
JL.02	21	22	0	0	41	FEMALE	AA	DM	0	DM	low_PRA	D	NO_DGF	OTHER	BACTRIM	BASILIXIMAB	PRED
JL.02	22	23	0	0	41	FEMALE	AA	DM	0	DM	low_PRA	D	NO_DGF	OTHER	BACTRIM	BASILIXIMAB	PRED
JL.02	23	24	0	0	41	FEMALE	AA	DM	0	DM	low_PRA	D	NO_DGF	OTHER	BACTRIM	BASILIXIMAB	PRED
JL.02	24	25	0	0	41	FEMALE	AA	DM	0	DM	low_PRA	D	NO_DGF	OTHER	BACTRIM	BASILIXIMAB	PRED
JL.02	25	26	0	0	41	FEMALE	AA	DM	0	DM	low_PRA	D	NO_DGF	OTHER	BACTRIM	BASILIXIMAB	PRED
JL.02	26	27	0	0	41	FEMALE	AA	DM	0	DM	low_PRA	D	NO_DGF	OTHER	BACTRIM	BASILIXIMAB	PRED
JL.02	27	28	0	0	41	FEMALE	AA	DM	0	DM	low_PRA	D	NO_DGF	OTHER	BACTRIM	BASILIXIMAB	PRED
JL.02	28	29	0	0	41	FEMALE	AA	DM	0	DM	low_PRA	D	NO_DGF	OTHER	BACTRIM	BASILIXIMAB	PRED
JL.02	29	30	0	0	41	FEMALE	AA	DM	0	DM	low_PRA	D	NO_DGF	OTHER	BACTRIM	BASILIXIMAB	PRED
JL.02	30	31	0	0	41	FEMALE	AA	DM	0	DM	low_PRA	D	NO_DGF	OTHER	BACTRIM	BASILIXIMAB	PRED
JL.02	31	32	0	0	41	FEMALE	AA	DM	0	DM	low_PRA	D	NO_DGF	OTHER	BACTRIM	BASILIXIMAB	PRED
JL.02	32	33	0	0	41	FEMALE	AA	DM	0	DM	low_PRA	D	NO_DGF	OTHER	BACTRIM	BASILIXIMAB	PRED
JL.02	33	34	0	0	41	FEMALE	AA	DM	0	DM	low_PRA	D	NO_DGF	OTHER	BACTRIM	BASILIXIMAB	PRED
JL.02	34	35	0	0	41	FEMALE	AA	DM	0	DM	low_PRA	D	NO_DGF	OTHER	BACTRIM	BASILIXIMAB	PRED
JL.02	35	36	0	0	41	FEMALE	AA	DM	0	DM	low_PRA	D	NO_DGF	OTHER	BACTRIM	BASILIXIMAB	PRED
JL.02	36	37	0	0	41	FEMALE	AA	DM	0	DM	low_PRA	D	NO_DGF	OTHER	BACTRIM	BASILIXIMAB	PRED
JL.02	37	38	0	0	41	FEMALE	AA	DM	0	DM	low_PRA	D	NO_DGF	OTHER	BACTRIM	BASILIXIMAB	PRED
JL.02	38	39	0	0	41	FEMALE	AA	DM	0	DM	low_PRA	D	NO_DGF	OTHER	BACTRIM	BASILIXIMAB	PRED
JL.02	39	40	0	0	41	FEMALE	AA	DM	0	DM	low_PRA	D	NO_DGF	OTHER	BACTRIM	BASILIXIMAB	PRED
JL.02	40	41	0	0	41	FEMALE	AA	DM	0	DM	low_PRA	D	NO_DGF	OTHER	BACTRIM	BASILIXIMAB	PRED
JL.02	41	42	0	0	41	FEMALE	AA	DM	0	DM	low_PRA	D	NO_DGF	OTHER	BACTRIM	BASILIXIMAB	PRED
JL.02	42	43	0	0	41	FEMALE	AA	DM	0	DM	low_PRA	D	NO_DGF	OTHER	BACTRIM	BASILIXIMAB	PRED
JL.02	43	44	0	0	41	FEMALE	AA	DM	0	DM	low_PRA	D	NO_DGF	OTHER	BACTRIM	BASILIXIMAB	PRED
JL.02	44	45	0	0	41	FEMALE	AA	DM	0	DM	low_PRA	D	NO_DGF	OTHER	BACTRIM	BASILIXIMAB	PRED
JL.02	45	46	0	0	41	FEMALE	AA	DM	0	DM	low_PRA	D	NO_DGF	OTHER	BACTRIM	BASILIXIMAB	PRED
JL.02	46	47	0	0	41	FEMALE	AA	DM	0	DM	low_PRA	D	NO_DGF	OTHER	BACTRIM	BASILIXIMAB	PRED
JL.02	47	48	0	0	41	FEMALE	AA	DM	0	DM	low_PRA	D	NO_DGF	OTHER	BACTRIM	BASILIXIMAB	PRED
JL.02	48	49	0	0	41	FEMALE	AA	DM	0	DM	low_PRA	D	NO_DGF	OTHER	BACTRIM	BASILIXIMAB	PRED
JL.02	49	50	0	0	41	FEMALE	AA	DM	0	DM	low_PRA	D	NO_DGF	OTHER	BACTRIM	BASILIXIMAB	PRED
JL.02	50	51	0	0	41	FEMALE	AA	DM	0	DM	low_PRA	D	NO_DGF	OTHER	BACTRIM	BASILIXIMAB	PRED
JL.02	51	52	0	0	41	FEMALE	AA	DM	0	DM	low_PRA	D	NO_DGF	OTHER	BACTRIM	BASILIXIMAB	PRED
JL.02	52	53	0	0	41	FEMALE	AA	DM	0	DM	low_PRA	D	NO_DGF	OTHER	BACTRIM	BASILIXIMAB	PRED
JL.02	53	54	0	0	41	FEMALE	AA	DM	0	DM	low_PRA	D	NO_DGF	OTHER	BACTRIM	BASILIXIMAB	PRED
JL.02	54	55	0	0	41	FEMALE	AA	DM	0	DM	low_PRA	D	NO_DGF	OTHER	BACTRIM	BASILIXIMAB	PRED
JL.02	55	56	0	0	41	FEMALE	AA	DM	0	DM	low_PRA	D	NO_DGF	OTHER	BACTRIM	BASILIXIMAB	PRED
JL.02	56	57	0	0	41	FEMALE	AA	DM	0	DM	low_PRA	D	NO_DGF	OTHER	BACTRIM	BASILIXIMAB	PRED
JL.02	57	58	0	0	41	FEMALE	AA	DM	0	DM	low_PRA	D	NO_DGF	OTHER	BACTRIM	BASILIXIMAB	PRED
JL.02	58	59	0	0	41	FEMALE	AA	DM	0	DM	low_PRA	D	NO_DGF	OTHER	BACTRIM	BASILIXIMAB	PRED
JL.02	59	60	0	0	41	FEMALE	AA	DM	0	DM	low_PRA	D	NO_DGF	OTHER	BACTRIM	BASILIXIMAB	PRED
JL.02	60	61	0	0	41	FEMALE	AA	DM	0	DM	low_PRA	D	NO_DGF	OTHER	BACTRIM	BASILIXIMAB	PRED
JL.02	61	62	0	0	41	FEMALE	AA	DM	0	DM	low_PRA	D	NO_DGF	OTHER	BACTRIM	BASILIXIMAB	PRED
JL.02	62	63	0	0	41	FEMALE	AA	DM	0	DM	low_PRA	D	NO_DGF	OTHER	BACTRIM	BASILIXIMAB	PRED
JL.02	63	64	0	0	41	FEMALE	AA	DM	0	DM	low_PRA	D	NO_DGF	OTHER	BACTRIM	BASILIXIMAB	PRED
JL.02	64	65	0	0	41	FEMALE	AA	DM	0	DM	low_PRA	D	NO_DGF	OTHER	BACTRIM	BASILIXIMAB	PRED
JL.02	65	66	0	0	41	FEMALE	AA	DM	0	DM	low_PRA	D	NO_DGF	OTHER	BACTRIM	BASILIXIMAB	PRED
JL.02	66	67	0	0	41	FEMALE	AA	DM	0	DM	low_PRA	D	NO_DGF	OTHER	BACTRIM	BASILIXIMAB	PRED
JL.02	67	68	0	0	41	FEMALE	AA	DM	0	DM	low_PRA	D	NO_DGF	OTHER	BACTRIM	BASILIXIMAB	PRED
JL.02	68	69	0	0	41	FEMALE	AA	DM	0	DM	low_PRA	D	NO_DGF	OTHER	BACTRIM	BASILIXIMAB	PRED
JL.02	69	70	0	0	41	FEMALE	AA	DM	0	DM	low_PRA	D	NO_DGF	OTHER	BACTRIM	BASILIXIMAB	PRED
JL.02	70	71	0	0	41	FEMALE	AA	DM	0	DM	low_PRA	D	NO_DGF	OTHER	BACTRIM	BASILIXIMAB	PRED
JL.02	71	72	0	0	41	FEMALE	AA	DM	0	DM	low_PRA	D	NO_DGF	OTHER	BACTRIM	BASILIXIMAB	PRED
JL.02	72	73	0	0	41	FEMALE	AA	DM	0	DM	low_PRA	D	NO_DGF	OTHER	BACTRIM	BASILIXIMAB	PRED
JL.02	73	74	0	0	41	FEMALE	AA	DM	0	DM	low_PRA	D	NO_DGF	OTHER	BACTRIM	BASILIXIMAB	PRED
JL.02	74	75	0	0	41	FEMALE	AA	DM	0	DM	low_PRA	D	NO_DGF	OTHER	BACTRIM	BASILIXIMAB	PRED
JL.02	75	76	0	0	41	FEMALE	AA	DM	0	DM	low_PRA	D	NO_DGF	OTHER	BACTRIM	BASILIXIMAB	PRED
JL.02	76	77	0	0	41	FEMALE	AA	DM	0	DM	low_PRA	D	NO_DGF	OTHER	BACTRIM	BASILIXIMAB	PRED
JL.02	77	78	0	0	41	FEMALE	AA	DM	0	DM	low_PRA	D	NO_DGF	OTHER	BACTRIM	BASILIXIMAB	PRED
JL.02	78	79	0	0	41	FEMALE	AA	DM	0	DM	low_PRA	D	NO_DGF	OTHER	BACTRIM	BASILIXIMAB	PRED
JL.02	79	80	0	0	41	FEMALE	AA	DM	0	DM	low_PRA	D	NO_DGF	OTHER	BACTRIM	BASILIXIMAB	PRED
JL.02	80	81	0	0	41	FEMALE	AA	DM	0	DM	low_PRA	D	NO_DGF	OTHER	BACTRIM	BASILIXIMAB	PRED
JL.02	81	82	0	0	41	FEMALE	AA	DM	0	DM	low_PRA	D	NO_DGF	OTHER	BACTRIM	BASILIXIMAB	PRED
JL.02	82	83	0	0	41	FEMALE	AA	DM	0	DM	low_PRA	D	NO_DGF	OTHER	BACTRIM	BASILIXIMAB	PRED
JL.02	83	84	0	0	41	FEMALE	AA	DM	0	DM	low_PRA	D	NO_DGF	OTHER	BACTRIM	BASILIXIMAB	PRED
JL.02	84	85	0	0	41	FEMALE	AA	DM	0	DM	low_PRA	D	NO_DGF	OTHER	BACTRIM	BASILIXIMAB	PRED
JL.02	85	86	0	0	41	FEMALE	AA	DM	0	DM	low_PRA	D	NO_DGF	OTHER	BACTRIM	BASILIXIMAB	PRED
JL.02	86	87	0	0	41	FEMALE	AA	DM	0	DM	low_PRA	D	NO_DGF	OTHER	BACTRIM	BASILIXIMAB	PRED
JL.02	87	88	0	0	41	FEMALE	AA	DM	0	DM	low_PRA	D	NO_DGF	OTHER	BACTRIM	BASILIXIMAB	PRED
JL.02	88	89	0	0	41	FEMALE	AA	DM	0	DM	low_PRA	D	NO_DGF	OTHER	BACTRIM	BASILIXIMAB	PRED
JL.02	89	90	0	0	41	FEMALE	AA	DM	0	DM	low_PRA	D	NO_DGF	OTHER	BACTRIM	BASILIXIMAB	PRED
JL.02	90	91	0	0	41	FEMALE	AA	DM	0	DM	low_PRA	D	NO_DGF	OTHER	BACTRIM	BASILIXIMAB	PRED
JL.02	91	92	0	0	41	FEMALE	AA	DM	0	DM	low_PRA	D	NO_DGF	OTHER	BACTRIM	BASILIXIMAB	PRED
JL.02	92	93	0	0	41	FEMALE	AA	DM	0	DM	low_PRA	D	NO_DGF	OTHER	BACTRIM	BASILIXIMAB	PRED
JL.02	93	94	0	0	41	FEMALE	AA	DM	0	DM	low_PRA	D	NO_DGF	OTHER	BACTRIM	BASILIXIMAB	PRED
JL.02	94	95	0	0	41	FEMALE	AA	DM	0	DM	low_PRA	D	NO_DGF	OTHER	BACTRIM	BASILIXIMAB	PRED
JL.02	95	96	0	0	41	FEMALE	AA	DM	0	DM	low_PRA	D	NO_DGF	OTHER	BACTRIM	BASILIXIMAB	PRED
JL.02	96	97	0	0	41	FEMALE	AA	DM	0	DM	low_PRA	D	NO_DGF	OTHER	BACTRIM	BASILIXIMAB	PRED
JL.02	97	98	0	0	41	FEMALE	AA	DM	0	DM	low_PRA	D	NO_DGF	OTHER	BACTRIM	BASILIXIMAB	PRED
JL.02	98	99	0	0	41	FEMALE	AA	DM	0	DM	low_PRA	D	NO_DGF	OTHER	BACTRIM	BASILIXIMAB	PRED
JL.02	99	100	0	0	41	FEMALE	AA	DM	0	DM	low_PRA	D	NO_DGF	OTHER	BACTRIM	BASILIXIMAB	PRED
JL.02	100	101	0	0	41	FEMALE	AA	DM	0	DM	low_PRA	D	NO_DGF	OTHER	BACTRIM	BASILIXIMAB	PRED
JL.02	101	102	0	0	41	FEMALE	AA	DM	0	DM	low_PRA	D	NO_DGF	OTHER	BACTRIM	BASILIXIMAB	PRED
JL.02	102	103	0	0	41	FEMALE	AA	DM	0	DM	low_PRA	D	NO_DGF	OTHER	BACTRIM	BASILIXIMAB	PRED
JL.02	103	104	0	0	41	FEMALE	AA	DM	0	DM	low_PRA	D	NO_DGF	OTHER	BACTRIM	BASILIXIMAB	PRED
JL.02	104	105	0	0	41	FEMALE	AA	DM	0	DM	low_PRA	D	NO_DGF	OTHER	BACTRIM	BASILIXIMAB	PRED
JL.02	105	106	0	0	41	FEMALE	AA	DM	0	DM	low_PRA	D	NO_DGF	OTHER	BACTRIM	BASILIXIMAB	PRED
JL.02	106	107	0	0	41	FEMALE	AA	DM	0	DM	low_PRA	D	NO_DGF	OTHER	BACTRIM	BASILIXIMAB	PRED
JL.02	107	108	0	0	41	FEMALE	AA	DM	0	DM	low_PRA	D	NO_DGF	OTHER	BACTRIM	BASILIXIMAB	PRED
JL.02	108	109	0	0	41	FEMALE	AA	DM	0	DM	low_PRA	D	NO_DGF	OTHER	BACTRIM	BASILIXIMAB	PRED
JL.02	109	110	0	0	41	FEMALE	AA	DM	0	DM	low_PRA	D	NO_DGF	OTHER	BACTRIM	BASILIXIMAB	PRED
JL.02	110	111	0	0	41	FEMALE	AA	DM	0	DM	low_PRA	D	NO_DGF	OTHER	BACTRIM	BASILIXIMAB	PRED
JL.02	111	112	0	0	41	FEMALE	AA	DM	0	DM	low_PRA	D	NO_DGF	OTHER	BACTRIM	BASILIXIMAB	PRED
JL.02	112	113	0	0	41	FEMALE	AA	DM	0	DM	low_PRA	D	NO_DGF	OTHER	BACTRIM	BASILIXIMAB	PRED
JL.02	113	114	0	0	41	FEMALE	AA	DM	0	DM	low_PRA	D	NO_DGF	OTHER	BACTRIM	BASILIXIMAB	PRED
JL.02	114	115	0	0	41	FEMALE	AA	DM	0	DM	low_PRA	D	NO_DGF	OTHER	BACTRIM	BASILIXIMAB	PRED
JL.02	115	116	0	0	41	FEMALE	AA	DM	0	DM	low_PRA	D	NO_DGF	OTHER	BACTRIM	BASILIXIMAB	PRED
JL.02	116	117	0	0	41	FEMALE	AA	DM	0	DM	low_PRA	D	NO_DGF	OTHER	BACTRIM	BASILIXIMAB	PRED
JL.02	117	118	0	0	41	FEMALE	AA	DM	0	DM	low_PRA	D	NO_DGF	OTHER	BACTRIM	BASILIXIMAB	PRED
JL.02	118	119	0	0	41	FEMALE	AA	DM	0	DM	low_PRA	D	NO_DGF	OTHER	BACTRIM	BASILIXIMAB	PRED
JL.02	119	120	0	0	41	FEMALE	AA	DM	0	DM	low_PRA	D	NO_DGF	OTHER	BACTRIM	BASILIXIMAB	PRED
JL.02	120	121	0	0	41	FEMALE	AA	DM	0	DM	low_PRA	D	NO_DGF	OTHER	BACTRIM	BASILIXIMAB	PRED
JL.02	121	122	0	0	41	FEMALE	AA	DM	0	DM	low_PRA	D	NO_DGF	OTHER	BACTRIM	BASILIXIMAB	PRED
JL.02	122	123	0	0	41	FEMALE	AA	DM	0	DM	low_PRA	D	NO_DGF	OTHER	BACTRIM	BASILIXIMAB	PRED
JL.02	123	124	0	0	41	FEMALE	AA	DM	0	DM	low_PRA	D	NO_DGF	OTHER	BACTRIM	BASILIXIMAB	PRED
JL.02	124	125	0	0	41	FEMALE	AA	DM	0	DM	low_PRA	D	NO_DGF	OTHER	BACTRIM	BASILIXIMAB	PRED
JL.02	125	126	0	0	41	FEMALE	AA	DM	0	DM	low_PRA	D	NO_DGF	OTHER	BACTRIM	BASILIXIMAB	PRED
JL.02	126	127	0	0	41	FEMALE	AA	DM	0	DM	low_PRA	D	NO_DGF	OTHER	BACTRIM	BASILIXIMAB	PRED
JL.02	127	128	0	0	41	FEMALE	AA	DM	0	DM	low_PRA	D	NO_DGF	OTHER	BACTRIM	BASILIXIMAB	PRED
JL.02	128	129	0	0	41	FEMALE	AA	DM	0	DM	low_PRA	D	NO_DGF	OTHER	BACTRIM	BASILIXIMAB	PRED
JL.02	129	130	0	0	41	FEMALE	AA	DM	0	DM	low_PRA	D	NO_DGF	OTHER	BACTRIM	BASILIXIMAB	PRED
JL.02	130	131	0	0	41	FEMALE	AA	DM	0	DM	low_PRA	D	NO_DGF	OTHER	BACTRIM	BASILIXIMAB	PRED
JL.02	131	132	0	0	41	FEMALE	AA	DM	0	DM	low_PRA	D	NO_DGF	OTHER	BACTRIM	BASILIXIMAB	PRED
JL.02	132	133	0	0	41	FEMALE	AA	DM	0	DM	low_PRA	D	NO_DGF	OTHER	BACTRIM	BASILIXIMAB	PRED
JL.02	133	134	0	0	41	FEMALE	AA	DM	0	DM	low_PRA	D	NO_DGF	OTHER	BACTRIM	BASILIXIMAB	PRED
JL.02	134	135	0	0	41	FEMALE	AA	DM	0	DM	low_PRA	D	NO_DGF	OTHER	BACTRIM	BASILIXIMAB	PRED
JL.02	135	136	0	0	41	FEMALE	AA	DM	0	DM	low_PRA	D	NO_DGF	OTHER	BACTRIM	BASILIXIMAB	PRED
JL.02	136	137	0	0	41	FEMALE	AA	DM	0	DM	low_PRA	D	NO_DGF	OTHER	BACTRIM	BASILIXIMAB	PRED
JL.02	137	138	0	0	41	FEMALE	AA	DM	0	DM	low_PRA	D	NO_DGF	OTHER	BACTRIM	BASILIXIMAB	PRED
JL.02	138	139	0	0	41	FEMALE	AA	DM	0	DM	low_PRA	D	NO_DGF	OTHER	BACTRIM	BASILIXIMAB	PRED
JL.02	139	140	0	0	41	FEMALE	AA	DM	0	DM	low_PRA	D	NO_DGF	OTHER	BACTRIM	BASILIXIMAB	PRED
JL.02	140	141	0	0	41	FEMALE	AA	DM	0	DM	low_PRA	D	NO_DGF	OTHER	BACTRIM	BASILIXIMAB	PRED
JL.02	141	142	0	0	41	FEMALE	AA	DM	0	DM	low_PRA	D	NO_DGF	OTHER	BACTRIM	BASILIXIMAB	PRED
JL.02	142	143	0	0	41	FEMALE	AA	DM	0	DM	low_PRA	D	NO_DGF	OTHER	BACTRIM	BASILIXIMAB	PRED
JL.02	143	144	0	0	41	FEMALE	AA	DM	0	DM	low_PRA	D	NO_DGF	OTHER	BACTRIM	BASILIXIMAB	PRED
JL.02	144	145	0	0	41	FEMALE	AA	DM	0	DM	low_PRA	D	NO_DGF	OTHER	BACTRIM	BASILIXIMAB	PRED
JL.02	145	146	0	0	41	FEMALE	AA	DM	0	DM	low_PRA	D	NO_DGF	OTHER	BACTRIM	BASILIXIMAB	PRED
JL.02	146	147	0	0	41	FEMALE	AA	DM	0	DM	low_PRA	D	NO_DGF	OTHER	BACTRIM	BASILIXIMAB	PRED
JL.02	147	148	0	0	41	FEMALE	AA	DM	0	DM	low_PRA	D	NO_DGF	OTHER	BACTRIM	BASILIXIMAB	PRED
JL.02	148	149	0	0	41	FEMALE	AA	DM	0	DM	low_PRA	D	NO_DGF	OTHER	BACTRIM	BASILIXIMAB	PRED
JL.02	149	150	0	0	41	FEMALE	AA	DM	0	DM	low_PRA	D	NO_DGF	OTHER	BACTRIM	BASILIXIMAB	PRED
JL.02	150	151	0	0	41	FEMALE	AA	DM	0	DM	low_PRA	D	NO_DGF	OTHER	BACTRIM	BASILIXIMAB	PRED
JL.02	151	152	0	0	41	FEMALE	AA	DM	0	DM	low_PRA	D	NO_DGF	OTHER	BACTRIM	BASILIXIMAB	PRED
JL.02	152	153	0	0	41	FEMALE	AA	DM	0	DM	low_PRA	D	NO_DGF	OTHER	BACTRIM	BASILIXIMAB	PRED
JL.02	153	154	0	0	41	FEMALE	AA	DM	0	DM	low_PRA	D	NO_DGF	OTHER	BACTRIM	BASILIXIMAB	PRED
JL.02	154	155	0	0	41	FEMALE	AA	DM	0	DM	low_PRA	D	NO_DGF	OTHER	BACTRIM	BASILIXIMAB	PRED
JL.02	155	156	0	0	41	FEMALE	AA	DM	0	DM	low_PRA	D	NO_DGF	OTHER	BACTRIM	BASILIXIMAB	PRED
JL.02	156	157	0	0	41	FEMALE	AA	DM	0	DM	low_PRA	D	NO_DGF	OTHER	BACTRIM	BASILIXIMAB	PRED
JL.02	157	158	0	0	41	FEMALE	AA	DM	0	DM	low_PRA	D	NO_DGF	OTHER	BACTRIM	BASILIXIMAB	PRED
JL.02	158	159	0	0	41	FEMALE	AA	DM	0	DM	low_PRA	D	NO_DGF	OTHER	BACTRIM	BASILIXIMAB	PRED
JL.02	159	160	0	0	41	FEMALE	AA	DM	0	DM	low_PRA	D	NO_DGF	OTHER	BACTRIM	BASILIXIMAB	PRED
JL.02	160	161	0	0	41	FEMALE	AA	DM	0	DM	low_PRA	D	NO_DGF	OTHER	BACTRIM	BASILIXIMAB	PRED
JL.02	161	162	0	0	41	FEMALE	AA	DM	0	DM	low_PRA	D	NO_DGF	OTHER	BACTRIM	BASILIXIMAB	PRED
JL.02	162	163	0	0	41	FEMALE	AA	DM	0	DM	low_PRA	D	NO_DGF	OTHER	BACTRIM	BASILIXIMAB	PRED
JL.02	163	164	0	0	41	FEMALE	AA	DM	0	DM	low_PRA	D	NO_DGF	OTHER	BACTRIM	BASILIXIMAB	PRED
JL.02	164	165	0	0	41	FEMALE	AA	DM	0	DM	low_PRA	D	NO_DGF	OTHER	BACTRIM	BASILIXIMAB	PRED
JL.02	165	166	0	0	41	FEMALE	AA	DM	0	DM	low_PRA	D	NO_DGF	OTHER	BACTRIM	BASILIXIMAB	PRED
JL.02	166	167	0	0	41	FEMALE	AA	DM	0	DM	low_PRA	D	NO_DGF	OTHER	BACTRIM	BASILIXIMAB	PRED
JL.02	167	168	0	0	41	FEMALE	AA	DM	0	DM	low_PRA	D	NO_DGF	OTHER	BACTRIM	BASILIXIMAB	PRED
JL.02	168	169	0	0	41	FEMALE	AA	DM	0	DM	low_PRA	D	NO_DGF	OTHER	BACTRIM	BASILIXIMAB	PRED
JL.02	169	170	0	0	41	FEMALE	AA	DM	0	DM	low_PRA	D	NO_DGF	OTHER	BACTRIM	BASILIXIMAB	PRED
JL.02	170	171	0	0	41	FEMALE	AA	DM	0	DM	low_PRA	D	NO_DGF	OTHER	BACTRIM	BASILIXIMAB	PRED
JL.02	171	172	0	0	41	FEMALE	AA	DM	0	DM	low_PRA	D	NO_DGF	OTHER	BACTRIM	BASILIXIMAB	PRED
JL.02	172	173	0	0	41	FEMALE	AA	DM	0	DM	low_PRA	D	NO_DGF	OTHER	BACTRIM	BASILIXIMAB	PRED
JL.02	173	174	0	0	41	FEMALE	AA	DM	0	DM	low_PRA	D	NO_DGF	OTHER	BACTRIM	BASILIXIMAB	PRED
JL.02	174	175	0	0	41	FEMALE	AA	DM	0	DM	low_PRA	D	NO_DGF	OTHER	BACTRIM	BASILIXIMAB	PRED
JL.02	175	176	0	0	41	FEMALE	AA	DM	0	DM	low_PRA	D	NO_DGF	OTHER	BACTRIM	BASILIXIMAB	PRED
JL.02	176	177	0	0	41	FEMALE	AA	DM	0	DM	low_PRA	D	NO_DGF	OTHER	BACTRIM	BASILIXIMAB	PRED
JL.02	177	178	0	0	41	FEMALE	AA	DM	0	DM	low_PRA	D	NO_DGF	OTHER	BACTRIM	BASILIXIMAB	PRED
JL.02	178	179	0	0	41	FEMALE	AA	DM	0	DM	low_PRA	D	NO_DGF	OTHER	BACTRIM	BASILIXIMAB	PRED
JL.02	179	180	0	0	41	FEMALE	AA	DM	0	DM	low_PRA	D	NO_DGF	OTHER	BACTRIM	BASILIXIMAB	PRED
JL.02	180	181	0	0	41	FEMALE	AA	DM	0	DM	low_PRA	D	NO_DGF	OTHER	BACTRIM	BASILIXIMAB	PRED
JL.02	181	182	0	0	41	FEMALE	AA	DM	0	DM	low_PRA	D	NO_DGF	OTHER	BACTRIM	BASILIXIMAB	PRED
JL.02	182	183	0	0	41	FEMALE	AA	DM	0	DM	low_PRA	D	NO_DGF	OTHER	BACTRIM	BASILIXIMAB	PRED
JL.02	183	184	0	0	41	FEMALE	AA	DM	0	DM	low_PRA	D	NO_DGF	OTHER	BACTRIM	BASILIXIMAB	PRED
JL.02	184	185	0	0	41	FEMALE	AA	DM	0	DM	low_PRA	D	NO_DGF	OTHER	BACTRIM	BASILIXIMAB	PRED
JL.02	185	186	0	0	41	FEMALE	AA	DM	0	DM	low_PRA	D	NO_DGF	OTHER	BACTRIM	BASILIXIMAB	PRED
JL.02	186	187	0	0	41	FEMALE	AA	DM	0	DM	low_PRA	D	NO_DGF	OTHER	BACTRIM	BASILIXIMAB	PRED
JL.02	187	188	0	0	41	FEMALE	AA	DM	0	DM	low_PRA	D	NO_DGF	OTHER	BACTRIM	BASILIXIMAB	PRED
JL.02	188	189	0	0	41	FEMALE	AA	DM	0	DM	low_PRA	D	NO_DGF	OTHER	BACTRIM	BASILIXIMAB	PRED
JL.02	189	190	0	0	41	FEMALE	AA	DM	0	DM	low_PRA	D	NO_DGF	OTHER	BACTRIM	BASILIXIMAB	PRED
JL.02	190	191	0	0	41	FEMALE	AA	DM	0	DM	low_PRA	D	NO_DGF	OTHER	BACTRIM	BASILIXIMAB	PRED
JL.02	191	192	0	0	41	FEMALE	AA	DM	0	DM	low_PRA	D	NO_DGF	OTHER	BACTRIM	BASILIXIMAB	PRED
JL.02	192	193	0	0	41	FEMALE	AA	DM	0	DM	low_PRA	D	NO_DGF	OTHER	BACTRIM	BASILIXIMAB	PRED
JL.02	193	194	0	0	41	FEMALE	AA	DM	0	DM	low_PRA	D	NO_DGF	OTHER	BACTRIM	BASILIXIMAB	PRED
JL.02	194	195	0	0	41	FEMALE	AA	DM	0	DM	low_PRA	D	NO_DGF	OTHER	BACTRIM	BASILIXIMAB	PRED
JL.02	195	196	0	0	41	FEMALE	AA	DM	0	DM	low_PRA	D	NO_DGF	OTHER	BACTRIM	BASILIXIMAB	PRED
JL.02	196	197	0	0	41	FEMALE	AA	DM	0	DM	low_PRA	D	NO_DGF	OTHER	BACTRIM	BASILIXIMAB	PRED
JL.02	197	198	0	0	41	FEMALE	AA	DM	0	DM	low_PRA	D	NO_DGF	OTHER	BACTRIM	BASILIXIMAB	PRED
JL.02	198	199	0	0	41	FEMALE	AA	DM	0	DM	low_PRA	D	NO_DGF	OTHER	BACTRIM	BASILIXIMAB	PRED
JL.02	199	200	0	0	41	FEMALE	AA	DM	0	DM	low_PRA	D	NO_DGF	OTHER	BACTRIM	BASILIXIMAB	PRED
JL.02	200	201	0	0	41	FEMALE	AA	DM	0	DM	low_PRA	D	NO_DGF	OTHER	BACTRIM	BASILIXIMAB	PRED
JL.02	201	202	0	0	41	FEMALE	AA	DM	0	DM	low_PRA	D	NO_DGF	OTHER	BACTRIM	BASILIXIMAB	PRED
JL.03	0	1	0	0	57	FEMALE	OTHER	DM	0	DM	low_PRA	D	DGF	CEFAZOLIN	BACTRIM	THYMO	NO_PRED
JL.03	1	2	0	0	57	FEMALE	OTHER	DM	0	DM	low_PRA	D	DGF	CEFAZOLIN	BACTRIM	THYMO	NO_PRED
JL.03	2	3	0	0	57	FEMALE	OTHER	DM	0	DM	low_PRA	D	DGF	CEFAZOLIN	BACTRIM	THYMO	NO_PRED
JL.03	3	4	0	0	57	FEMALE	OTHER	DM	0	DM	low_PRA	D	DGF	CEFAZOLIN	BACTRIM	THYMO	NO_PRED
JL.03	4	5	0	0	57	FEMALE	OTHER	DM	0	DM	low_PRA	D	DGF	CEFAZOLIN	BACTRIM	THYMO	NO_PRED
JL.03	5	6	1	0	57	FEMALE	OTHER	DM	0	DM	low_PRA	D	DGF	CEFAZOLIN	BACTRIM	THYMO	NO_PRED
JL.04	0	1	0	0	76	FEMALE	OTHER	NONE	1	HTN	low_PRA	D	NO_DGF	CEFAZOLIN	BACTRIM	BASILIXIMAB	NO_PRED
JL.04	1	2	0	0	76	FEMALE	OTHER	NONE	1	HTN	low_PRA	D	NO_DGF	CEFAZOLIN	BACTRIM	BASILIXIMAB	NO_PRED
JL.04	2	3	0	0	76	FEMALE	OTHER	NONE	1	HTN	low_PRA	D	NO_DGF	CEFAZOLIN	BACTRIM	BASILIXIMAB	NO_PRED
JL.04	3	4	0	0	76	FEMALE	OTHER	NONE	1	HTN	low_PRA	D	NO_DGF	CEFAZOLIN	BACTRIM	BASILIXIMAB	NO_PRED
JL.04	4	5	0	0	76	FEMALE	OTHER	NONE	1	HTN	low_PRA	D	NO_DGF	CEFAZOLIN	BACTRIM	BASILIXIMAB	NO_PRED
JL.04	5	6	0	0	76	FEMALE	OTHER	NONE	1	HTN	low_PRA	D	NO_DGF	CEFAZOLIN	BACTRIM	BASILIXIMAB	NO_PRED
JL.04	6	7	0	0	76	FEMALE	OTHER	NONE	1	HTN	low_PRA	D	NO_DGF	CEFAZOLIN	BACTRIM	BASILIXIMAB	NO_PRED
JL.04	7	8	0	0	76	FEMALE	OTHER	NONE	1	HTN	low_PRA	D	NO_DGF	CEFAZOLIN	BACTRIM	BASILIXIMAB	NO_PRED
JL.04	8	9	0	0	76	FEMALE	OTHER	NONE	1	HTN	low_PRA	D	NO_DGF	CEFAZOLIN	BACTRIM	BASILIXIMAB	NO_PRED
JL.04	9	10	0	0	76	FEMALE	OTHER	NONE	1	HTN	low_PRA	D	NO_DGF	CEFAZOLIN	BACTRIM	BASILIXIMAB	NO_PRED
JL.04	10	11	0	0	76	FEMALE	OTHER	NONE	1	HTN	low_PRA	D	NO_DGF	CEFAZOLIN	BACTRIM	BASILIXIMAB	NO_PRED
JL.04	11	12	0	0	76	FEMALE	OTHER	NONE	1	HTN	low_PRA	D	NO_DGF	CEFAZOLIN	BACTRIM	BASILIXIMAB	NO_PRED
JL.04	12	13	0	0	76	FEMALE	OTHER	NONE	1	HTN	low_PRA	D	NO_DGF	CEFAZOLIN	BACTRIM	BASILIXIMAB	NO_PRED
JL.04	13	14	0	0	76	FEMALE	OTHER	NONE	1	HTN	low_PRA	D	NO_DGF	CEFAZOLIN	BACTRIM	BASILIXIMAB	NO_PRED
JL.04	14	15	0	0	76	FEMALE	OTHER	NONE	1	HTN	low_PRA	D	NO_DGF	CEFAZOLIN	BACTRIM	BASILIXIMAB	NO_PRED
JL.04	15	16	0	0	76	FEMALE	OTHER	NONE	1	HTN	low_PRA	D	NO_DGF	CEFAZOLIN	BACTRIM	BASILIXIMAB	NO_PRED
JL.04	16	17	0	0	76	FEMALE	OTHER	NONE	1	HTN	low_PRA	D	NO_DGF	CEFAZOLIN	BACTRIM	BASILIXIMAB	NO_PRED
JL.04	17	18	0	0	76	FEMALE	OTHER	NONE	1	HTN	low_PRA	D	NO_DGF	CEFAZOLIN	BACTRIM	BASILIXIMAB	NO_PRED
JL.04	18	19	0	0	76	FEMALE	OTHER	NONE	1	HTN	low_PRA	D	NO_DGF	CEFAZOLIN	BACTRIM	BASILIXIMAB	NO_PRED
JL.04	19	20	0	0	76	FEMALE	OTHER	NONE	1	HTN	low_PRA	D	NO_DGF	CEFAZOLIN	BACTRIM	BASILIXIMAB	NO_PRED
JL.04	20	21	0	0	76	FEMALE	OTHER	NONE	1	HTN	low_PRA	D	NO_DGF	CEFAZOLIN	BACTRIM	BASILIXIMAB	NO_PRED
JL.04	21	22	0	0	76	FEMALE	OTHER	NONE	1	HTN	low_PRA	D	NO_DGF	CEFAZOLIN	BACTRIM	BASILIXIMAB	NO_PRED
JL.04	22	23	0	0	76	FEMALE	OTHER	NONE	1	HTN	low_PRA	D	NO_DGF	CEFAZOLIN	BACTRIM	BASILIXIMAB	NO_PRED
JL.04	23	24	0	0	76	FEMALE	OTHER	NONE	1	HTN	low_PRA	D	NO_DGF	CEFAZOLIN	BACTRIM	BASILIXIMAB	NO_PRED
JL.04	24	25	0	0	76	FEMALE	OTHER	NONE	1	HTN	low_PRA	D	NO_DGF	CEFAZOLIN	BACTRIM	BASILIXIMAB	NO_PRED
JL.04	25	26	0	0	76	FEMALE	OTHER	NONE	1	HTN	low_PRA	D	NO_DGF	CEFAZOLIN	BACTRIM	BASILIXIMAB	NO_PRED
JL.04	26	27	0	0	76	FEMALE	OTHER	NONE	1	HTN	low_PRA	D	NO_DGF	CEFAZOLIN	BACTRIM	BASILIXIMAB	NO_PRED
JL.04	27	28	0	0	76	FEMALE	OTHER	NONE	1	HTN	low_PRA	D	NO_DGF	CEFAZOLIN	BACTRIM	BASILIXIMAB	NO_PRED
JL.04	28	29	0	0	76	FEMALE	OTHER	NONE	1	HTN	low_PRA	D	NO_DGF	CEFAZOLIN	BACTRIM	BASILIXIMAB	NO_PRED
JL.04	29	30	0	0	76	FEMALE	OTHER	NONE	1	HTN	low_PRA	D	NO_DGF	CEFAZOLIN	BACTRIM	BASILIXIMAB	NO_PRED
JL.04	30	31	0	0	76	FEMALE	OTHER	NONE	1	HTN	low_PRA	D	NO_DGF	CEFAZOLIN	BACTRIM	BASILIXIMAB	NO_PRED
JL.04	31	32	0	0	76	FEMALE	OTHER	NONE	1	HTN	low_PRA	D	NO_DGF	CEFAZOLIN	BACTRIM	BASILIXIMAB	NO_PRED
JL.04	32	33	0	0	76	FEMALE	OTHER	NONE	1	HTN	low_PRA	D	NO_DGF	CEFAZOLIN	BACTRIM	BASILIXIMAB	NO_PRED
JL.04	33	34	0	1	76	FEMALE	OTHER	NONE	1	HTN	low_PRA	D	NO_DGF	CEFAZOLIN	BACTRIM	BASILIXIMAB	NO_PRED
JL.04	34	35	0	1	76	FEMALE	OTHER	NONE	1	HTN	low_PRA	D	NO_DGF	CEFAZOLIN	BACTRIM	BASILIXIMAB	NO_PRED
JL.04	35	36	0	1	76	FEMALE	OTHER	NONE	1	HTN	low_PRA	D	NO_DGF	CEFAZOLIN	BACTRIM	BASILIXIMAB	NO_PRED
JL.04	36	37	0	1	76	FEMALE	OTHER	NONE	1	HTN	low_PRA	D	NO_DGF	CEFAZOLIN	BACTRIM	BASILIXIMAB	NO_PRED
JL.04	37	38	0	1	76	FEMALE	OTHER	NONE	1	HTN	low_PRA	D	NO_DGF	CEFAZOLIN	BACTRIM	BASILIXIMAB	NO_PRED
JL.04	38	39	0	1	76	FEMALE	OTHER	NONE	1	HTN	low_PRA	D	NO_DGF	CEFAZOLIN	BACTRIM	BASILIXIMAB	NO_PRED
JL.04	39	40	0	1	76	FEMALE	OTHER	NONE	1	HTN	low_PRA	D	NO_DGF	CEFAZOLIN	BACTRIM	BASILIXIMAB	NO_PRED
JL.04	40	41	0	1	76	FEMALE	OTHER	NONE	1	HTN	low_PRA	D	NO_DGF	CEFAZOLIN	BACTRIM	BASILIXIMAB	NO_PRED
JL.04	41	42	0	1	76	FEMALE	OTHER	NONE	1	HTN	low_PRA	D	NO_DGF	CEFAZOLIN	BACTRIM	BASILIXIMAB	NO_PRED
JL.04	42	43	0	1	76	FEMALE	OTHER	NONE	1	HTN	low_PRA	D	NO_DGF	CEFAZOLIN	BACTRIM	BASILIXIMAB	NO_PRED
JL.04	43	44	0	1	76	FEMALE	OTHER	NONE	1	HTN	low_PRA	D	NO_DGF	CEFAZOLIN	BACTRIM	BASILIXIMAB	NO_PRED
JL.04	44	45	0	1	76	FEMALE	OTHER	NONE	1	HTN	low_PRA	D	NO_DGF	CEFAZOLIN	BACTRIM	BASILIXIMAB	NO_PRED
JL.04	45	46	0	1	76	FEMALE	OTHER	NONE	1	HTN	low_PRA	D	NO_DGF	CEFAZOLIN	BACTRIM	BASILIXIMAB	NO_PRED
JL.04	46	47	0	1	76	FEMALE	OTHER	NONE	1	HTN	low_PRA	D	NO_DGF	CEFAZOLIN	BACTRIM	BASILIXIMAB	NO_PRED
JL.04	47	48	0	1	76	FEMALE	OTHER	NONE	1	HTN	low_PRA	D	NO_DGF	CEFAZOLIN	BACTRIM	BASILIXIMAB	NO_PRED
JL.04	48	49	0	1	76	FEMALE	OTHER	NONE	1	HTN	low_PRA	D	NO_DGF	CEFAZOLIN	BACTRIM	BASILIXIMAB	NO_PRED
JL.04	49	50	0	1	76	FEMALE	OTHER	NONE	1	HTN	low_PRA	D	NO_DGF	CEFAZOLIN	BACTRIM	BASILIXIMAB	NO_PRED
JL.04	50	51	0	1	76	FEMALE	OTHER	NONE	1	HTN	low_PRA	D	NO_DGF	CEFAZOLIN	BACTRIM	BASILIXIMAB	NO_PRED
JL.04	51	52	0	1	76	FEMALE	OTHER	NONE	1	HTN	low_PRA	D	NO_DGF	CEFAZOLIN	BACTRIM	BASILIXIMAB	NO_PRED
JL.04	52	53	0	1	76	FEMALE	OTHER	NONE	1	HTN	low_PRA	D	NO_DGF	CEFAZOLIN	BACTRIM	BASILIXIMAB	NO_PRED
JL.04	53	54	0	1	76	FEMALE	OTHER	NONE	1	HTN	low_PRA	D	NO_DGF	CEFAZOLIN	BACTRIM	BASILIXIMAB	NO_PRED
JL.04	54	55	0	1	76	FEMALE	OTHER	NONE	1	HTN	low_PRA	D	NO_DGF	CEFAZOLIN	BACTRIM	BASILIXIMAB	NO_PRED
JL.04	55	56	0	1	76	FEMALE	OTHER	NONE	1	HTN	low_PRA	D	NO_DGF	CEFAZOLIN	BACTRIM	BASILIXIMAB	NO_PRED
JL.04	56	57	0	1	76	FEMALE	OTHER	NONE	1	HTN	low_PRA	D	NO_DGF	CEFAZOLIN	BACTRIM	BASILIXIMAB	NO_PRED
JL.04	57	58	0	1	76	FEMALE	OTHER	NONE	1	HTN	low_PRA	D	NO_DGF	CEFAZOLIN	BACTRIM	BASILIXIMAB	NO_PRED
JL.04	58	59	0	1	76	FEMALE	OTHER	NONE	1	HTN	low_PRA	D	NO_DGF	CEFAZOLIN	BACTRIM	BASILIXIMAB	NO_PRED
JL.04	59	60	0	1	76	FEMALE	OTHER	NONE	1	HTN	low_PRA	D	NO_DGF	CEFAZOLIN	BACTRIM	BASILIXIMAB	NO_PRED
JL.04	60	61	0	1	76	FEMALE	OTHER	NONE	1	HTN	low_PRA	D	NO_DGF	CEFAZOLIN	BACTRIM	BASILIXIMAB	NO_PRED
JL.04	61	62	0	1	76	FEMALE	OTHER	NONE	1	HTN	low_PRA	D	NO_DGF	CEFAZOLIN	BACTRIM	BASILIXIMAB	NO_PRED
JL.04	62	63	0	1	76	FEMALE	OTHER	NONE	1	HTN	low_PRA	D	NO_DGF	CEFAZOLIN	BACTRIM	BASILIXIMAB	NO_PRED
JL.04	63	64	0	1	76	FEMALE	OTHER	NONE	1	HTN	low_PRA	D	NO_DGF	CEFAZOLIN	BACTRIM	BASILIXIMAB	NO_PRED
JL.04	64	65	0	1	76	FEMALE	OTHER	NONE	1	HTN	low_PRA	D	NO_DGF	CEFAZOLIN	BACTRIM	BASILIXIMAB	NO_PRED
JL.04	65	66	0	1	76	FEMALE	OTHER	NONE	1	HTN	low_PRA	D	NO_DGF	CEFAZOLIN	BACTRIM	BASILIXIMAB	NO_PRED
JL.04	66	67	0	1	76	FEMALE	OTHER	NONE	1	HTN	low_PRA	D	NO_DGF	CEFAZOLIN	BACTRIM	BASILIXIMAB	NO_PRED
JL.04	67	68	0	1	76	FEMALE	OTHER	NONE	1	HTN	low_PRA	D	NO_DGF	CEFAZOLIN	BACTRIM	BASILIXIMAB	NO_PRED
JL.04	68	69	0	1	76	FEMALE	OTHER	NONE	1	HTN	low_PRA	D	NO_DGF	CEFAZOLIN	BACTRIM	BASILIXIMAB	NO_PRED
JL.04	69	70	0	1	76	FEMALE	OTHER	NONE	1	HTN	low_PRA	D	NO_DGF	CEFAZOLIN	BACTRIM	BASILIXIMAB	NO_PRED
JL.04	70	71	0	1	76	FEMALE	OTHER	NONE	1	HTN	low_PRA	D	NO_DGF	CEFAZOLIN	BACTRIM	BASILIXIMAB	NO_PRED
JL.04	71	72	0	1	76	FEMALE	OTHER	NONE	1	HTN	low_PRA	D	NO_DGF	CEFAZOLIN	BACTRIM	BASILIXIMAB	NO_PRED
JL.04	72	73	0	1	76	FEMALE	OTHER	NONE	1	HTN	low_PRA	D	NO_DGF	CEFAZOLIN	BACTRIM	BASILIXIMAB	NO_PRED
JL.04	73	74	0	1	76	FEMALE	OTHER	NONE	1	HTN	low_PRA	D	NO_DGF	CEFAZOLIN	BACTRIM	BASILIXIMAB	NO_PRED
JL.04	74	75	0	1	76	FEMALE	OTHER	NONE	1	HTN	low_PRA	D	NO_DGF	CEFAZOLIN	BACTRIM	BASILIXIMAB	NO_PRED
JL.04	75	76	0	1	76	FEMALE	OTHER	NONE	1	HTN	low_PRA	D	NO_DGF	CEFAZOLIN	BACTRIM	BASILIXIMAB	NO_PRED
JL.04	76	77	0	1	76	FEMALE	OTHER	NONE	1	HTN	low_PRA	D	NO_DGF	CEFAZOLIN	BACTRIM	BASILIXIMAB	NO_PRED
JL.04	77	78	0	1	76	FEMALE	OTHER	NONE	1	HTN	low_PRA	D	NO_DGF	CEFAZOLIN	BACTRIM	BASILIXIMAB	NO_PRED
JL.04	78	79	0	1	76	FEMALE	OTHER	NONE	1	HTN	low_PRA	D	NO_DGF	CEFAZOLIN	BACTRIM	BASILIXIMAB	NO_PRED
JL.04	79	80	0	1	76	FEMALE	OTHER	NONE	1	HTN	low_PRA	D	NO_DGF	CEFAZOLIN	BACTRIM	BASILIXIMAB	NO_PRED
JL.04	80	81	0	1	76	FEMALE	OTHER	NONE	1	HTN	low_PRA	D	NO_DGF	CEFAZOLIN	BACTRIM	BASILIXIMAB	NO_PRED
JL.04	81	82	0	1	76	FEMALE	OTHER	NONE	1	HTN	low_PRA	D	NO_DGF	CEFAZOLIN	BACTRIM	BASILIXIMAB	NO_PRED
JL.04	82	83	0	1	76	FEMALE	OTHER	NONE	1	HTN	low_PRA	D	NO_DGF	CEFAZOLIN	BACTRIM	BASILIXIMAB	NO_PRED
JL.04	83	84	0	1	76	FEMALE	OTHER	NONE	1	HTN	low_PRA	D	NO_DGF	CEFAZOLIN	BACTRIM	BASILIXIMAB	NO_PRED
JL.04	84	85	0	1	76	FEMALE	OTHER	NONE	1	HTN	low_PRA	D	NO_DGF	CEFAZOLIN	BACTRIM	BASILIXIMAB	NO_PRED
JL.04	85	86	0	1	76	FEMALE	OTHER	NONE	1	HTN	low_PRA	D	NO_DGF	CEFAZOLIN	BACTRIM	BASILIXIMAB	NO_PRED
JL.04	86	87	0	1	76	FEMALE	OTHER	NONE	1	HTN	low_PRA	D	NO_DGF	CEFAZOLIN	BACTRIM	BASILIXIMAB	NO_PRED
JL.04	87	88	0	1	76	FEMALE	OTHER	NONE	1	HTN	low_PRA	D	NO_DGF	CEFAZOLIN	BACTRIM	BASILIXIMAB	NO_PRED
JL.04	88	89	0	1	76	FEMALE	OTHER	NONE	1	HTN	low_PRA	D	NO_DGF	CEFAZOLIN	BACTRIM	BASILIXIMAB	NO_PRED
JL.04	89	90	0	1	76	FEMALE	OTHER	NONE	1	HTN	low_PRA	D	NO_DGF	CEFAZOLIN	BACTRIM	BASILIXIMAB	NO_PRED
JL.04	90	91	0	1	76	FEMALE	OTHER	NONE	1	HTN	low_PRA	D	NO_DGF	CEFAZOLIN	BACTRIM	BASILIXIMAB	NO_PRED
JL.04	91	92	0	1	76	FEMALE	OTHER	NONE	1	HTN	low_PRA	D	NO_DGF	CEFAZOLIN	BACTRIM	BASILIXIMAB	NO_PRED
JL.04	92	93	0	1	76	FEMALE	OTHER	NONE	1	HTN	low_PRA	D	NO_DGF	CEFAZOLIN	BACTRIM	BASILIXIMAB	NO_PRED
JL.04	93	94	0	1	76	FEMALE	OTHER	NONE	1	HTN	low_PRA	D	NO_DGF	CEFAZOLIN	BACTRIM	BASILIXIMAB	NO_PRED
JL.04	94	95	0	1	76	FEMALE	OTHER	NONE	1	HTN	low_PRA	D	NO_DGF	CEFAZOLIN	BACTRIM	BASILIXIMAB	NO_PRED
JL.04	95	96	0	1	76	FEMALE	OTHER	NONE	1	HTN	low_PRA	D	NO_DGF	CEFAZOLIN	BACTRIM	BASILIXIMAB	NO_PRED
JL.04	96	97	0	1	76	FEMALE	OTHER	NONE	1	HTN	low_PRA	D	NO_DGF	CEFAZOLIN	BACTRIM	BASILIXIMAB	NO_PRED
JL.04	97	98	0	1	76	FEMALE	OTHER	NONE	1	HTN	low_PRA	D	NO_DGF	CEFAZOLIN	BACTRIM	BASILIXIMAB	NO_PRED
JL.04	98	99	0	1	76	FEMALE	OTHER	NONE	1	HTN	low_PRA	D	NO_DGF	CEFAZOLIN	BACTRIM	BASILIXIMAB	NO_PRED
JL.04	99	100	0	1	76	FEMALE	OTHER	NONE	1	HTN	low_PRA	D	NO_DGF	CEFAZOLIN	BACTRIM	BASILIXIMAB	NO_PRED
JL.04	100	101	0	1	76	FEMALE	OTHER	NONE	1	HTN	low_PRA	D	NO_DGF	CEFAZOLIN	BACTRIM	BASILIXIMAB	NO_PRED
JL.04	101	102	0	1	76	FEMALE	OTHER	NONE	1	HTN	low_PRA	D	NO_DGF	CEFAZOLIN	BACTRIM	BASILIXIMAB	NO_PRED
JL.04	102	103	0	1	76	FEMALE	OTHER	NONE	1	HTN	low_PRA	D	NO_DGF	CEFAZOLIN	BACTRIM	BASILIXIMAB	NO_PRED
JL.04	103	104	0	1	76	FEMALE	OTHER	NONE	1	HTN	low_PRA	D	NO_DGF	CEFAZOLIN	BACTRIM	BASILIXIMAB	NO_PRED
JL.04	104	105	0	1	76	FEMALE	OTHER	NONE	1	HTN	low_PRA	D	NO_DGF	CEFAZOLIN	BACTRIM	BASILIXIMAB	NO_PRED
JL.04	105	106	0	1	76	FEMALE	OTHER	NONE	1	HTN	low_PRA	D	NO_DGF	CEFAZOLIN	BACTRIM	BASILIXIMAB	NO_PRED
JL.04	106	107	0	1	76	FEMALE	OTHER	NONE	1	HTN	low_PRA	D	NO_DGF	CEFAZOLIN	BACTRIM	BASILIXIMAB	NO_PRED
JL.04	107	108	0	1	76	FEMALE	OTHER	NONE	1	HTN	low_PRA	D	NO_DGF	CEFAZOLIN	BACTRIM	BASILIXIMAB	NO_PRED
JL.04	108	109	0	1	76	FEMALE	OTHER	NONE	1	HTN	low_PRA	D	NO_DGF	CEFAZOLIN	BACTRIM	BASILIXIMAB	NO_PRED
JL.04	109	110	0	1	76	FEMALE	OTHER	NONE	1	HTN	low_PRA	D	NO_DGF	CEFAZOLIN	BACTRIM	BASILIXIMAB	NO_PRED
JL.04	110	111	0	1	76	FEMALE	OTHER	NONE	1	HTN	low_PRA	D	NO_DGF	CEFAZOLIN	BACTRIM	BASILIXIMAB	NO_PRED
JL.04	111	112	0	1	76	FEMALE	OTHER	NONE	1	HTN	low_PRA	D	NO_DGF	CEFAZOLIN	BACTRIM	BASILIXIMAB	NO_PRED
JL.04	112	113	0	1	76	FEMALE	OTHER	NONE	1	HTN	low_PRA	D	NO_DGF	CEFAZOLIN	BACTRIM	BASILIXIMAB	NO_PRED
JL.04	113	114	0	1	76	FEMALE	OTHER	NONE	1	HTN	low_PRA	D	NO_DGF	CEFAZOLIN	BACTRIM	BASILIXIMAB	NO_PRED
JL.04	114	115	0	1	76	FEMALE	OTHER	NONE	1	HTN	low_PRA	D	NO_DGF	CEFAZOLIN	BACTRIM	BASILIXIMAB	NO_PRED
JL.04	115	116	0	1	76	FEMALE	OTHER	NONE	1	HTN	low_PRA	D	NO_DGF	CEFAZOLIN	BACTRIM	BASILIXIMAB	NO_PRED
JL.04	116	117	0	1	76	FEMALE	OTHER	NONE	1	HTN	low_PRA	D	NO_DGF	CEFAZOLIN	BACTRIM	BASILIXIMAB	NO_PRED
JL.04	117	118	0	1	76	FEMALE	OTHER	NONE	1	HTN	low_PRA	D	NO_DGF	CEFAZOLIN	BACTRIM	BASILIXIMAB	NO_PRED
JL.04	118	119	0	1	76	FEMALE	OTHER	NONE	1	HTN	low_PRA	D	NO_DGF	CEFAZOLIN	BACTRIM	BASILIXIMAB	NO_PRED
JL.04	119	120	0	1	76	FEMALE	OTHER	NONE	1	HTN	low_PRA	D	NO_DGF	CEFAZOLIN	BACTRIM	BASILIXIMAB	NO_PRED
JL.04	120	121	0	1	76	FEMALE	OTHER	NONE	1	HTN	low_PRA	D	NO_DGF	CEFAZOLIN	BACTRIM	BASILIXIMAB	NO_PRED
JL.04	121	122	0	1	76	FEMALE	OTHER	NONE	1	HTN	low_PRA	D	NO_DGF	CEFAZOLIN	BACTRIM	BASILIXIMAB	NO_PRED
JL.04	122	123	0	1	76	FEMALE	OTHER	NONE	1	HTN	low_PRA	D	NO_DGF	CEFAZOLIN	BACTRIM	BASILIXIMAB	NO_PRED
JL.04	123	124	0	1	76	FEMALE	OTHER	NONE	1	HTN	low_PRA	D	NO_DGF	CEFAZOLIN	BACTRIM	BASILIXIMAB	NO_PRED
JL.04	124	125	0	1	76	FEMALE	OTHER	NONE	1	HTN	low_PRA	D	NO_DGF	CEFAZOLIN	BACTRIM	BASILIXIMAB	NO_PRED
JL.04	125	126	0	1	76	FEMALE	OTHER	NONE	1	HTN	low_PRA	D	NO_DGF	CEFAZOLIN	BACTRIM	BASILIXIMAB	NO_PRED
JL.04	126	127	0	1	76	FEMALE	OTHER	NONE	1	HTN	low_PRA	D	NO_DGF	CEFAZOLIN	BACTRIM	BASILIXIMAB	NO_PRED
JL.04	127	128	0	1	76	FEMALE	OTHER	NONE	1	HTN	low_PRA	D	NO_DGF	CEFAZOLIN	BACTRIM	BASILIXIMAB	NO_PRED
JL.04	128	129	0	1	76	FEMALE	OTHER	NONE	1	HTN	low_PRA	D	NO_DGF	CEFAZOLIN	BACTRIM	BASILIXIMAB	NO_PRED
JL.04	129	130	0	1	76	FEMALE	OTHER	NONE	1	HTN	low_PRA	D	NO_DGF	CEFAZOLIN	BACTRIM	BASILIXIMAB	NO_PRED
JL.04	130	131	0	1	76	FEMALE	OTHER	NONE	1	HTN	low_PRA	D	NO_DGF	CEFAZOLIN	BACTRIM	BASILIXIMAB	NO_PRED
JL.04	131	132	0	1	76	FEMALE	OTHER	NONE	1	HTN	low_PRA	D	NO_DGF	CEFAZOLIN	BACTRIM	BASILIXIMAB	NO_PRED
JL.04	132	133	0	1	76	FEMALE	OTHER	NONE	1	HTN	low_PRA	D	NO_DGF	CEFAZOLIN	BACTRIM	BASILIXIMAB	NO_PRED
JL.04	133	134	0	1	76	FEMALE	OTHER	NONE	1	HTN	low_PRA	D	NO_DGF	CEFAZOLIN	BACTRIM	BASILIXIMAB	NO_PRED
JL.04	134	135	0	1	76	FEMALE	OTHER	NONE	1	HTN	low_PRA	D	NO_DGF	CEFAZOLIN	BACTRIM	BASILIXIMAB	NO_PRED
JL.04	135	136	0	1	76	FEMALE	OTHER	NONE	1	HTN	low_PRA	D	NO_DGF	CEFAZOLIN	BACTRIM	BASILIXIMAB	NO_PRED
JL.04	136	137	0	1	76	FEMALE	OTHER	NONE	1	HTN	low_PRA	D	NO_DGF	CEFAZOLIN	BACTRIM	BASILIXIMAB	NO_PRED
JL.04	137	138	0	1	76	FEMALE	OTHER	NONE	1	HTN	low_PRA	D	NO_DGF	CEFAZOLIN	BACTRIM	BASILIXIMAB	NO_PRED
JL.04	138	139	0	1	76	FEMALE	OTHER	NONE	1	HTN	low_PRA	D	NO_DGF	CEFAZOLIN	BACTRIM	BASILIXIMAB	NO_PRED
JL.04	139	140	0	1	76	FEMALE	OTHER	NONE	1	HTN	low_PRA	D	NO_DGF	CEFAZOLIN	BACTRIM	BASILIXIMAB	NO_PRED
JL.04	140	141	0	1	76	FEMALE	OTHER	NONE	1	HTN	low_PRA	D	NO_DGF	CEFAZOLIN	BACTRIM	BASILIXIMAB	NO_PRED
JL.04	141	142	0	1	76	FEMALE	OTHER	NONE	1	HTN	low_PRA	D	NO_DGF	CEFAZOLIN	BACTRIM	BASILIXIMAB	NO_PRED
JL.04	142	143	0	1	76	FEMALE	OTHER	NONE	1	HTN	low_PRA	D	NO_DGF	CEFAZOLIN	BACTRIM	BASILIXIMAB	NO_PRED
JL.04	143	144	0	1	76	FEMALE	OTHER	NONE	1	HTN	low_PRA	D	NO_DGF	CEFAZOLIN	BACTRIM	BASILIXIMAB	NO_PRED
JL.04	144	145	0	1	76	FEMALE	OTHER	NONE	1	HTN	low_PRA	D	NO_DGF	CEFAZOLIN	BACTRIM	BASILIXIMAB	NO_PRED
JL.04	145	146	0	1	76	FEMALE	OTHER	NONE	1	HTN	low_PRA	D	NO_DGF	CEFAZOLIN	BACTRIM	BASILIXIMAB	NO_PRED
JL.04	146	147	0	1	76	FEMALE	OTHER	NONE	1	HTN	low_PRA	D	NO_DGF	CEFAZOLIN	BACTRIM	BASILIXIMAB	NO_PRED
JL.04	147	148	0	1	76	FEMALE	OTHER	NONE	1	HTN	low_PRA	D	NO_DGF	CEFAZOLIN	BACTRIM	BASILIXIMAB	NO_PRED
JL.04	148	149	0	1	76	FEMALE	OTHER	NONE	1	HTN	low_PRA	D	NO_DGF	CEFAZOLIN	BACTRIM	BASILIXIMAB	NO_PRED
JL.04	149	150	0	1	76	FEMALE	OTHER	NONE	1	HTN	low_PRA	D	NO_DGF	CEFAZOLIN	BACTRIM	BASILIXIMAB	NO_PRED
JL.04	150	151	0	1	76	FEMALE	OTHER	NONE	1	HTN	low_PRA	D	NO_DGF	CEFAZOLIN	BACTRIM	BASILIXIMAB	NO_PRED
JL.04	151	152	0	1	76	FEMALE	OTHER	NONE	1	HTN	low_PRA	D	NO_DGF	CEFAZOLIN	BACTRIM	BASILIXIMAB	NO_PRED
JL.04	152	153	0	1	76	FEMALE	OTHER	NONE	1	HTN	low_PRA	D	NO_DGF	CEFAZOLIN	BACTRIM	BASILIXIMAB	NO_PRED
JL.04	153	154	0	1	76	FEMALE	OTHER	NONE	1	HTN	low_PRA	D	NO_DGF	CEFAZOLIN	BACTRIM	BASILIXIMAB	NO_PRED
JL.04	154	155	0	1	76	FEMALE	OTHER	NONE	1	HTN	low_PRA	D	NO_DGF	CEFAZOLIN	BACTRIM	BASILIXIMAB	NO_PRED
JL.04	155	156	0	1	76	FEMALE	OTHER	NONE	1	HTN	low_PRA	D	NO_DGF	CEFAZOLIN	BACTRIM	BASILIXIMAB	NO_PRED
JL.04	156	157	0	1	76	FEMALE	OTHER	NONE	1	HTN	low_PRA	D	NO_DGF	CEFAZOLIN	BACTRIM	BASILIXIMAB	NO_PRED
JL.04	157	158	0	1	76	FEMALE	OTHER	NONE	1	HTN	low_PRA	D	NO_DGF	CEFAZOLIN	BACTRIM	BASILIXIMAB	NO_PRED
JL.04	158	159	0	1	76	FEMALE	OTHER	NONE	1	HTN	low_PRA	D	NO_DGF	CEFAZOLIN	BACTRIM	BASILIXIMAB	NO_PRED
JL.04	159	160	0	1	76	FEMALE	OTHER	NONE	1	HTN	low_PRA	D	NO_DGF	CEFAZOLIN	BACTRIM	BASILIXIMAB	NO_PRED
JL.04	160	161	0	1	76	FEMALE	OTHER	NONE	1	HTN	low_PRA	D	NO_DGF	CEFAZOLIN	BACTRIM	BASILIXIMAB	NO_PRED
JL.04	161	162	0	1	76	FEMALE	OTHER	NONE	1	HTN	low_PRA	D	NO_DGF	CEFAZOLIN	BACTRIM	BASILIXIMAB	NO_PRED
JL.04	162	163	0	1	76	FEMALE	OTHER	NONE	1	HTN	low_PRA	D	NO_DGF	CEFAZOLIN	BACTRIM	BASILIXIMAB	NO_PRED
JL.04	163	164	0	1	76	FEMALE	OTHER	NONE	1	HTN	low_PRA	D	NO_DGF	CEFAZOLIN	BACTRIM	BASILIXIMAB	NO_PRED
JL.04	164	165	0	1	76	FEMALE	OTHER	NONE	1	HTN	low_PRA	D	NO_DGF	CEFAZOLIN	BACTRIM	BASILIXIMAB	NO_PRED
JL.04	165	166	0	1	76	FEMALE	OTHER	NONE	1	HTN	low_PRA	D	NO_DGF	CEFAZOLIN	BACTRIM	BASILIXIMAB	NO_PRED
JL.04	166	167	0	1	76	FEMALE	OTHER	NONE	1	HTN	low_PRA	D	NO_DGF	CEFAZOLIN	BACTRIM	BASILIXIMAB	NO_PRED
JL.04	167	168	0	1	76	FEMALE	OTHER	NONE	1	HTN	low_PRA	D	NO_DGF	CEFAZOLIN	BACTRIM	BASILIXIMAB	NO_PRED
JL.04	168	169	0	1	76	FEMALE	OTHER	NONE	1	HTN	low_PRA	D	NO_DGF	CEFAZOLIN	BACTRIM	BASILIXIMAB	NO_PRED
JL.04	169	170	0	1	76	FEMALE	OTHER	NONE	1	HTN	low_PRA	D	NO_DGF	CEFAZOLIN	BACTRIM	BASILIXIMAB	NO_PRED
JL.04	170	171	0	1	76	FEMALE	OTHER	NONE	1	HTN	low_PRA	D	NO_DGF	CEFAZOLIN	BACTRIM	BASILIXIMAB	NO_PRED
JL.04	171	172	0	1	76	FEMALE	OTHER	NONE	1	HTN	low_PRA	D	NO_DGF	CEFAZOLIN	BACTRIM	BASILIXIMAB	NO_PRED
JL.04	172	173	0	1	76	FEMALE	OTHER	NONE	1	HTN	low_PRA	D	NO_DGF	CEFAZOLIN	BACTRIM	BASILIXIMAB	NO_PRED
JL.04	173	174	0	1	76	FEMALE	OTHER	NONE	1	HTN	low_PRA	D	NO_DGF	CEFAZOLIN	BACTRIM	BASILIXIMAB	NO_PRED
JL.04	174	175	0	1	76	FEMALE	OTHER	NONE	1	HTN	low_PRA	D	NO_DGF	CEFAZOLIN	BACTRIM	BASILIXIMAB	NO_PRED
JL.04	175	176	0	1	76	FEMALE	OTHER	NONE	1	HTN	low_PRA	D	NO_DGF	CEFAZOLIN	BACTRIM	BASILIXIMAB	NO_PRED
JL.04	176	177	0	1	76	FEMALE	OTHER	NONE	1	HTN	low_PRA	D	NO_DGF	CEFAZOLIN	BACTRIM	BASILIXIMAB	NO_PRED
JL.04	177	178	0	1	76	FEMALE	OTHER	NONE	1	HTN	low_PRA	D	NO_DGF	CEFAZOLIN	BACTRIM	BASILIXIMAB	NO_PRED
JL.04	178	179	0	1	76	FEMALE	OTHER	NONE	1	HTN	low_PRA	D	NO_DGF	CEFAZOLIN	BACTRIM	BASILIXIMAB	NO_PRED
JL.04	179	180	0	1	76	FEMALE	OTHER	NONE	1	HTN	low_PRA	D	NO_DGF	CEFAZOLIN	BACTRIM	BASILIXIMAB	NO_PRED
JL.04	180	181	0	1	76	FEMALE	OTHER	NONE	1	HTN	low_PRA	D	NO_DGF	CEFAZOLIN	BACTRIM	BASILIXIMAB	NO_PRED
JL.04	181	182	0	1	76	FEMALE	OTHER	NONE	1	HTN	low_PRA	D	NO_DGF	CEFAZOLIN	BACTRIM	BASILIXIMAB	NO_PRED
JL.04	182	183	0	1	76	FEMALE	OTHER	NONE	1	HTN	low_PRA	D	NO_DGF	CEFAZOLIN	BACTRIM	BASILIXIMAB	NO_PRED
JL.04	183	184	0	1	76	FEMALE	OTHER	NONE	1	HTN	low_PRA	D	NO_DGF	CEFAZOLIN	BACTRIM	BASILIXIMAB	NO_PRED
JL.04	184	185	0	1	76	FEMALE	OTHER	NONE	1	HTN	low_PRA	D	NO_DGF	CEFAZOLIN	BACTRIM	BASILIXIMAB	NO_PRED
JL.04	185	186	0	1	76	FEMALE	OTHER	NONE	1	HTN	low_PRA	D	NO_DGF	CEFAZOLIN	BACTRIM	BASILIXIMAB	NO_PRED
JL.04	186	187	0	1	76	FEMALE	OTHER	NONE	1	HTN	low_PRA	D	NO_DGF	CEFAZOLIN	BACTRIM	BASILIXIMAB	NO_PRED
JL.04	187	188	0	1	76	FEMALE	OTHER	NONE	1	HTN	low_PRA	D	NO_DGF	CEFAZOLIN	BACTRIM	BASILIXIMAB	NO_PRED
JL.05	0	1	0	0	46	MALE	OTHER	NONE	1	other	low_PRA	L	NO_DGF	CEFAZOLIN	BACTRIM	THYMO	PRED
JL.05	1	2	0	0	46	MALE	OTHER	NONE	1	other	low_PRA	L	NO_DGF	CEFAZOLIN	BACTRIM	THYMO	PRED
JL.05	2	3	0	0	46	MALE	OTHER	NONE	1	other	low_PRA	L	NO_DGF	CEFAZOLIN	BACTRIM	THYMO	PRED
JL.05	3	4	0	0	46	MALE	OTHER	NONE	1	other	low_PRA	L	NO_DGF	CEFAZOLIN	BACTRIM	THYMO	PRED
JL.05	4	5	0	0	46	MALE	OTHER	NONE	1	other	low_PRA	L	NO_DGF	CEFAZOLIN	BACTRIM	THYMO	PRED
JL.05	5	6	0	0	46	MALE	OTHER	NONE	1	other	low_PRA	L	NO_DGF	CEFAZOLIN	BACTRIM	THYMO	PRED
JL.05	6	7	0	0	46	MALE	OTHER	NONE	1	other	low_PRA	L	NO_DGF	CEFAZOLIN	BACTRIM	THYMO	PRED
JL.05	7	8	0	0	46	MALE	OTHER	NONE	1	other	low_PRA	L	NO_DGF	CEFAZOLIN	BACTRIM	THYMO	PRED
JL.05	8	9	0	0	46	MALE	OTHER	NONE	1	other	low_PRA	L	NO_DGF	CEFAZOLIN	BACTRIM	THYMO	PRED
JL.05	9	10	0	0	46	MALE	OTHER	NONE	1	other	low_PRA	L	NO_DGF	CEFAZOLIN	BACTRIM	THYMO	PRED
JL.05	10	11	0	0	46	MALE	OTHER	NONE	1	other	low_PRA	L	NO_DGF	CEFAZOLIN	BACTRIM	THYMO	PRED
JL.05	11	12	0	0	46	MALE	OTHER	NONE	1	other	low_PRA	L	NO_DGF	CEFAZOLIN	BACTRIM	THYMO	PRED
JL.05	12	13	0	0	46	MALE	OTHER	NONE	1	other	low_PRA	L	NO_DGF	CEFAZOLIN	BACTRIM	THYMO	PRED
JL.05	13	14	0	0	46	MALE	OTHER	NONE	1	other	low_PRA	L	NO_DGF	CEFAZOLIN	BACTRIM	THYMO	PRED
JL.05	14	15	0	0	46	MALE	OTHER	NONE	1	other	low_PRA	L	NO_DGF	CEFAZOLIN	BACTRIM	THYMO	PRED
JL.05	15	16	0	0	46	MALE	OTHER	NONE	1	other	low_PRA	L	NO_DGF	CEFAZOLIN	BACTRIM	THYMO	PRED
JL.05	16	17	0	0	46	MALE	OTHER	NONE	1	other	low_PRA	L	NO_DGF	CEFAZOLIN	BACTRIM	THYMO	PRED
JL.05	17	18	0	0	46	MALE	OTHER	NONE	1	other	low_PRA	L	NO_DGF	CEFAZOLIN	BACTRIM	THYMO	PRED
JL.05	18	19	0	0	46	MALE	OTHER	NONE	1	other	low_PRA	L	NO_DGF	CEFAZOLIN	BACTRIM	THYMO	PRED
JL.05	19	20	0	0	46	MALE	OTHER	NONE	1	other	low_PRA	L	NO_DGF	CEFAZOLIN	BACTRIM	THYMO	PRED
JL.05	20	21	0	0	46	MALE	OTHER	NONE	1	other	low_PRA	L	NO_DGF	CEFAZOLIN	BACTRIM	THYMO	PRED
JL.05	21	22	0	0	46	MALE	OTHER	NONE	1	other	low_PRA	L	NO_DGF	CEFAZOLIN	BACTRIM	THYMO	PRED
JL.05	22	23	0	0	46	MALE	OTHER	NONE	1	other	low_PRA	L	NO_DGF	CEFAZOLIN	BACTRIM	THYMO	PRED
JL.05	23	24	0	0	46	MALE	OTHER	NONE	1	other	low_PRA	L	NO_DGF	CEFAZOLIN	BACTRIM	THYMO	PRED
JL.05	24	25	0	0	46	MALE	OTHER	NONE	1	other	low_PRA	L	NO_DGF	CEFAZOLIN	BACTRIM	THYMO	PRED
JL.05	25	26	0	0	46	MALE	OTHER	NONE	1	other	low_PRA	L	NO_DGF	CEFAZOLIN	BACTRIM	THYMO	PRED
JL.05	26	27	0	0	46	MALE	OTHER	NONE	1	other	low_PRA	L	NO_DGF	CEFAZOLIN	BACTRIM	THYMO	PRED
JL.05	27	28	0	0	46	MALE	OTHER	NONE	1	other	low_PRA	L	NO_DGF	CEFAZOLIN	BACTRIM	THYMO	PRED
JL.05	28	29	0	0	46	MALE	OTHER	NONE	1	other	low_PRA	L	NO_DGF	CEFAZOLIN	BACTRIM	THYMO	PRED
JL.05	29	30	0	0	46	MALE	OTHER	NONE	1	other	low_PRA	L	NO_DGF	CEFAZOLIN	BACTRIM	THYMO	PRED
JL.05	30	31	0	0	46	MALE	OTHER	NONE	1	other	low_PRA	L	NO_DGF	CEFAZOLIN	BACTRIM	THYMO	PRED
JL.05	31	32	0	0	46	MALE	OTHER	NONE	1	other	low_PRA	L	NO_DGF	CEFAZOLIN	BACTRIM	THYMO	PRED
JL.05	32	33	0	0	46	MALE	OTHER	NONE	1	other	low_PRA	L	NO_DGF	CEFAZOLIN	BACTRIM	THYMO	PRED
JL.05	33	34	0	0	46	MALE	OTHER	NONE	1	other	low_PRA	L	NO_DGF	CEFAZOLIN	BACTRIM	THYMO	PRED
JL.05	34	35	0	0	46	MALE	OTHER	NONE	1	other	low_PRA	L	NO_DGF	CEFAZOLIN	BACTRIM	THYMO	PRED
JL.05	35	36	0	0	46	MALE	OTHER	NONE	1	other	low_PRA	L	NO_DGF	CEFAZOLIN	BACTRIM	THYMO	PRED
JL.05	36	37	0	0	46	MALE	OTHER	NONE	1	other	low_PRA	L	NO_DGF	CEFAZOLIN	BACTRIM	THYMO	PRED
JL.05	37	38	0	0	46	MALE	OTHER	NONE	1	other	low_PRA	L	NO_DGF	CEFAZOLIN	BACTRIM	THYMO	PRED
JL.05	38	39	0	0	46	MALE	OTHER	NONE	1	other	low_PRA	L	NO_DGF	CEFAZOLIN	BACTRIM	THYMO	PRED
JL.05	39	40	0	0	46	MALE	OTHER	NONE	1	other	low_PRA	L	NO_DGF	CEFAZOLIN	BACTRIM	THYMO	PRED
JL.05	40	41	0	0	46	MALE	OTHER	NONE	1	other	low_PRA	L	NO_DGF	CEFAZOLIN	BACTRIM	THYMO	PRED
JL.05	41	42	0	0	46	MALE	OTHER	NONE	1	other	low_PRA	L	NO_DGF	CEFAZOLIN	BACTRIM	THYMO	PRED
JL.05	42	43	0	0	46	MALE	OTHER	NONE	1	other	low_PRA	L	NO_DGF	CEFAZOLIN	BACTRIM	THYMO	PRED
JL.05	43	44	0	0	46	MALE	OTHER	NONE	1	other	low_PRA	L	NO_DGF	CEFAZOLIN	BACTRIM	THYMO	PRED
JL.05	44	45	0	0	46	MALE	OTHER	NONE	1	other	low_PRA	L	NO_DGF	CEFAZOLIN	BACTRIM	THYMO	PRED
JL.05	45	46	0	0	46	MALE	OTHER	NONE	1	other	low_PRA	L	NO_DGF	CEFAZOLIN	BACTRIM	THYMO	PRED
JL.05	46	47	0	0	46	MALE	OTHER	NONE	1	other	low_PRA	L	NO_DGF	CEFAZOLIN	BACTRIM	THYMO	PRED
JL.05	47	48	0	0	46	MALE	OTHER	NONE	1	other	low_PRA	L	NO_DGF	CEFAZOLIN	BACTRIM	THYMO	PRED
JL.05	48	49	0	0	46	MALE	OTHER	NONE	1	other	low_PRA	L	NO_DGF	CEFAZOLIN	BACTRIM	THYMO	PRED
JL.05	49	50	0	0	46	MALE	OTHER	NONE	1	other	low_PRA	L	NO_DGF	CEFAZOLIN	BACTRIM	THYMO	PRED
JL.05	50	51	0	0	46	MALE	OTHER	NONE	1	other	low_PRA	L	NO_DGF	CEFAZOLIN	BACTRIM	THYMO	PRED
JL.05	51	52	0	0	46	MALE	OTHER	NONE	1	other	low_PRA	L	NO_DGF	CEFAZOLIN	BACTRIM	THYMO	PRED
JL.05	52	53	0	0	46	MALE	OTHER	NONE	1	other	low_PRA	L	NO_DGF	CEFAZOLIN	BACTRIM	THYMO	PRED
JL.05	53	54	0	0	46	MALE	OTHER	NONE	1	other	low_PRA	L	NO_DGF	CEFAZOLIN	BACTRIM	THYMO	PRED
JL.05	54	55	0	0	46	MALE	OTHER	NONE	1	other	low_PRA	L	NO_DGF	CEFAZOLIN	BACTRIM	THYMO	PRED
JL.05	55	56	0	0	46	MALE	OTHER	NONE	1	other	low_PRA	L	NO_DGF	CEFAZOLIN	BACTRIM	THYMO	PRED
JL.05	56	57	0	0	46	MALE	OTHER	NONE	1	other	low_PRA	L	NO_DGF	CEFAZOLIN	BACTRIM	THYMO	PRED
JL.05	57	58	0	0	46	MALE	OTHER	NONE	1	other	low_PRA	L	NO_DGF	CEFAZOLIN	BACTRIM	THYMO	PRED
JL.05	58	59	0	0	46	MALE	OTHER	NONE	1	other	low_PRA	L	NO_DGF	CEFAZOLIN	BACTRIM	THYMO	PRED
JL.05	59	60	0	0	46	MALE	OTHER	NONE	1	other	low_PRA	L	NO_DGF	CEFAZOLIN	BACTRIM	THYMO	PRED
JL.05	60	61	0	0	46	MALE	OTHER	NONE	1	other	low_PRA	L	NO_DGF	CEFAZOLIN	BACTRIM	THYMO	PRED
JL.05	61	62	0	0	46	MALE	OTHER	NONE	1	other	low_PRA	L	NO_DGF	CEFAZOLIN	BACTRIM	THYMO	PRED
JL.05	62	63	0	0	46	MALE	OTHER	NONE	1	other	low_PRA	L	NO_DGF	CEFAZOLIN	BACTRIM	THYMO	PRED
JL.05	63	64	0	0	46	MALE	OTHER	NONE	1	other	low_PRA	L	NO_DGF	CEFAZOLIN	BACTRIM	THYMO	PRED
JL.05	64	65	0	0	46	MALE	OTHER	NONE	1	other	low_PRA	L	NO_DGF	CEFAZOLIN	BACTRIM	THYMO	PRED
JL.05	65	66	0	0	46	MALE	OTHER	NONE	1	other	low_PRA	L	NO_DGF	CEFAZOLIN	BACTRIM	THYMO	PRED
JL.05	66	67	0	0	46	MALE	OTHER	NONE	1	other	low_PRA	L	NO_DGF	CEFAZOLIN	BACTRIM	THYMO	PRED
JL.05	67	68	0	0	46	MALE	OTHER	NONE	1	other	low_PRA	L	NO_DGF	CEFAZOLIN	BACTRIM	THYMO	PRED
JL.05	68	69	0	0	46	MALE	OTHER	NONE	1	other	low_PRA	L	NO_DGF	CEFAZOLIN	BACTRIM	THYMO	PRED
JL.05	69	70	0	0	46	MALE	OTHER	NONE	1	other	low_PRA	L	NO_DGF	CEFAZOLIN	BACTRIM	THYMO	PRED
JL.05	70	71	0	0	46	MALE	OTHER	NONE	1	other	low_PRA	L	NO_DGF	CEFAZOLIN	BACTRIM	THYMO	PRED
JL.05	71	72	0	0	46	MALE	OTHER	NONE	1	other	low_PRA	L	NO_DGF	CEFAZOLIN	BACTRIM	THYMO	PRED
JL.05	72	73	0	0	46	MALE	OTHER	NONE	1	other	low_PRA	L	NO_DGF	CEFAZOLIN	BACTRIM	THYMO	PRED
JL.05	73	74	0	0	46	MALE	OTHER	NONE	1	other	low_PRA	L	NO_DGF	CEFAZOLIN	BACTRIM	THYMO	PRED
JL.05	74	75	0	0	46	MALE	OTHER	NONE	1	other	low_PRA	L	NO_DGF	CEFAZOLIN	BACTRIM	THYMO	PRED
JL.05	75	76	0	0	46	MALE	OTHER	NONE	1	other	low_PRA	L	NO_DGF	CEFAZOLIN	BACTRIM	THYMO	PRED
JL.05	76	77	0	0	46	MALE	OTHER	NONE	1	other	low_PRA	L	NO_DGF	CEFAZOLIN	BACTRIM	THYMO	PRED
JL.05	77	78	0	0	46	MALE	OTHER	NONE	1	other	low_PRA	L	NO_DGF	CEFAZOLIN	BACTRIM	THYMO	PRED
JL.05	78	79	0	0	46	MALE	OTHER	NONE	1	other	low_PRA	L	NO_DGF	CEFAZOLIN	BACTRIM	THYMO	PRED
JL.05	79	80	0	0	46	MALE	OTHER	NONE	1	other	low_PRA	L	NO_DGF	CEFAZOLIN	BACTRIM	THYMO	PRED
JL.05	80	81	0	0	46	MALE	OTHER	NONE	1	other	low_PRA	L	NO_DGF	CEFAZOLIN	BACTRIM	THYMO	PRED
JL.05	81	82	0	0	46	MALE	OTHER	NONE	1	other	low_PRA	L	NO_DGF	CEFAZOLIN	BACTRIM	THYMO	PRED
JL.05	82	83	0	0	46	MALE	OTHER	NONE	1	other	low_PRA	L	NO_DGF	CEFAZOLIN	BACTRIM	THYMO	PRED
JL.05	83	84	0	0	46	MALE	OTHER	NONE	1	other	low_PRA	L	NO_DGF	CEFAZOLIN	BACTRIM	THYMO	PRED
JL.05	84	85	0	0	46	MALE	OTHER	NONE	1	other	low_PRA	L	NO_DGF	CEFAZOLIN	BACTRIM	THYMO	PRED
JL.05	85	86	0	0	46	MALE	OTHER	NONE	1	other	low_PRA	L	NO_DGF	CEFAZOLIN	BACTRIM	THYMO	PRED
JL.05	86	87	0	0	46	MALE	OTHER	NONE	1	other	low_PRA	L	NO_DGF	CEFAZOLIN	BACTRIM	THYMO	PRED
JL.05	87	88	0	0	46	MALE	OTHER	NONE	1	other	low_PRA	L	NO_DGF	CEFAZOLIN	BACTRIM	THYMO	PRED
JL.05	88	89	0	0	46	MALE	OTHER	NONE	1	other	low_PRA	L	NO_DGF	CEFAZOLIN	BACTRIM	THYMO	PRED
JL.05	89	90	0	0	46	MALE	OTHER	NONE	1	other	low_PRA	L	NO_DGF	CEFAZOLIN	BACTRIM	THYMO	PRED
JL.05	90	91	0	0	46	MALE	OTHER	NONE	1	other	low_PRA	L	NO_DGF	CEFAZOLIN	BACTRIM	THYMO	PRED
JL.05	91	92	0	0	46	MALE	OTHER	NONE	1	other	low_PRA	L	NO_DGF	CEFAZOLIN	BACTRIM	THYMO	PRED
JL.05	92	93	0	0	46	MALE	OTHER	NONE	1	other	low_PRA	L	NO_DGF	CEFAZOLIN	BACTRIM	THYMO	PRED
JL.05	93	94	0	0	46	MALE	OTHER	NONE	1	other	low_PRA	L	NO_DGF	CEFAZOLIN	BACTRIM	THYMO	PRED
JL.05	94	95	0	0	46	MALE	OTHER	NONE	1	other	low_PRA	L	NO_DGF	CEFAZOLIN	BACTRIM	THYMO	PRED
JL.05	95	96	0	0	46	MALE	OTHER	NONE	1	other	low_PRA	L	NO_DGF	CEFAZOLIN	BACTRIM	THYMO	PRED
JL.05	96	97	0	0	46	MALE	OTHER	NONE	1	other	low_PRA	L	NO_DGF	CEFAZOLIN	BACTRIM	THYMO	PRED
JL.05	97	98	0	0	46	MALE	OTHER	NONE	1	other	low_PRA	L	NO_DGF	CEFAZOLIN	BACTRIM	THYMO	PRED
JL.05	98	99	0	0	46	MALE	OTHER	NONE	1	other	low_PRA	L	NO_DGF	CEFAZOLIN	BACTRIM	THYMO	PRED
JL.05	99	100	0	0	46	MALE	OTHER	NONE	1	other	low_PRA	L	NO_DGF	CEFAZOLIN	BACTRIM	THYMO	PRED
JL.05	100	101	0	0	46	MALE	OTHER	NONE	1	other	low_PRA	L	NO_DGF	CEFAZOLIN	BACTRIM	THYMO	PRED
JL.05	101	102	0	0	46	MALE	OTHER	NONE	1	other	low_PRA	L	NO_DGF	CEFAZOLIN	BACTRIM	THYMO	PRED
JL.05	102	103	0	0	46	MALE	OTHER	NONE	1	other	low_PRA	L	NO_DGF	CEFAZOLIN	BACTRIM	THYMO	PRED
JL.05	103	104	0	0	46	MALE	OTHER	NONE	1	other	low_PRA	L	NO_DGF	CEFAZOLIN	BACTRIM	THYMO	PRED
JL.05	104	105	0	0	46	MALE	OTHER	NONE	1	other	low_PRA	L	NO_DGF	CEFAZOLIN	BACTRIM	THYMO	PRED
JL.05	105	106	0	0	46	MALE	OTHER	NONE	1	other	low_PRA	L	NO_DGF	CEFAZOLIN	BACTRIM	THYMO	PRED
JL.05	106	107	0	0	46	MALE	OTHER	NONE	1	other	low_PRA	L	NO_DGF	CEFAZOLIN	BACTRIM	THYMO	PRED
JL.05	107	108	0	0	46	MALE	OTHER	NONE	1	other	low_PRA	L	NO_DGF	CEFAZOLIN	BACTRIM	THYMO	PRED
JL.05	108	109	0	0	46	MALE	OTHER	NONE	1	other	low_PRA	L	NO_DGF	CEFAZOLIN	BACTRIM	THYMO	PRED
JL.05	109	110	0	0	46	MALE	OTHER	NONE	1	other	low_PRA	L	NO_DGF	CEFAZOLIN	BACTRIM	THYMO	PRED
JL.05	110	111	0	0	46	MALE	OTHER	NONE	1	other	low_PRA	L	NO_DGF	CEFAZOLIN	BACTRIM	THYMO	PRED
JL.05	111	112	0	0	46	MALE	OTHER	NONE	1	other	low_PRA	L	NO_DGF	CEFAZOLIN	BACTRIM	THYMO	PRED
JL.05	112	113	0	0	46	MALE	OTHER	NONE	1	other	low_PRA	L	NO_DGF	CEFAZOLIN	BACTRIM	THYMO	PRED
JL.05	113	114	0	0	46	MALE	OTHER	NONE	1	other	low_PRA	L	NO_DGF	CEFAZOLIN	BACTRIM	THYMO	PRED
JL.05	114	115	0	0	46	MALE	OTHER	NONE	1	other	low_PRA	L	NO_DGF	CEFAZOLIN	BACTRIM	THYMO	PRED
JL.05	115	116	0	0	46	MALE	OTHER	NONE	1	other	low_PRA	L	NO_DGF	CEFAZOLIN	BACTRIM	THYMO	PRED
JL.05	116	117	0	0	46	MALE	OTHER	NONE	1	other	low_PRA	L	NO_DGF	CEFAZOLIN	BACTRIM	THYMO	PRED
JL.05	117	118	0	0	46	MALE	OTHER	NONE	1	other	low_PRA	L	NO_DGF	CEFAZOLIN	BACTRIM	THYMO	PRED
JL.05	118	119	0	0	46	MALE	OTHER	NONE	1	other	low_PRA	L	NO_DGF	CEFAZOLIN	BACTRIM	THYMO	PRED
JL.05	119	120	0	0	46	MALE	OTHER	NONE	1	other	low_PRA	L	NO_DGF	CEFAZOLIN	BACTRIM	THYMO	PRED
JL.05	120	121	0	0	46	MALE	OTHER	NONE	1	other	low_PRA	L	NO_DGF	CEFAZOLIN	BACTRIM	THYMO	PRED
JL.05	121	122	0	0	46	MALE	OTHER	NONE	1	other	low_PRA	L	NO_DGF	CEFAZOLIN	BACTRIM	THYMO	PRED
JL.05	122	123	0	0	46	MALE	OTHER	NONE	1	other	low_PRA	L	NO_DGF	CEFAZOLIN	BACTRIM	THYMO	PRED
JL.05	123	124	0	0	46	MALE	OTHER	NONE	1	other	low_PRA	L	NO_DGF	CEFAZOLIN	BACTRIM	THYMO	PRED
JL.05	124	125	0	0	46	MALE	OTHER	NONE	1	other	low_PRA	L	NO_DGF	CEFAZOLIN	BACTRIM	THYMO	PRED
JL.05	125	126	0	0	46	MALE	OTHER	NONE	1	other	low_PRA	L	NO_DGF	CEFAZOLIN	BACTRIM	THYMO	PRED
JL.05	126	127	0	0	46	MALE	OTHER	NONE	1	other	low_PRA	L	NO_DGF	CEFAZOLIN	BACTRIM	THYMO	PRED
JL.05	127	128	0	0	46	MALE	OTHER	NONE	1	other	low_PRA	L	NO_DGF	CEFAZOLIN	BACTRIM	THYMO	PRED
JL.05	128	129	0	0	46	MALE	OTHER	NONE	1	other	low_PRA	L	NO_DGF	CEFAZOLIN	BACTRIM	THYMO	PRED
JL.05	129	130	0	0	46	MALE	OTHER	NONE	1	other	low_PRA	L	NO_DGF	CEFAZOLIN	BACTRIM	THYMO	PRED
JL.05	130	131	0	0	46	MALE	OTHER	NONE	1	other	low_PRA	L	NO_DGF	CEFAZOLIN	BACTRIM	THYMO	PRED
JL.05	131	132	0	0	46	MALE	OTHER	NONE	1	other	low_PRA	L	NO_DGF	CEFAZOLIN	BACTRIM	THYMO	PRED
JL.05	132	133	0	0	46	MALE	OTHER	NONE	1	other	low_PRA	L	NO_DGF	CEFAZOLIN	BACTRIM	THYMO	PRED
JL.05	133	134	0	0	46	MALE	OTHER	NONE	1	other	low_PRA	L	NO_DGF	CEFAZOLIN	BACTRIM	THYMO	PRED
JL.05	134	135	0	0	46	MALE	OTHER	NONE	1	other	low_PRA	L	NO_DGF	CEFAZOLIN	BACTRIM	THYMO	PRED
JL.05	135	136	0	0	46	MALE	OTHER	NONE	1	other	low_PRA	L	NO_DGF	CEFAZOLIN	BACTRIM	THYMO	PRED
JL.05	136	137	0	0	46	MALE	OTHER	NONE	1	other	low_PRA	L	NO_DGF	CEFAZOLIN	BACTRIM	THYMO	PRED
JL.05	137	138	0	0	46	MALE	OTHER	NONE	1	other	low_PRA	L	NO_DGF	CEFAZOLIN	BACTRIM	THYMO	PRED
JL.05	138	139	0	0	46	MALE	OTHER	NONE	1	other	low_PRA	L	NO_DGF	CEFAZOLIN	BACTRIM	THYMO	PRED
JL.05	139	140	0	0	46	MALE	OTHER	NONE	1	other	low_PRA	L	NO_DGF	CEFAZOLIN	BACTRIM	THYMO	PRED
JL.05	140	141	0	0	46	MALE	OTHER	NONE	1	other	low_PRA	L	NO_DGF	CEFAZOLIN	BACTRIM	THYMO	PRED
JL.05	141	142	0	0	46	MALE	OTHER	NONE	1	other	low_PRA	L	NO_DGF	CEFAZOLIN	BACTRIM	THYMO	PRED
JL.05	142	143	0	0	46	MALE	OTHER	NONE	1	other	low_PRA	L	NO_DGF	CEFAZOLIN	BACTRIM	THYMO	PRED
JL.05	143	144	0	0	46	MALE	OTHER	NONE	1	other	low_PRA	L	NO_DGF	CEFAZOLIN	BACTRIM	THYMO	PRED
JL.05	144	145	0	0	46	MALE	OTHER	NONE	1	other	low_PRA	L	NO_DGF	CEFAZOLIN	BACTRIM	THYMO	PRED
JL.05	145	146	0	0	46	MALE	OTHER	NONE	1	other	low_PRA	L	NO_DGF	CEFAZOLIN	BACTRIM	THYMO	PRED
JL.05	146	147	0	0	46	MALE	OTHER	NONE	1	other	low_PRA	L	NO_DGF	CEFAZOLIN	BACTRIM	THYMO	PRED
JL.05	147	148	0	0	46	MALE	OTHER	NONE	1	other	low_PRA	L	NO_DGF	CEFAZOLIN	BACTRIM	THYMO	PRED
JL.05	148	149	0	0	46	MALE	OTHER	NONE	1	other	low_PRA	L	NO_DGF	CEFAZOLIN	BACTRIM	THYMO	PRED
JL.05	149	150	0	0	46	MALE	OTHER	NONE	1	other	low_PRA	L	NO_DGF	CEFAZOLIN	BACTRIM	THYMO	PRED
JL.05	150	151	0	0	46	MALE	OTHER	NONE	1	other	low_PRA	L	NO_DGF	CEFAZOLIN	BACTRIM	THYMO	PRED
JL.05	151	152	0	0	46	MALE	OTHER	NONE	1	other	low_PRA	L	NO_DGF	CEFAZOLIN	BACTRIM	THYMO	PRED
JL.05	152	153	0	0	46	MALE	OTHER	NONE	1	other	low_PRA	L	NO_DGF	CEFAZOLIN	BACTRIM	THYMO	PRED
JL.05	153	154	0	0	46	MALE	OTHER	NONE	1	other	low_PRA	L	NO_DGF	CEFAZOLIN	BACTRIM	THYMO	PRED
JL.05	154	155	0	0	46	MALE	OTHER	NONE	1	other	low_PRA	L	NO_DGF	CEFAZOLIN	BACTRIM	THYMO	PRED
JL.05	155	156	0	0	46	MALE	OTHER	NONE	1	other	low_PRA	L	NO_DGF	CEFAZOLIN	BACTRIM	THYMO	PRED
JL.05	156	157	0	0	46	MALE	OTHER	NONE	1	other	low_PRA	L	NO_DGF	CEFAZOLIN	BACTRIM	THYMO	PRED
JL.05	157	158	0	0	46	MALE	OTHER	NONE	1	other	low_PRA	L	NO_DGF	CEFAZOLIN	BACTRIM	THYMO	PRED
JL.05	158	159	0	0	46	MALE	OTHER	NONE	1	other	low_PRA	L	NO_DGF	CEFAZOLIN	BACTRIM	THYMO	PRED
JL.05	159	160	0	0	46	MALE	OTHER	NONE	1	other	low_PRA	L	NO_DGF	CEFAZOLIN	BACTRIM	THYMO	PRED
JL.05	160	161	0	0	46	MALE	OTHER	NONE	1	other	low_PRA	L	NO_DGF	CEFAZOLIN	BACTRIM	THYMO	PRED
JL.05	161	162	0	0	46	MALE	OTHER	NONE	1	other	low_PRA	L	NO_DGF	CEFAZOLIN	BACTRIM	THYMO	PRED
JL.05	162	163	0	0	46	MALE	OTHER	NONE	1	other	low_PRA	L	NO_DGF	CEFAZOLIN	BACTRIM	THYMO	PRED
JL.05	163	164	0	0	46	MALE	OTHER	NONE	1	other	low_PRA	L	NO_DGF	CEFAZOLIN	BACTRIM	THYMO	PRED
JL.05	164	165	0	0	46	MALE	OTHER	NONE	1	other	low_PRA	L	NO_DGF	CEFAZOLIN	BACTRIM	THYMO	PRED
JL.05	165	166	0	0	46	MALE	OTHER	NONE	1	other	low_PRA	L	NO_DGF	CEFAZOLIN	BACTRIM	THYMO	PRED
JL.05	166	167	0	0	46	MALE	OTHER	NONE	1	other	low_PRA	L	NO_DGF	CEFAZOLIN	BACTRIM	THYMO	PRED
JL.05	167	168	0	0	46	MALE	OTHER	NONE	1	other	low_PRA	L	NO_DGF	CEFAZOLIN	BACTRIM	THYMO	PRED
JL.05	168	169	0	0	46	MALE	OTHER	NONE	1	other	low_PRA	L	NO_DGF	CEFAZOLIN	BACTRIM	THYMO	PRED
JL.05	169	170	0	0	46	MALE	OTHER	NONE	1	other	low_PRA	L	NO_DGF	CEFAZOLIN	BACTRIM	THYMO	PRED
JL.05	170	171	0	0	46	MALE	OTHER	NONE	1	other	low_PRA	L	NO_DGF	CEFAZOLIN	BACTRIM	THYMO	PRED
JL.05	171	172	0	0	46	MALE	OTHER	NONE	1	other	low_PRA	L	NO_DGF	CEFAZOLIN	BACTRIM	THYMO	PRED
JL.05	172	173	0	0	46	MALE	OTHER	NONE	1	other	low_PRA	L	NO_DGF	CEFAZOLIN	BACTRIM	THYMO	PRED
JL.05	173	174	0	0	46	MALE	OTHER	NONE	1	other	low_PRA	L	NO_DGF	CEFAZOLIN	BACTRIM	THYMO	PRED
JL.05	174	175	0	0	46	MALE	OTHER	NONE	1	other	low_PRA	L	NO_DGF	CEFAZOLIN	BACTRIM	THYMO	PRED
JL.05	175	176	0	0	46	MALE	OTHER	NONE	1	other	low_PRA	L	NO_DGF	CEFAZOLIN	BACTRIM	THYMO	PRED
JL.05	176	177	0	0	46	MALE	OTHER	NONE	1	other	low_PRA	L	NO_DGF	CEFAZOLIN	BACTRIM	THYMO	PRED
JL.05	177	178	0	0	46	MALE	OTHER	NONE	1	other	low_PRA	L	NO_DGF	CEFAZOLIN	BACTRIM	THYMO	PRED
JL.05	178	179	0	0	46	MALE	OTHER	NONE	1	other	low_PRA	L	NO_DGF	CEFAZOLIN	BACTRIM	THYMO	PRED
JL.05	179	180	0	0	46	MALE	OTHER	NONE	1	other	low_PRA	L	NO_DGF	CEFAZOLIN	BACTRIM	THYMO	PRED
JL.05	180	181	0	0	46	MALE	OTHER	NONE	1	other	low_PRA	L	NO_DGF	CEFAZOLIN	BACTRIM	THYMO	PRED
JL.06	0	1	0	0	83	FEMALE	OTHER	NONE	0	other	low_PRA	D	NO_DGF	CEFAZOLIN	OTHER	BASILIXIMAB	NO_PRED
JL.06	1	2	0	0	83	FEMALE	OTHER	NONE	0	other	low_PRA	D	NO_DGF	CEFAZOLIN	OTHER	BASILIXIMAB	NO_PRED
JL.06	2	3	0	1	83	FEMALE	OTHER	NONE	0	other	low_PRA	D	NO_DGF	CEFAZOLIN	OTHER	BASILIXIMAB	NO_PRED
JL.06	3	4	0	1	83	FEMALE	OTHER	NONE	0	other	low_PRA	D	NO_DGF	CEFAZOLIN	OTHER	BASILIXIMAB	NO_PRED
JL.06	4	5	0	1	83	FEMALE	OTHER	NONE	0	other	low_PRA	D	NO_DGF	CEFAZOLIN	OTHER	BASILIXIMAB	NO_PRED
JL.06	5	6	0	1	83	FEMALE	OTHER	NONE	0	other	low_PRA	D	NO_DGF	CEFAZOLIN	OTHER	BASILIXIMAB	NO_PRED
JL.06	6	7	0	1	83	FEMALE	OTHER	NONE	0	other	low_PRA	D	NO_DGF	CEFAZOLIN	OTHER	BASILIXIMAB	NO_PRED
JL.06	7	8	0	1	83	FEMALE	OTHER	NONE	0	other	low_PRA	D	NO_DGF	CEFAZOLIN	OTHER	BASILIXIMAB	NO_PRED
JL.06	8	9	0	1	83	FEMALE	OTHER	NONE	0	other	low_PRA	D	NO_DGF	CEFAZOLIN	OTHER	BASILIXIMAB	NO_PRED
JL.06	9	10	0	1	83	FEMALE	OTHER	NONE	0	other	low_PRA	D	NO_DGF	CEFAZOLIN	OTHER	BASILIXIMAB	NO_PRED
JL.06	10	11	0	1	83	FEMALE	OTHER	NONE	0	other	low_PRA	D	NO_DGF	CEFAZOLIN	OTHER	BASILIXIMAB	NO_PRED
JL.06	11	12	0	1	83	FEMALE	OTHER	NONE	0	other	low_PRA	D	NO_DGF	CEFAZOLIN	OTHER	BASILIXIMAB	NO_PRED
JL.06	12	13	0	1	83	FEMALE	OTHER	NONE	0	other	low_PRA	D	NO_DGF	CEFAZOLIN	OTHER	BASILIXIMAB	NO_PRED
JL.06	13	14	0	1	83	FEMALE	OTHER	NONE	0	other	low_PRA	D	NO_DGF	CEFAZOLIN	OTHER	BASILIXIMAB	NO_PRED
JL.06	14	15	0	1	83	FEMALE	OTHER	NONE	0	other	low_PRA	D	NO_DGF	CEFAZOLIN	OTHER	BASILIXIMAB	NO_PRED
JL.06	15	16	0	1	83	FEMALE	OTHER	NONE	0	other	low_PRA	D	NO_DGF	CEFAZOLIN	OTHER	BASILIXIMAB	NO_PRED
JL.06	16	17	0	1	83	FEMALE	OTHER	NONE	0	other	low_PRA	D	NO_DGF	CEFAZOLIN	OTHER	BASILIXIMAB	NO_PRED
JL.06	17	18	0	1	83	FEMALE	OTHER	NONE	0	other	low_PRA	D	NO_DGF	CEFAZOLIN	OTHER	BASILIXIMAB	NO_PRED
JL.06	18	19	0	1	83	FEMALE	OTHER	NONE	0	other	low_PRA	D	NO_DGF	CEFAZOLIN	OTHER	BASILIXIMAB	NO_PRED
JL.06	19	20	0	1	83	FEMALE	OTHER	NONE	0	other	low_PRA	D	NO_DGF	CEFAZOLIN	OTHER	BASILIXIMAB	NO_PRED
JL.06	20	21	0	1	83	FEMALE	OTHER	NONE	0	other	low_PRA	D	NO_DGF	CEFAZOLIN	OTHER	BASILIXIMAB	NO_PRED
JL.06	21	22	0	1	83	FEMALE	OTHER	NONE	0	other	low_PRA	D	NO_DGF	CEFAZOLIN	OTHER	BASILIXIMAB	NO_PRED
JL.06	22	23	0	1	83	FEMALE	OTHER	NONE	0	other	low_PRA	D	NO_DGF	CEFAZOLIN	OTHER	BASILIXIMAB	NO_PRED
JL.06	23	24	0	1	83	FEMALE	OTHER	NONE	0	other	low_PRA	D	NO_DGF	CEFAZOLIN	OTHER	BASILIXIMAB	NO_PRED
JL.06	24	25	0	1	83	FEMALE	OTHER	NONE	0	other	low_PRA	D	NO_DGF	CEFAZOLIN	OTHER	BASILIXIMAB	NO_PRED
JL.06	25	26	0	1	83	FEMALE	OTHER	NONE	0	other	low_PRA	D	NO_DGF	CEFAZOLIN	OTHER	BASILIXIMAB	NO_PRED
JL.06	26	27	0	1	83	FEMALE	OTHER	NONE	0	other	low_PRA	D	NO_DGF	CEFAZOLIN	OTHER	BASILIXIMAB	NO_PRED
JL.06	27	28	0	1	83	FEMALE	OTHER	NONE	0	other	low_PRA	D	NO_DGF	CEFAZOLIN	OTHER	BASILIXIMAB	NO_PRED
JL.06	28	29	0	1	83	FEMALE	OTHER	NONE	0	other	low_PRA	D	NO_DGF	CEFAZOLIN	OTHER	BASILIXIMAB	NO_PRED
JL.06	29	30	0	1	83	FEMALE	OTHER	NONE	0	other	low_PRA	D	NO_DGF	CEFAZOLIN	OTHER	BASILIXIMAB	NO_PRED
JL.06	30	31	0	1	83	FEMALE	OTHER	NONE	0	other	low_PRA	D	NO_DGF	CEFAZOLIN	OTHER	BASILIXIMAB	NO_PRED
JL.06	31	32	0	1	83	FEMALE	OTHER	NONE	0	other	low_PRA	D	NO_DGF	CEFAZOLIN	OTHER	BASILIXIMAB	NO_PRED
JL.06	32	33	0	1	83	FEMALE	OTHER	NONE	0	other	low_PRA	D	NO_DGF	CEFAZOLIN	OTHER	BASILIXIMAB	NO_PRED
JL.06	33	34	0	1	83	FEMALE	OTHER	NONE	0	other	low_PRA	D	NO_DGF	CEFAZOLIN	OTHER	BASILIXIMAB	NO_PRED
JL.06	34	35	0	1	83	FEMALE	OTHER	NONE	0	other	low_PRA	D	NO_DGF	CEFAZOLIN	OTHER	BASILIXIMAB	NO_PRED
JL.06	35	36	0	1	83	FEMALE	OTHER	NONE	0	other	low_PRA	D	NO_DGF	CEFAZOLIN	OTHER	BASILIXIMAB	NO_PRED
JL.06	36	37	0	1	83	FEMALE	OTHER	NONE	0	other	low_PRA	D	NO_DGF	CEFAZOLIN	OTHER	BASILIXIMAB	NO_PRED
JL.06	37	38	0	1	83	FEMALE	OTHER	NONE	0	other	low_PRA	D	NO_DGF	CEFAZOLIN	OTHER	BASILIXIMAB	NO_PRED
JL.06	38	39	0	1	83	FEMALE	OTHER	NONE	0	other	low_PRA	D	NO_DGF	CEFAZOLIN	OTHER	BASILIXIMAB	NO_PRED
JL.06	39	40	0	1	83	FEMALE	OTHER	NONE	0	other	low_PRA	D	NO_DGF	CEFAZOLIN	OTHER	BASILIXIMAB	NO_PRED
JL.06	40	41	0	1	83	FEMALE	OTHER	NONE	0	other	low_PRA	D	NO_DGF	CEFAZOLIN	OTHER	BASILIXIMAB	NO_PRED
JL.06	41	42	0	1	83	FEMALE	OTHER	NONE	0	other	low_PRA	D	NO_DGF	CEFAZOLIN	OTHER	BASILIXIMAB	NO_PRED
JL.06	42	43	0	1	83	FEMALE	OTHER	NONE	0	other	low_PRA	D	NO_DGF	CEFAZOLIN	OTHER	BASILIXIMAB	NO_PRED
JL.06	43	44	0	1	83	FEMALE	OTHER	NONE	0	other	low_PRA	D	NO_DGF	CEFAZOLIN	OTHER	BASILIXIMAB	NO_PRED
JL.06	44	45	0	1	83	FEMALE	OTHER	NONE	0	other	low_PRA	D	NO_DGF	CEFAZOLIN	OTHER	BASILIXIMAB	NO_PRED
JL.06	45	46	0	1	83	FEMALE	OTHER	NONE	0	other	low_PRA	D	NO_DGF	CEFAZOLIN	OTHER	BASILIXIMAB	NO_PRED
JL.06	46	47	0	1	83	FEMALE	OTHER	NONE	0	other	low_PRA	D	NO_DGF	CEFAZOLIN	OTHER	BASILIXIMAB	NO_PRED
JL.06	47	48	0	1	83	FEMALE	OTHER	NONE	0	other	low_PRA	D	NO_DGF	CEFAZOLIN	OTHER	BASILIXIMAB	NO_PRED
JL.06	48	49	0	1	83	FEMALE	OTHER	NONE	0	other	low_PRA	D	NO_DGF	CEFAZOLIN	OTHER	BASILIXIMAB	NO_PRED
JL.06	49	50	0	1	83	FEMALE	OTHER	NONE	0	other	low_PRA	D	NO_DGF	CEFAZOLIN	OTHER	BASILIXIMAB	NO_PRED
JL.06	50	51	0	1	83	FEMALE	OTHER	NONE	0	other	low_PRA	D	NO_DGF	CEFAZOLIN	OTHER	BASILIXIMAB	NO_PRED
JL.06	51	52	0	1	83	FEMALE	OTHER	NONE	0	other	low_PRA	D	NO_DGF	CEFAZOLIN	OTHER	BASILIXIMAB	NO_PRED
JL.06	52	53	0	1	83	FEMALE	OTHER	NONE	0	other	low_PRA	D	NO_DGF	CEFAZOLIN	OTHER	BASILIXIMAB	NO_PRED
JL.06	53	54	0	1	83	FEMALE	OTHER	NONE	0	other	low_PRA	D	NO_DGF	CEFAZOLIN	OTHER	BASILIXIMAB	NO_PRED
JL.06	54	55	0	1	83	FEMALE	OTHER	NONE	0	other	low_PRA	D	NO_DGF	CEFAZOLIN	OTHER	BASILIXIMAB	NO_PRED
JL.06	55	56	0	1	83	FEMALE	OTHER	NONE	0	other	low_PRA	D	NO_DGF	CEFAZOLIN	OTHER	BASILIXIMAB	NO_PRED
JL.06	56	57	0	1	83	FEMALE	OTHER	NONE	0	other	low_PRA	D	NO_DGF	CEFAZOLIN	OTHER	BASILIXIMAB	NO_PRED
JL.06	57	58	0	1	83	FEMALE	OTHER	NONE	0	other	low_PRA	D	NO_DGF	CEFAZOLIN	OTHER	BASILIXIMAB	NO_PRED
JL.06	58	59	0	1	83	FEMALE	OTHER	NONE	0	other	low_PRA	D	NO_DGF	CEFAZOLIN	OTHER	BASILIXIMAB	NO_PRED
JL.06	59	60	0	1	83	FEMALE	OTHER	NONE	0	other	low_PRA	D	NO_DGF	CEFAZOLIN	OTHER	BASILIXIMAB	NO_PRED
JL.06	60	61	0	1	83	FEMALE	OTHER	NONE	0	other	low_PRA	D	NO_DGF	CEFAZOLIN	OTHER	BASILIXIMAB	NO_PRED
JL.06	61	62	0	1	83	FEMALE	OTHER	NONE	0	other	low_PRA	D	NO_DGF	CEFAZOLIN	OTHER	BASILIXIMAB	NO_PRED
JL.06	62	63	0	1	83	FEMALE	OTHER	NONE	0	other	low_PRA	D	NO_DGF	CEFAZOLIN	OTHER	BASILIXIMAB	NO_PRED
JL.06	63	64	0	1	83	FEMALE	OTHER	NONE	0	other	low_PRA	D	NO_DGF	CEFAZOLIN	OTHER	BASILIXIMAB	NO_PRED
JL.06	64	65	0	1	83	FEMALE	OTHER	NONE	0	other	low_PRA	D	NO_DGF	CEFAZOLIN	OTHER	BASILIXIMAB	NO_PRED
JL.06	65	66	0	1	83	FEMALE	OTHER	NONE	0	other	low_PRA	D	NO_DGF	CEFAZOLIN	OTHER	BASILIXIMAB	NO_PRED
JL.06	66	67	0	1	83	FEMALE	OTHER	NONE	0	other	low_PRA	D	NO_DGF	CEFAZOLIN	OTHER	BASILIXIMAB	NO_PRED
JL.06	67	68	0	1	83	FEMALE	OTHER	NONE	0	other	low_PRA	D	NO_DGF	CEFAZOLIN	OTHER	BASILIXIMAB	NO_PRED
JL.06	68	69	0	1	83	FEMALE	OTHER	NONE	0	other	low_PRA	D	NO_DGF	CEFAZOLIN	OTHER	BASILIXIMAB	NO_PRED
JL.06	69	70	0	1	83	FEMALE	OTHER	NONE	0	other	low_PRA	D	NO_DGF	CEFAZOLIN	OTHER	BASILIXIMAB	NO_PRED
JL.06	70	71	0	1	83	FEMALE	OTHER	NONE	0	other	low_PRA	D	NO_DGF	CEFAZOLIN	OTHER	BASILIXIMAB	NO_PRED
JL.06	71	72	0	1	83	FEMALE	OTHER	NONE	0	other	low_PRA	D	NO_DGF	CEFAZOLIN	OTHER	BASILIXIMAB	NO_PRED
JL.06	72	73	0	1	83	FEMALE	OTHER	NONE	0	other	low_PRA	D	NO_DGF	CEFAZOLIN	OTHER	BASILIXIMAB	NO_PRED
JL.06	73	74	0	1	83	FEMALE	OTHER	NONE	0	other	low_PRA	D	NO_DGF	CEFAZOLIN	OTHER	BASILIXIMAB	NO_PRED
JL.06	74	75	0	1	83	FEMALE	OTHER	NONE	0	other	low_PRA	D	NO_DGF	CEFAZOLIN	OTHER	BASILIXIMAB	NO_PRED
JL.06	75	76	0	1	83	FEMALE	OTHER	NONE	0	other	low_PRA	D	NO_DGF	CEFAZOLIN	OTHER	BASILIXIMAB	NO_PRED
JL.06	76	77	0	1	83	FEMALE	OTHER	NONE	0	other	low_PRA	D	NO_DGF	CEFAZOLIN	OTHER	BASILIXIMAB	NO_PRED
JL.06	77	78	0	1	83	FEMALE	OTHER	NONE	0	other	low_PRA	D	NO_DGF	CEFAZOLIN	OTHER	BASILIXIMAB	NO_PRED
JL.06	78	79	0	1	83	FEMALE	OTHER	NONE	0	other	low_PRA	D	NO_DGF	CEFAZOLIN	OTHER	BASILIXIMAB	NO_PRED
JL.06	79	80	0	1	83	FEMALE	OTHER	NONE	0	other	low_PRA	D	NO_DGF	CEFAZOLIN	OTHER	BASILIXIMAB	NO_PRED
JL.06	80	81	0	1	83	FEMALE	OTHER	NONE	0	other	low_PRA	D	NO_DGF	CEFAZOLIN	OTHER	BASILIXIMAB	NO_PRED
JL.06	81	82	0	1	83	FEMALE	OTHER	NONE	0	other	low_PRA	D	NO_DGF	CEFAZOLIN	OTHER	BASILIXIMAB	NO_PRED
JL.06	82	83	0	1	83	FEMALE	OTHER	NONE	0	other	low_PRA	D	NO_DGF	CEFAZOLIN	OTHER	BASILIXIMAB	NO_PRED
JL.06	83	84	0	1	83	FEMALE	OTHER	NONE	0	other	low_PRA	D	NO_DGF	CEFAZOLIN	OTHER	BASILIXIMAB	NO_PRED
JL.06	84	85	0	1	83	FEMALE	OTHER	NONE	0	other	low_PRA	D	NO_DGF	CEFAZOLIN	OTHER	BASILIXIMAB	NO_PRED
JL.06	85	86	0	1	83	FEMALE	OTHER	NONE	0	other	low_PRA	D	NO_DGF	CEFAZOLIN	OTHER	BASILIXIMAB	NO_PRED
JL.06	86	87	0	1	83	FEMALE	OTHER	NONE	0	other	low_PRA	D	NO_DGF	CEFAZOLIN	OTHER	BASILIXIMAB	NO_PRED
JL.06	87	88	0	1	83	FEMALE	OTHER	NONE	0	other	low_PRA	D	NO_DGF	CEFAZOLIN	OTHER	BASILIXIMAB	NO_PRED
JL.06	88	89	0	1	83	FEMALE	OTHER	NONE	0	other	low_PRA	D	NO_DGF	CEFAZOLIN	OTHER	BASILIXIMAB	NO_PRED
JL.06	89	90	0	1	83	FEMALE	OTHER	NONE	0	other	low_PRA	D	NO_DGF	CEFAZOLIN	OTHER	BASILIXIMAB	NO_PRED
JL.06	90	91	0	1	83	FEMALE	OTHER	NONE	0	other	low_PRA	D	NO_DGF	CEFAZOLIN	OTHER	BASILIXIMAB	NO_PRED
JL.06	91	92	0	1	83	FEMALE	OTHER	NONE	0	other	low_PRA	D	NO_DGF	CEFAZOLIN	OTHER	BASILIXIMAB	NO_PRED
JL.06	92	93	0	1	83	FEMALE	OTHER	NONE	0	other	low_PRA	D	NO_DGF	CEFAZOLIN	OTHER	BASILIXIMAB	NO_PRED
JL.06	93	94	0	1	83	FEMALE	OTHER	NONE	0	other	low_PRA	D	NO_DGF	CEFAZOLIN	OTHER	BASILIXIMAB	NO_PRED
JL.06	94	95	0	1	83	FEMALE	OTHER	NONE	0	other	low_PRA	D	NO_DGF	CEFAZOLIN	OTHER	BASILIXIMAB	NO_PRED
JL.06	95	96	0	1	83	FEMALE	OTHER	NONE	0	other	low_PRA	D	NO_DGF	CEFAZOLIN	OTHER	BASILIXIMAB	NO_PRED
JL.06	96	97	0	1	83	FEMALE	OTHER	NONE	0	other	low_PRA	D	NO_DGF	CEFAZOLIN	OTHER	BASILIXIMAB	NO_PRED
JL.06	97	98	0	1	83	FEMALE	OTHER	NONE	0	other	low_PRA	D	NO_DGF	CEFAZOLIN	OTHER	BASILIXIMAB	NO_PRED
JL.06	98	99	0	1	83	FEMALE	OTHER	NONE	0	other	low_PRA	D	NO_DGF	CEFAZOLIN	OTHER	BASILIXIMAB	NO_PRED
JL.06	99	100	0	1	83	FEMALE	OTHER	NONE	0	other	low_PRA	D	NO_DGF	CEFAZOLIN	OTHER	BASILIXIMAB	NO_PRED
JL.06	100	101	0	1	83	FEMALE	OTHER	NONE	0	other	low_PRA	D	NO_DGF	CEFAZOLIN	OTHER	BASILIXIMAB	NO_PRED
JL.06	101	102	0	1	83	FEMALE	OTHER	NONE	0	other	low_PRA	D	NO_DGF	CEFAZOLIN	OTHER	BASILIXIMAB	NO_PRED
JL.06	102	103	0	1	83	FEMALE	OTHER	NONE	0	other	low_PRA	D	NO_DGF	CEFAZOLIN	OTHER	BASILIXIMAB	NO_PRED
JL.06	103	104	0	1	83	FEMALE	OTHER	NONE	0	other	low_PRA	D	NO_DGF	CEFAZOLIN	OTHER	BASILIXIMAB	NO_PRED
JL.06	104	105	0	1	83	FEMALE	OTHER	NONE	0	other	low_PRA	D	NO_DGF	CEFAZOLIN	OTHER	BASILIXIMAB	NO_PRED
JL.06	105	106	0	1	83	FEMALE	OTHER	NONE	0	other	low_PRA	D	NO_DGF	CEFAZOLIN	OTHER	BASILIXIMAB	NO_PRED
JL.06	106	107	0	1	83	FEMALE	OTHER	NONE	0	other	low_PRA	D	NO_DGF	CEFAZOLIN	OTHER	BASILIXIMAB	NO_PRED
JL.06	107	108	0	1	83	FEMALE	OTHER	NONE	0	other	low_PRA	D	NO_DGF	CEFAZOLIN	OTHER	BASILIXIMAB	NO_PRED
JL.06	108	109	0	1	83	FEMALE	OTHER	NONE	0	other	low_PRA	D	NO_DGF	CEFAZOLIN	OTHER	BASILIXIMAB	NO_PRED
JL.06	109	110	0	1	83	FEMALE	OTHER	NONE	0	other	low_PRA	D	NO_DGF	CEFAZOLIN	OTHER	BASILIXIMAB	NO_PRED
JL.06	110	111	0	1	83	FEMALE	OTHER	NONE	0	other	low_PRA	D	NO_DGF	CEFAZOLIN	OTHER	BASILIXIMAB	NO_PRED
JL.06	111	112	0	1	83	FEMALE	OTHER	NONE	0	other	low_PRA	D	NO_DGF	CEFAZOLIN	OTHER	BASILIXIMAB	NO_PRED
JL.06	112	113	0	1	83	FEMALE	OTHER	NONE	0	other	low_PRA	D	NO_DGF	CEFAZOLIN	OTHER	BASILIXIMAB	NO_PRED
JL.06	113	114	0	1	83	FEMALE	OTHER	NONE	0	other	low_PRA	D	NO_DGF	CEFAZOLIN	OTHER	BASILIXIMAB	NO_PRED
JL.06	114	115	0	1	83	FEMALE	OTHER	NONE	0	other	low_PRA	D	NO_DGF	CEFAZOLIN	OTHER	BASILIXIMAB	NO_PRED
JL.06	115	116	0	1	83	FEMALE	OTHER	NONE	0	other	low_PRA	D	NO_DGF	CEFAZOLIN	OTHER	BASILIXIMAB	NO_PRED
JL.06	116	117	0	1	83	FEMALE	OTHER	NONE	0	other	low_PRA	D	NO_DGF	CEFAZOLIN	OTHER	BASILIXIMAB	NO_PRED
JL.06	117	118	0	1	83	FEMALE	OTHER	NONE	0	other	low_PRA	D	NO_DGF	CEFAZOLIN	OTHER	BASILIXIMAB	NO_PRED
JL.06	118	119	0	1	83	FEMALE	OTHER	NONE	0	other	low_PRA	D	NO_DGF	CEFAZOLIN	OTHER	BASILIXIMAB	NO_PRED
JL.06	119	120	0	1	83	FEMALE	OTHER	NONE	0	other	low_PRA	D	NO_DGF	CEFAZOLIN	OTHER	BASILIXIMAB	NO_PRED
JL.06	120	121	0	1	83	FEMALE	OTHER	NONE	0	other	low_PRA	D	NO_DGF	CEFAZOLIN	OTHER	BASILIXIMAB	NO_PRED
JL.06	121	122	0	1	83	FEMALE	OTHER	NONE	0	other	low_PRA	D	NO_DGF	CEFAZOLIN	OTHER	BASILIXIMAB	NO_PRED
JL.06	122	123	0	1	83	FEMALE	OTHER	NONE	0	other	low_PRA	D	NO_DGF	CEFAZOLIN	OTHER	BASILIXIMAB	NO_PRED
JL.06	123	124	0	1	83	FEMALE	OTHER	NONE	0	other	low_PRA	D	NO_DGF	CEFAZOLIN	OTHER	BASILIXIMAB	NO_PRED
JL.06	124	125	0	1	83	FEMALE	OTHER	NONE	0	other	low_PRA	D	NO_DGF	CEFAZOLIN	OTHER	BASILIXIMAB	NO_PRED
JL.06	125	126	0	1	83	FEMALE	OTHER	NONE	0	other	low_PRA	D	NO_DGF	CEFAZOLIN	OTHER	BASILIXIMAB	NO_PRED
JL.06	126	127	0	1	83	FEMALE	OTHER	NONE	0	other	low_PRA	D	NO_DGF	CEFAZOLIN	OTHER	BASILIXIMAB	NO_PRED
JL.06	127	128	0	1	83	FEMALE	OTHER	NONE	0	other	low_PRA	D	NO_DGF	CEFAZOLIN	OTHER	BASILIXIMAB	NO_PRED
JL.06	128	129	0	1	83	FEMALE	OTHER	NONE	0	other	low_PRA	D	NO_DGF	CEFAZOLIN	OTHER	BASILIXIMAB	NO_PRED
JL.06	129	130	0	1	83	FEMALE	OTHER	NONE	0	other	low_PRA	D	NO_DGF	CEFAZOLIN	OTHER	BASILIXIMAB	NO_PRED
JL.06	130	131	0	1	83	FEMALE	OTHER	NONE	0	other	low_PRA	D	NO_DGF	CEFAZOLIN	OTHER	BASILIXIMAB	NO_PRED
JL.06	131	132	0	1	83	FEMALE	OTHER	NONE	0	other	low_PRA	D	NO_DGF	CEFAZOLIN	OTHER	BASILIXIMAB	NO_PRED
JL.06	132	133	0	1	83	FEMALE	OTHER	NONE	0	other	low_PRA	D	NO_DGF	CEFAZOLIN	OTHER	BASILIXIMAB	NO_PRED
JL.06	133	134	0	1	83	FEMALE	OTHER	NONE	0	other	low_PRA	D	NO_DGF	CEFAZOLIN	OTHER	BASILIXIMAB	NO_PRED
JL.06	134	135	0	1	83	FEMALE	OTHER	NONE	0	other	low_PRA	D	NO_DGF	CEFAZOLIN	OTHER	BASILIXIMAB	NO_PRED
JL.06	135	136	0	1	83	FEMALE	OTHER	NONE	0	other	low_PRA	D	NO_DGF	CEFAZOLIN	OTHER	BASILIXIMAB	NO_PRED
JL.06	136	137	0	1	83	FEMALE	OTHER	NONE	0	other	low_PRA	D	NO_DGF	CEFAZOLIN	OTHER	BASILIXIMAB	NO_PRED
JL.06	137	138	0	1	83	FEMALE	OTHER	NONE	0	other	low_PRA	D	NO_DGF	CEFAZOLIN	OTHER	BASILIXIMAB	NO_PRED
JL.06	138	139	0	1	83	FEMALE	OTHER	NONE	0	other	low_PRA	D	NO_DGF	CEFAZOLIN	OTHER	BASILIXIMAB	NO_PRED
JL.06	139	140	0	1	83	FEMALE	OTHER	NONE	0	other	low_PRA	D	NO_DGF	CEFAZOLIN	OTHER	BASILIXIMAB	NO_PRED
JL.06	140	141	0	1	83	FEMALE	OTHER	NONE	0	other	low_PRA	D	NO_DGF	CEFAZOLIN	OTHER	BASILIXIMAB	NO_PRED
JL.06	141	142	0	1	83	FEMALE	OTHER	NONE	0	other	low_PRA	D	NO_DGF	CEFAZOLIN	OTHER	BASILIXIMAB	NO_PRED
JL.06	142	143	0	1	83	FEMALE	OTHER	NONE	0	other	low_PRA	D	NO_DGF	CEFAZOLIN	OTHER	BASILIXIMAB	NO_PRED
JL.06	143	144	0	1	83	FEMALE	OTHER	NONE	0	other	low_PRA	D	NO_DGF	CEFAZOLIN	OTHER	BASILIXIMAB	NO_PRED
JL.06	144	145	0	1	83	FEMALE	OTHER	NONE	0	other	low_PRA	D	NO_DGF	CEFAZOLIN	OTHER	BASILIXIMAB	NO_PRED
JL.06	145	146	0	1	83	FEMALE	OTHER	NONE	0	other	low_PRA	D	NO_DGF	CEFAZOLIN	OTHER	BASILIXIMAB	NO_PRED
JL.06	146	147	0	1	83	FEMALE	OTHER	NONE	0	other	low_PRA	D	NO_DGF	CEFAZOLIN	OTHER	BASILIXIMAB	NO_PRED
JL.06	147	148	0	1	83	FEMALE	OTHER	NONE	0	other	low_PRA	D	NO_DGF	CEFAZOLIN	OTHER	BASILIXIMAB	NO_PRED
JL.06	148	149	0	1	83	FEMALE	OTHER	NONE	0	other	low_PRA	D	NO_DGF	CEFAZOLIN	OTHER	BASILIXIMAB	NO_PRED
JL.06	149	150	0	1	83	FEMALE	OTHER	NONE	0	other	low_PRA	D	NO_DGF	CEFAZOLIN	OTHER	BASILIXIMAB	NO_PRED
JL.06	150	151	0	1	83	FEMALE	OTHER	NONE	0	other	low_PRA	D	NO_DGF	CEFAZOLIN	OTHER	BASILIXIMAB	NO_PRED
JL.06	151	152	0	1	83	FEMALE	OTHER	NONE	0	other	low_PRA	D	NO_DGF	CEFAZOLIN	OTHER	BASILIXIMAB	NO_PRED
JL.06	152	153	0	1	83	FEMALE	OTHER	NONE	0	other	low_PRA	D	NO_DGF	CEFAZOLIN	OTHER	BASILIXIMAB	NO_PRED
JL.06	153	154	0	1	83	FEMALE	OTHER	NONE	0	other	low_PRA	D	NO_DGF	CEFAZOLIN	OTHER	BASILIXIMAB	NO_PRED
JL.06	154	155	0	1	83	FEMALE	OTHER	NONE	0	other	low_PRA	D	NO_DGF	CEFAZOLIN	OTHER	BASILIXIMAB	NO_PRED
JL.06	155	156	0	1	83	FEMALE	OTHER	NONE	0	other	low_PRA	D	NO_DGF	CEFAZOLIN	OTHER	BASILIXIMAB	NO_PRED
JL.06	156	157	0	1	83	FEMALE	OTHER	NONE	0	other	low_PRA	D	NO_DGF	CEFAZOLIN	OTHER	BASILIXIMAB	NO_PRED
JL.06	157	158	0	1	83	FEMALE	OTHER	NONE	0	other	low_PRA	D	NO_DGF	CEFAZOLIN	OTHER	BASILIXIMAB	NO_PRED
JL.06	158	159	0	1	83	FEMALE	OTHER	NONE	0	other	low_PRA	D	NO_DGF	CEFAZOLIN	OTHER	BASILIXIMAB	NO_PRED
JL.06	159	160	0	1	83	FEMALE	OTHER	NONE	0	other	low_PRA	D	NO_DGF	CEFAZOLIN	OTHER	BASILIXIMAB	NO_PRED
JL.06	160	161	0	1	83	FEMALE	OTHER	NONE	0	other	low_PRA	D	NO_DGF	CEFAZOLIN	OTHER	BASILIXIMAB	NO_PRED
JL.06	161	162	0	1	83	FEMALE	OTHER	NONE	0	other	low_PRA	D	NO_DGF	CEFAZOLIN	OTHER	BASILIXIMAB	NO_PRED
JL.06	162	163	0	1	83	FEMALE	OTHER	NONE	0	other	low_PRA	D	NO_DGF	CEFAZOLIN	OTHER	BASILIXIMAB	NO_PRED
JL.06	163	164	0	1	83	FEMALE	OTHER	NONE	0	other	low_PRA	D	NO_DGF	CEFAZOLIN	OTHER	BASILIXIMAB	NO_PRED
JL.06	164	165	0	1	83	FEMALE	OTHER	NONE	0	other	low_PRA	D	NO_DGF	CEFAZOLIN	OTHER	BASILIXIMAB	NO_PRED
JL.06	165	166	0	1	83	FEMALE	OTHER	NONE	0	other	low_PRA	D	NO_DGF	CEFAZOLIN	OTHER	BASILIXIMAB	NO_PRED
JL.06	166	167	0	1	83	FEMALE	OTHER	NONE	0	other	low_PRA	D	NO_DGF	CEFAZOLIN	OTHER	BASILIXIMAB	NO_PRED
JL.06	167	168	0	1	83	FEMALE	OTHER	NONE	0	other	low_PRA	D	NO_DGF	CEFAZOLIN	OTHER	BASILIXIMAB	NO_PRED
JL.06	168	169	0	1	83	FEMALE	OTHER	NONE	0	other	low_PRA	D	NO_DGF	CEFAZOLIN	OTHER	BASILIXIMAB	NO_PRED
JL.06	169	170	0	1	83	FEMALE	OTHER	NONE	0	other	low_PRA	D	NO_DGF	CEFAZOLIN	OTHER	BASILIXIMAB	NO_PRED
JL.06	170	171	0	1	83	FEMALE	OTHER	NONE	0	other	low_PRA	D	NO_DGF	CEFAZOLIN	OTHER	BASILIXIMAB	NO_PRED
JL.06	171	172	0	1	83	FEMALE	OTHER	NONE	0	other	low_PRA	D	NO_DGF	CEFAZOLIN	OTHER	BASILIXIMAB	NO_PRED
JL.06	172	173	0	1	83	FEMALE	OTHER	NONE	0	other	low_PRA	D	NO_DGF	CEFAZOLIN	OTHER	BASILIXIMAB	NO_PRED
JL.06	173	174	0	1	83	FEMALE	OTHER	NONE	0	other	low_PRA	D	NO_DGF	CEFAZOLIN	OTHER	BASILIXIMAB	NO_PRED
JL.06	174	175	0	1	83	FEMALE	OTHER	NONE	0	other	low_PRA	D	NO_DGF	CEFAZOLIN	OTHER	BASILIXIMAB	NO_PRED
JL.06	175	176	0	1	83	FEMALE	OTHER	NONE	0	other	low_PRA	D	NO_DGF	CEFAZOLIN	OTHER	BASILIXIMAB	NO_PRED
JL.06	176	177	0	1	83	FEMALE	OTHER	NONE	0	other	low_PRA	D	NO_DGF	CEFAZOLIN	OTHER	BASILIXIMAB	NO_PRED
JL.06	177	178	0	1	83	FEMALE	OTHER	NONE	0	other	low_PRA	D	NO_DGF	CEFAZOLIN	OTHER	BASILIXIMAB	NO_PRED
JL.06	178	179	0	1	83	FEMALE	OTHER	NONE	0	other	low_PRA	D	NO_DGF	CEFAZOLIN	OTHER	BASILIXIMAB	NO_PRED
JL.06	179	180	0	1	83	FEMALE	OTHER	NONE	0	other	low_PRA	D	NO_DGF	CEFAZOLIN	OTHER	BASILIXIMAB	NO_PRED
JL.06	180	181	0	1	83	FEMALE	OTHER	NONE	0	other	low_PRA	D	NO_DGF	CEFAZOLIN	OTHER	BASILIXIMAB	NO_PRED
JL.06	181	182	0	1	83	FEMALE	OTHER	NONE	0	other	low_PRA	D	NO_DGF	CEFAZOLIN	OTHER	BASILIXIMAB	NO_PRED
JL.06	182	183	0	1	83	FEMALE	OTHER	NONE	0	other	low_PRA	D	NO_DGF	CEFAZOLIN	OTHER	BASILIXIMAB	NO_PRED
JL.06	183	184	0	1	83	FEMALE	OTHER	NONE	0	other	low_PRA	D	NO_DGF	CEFAZOLIN	OTHER	BASILIXIMAB	NO_PRED
JL.06	184	185	0	1	83	FEMALE	OTHER	NONE	0	other	low_PRA	D	NO_DGF	CEFAZOLIN	OTHER	BASILIXIMAB	NO_PRED
JL.06	185	186	0	1	83	FEMALE	OTHER	NONE	0	other	low_PRA	D	NO_DGF	CEFAZOLIN	OTHER	BASILIXIMAB	NO_PRED
JL.07	0	1	0	0	64	FEMALE	OTHER	DM	0	DM	low_PRA	L	NO_DGF	CEFAZOLIN	BACTRIM	THYMO	NO_PRED
JL.07	1	2	0	0	64	FEMALE	OTHER	DM	0	DM	low_PRA	L	NO_DGF	CEFAZOLIN	BACTRIM	THYMO	NO_PRED
JL.07	2	3	0	0	64	FEMALE	OTHER	DM	0	DM	low_PRA	L	NO_DGF	CEFAZOLIN	BACTRIM	THYMO	NO_PRED
JL.07	3	4	0	0	64	FEMALE	OTHER	DM	0	DM	low_PRA	L	NO_DGF	CEFAZOLIN	BACTRIM	THYMO	NO_PRED
JL.07	4	5	0	0	64	FEMALE	OTHER	DM	0	DM	low_PRA	L	NO_DGF	CEFAZOLIN	BACTRIM	THYMO	NO_PRED
JL.07	5	6	0	0	64	FEMALE	OTHER	DM	0	DM	low_PRA	L	NO_DGF	CEFAZOLIN	BACTRIM	THYMO	NO_PRED
JL.07	6	7	0	0	64	FEMALE	OTHER	DM	0	DM	low_PRA	L	NO_DGF	CEFAZOLIN	BACTRIM	THYMO	NO_PRED
JL.07	7	8	0	0	64	FEMALE	OTHER	DM	0	DM	low_PRA	L	NO_DGF	CEFAZOLIN	BACTRIM	THYMO	NO_PRED
JL.07	8	9	0	0	64	FEMALE	OTHER	DM	0	DM	low_PRA	L	NO_DGF	CEFAZOLIN	BACTRIM	THYMO	NO_PRED
JL.07	9	10	0	0	64	FEMALE	OTHER	DM	0	DM	low_PRA	L	NO_DGF	CEFAZOLIN	BACTRIM	THYMO	NO_PRED
JL.07	10	11	0	0	64	FEMALE	OTHER	DM	0	DM	low_PRA	L	NO_DGF	CEFAZOLIN	BACTRIM	THYMO	NO_PRED
JL.07	11	12	0	0	64	FEMALE	OTHER	DM	0	DM	low_PRA	L	NO_DGF	CEFAZOLIN	BACTRIM	THYMO	NO_PRED
JL.07	12	13	0	0	64	FEMALE	OTHER	DM	0	DM	low_PRA	L	NO_DGF	CEFAZOLIN	BACTRIM	THYMO	NO_PRED
JL.07	13	14	0	0	64	FEMALE	OTHER	DM	0	DM	low_PRA	L	NO_DGF	CEFAZOLIN	BACTRIM	THYMO	NO_PRED
JL.07	14	15	0	0	64	FEMALE	OTHER	DM	0	DM	low_PRA	L	NO_DGF	CEFAZOLIN	BACTRIM	THYMO	NO_PRED
JL.07	15	16	0	0	64	FEMALE	OTHER	DM	0	DM	low_PRA	L	NO_DGF	CEFAZOLIN	BACTRIM	THYMO	NO_PRED
JL.07	16	17	0	0	64	FEMALE	OTHER	DM	0	DM	low_PRA	L	NO_DGF	CEFAZOLIN	BACTRIM	THYMO	NO_PRED
JL.07	17	18	0	0	64	FEMALE	OTHER	DM	0	DM	low_PRA	L	NO_DGF	CEFAZOLIN	BACTRIM	THYMO	NO_PRED
JL.07	18	19	0	0	64	FEMALE	OTHER	DM	0	DM	low_PRA	L	NO_DGF	CEFAZOLIN	BACTRIM	THYMO	NO_PRED
JL.07	19	20	0	0	64	FEMALE	OTHER	DM	0	DM	low_PRA	L	NO_DGF	CEFAZOLIN	BACTRIM	THYMO	NO_PRED
JL.07	20	21	0	0	64	FEMALE	OTHER	DM	0	DM	low_PRA	L	NO_DGF	CEFAZOLIN	BACTRIM	THYMO	NO_PRED
JL.07	21	22	0	0	64	FEMALE	OTHER	DM	0	DM	low_PRA	L	NO_DGF	CEFAZOLIN	BACTRIM	THYMO	NO_PRED
JL.07	22	23	0	0	64	FEMALE	OTHER	DM	0	DM	low_PRA	L	NO_DGF	CEFAZOLIN	BACTRIM	THYMO	NO_PRED
JL.07	23	24	0	0	64	FEMALE	OTHER	DM	0	DM	low_PRA	L	NO_DGF	CEFAZOLIN	BACTRIM	THYMO	NO_PRED
JL.07	24	25	0	0	64	FEMALE	OTHER	DM	0	DM	low_PRA	L	NO_DGF	CEFAZOLIN	BACTRIM	THYMO	NO_PRED
JL.07	25	26	0	0	64	FEMALE	OTHER	DM	0	DM	low_PRA	L	NO_DGF	CEFAZOLIN	BACTRIM	THYMO	NO_PRED
JL.07	26	27	0	0	64	FEMALE	OTHER	DM	0	DM	low_PRA	L	NO_DGF	CEFAZOLIN	BACTRIM	THYMO	NO_PRED
JL.07	27	28	0	0	64	FEMALE	OTHER	DM	0	DM	low_PRA	L	NO_DGF	CEFAZOLIN	BACTRIM	THYMO	NO_PRED
JL.07	28	29	0	0	64	FEMALE	OTHER	DM	0	DM	low_PRA	L	NO_DGF	CEFAZOLIN	BACTRIM	THYMO	NO_PRED
JL.07	29	30	0	0	64	FEMALE	OTHER	DM	0	DM	low_PRA	L	NO_DGF	CEFAZOLIN	BACTRIM	THYMO	NO_PRED
JL.07	30	31	0	0	64	FEMALE	OTHER	DM	0	DM	low_PRA	L	NO_DGF	CEFAZOLIN	BACTRIM	THYMO	NO_PRED
JL.07	31	32	0	0	64	FEMALE	OTHER	DM	0	DM	low_PRA	L	NO_DGF	CEFAZOLIN	BACTRIM	THYMO	NO_PRED
JL.07	32	33	0	0	64	FEMALE	OTHER	DM	0	DM	low_PRA	L	NO_DGF	CEFAZOLIN	BACTRIM	THYMO	NO_PRED
JL.07	33	34	0	0	64	FEMALE	OTHER	DM	0	DM	low_PRA	L	NO_DGF	CEFAZOLIN	BACTRIM	THYMO	NO_PRED
JL.07	34	35	0	0	64	FEMALE	OTHER	DM	0	DM	low_PRA	L	NO_DGF	CEFAZOLIN	BACTRIM	THYMO	NO_PRED
JL.07	35	36	0	0	64	FEMALE	OTHER	DM	0	DM	low_PRA	L	NO_DGF	CEFAZOLIN	BACTRIM	THYMO	NO_PRED
JL.07	36	37	0	0	64	FEMALE	OTHER	DM	0	DM	low_PRA	L	NO_DGF	CEFAZOLIN	BACTRIM	THYMO	NO_PRED
JL.07	37	38	0	0	64	FEMALE	OTHER	DM	0	DM	low_PRA	L	NO_DGF	CEFAZOLIN	BACTRIM	THYMO	NO_PRED
JL.07	38	39	0	0	64	FEMALE	OTHER	DM	0	DM	low_PRA	L	NO_DGF	CEFAZOLIN	BACTRIM	THYMO	NO_PRED
JL.07	39	40	0	0	64	FEMALE	OTHER	DM	0	DM	low_PRA	L	NO_DGF	CEFAZOLIN	BACTRIM	THYMO	NO_PRED
JL.07	40	41	0	0	64	FEMALE	OTHER	DM	0	DM	low_PRA	L	NO_DGF	CEFAZOLIN	BACTRIM	THYMO	NO_PRED
JL.07	41	42	0	0	64	FEMALE	OTHER	DM	0	DM	low_PRA	L	NO_DGF	CEFAZOLIN	BACTRIM	THYMO	NO_PRED
JL.07	42	43	0	0	64	FEMALE	OTHER	DM	0	DM	low_PRA	L	NO_DGF	CEFAZOLIN	BACTRIM	THYMO	NO_PRED
JL.07	43	44	0	0	64	FEMALE	OTHER	DM	0	DM	low_PRA	L	NO_DGF	CEFAZOLIN	BACTRIM	THYMO	NO_PRED
JL.07	44	45	0	0	64	FEMALE	OTHER	DM	0	DM	low_PRA	L	NO_DGF	CEFAZOLIN	BACTRIM	THYMO	NO_PRED
JL.07	45	46	0	0	64	FEMALE	OTHER	DM	0	DM	low_PRA	L	NO_DGF	CEFAZOLIN	BACTRIM	THYMO	NO_PRED
JL.07	46	47	0	0	64	FEMALE	OTHER	DM	0	DM	low_PRA	L	NO_DGF	CEFAZOLIN	BACTRIM	THYMO	NO_PRED
JL.07	47	48	0	0	64	FEMALE	OTHER	DM	0	DM	low_PRA	L	NO_DGF	CEFAZOLIN	BACTRIM	THYMO	NO_PRED
JL.07	48	49	0	0	64	FEMALE	OTHER	DM	0	DM	low_PRA	L	NO_DGF	CEFAZOLIN	BACTRIM	THYMO	NO_PRED
JL.07	49	50	0	0	64	FEMALE	OTHER	DM	0	DM	low_PRA	L	NO_DGF	CEFAZOLIN	BACTRIM	THYMO	NO_PRED
JL.07	50	51	0	0	64	FEMALE	OTHER	DM	0	DM	low_PRA	L	NO_DGF	CEFAZOLIN	BACTRIM	THYMO	NO_PRED
JL.07	51	52	0	0	64	FEMALE	OTHER	DM	0	DM	low_PRA	L	NO_DGF	CEFAZOLIN	BACTRIM	THYMO	NO_PRED
JL.07	52	53	0	0	64	FEMALE	OTHER	DM	0	DM	low_PRA	L	NO_DGF	CEFAZOLIN	BACTRIM	THYMO	NO_PRED
JL.07	53	54	0	0	64	FEMALE	OTHER	DM	0	DM	low_PRA	L	NO_DGF	CEFAZOLIN	BACTRIM	THYMO	NO_PRED
JL.07	54	55	0	0	64	FEMALE	OTHER	DM	0	DM	low_PRA	L	NO_DGF	CEFAZOLIN	BACTRIM	THYMO	NO_PRED
JL.07	55	56	0	0	64	FEMALE	OTHER	DM	0	DM	low_PRA	L	NO_DGF	CEFAZOLIN	BACTRIM	THYMO	NO_PRED
JL.07	56	57	0	0	64	FEMALE	OTHER	DM	0	DM	low_PRA	L	NO_DGF	CEFAZOLIN	BACTRIM	THYMO	NO_PRED
JL.07	57	58	0	0	64	FEMALE	OTHER	DM	0	DM	low_PRA	L	NO_DGF	CEFAZOLIN	BACTRIM	THYMO	NO_PRED
JL.07	58	59	0	0	64	FEMALE	OTHER	DM	0	DM	low_PRA	L	NO_DGF	CEFAZOLIN	BACTRIM	THYMO	NO_PRED
JL.07	59	60	0	0	64	FEMALE	OTHER	DM	0	DM	low_PRA	L	NO_DGF	CEFAZOLIN	BACTRIM	THYMO	NO_PRED
JL.07	60	61	0	0	64	FEMALE	OTHER	DM	0	DM	low_PRA	L	NO_DGF	CEFAZOLIN	BACTRIM	THYMO	NO_PRED
JL.07	61	62	0	0	64	FEMALE	OTHER	DM	0	DM	low_PRA	L	NO_DGF	CEFAZOLIN	BACTRIM	THYMO	NO_PRED
JL.07	62	63	0	0	64	FEMALE	OTHER	DM	0	DM	low_PRA	L	NO_DGF	CEFAZOLIN	BACTRIM	THYMO	NO_PRED
JL.07	63	64	0	0	64	FEMALE	OTHER	DM	0	DM	low_PRA	L	NO_DGF	CEFAZOLIN	BACTRIM	THYMO	NO_PRED
JL.07	64	65	0	0	64	FEMALE	OTHER	DM	0	DM	low_PRA	L	NO_DGF	CEFAZOLIN	BACTRIM	THYMO	NO_PRED
JL.07	65	66	0	0	64	FEMALE	OTHER	DM	0	DM	low_PRA	L	NO_DGF	CEFAZOLIN	BACTRIM	THYMO	NO_PRED
JL.07	66	67	0	0	64	FEMALE	OTHER	DM	0	DM	low_PRA	L	NO_DGF	CEFAZOLIN	BACTRIM	THYMO	NO_PRED
JL.07	67	68	0	0	64	FEMALE	OTHER	DM	0	DM	low_PRA	L	NO_DGF	CEFAZOLIN	BACTRIM	THYMO	NO_PRED
JL.07	68	69	0	0	64	FEMALE	OTHER	DM	0	DM	low_PRA	L	NO_DGF	CEFAZOLIN	BACTRIM	THYMO	NO_PRED
JL.07	69	70	0	0	64	FEMALE	OTHER	DM	0	DM	low_PRA	L	NO_DGF	CEFAZOLIN	BACTRIM	THYMO	NO_PRED
JL.07	70	71	0	0	64	FEMALE	OTHER	DM	0	DM	low_PRA	L	NO_DGF	CEFAZOLIN	BACTRIM	THYMO	NO_PRED
JL.07	71	72	0	0	64	FEMALE	OTHER	DM	0	DM	low_PRA	L	NO_DGF	CEFAZOLIN	BACTRIM	THYMO	NO_PRED
JL.07	72	73	0	0	64	FEMALE	OTHER	DM	0	DM	low_PRA	L	NO_DGF	CEFAZOLIN	BACTRIM	THYMO	NO_PRED
JL.07	73	74	0	0	64	FEMALE	OTHER	DM	0	DM	low_PRA	L	NO_DGF	CEFAZOLIN	BACTRIM	THYMO	NO_PRED
JL.07	74	75	0	0	64	FEMALE	OTHER	DM	0	DM	low_PRA	L	NO_DGF	CEFAZOLIN	BACTRIM	THYMO	NO_PRED
JL.07	75	76	0	0	64	FEMALE	OTHER	DM	0	DM	low_PRA	L	NO_DGF	CEFAZOLIN	BACTRIM	THYMO	NO_PRED
JL.07	76	77	0	0	64	FEMALE	OTHER	DM	0	DM	low_PRA	L	NO_DGF	CEFAZOLIN	BACTRIM	THYMO	NO_PRED
JL.07	77	78	0	0	64	FEMALE	OTHER	DM	0	DM	low_PRA	L	NO_DGF	CEFAZOLIN	BACTRIM	THYMO	NO_PRED
JL.07	78	79	0	0	64	FEMALE	OTHER	DM	0	DM	low_PRA	L	NO_DGF	CEFAZOLIN	BACTRIM	THYMO	NO_PRED
JL.07	79	80	0	0	64	FEMALE	OTHER	DM	0	DM	low_PRA	L	NO_DGF	CEFAZOLIN	BACTRIM	THYMO	NO_PRED
JL.07	80	81	0	0	64	FEMALE	OTHER	DM	0	DM	low_PRA	L	NO_DGF	CEFAZOLIN	BACTRIM	THYMO	NO_PRED
JL.07	81	82	0	0	64	FEMALE	OTHER	DM	0	DM	low_PRA	L	NO_DGF	CEFAZOLIN	BACTRIM	THYMO	NO_PRED
JL.07	82	83	0	0	64	FEMALE	OTHER	DM	0	DM	low_PRA	L	NO_DGF	CEFAZOLIN	BACTRIM	THYMO	NO_PRED
JL.07	83	84	0	0	64	FEMALE	OTHER	DM	0	DM	low_PRA	L	NO_DGF	CEFAZOLIN	BACTRIM	THYMO	NO_PRED
JL.07	84	85	0	0	64	FEMALE	OTHER	DM	0	DM	low_PRA	L	NO_DGF	CEFAZOLIN	BACTRIM	THYMO	NO_PRED
JL.07	85	86	0	0	64	FEMALE	OTHER	DM	0	DM	low_PRA	L	NO_DGF	CEFAZOLIN	BACTRIM	THYMO	NO_PRED
JL.07	86	87	0	0	64	FEMALE	OTHER	DM	0	DM	low_PRA	L	NO_DGF	CEFAZOLIN	BACTRIM	THYMO	NO_PRED
JL.07	87	88	0	0	64	FEMALE	OTHER	DM	0	DM	low_PRA	L	NO_DGF	CEFAZOLIN	BACTRIM	THYMO	NO_PRED
JL.07	88	89	0	0	64	FEMALE	OTHER	DM	0	DM	low_PRA	L	NO_DGF	CEFAZOLIN	BACTRIM	THYMO	NO_PRED
JL.07	89	90	0	0	64	FEMALE	OTHER	DM	0	DM	low_PRA	L	NO_DGF	CEFAZOLIN	BACTRIM	THYMO	NO_PRED
JL.07	90	91	0	0	64	FEMALE	OTHER	DM	0	DM	low_PRA	L	NO_DGF	CEFAZOLIN	BACTRIM	THYMO	NO_PRED
JL.07	91	92	0	0	64	FEMALE	OTHER	DM	0	DM	low_PRA	L	NO_DGF	CEFAZOLIN	BACTRIM	THYMO	NO_PRED
JL.07	92	93	0	0	64	FEMALE	OTHER	DM	0	DM	low_PRA	L	NO_DGF	CEFAZOLIN	BACTRIM	THYMO	NO_PRED
JL.07	93	94	0	0	64	FEMALE	OTHER	DM	0	DM	low_PRA	L	NO_DGF	CEFAZOLIN	BACTRIM	THYMO	NO_PRED
JL.07	94	95	0	0	64	FEMALE	OTHER	DM	0	DM	low_PRA	L	NO_DGF	CEFAZOLIN	BACTRIM	THYMO	NO_PRED
JL.07	95	96	0	0	64	FEMALE	OTHER	DM	0	DM	low_PRA	L	NO_DGF	CEFAZOLIN	BACTRIM	THYMO	NO_PRED
JL.07	96	97	0	0	64	FEMALE	OTHER	DM	0	DM	low_PRA	L	NO_DGF	CEFAZOLIN	BACTRIM	THYMO	NO_PRED
JL.07	97	98	0	0	64	FEMALE	OTHER	DM	0	DM	low_PRA	L	NO_DGF	CEFAZOLIN	BACTRIM	THYMO	NO_PRED
JL.07	98	99	0	0	64	FEMALE	OTHER	DM	0	DM	low_PRA	L	NO_DGF	CEFAZOLIN	BACTRIM	THYMO	NO_PRED
JL.07	99	100	0	0	64	FEMALE	OTHER	DM	0	DM	low_PRA	L	NO_DGF	CEFAZOLIN	BACTRIM	THYMO	NO_PRED
JL.07	100	101	0	0	64	FEMALE	OTHER	DM	0	DM	low_PRA	L	NO_DGF	CEFAZOLIN	BACTRIM	THYMO	NO_PRED
JL.07	101	102	0	0	64	FEMALE	OTHER	DM	0	DM	low_PRA	L	NO_DGF	CEFAZOLIN	BACTRIM	THYMO	NO_PRED
JL.07	102	103	0	0	64	FEMALE	OTHER	DM	0	DM	low_PRA	L	NO_DGF	CEFAZOLIN	BACTRIM	THYMO	NO_PRED
JL.07	103	104	0	0	64	FEMALE	OTHER	DM	0	DM	low_PRA	L	NO_DGF	CEFAZOLIN	BACTRIM	THYMO	NO_PRED
JL.07	104	105	0	0	64	FEMALE	OTHER	DM	0	DM	low_PRA	L	NO_DGF	CEFAZOLIN	BACTRIM	THYMO	NO_PRED
JL.07	105	106	0	0	64	FEMALE	OTHER	DM	0	DM	low_PRA	L	NO_DGF	CEFAZOLIN	BACTRIM	THYMO	NO_PRED
JL.07	106	107	0	0	64	FEMALE	OTHER	DM	0	DM	low_PRA	L	NO_DGF	CEFAZOLIN	BACTRIM	THYMO	NO_PRED
JL.07	107	108	0	0	64	FEMALE	OTHER	DM	0	DM	low_PRA	L	NO_DGF	CEFAZOLIN	BACTRIM	THYMO	NO_PRED
JL.07	108	109	0	0	64	FEMALE	OTHER	DM	0	DM	low_PRA	L	NO_DGF	CEFAZOLIN	BACTRIM	THYMO	NO_PRED
JL.07	109	110	0	0	64	FEMALE	OTHER	DM	0	DM	low_PRA	L	NO_DGF	CEFAZOLIN	BACTRIM	THYMO	NO_PRED
JL.07	110	111	0	0	64	FEMALE	OTHER	DM	0	DM	low_PRA	L	NO_DGF	CEFAZOLIN	BACTRIM	THYMO	NO_PRED
JL.07	111	112	0	0	64	FEMALE	OTHER	DM	0	DM	low_PRA	L	NO_DGF	CEFAZOLIN	BACTRIM	THYMO	NO_PRED
JL.07	112	113	0	0	64	FEMALE	OTHER	DM	0	DM	low_PRA	L	NO_DGF	CEFAZOLIN	BACTRIM	THYMO	NO_PRED
JL.07	113	114	0	0	64	FEMALE	OTHER	DM	0	DM	low_PRA	L	NO_DGF	CEFAZOLIN	BACTRIM	THYMO	NO_PRED
JL.07	114	115	0	0	64	FEMALE	OTHER	DM	0	DM	low_PRA	L	NO_DGF	CEFAZOLIN	BACTRIM	THYMO	NO_PRED
JL.07	115	116	0	0	64	FEMALE	OTHER	DM	0	DM	low_PRA	L	NO_DGF	CEFAZOLIN	BACTRIM	THYMO	NO_PRED
JL.07	116	117	0	0	64	FEMALE	OTHER	DM	0	DM	low_PRA	L	NO_DGF	CEFAZOLIN	BACTRIM	THYMO	NO_PRED
JL.07	117	118	0	0	64	FEMALE	OTHER	DM	0	DM	low_PRA	L	NO_DGF	CEFAZOLIN	BACTRIM	THYMO	NO_PRED
JL.07	118	119	0	0	64	FEMALE	OTHER	DM	0	DM	low_PRA	L	NO_DGF	CEFAZOLIN	BACTRIM	THYMO	NO_PRED
JL.07	119	120	0	0	64	FEMALE	OTHER	DM	0	DM	low_PRA	L	NO_DGF	CEFAZOLIN	BACTRIM	THYMO	NO_PRED
JL.07	120	121	0	0	64	FEMALE	OTHER	DM	0	DM	low_PRA	L	NO_DGF	CEFAZOLIN	BACTRIM	THYMO	NO_PRED
JL.07	121	122	0	0	64	FEMALE	OTHER	DM	0	DM	low_PRA	L	NO_DGF	CEFAZOLIN	BACTRIM	THYMO	NO_PRED
JL.07	122	123	0	0	64	FEMALE	OTHER	DM	0	DM	low_PRA	L	NO_DGF	CEFAZOLIN	BACTRIM	THYMO	NO_PRED
JL.07	123	124	0	0	64	FEMALE	OTHER	DM	0	DM	low_PRA	L	NO_DGF	CEFAZOLIN	BACTRIM	THYMO	NO_PRED
JL.07	124	125	0	0	64	FEMALE	OTHER	DM	0	DM	low_PRA	L	NO_DGF	CEFAZOLIN	BACTRIM	THYMO	NO_PRED
JL.07	125	126	0	0	64	FEMALE	OTHER	DM	0	DM	low_PRA	L	NO_DGF	CEFAZOLIN	BACTRIM	THYMO	NO_PRED
JL.07	126	127	0	0	64	FEMALE	OTHER	DM	0	DM	low_PRA	L	NO_DGF	CEFAZOLIN	BACTRIM	THYMO	NO_PRED
JL.07	127	128	0	0	64	FEMALE	OTHER	DM	0	DM	low_PRA	L	NO_DGF	CEFAZOLIN	BACTRIM	THYMO	NO_PRED
JL.07	128	129	0	0	64	FEMALE	OTHER	DM	0	DM	low_PRA	L	NO_DGF	CEFAZOLIN	BACTRIM	THYMO	NO_PRED
JL.07	129	130	0	0	64	FEMALE	OTHER	DM	0	DM	low_PRA	L	NO_DGF	CEFAZOLIN	BACTRIM	THYMO	NO_PRED
JL.07	130	131	0	0	64	FEMALE	OTHER	DM	0	DM	low_PRA	L	NO_DGF	CEFAZOLIN	BACTRIM	THYMO	NO_PRED
JL.07	131	132	0	0	64	FEMALE	OTHER	DM	0	DM	low_PRA	L	NO_DGF	CEFAZOLIN	BACTRIM	THYMO	NO_PRED
JL.07	132	133	0	0	64	FEMALE	OTHER	DM	0	DM	low_PRA	L	NO_DGF	CEFAZOLIN	BACTRIM	THYMO	NO_PRED
JL.07	133	134	0	0	64	FEMALE	OTHER	DM	0	DM	low_PRA	L	NO_DGF	CEFAZOLIN	BACTRIM	THYMO	NO_PRED
JL.07	134	135	0	0	64	FEMALE	OTHER	DM	0	DM	low_PRA	L	NO_DGF	CEFAZOLIN	BACTRIM	THYMO	NO_PRED
JL.07	135	136	0	0	64	FEMALE	OTHER	DM	0	DM	low_PRA	L	NO_DGF	CEFAZOLIN	BACTRIM	THYMO	NO_PRED
JL.07	136	137	0	0	64	FEMALE	OTHER	DM	0	DM	low_PRA	L	NO_DGF	CEFAZOLIN	BACTRIM	THYMO	NO_PRED
JL.07	137	138	1	0	64	FEMALE	OTHER	DM	0	DM	low_PRA	L	NO_DGF	CEFAZOLIN	BACTRIM	THYMO	NO_PRED
JL.08	0	1	0	0	68	MALE	OTHER	NONE	0	HTN	low_PRA	L	NO_DGF	CEFAZOLIN	BACTRIM	BASILIXIMAB	NO_PRED
JL.08	1	2	0	0	68	MALE	OTHER	NONE	0	HTN	low_PRA	L	NO_DGF	CEFAZOLIN	BACTRIM	BASILIXIMAB	NO_PRED
JL.08	2	3	0	0	68	MALE	OTHER	NONE	0	HTN	low_PRA	L	NO_DGF	CEFAZOLIN	BACTRIM	BASILIXIMAB	NO_PRED
JL.08	3	4	0	0	68	MALE	OTHER	NONE	0	HTN	low_PRA	L	NO_DGF	CEFAZOLIN	BACTRIM	BASILIXIMAB	NO_PRED
JL.08	4	5	0	0	68	MALE	OTHER	NONE	0	HTN	low_PRA	L	NO_DGF	CEFAZOLIN	BACTRIM	BASILIXIMAB	NO_PRED
JL.08	5	6	0	0	68	MALE	OTHER	NONE	0	HTN	low_PRA	L	NO_DGF	CEFAZOLIN	BACTRIM	BASILIXIMAB	NO_PRED
JL.08	6	7	0	0	68	MALE	OTHER	NONE	0	HTN	low_PRA	L	NO_DGF	CEFAZOLIN	BACTRIM	BASILIXIMAB	NO_PRED
JL.08	7	8	0	0	68	MALE	OTHER	NONE	0	HTN	low_PRA	L	NO_DGF	CEFAZOLIN	BACTRIM	BASILIXIMAB	NO_PRED
JL.08	8	9	0	0	68	MALE	OTHER	NONE	0	HTN	low_PRA	L	NO_DGF	CEFAZOLIN	BACTRIM	BASILIXIMAB	NO_PRED
JL.08	9	10	0	0	68	MALE	OTHER	NONE	0	HTN	low_PRA	L	NO_DGF	CEFAZOLIN	BACTRIM	BASILIXIMAB	NO_PRED
JL.08	10	11	0	0	68	MALE	OTHER	NONE	0	HTN	low_PRA	L	NO_DGF	CEFAZOLIN	BACTRIM	BASILIXIMAB	NO_PRED
JL.08	11	12	0	0	68	MALE	OTHER	NONE	0	HTN	low_PRA	L	NO_DGF	CEFAZOLIN	BACTRIM	BASILIXIMAB	NO_PRED
JL.08	12	13	0	0	68	MALE	OTHER	NONE	0	HTN	low_PRA	L	NO_DGF	CEFAZOLIN	BACTRIM	BASILIXIMAB	NO_PRED
JL.08	13	14	0	0	68	MALE	OTHER	NONE	0	HTN	low_PRA	L	NO_DGF	CEFAZOLIN	BACTRIM	BASILIXIMAB	NO_PRED
JL.08	14	15	0	0	68	MALE	OTHER	NONE	0	HTN	low_PRA	L	NO_DGF	CEFAZOLIN	BACTRIM	BASILIXIMAB	NO_PRED
JL.08	15	16	0	0	68	MALE	OTHER	NONE	0	HTN	low_PRA	L	NO_DGF	CEFAZOLIN	BACTRIM	BASILIXIMAB	NO_PRED
JL.08	16	17	0	0	68	MALE	OTHER	NONE	0	HTN	low_PRA	L	NO_DGF	CEFAZOLIN	BACTRIM	BASILIXIMAB	NO_PRED
JL.08	17	18	0	0	68	MALE	OTHER	NONE	0	HTN	low_PRA	L	NO_DGF	CEFAZOLIN	BACTRIM	BASILIXIMAB	NO_PRED
JL.08	18	19	0	0	68	MALE	OTHER	NONE	0	HTN	low_PRA	L	NO_DGF	CEFAZOLIN	BACTRIM	BASILIXIMAB	NO_PRED
JL.08	19	20	0	0	68	MALE	OTHER	NONE	0	HTN	low_PRA	L	NO_DGF	CEFAZOLIN	BACTRIM	BASILIXIMAB	NO_PRED
JL.08	20	21	0	0	68	MALE	OTHER	NONE	0	HTN	low_PRA	L	NO_DGF	CEFAZOLIN	BACTRIM	BASILIXIMAB	NO_PRED
JL.08	21	22	0	0	68	MALE	OTHER	NONE	0	HTN	low_PRA	L	NO_DGF	CEFAZOLIN	BACTRIM	BASILIXIMAB	NO_PRED
JL.08	22	23	0	0	68	MALE	OTHER	NONE	0	HTN	low_PRA	L	NO_DGF	CEFAZOLIN	BACTRIM	BASILIXIMAB	NO_PRED
JL.08	23	24	0	0	68	MALE	OTHER	NONE	0	HTN	low_PRA	L	NO_DGF	CEFAZOLIN	BACTRIM	BASILIXIMAB	NO_PRED
JL.08	24	25	0	0	68	MALE	OTHER	NONE	0	HTN	low_PRA	L	NO_DGF	CEFAZOLIN	BACTRIM	BASILIXIMAB	NO_PRED
JL.08	25	26	0	0	68	MALE	OTHER	NONE	0	HTN	low_PRA	L	NO_DGF	CEFAZOLIN	BACTRIM	BASILIXIMAB	NO_PRED
JL.08	26	27	0	0	68	MALE	OTHER	NONE	0	HTN	low_PRA	L	NO_DGF	CEFAZOLIN	BACTRIM	BASILIXIMAB	NO_PRED
JL.08	27	28	0	0	68	MALE	OTHER	NONE	0	HTN	low_PRA	L	NO_DGF	CEFAZOLIN	BACTRIM	BASILIXIMAB	NO_PRED
JL.08	28	29	0	0	68	MALE	OTHER	NONE	0	HTN	low_PRA	L	NO_DGF	CEFAZOLIN	BACTRIM	BASILIXIMAB	NO_PRED
JL.08	29	30	0	0	68	MALE	OTHER	NONE	0	HTN	low_PRA	L	NO_DGF	CEFAZOLIN	BACTRIM	BASILIXIMAB	NO_PRED
JL.08	30	31	0	0	68	MALE	OTHER	NONE	0	HTN	low_PRA	L	NO_DGF	CEFAZOLIN	BACTRIM	BASILIXIMAB	NO_PRED
JL.08	31	32	0	0	68	MALE	OTHER	NONE	0	HTN	low_PRA	L	NO_DGF	CEFAZOLIN	BACTRIM	BASILIXIMAB	NO_PRED
JL.08	32	33	0	0	68	MALE	OTHER	NONE	0	HTN	low_PRA	L	NO_DGF	CEFAZOLIN	BACTRIM	BASILIXIMAB	NO_PRED
JL.08	33	34	0	0	68	MALE	OTHER	NONE	0	HTN	low_PRA	L	NO_DGF	CEFAZOLIN	BACTRIM	BASILIXIMAB	NO_PRED
JL.08	34	35	0	0	68	MALE	OTHER	NONE	0	HTN	low_PRA	L	NO_DGF	CEFAZOLIN	BACTRIM	BASILIXIMAB	NO_PRED
JL.08	35	36	0	0	68	MALE	OTHER	NONE	0	HTN	low_PRA	L	NO_DGF	CEFAZOLIN	BACTRIM	BASILIXIMAB	NO_PRED
JL.08	36	37	0	0	68	MALE	OTHER	NONE	0	HTN	low_PRA	L	NO_DGF	CEFAZOLIN	BACTRIM	BASILIXIMAB	NO_PRED
JL.08	37	38	0	0	68	MALE	OTHER	NONE	0	HTN	low_PRA	L	NO_DGF	CEFAZOLIN	BACTRIM	BASILIXIMAB	NO_PRED
JL.08	38	39	0	0	68	MALE	OTHER	NONE	0	HTN	low_PRA	L	NO_DGF	CEFAZOLIN	BACTRIM	BASILIXIMAB	NO_PRED
JL.08	39	40	0	0	68	MALE	OTHER	NONE	0	HTN	low_PRA	L	NO_DGF	CEFAZOLIN	BACTRIM	BASILIXIMAB	NO_PRED
JL.08	40	41	0	0	68	MALE	OTHER	NONE	0	HTN	low_PRA	L	NO_DGF	CEFAZOLIN	BACTRIM	BASILIXIMAB	NO_PRED
JL.08	41	42	0	0	68	MALE	OTHER	NONE	0	HTN	low_PRA	L	NO_DGF	CEFAZOLIN	BACTRIM	BASILIXIMAB	NO_PRED
JL.08	42	43	0	0	68	MALE	OTHER	NONE	0	HTN	low_PRA	L	NO_DGF	CEFAZOLIN	BACTRIM	BASILIXIMAB	NO_PRED
JL.08	43	44	0	0	68	MALE	OTHER	NONE	0	HTN	low_PRA	L	NO_DGF	CEFAZOLIN	BACTRIM	BASILIXIMAB	NO_PRED
JL.08	44	45	0	0	68	MALE	OTHER	NONE	0	HTN	low_PRA	L	NO_DGF	CEFAZOLIN	BACTRIM	BASILIXIMAB	NO_PRED
JL.08	45	46	0	0	68	MALE	OTHER	NONE	0	HTN	low_PRA	L	NO_DGF	CEFAZOLIN	BACTRIM	BASILIXIMAB	NO_PRED
JL.08	46	47	0	0	68	MALE	OTHER	NONE	0	HTN	low_PRA	L	NO_DGF	CEFAZOLIN	BACTRIM	BASILIXIMAB	NO_PRED
JL.08	47	48	0	0	68	MALE	OTHER	NONE	0	HTN	low_PRA	L	NO_DGF	CEFAZOLIN	BACTRIM	BASILIXIMAB	NO_PRED
JL.08	48	49	0	0	68	MALE	OTHER	NONE	0	HTN	low_PRA	L	NO_DGF	CEFAZOLIN	BACTRIM	BASILIXIMAB	NO_PRED
JL.08	49	50	0	0	68	MALE	OTHER	NONE	0	HTN	low_PRA	L	NO_DGF	CEFAZOLIN	BACTRIM	BASILIXIMAB	NO_PRED
JL.08	50	51	0	0	68	MALE	OTHER	NONE	0	HTN	low_PRA	L	NO_DGF	CEFAZOLIN	BACTRIM	BASILIXIMAB	NO_PRED
JL.08	51	52	0	0	68	MALE	OTHER	NONE	0	HTN	low_PRA	L	NO_DGF	CEFAZOLIN	BACTRIM	BASILIXIMAB	NO_PRED
JL.08	52	53	0	0	68	MALE	OTHER	NONE	0	HTN	low_PRA	L	NO_DGF	CEFAZOLIN	BACTRIM	BASILIXIMAB	NO_PRED
JL.08	53	54	0	0	68	MALE	OTHER	NONE	0	HTN	low_PRA	L	NO_DGF	CEFAZOLIN	BACTRIM	BASILIXIMAB	NO_PRED
JL.08	54	55	0	0	68	MALE	OTHER	NONE	0	HTN	low_PRA	L	NO_DGF	CEFAZOLIN	BACTRIM	BASILIXIMAB	NO_PRED
JL.08	55	56	0	0	68	MALE	OTHER	NONE	0	HTN	low_PRA	L	NO_DGF	CEFAZOLIN	BACTRIM	BASILIXIMAB	NO_PRED
JL.08	56	57	0	0	68	MALE	OTHER	NONE	0	HTN	low_PRA	L	NO_DGF	CEFAZOLIN	BACTRIM	BASILIXIMAB	NO_PRED
JL.08	57	58	0	0	68	MALE	OTHER	NONE	0	HTN	low_PRA	L	NO_DGF	CEFAZOLIN	BACTRIM	BASILIXIMAB	NO_PRED
JL.08	58	59	0	0	68	MALE	OTHER	NONE	0	HTN	low_PRA	L	NO_DGF	CEFAZOLIN	BACTRIM	BASILIXIMAB	NO_PRED
JL.08	59	60	0	0	68	MALE	OTHER	NONE	0	HTN	low_PRA	L	NO_DGF	CEFAZOLIN	BACTRIM	BASILIXIMAB	NO_PRED
JL.08	60	61	0	0	68	MALE	OTHER	NONE	0	HTN	low_PRA	L	NO_DGF	CEFAZOLIN	BACTRIM	BASILIXIMAB	NO_PRED
JL.08	61	62	0	0	68	MALE	OTHER	NONE	0	HTN	low_PRA	L	NO_DGF	CEFAZOLIN	BACTRIM	BASILIXIMAB	NO_PRED
JL.08	62	63	0	0	68	MALE	OTHER	NONE	0	HTN	low_PRA	L	NO_DGF	CEFAZOLIN	BACTRIM	BASILIXIMAB	NO_PRED
JL.08	63	64	0	0	68	MALE	OTHER	NONE	0	HTN	low_PRA	L	NO_DGF	CEFAZOLIN	BACTRIM	BASILIXIMAB	NO_PRED
JL.08	64	65	0	0	68	MALE	OTHER	NONE	0	HTN	low_PRA	L	NO_DGF	CEFAZOLIN	BACTRIM	BASILIXIMAB	NO_PRED
JL.08	65	66	0	0	68	MALE	OTHER	NONE	0	HTN	low_PRA	L	NO_DGF	CEFAZOLIN	BACTRIM	BASILIXIMAB	NO_PRED
JL.08	66	67	0	0	68	MALE	OTHER	NONE	0	HTN	low_PRA	L	NO_DGF	CEFAZOLIN	BACTRIM	BASILIXIMAB	NO_PRED
JL.08	67	68	0	0	68	MALE	OTHER	NONE	0	HTN	low_PRA	L	NO_DGF	CEFAZOLIN	BACTRIM	BASILIXIMAB	NO_PRED
JL.08	68	69	0	0	68	MALE	OTHER	NONE	0	HTN	low_PRA	L	NO_DGF	CEFAZOLIN	BACTRIM	BASILIXIMAB	NO_PRED
JL.08	69	70	0	0	68	MALE	OTHER	NONE	0	HTN	low_PRA	L	NO_DGF	CEFAZOLIN	BACTRIM	BASILIXIMAB	NO_PRED
JL.08	70	71	0	0	68	MALE	OTHER	NONE	0	HTN	low_PRA	L	NO_DGF	CEFAZOLIN	BACTRIM	BASILIXIMAB	NO_PRED
JL.08	71	72	0	0	68	MALE	OTHER	NONE	0	HTN	low_PRA	L	NO_DGF	CEFAZOLIN	BACTRIM	BASILIXIMAB	NO_PRED
JL.08	72	73	0	0	68	MALE	OTHER	NONE	0	HTN	low_PRA	L	NO_DGF	CEFAZOLIN	BACTRIM	BASILIXIMAB	NO_PRED
JL.08	73	74	0	0	68	MALE	OTHER	NONE	0	HTN	low_PRA	L	NO_DGF	CEFAZOLIN	BACTRIM	BASILIXIMAB	NO_PRED
JL.08	74	75	0	0	68	MALE	OTHER	NONE	0	HTN	low_PRA	L	NO_DGF	CEFAZOLIN	BACTRIM	BASILIXIMAB	NO_PRED
JL.08	75	76	0	0	68	MALE	OTHER	NONE	0	HTN	low_PRA	L	NO_DGF	CEFAZOLIN	BACTRIM	BASILIXIMAB	NO_PRED
JL.08	76	77	0	0	68	MALE	OTHER	NONE	0	HTN	low_PRA	L	NO_DGF	CEFAZOLIN	BACTRIM	BASILIXIMAB	NO_PRED
JL.08	77	78	0	0	68	MALE	OTHER	NONE	0	HTN	low_PRA	L	NO_DGF	CEFAZOLIN	BACTRIM	BASILIXIMAB	NO_PRED
JL.08	78	79	0	0	68	MALE	OTHER	NONE	0	HTN	low_PRA	L	NO_DGF	CEFAZOLIN	BACTRIM	BASILIXIMAB	NO_PRED
JL.08	79	80	0	0	68	MALE	OTHER	NONE	0	HTN	low_PRA	L	NO_DGF	CEFAZOLIN	BACTRIM	BASILIXIMAB	NO_PRED
JL.08	80	81	0	0	68	MALE	OTHER	NONE	0	HTN	low_PRA	L	NO_DGF	CEFAZOLIN	BACTRIM	BASILIXIMAB	NO_PRED
JL.08	81	82	0	0	68	MALE	OTHER	NONE	0	HTN	low_PRA	L	NO_DGF	CEFAZOLIN	BACTRIM	BASILIXIMAB	NO_PRED
JL.08	82	83	0	0	68	MALE	OTHER	NONE	0	HTN	low_PRA	L	NO_DGF	CEFAZOLIN	BACTRIM	BASILIXIMAB	NO_PRED
JL.08	83	84	0	0	68	MALE	OTHER	NONE	0	HTN	low_PRA	L	NO_DGF	CEFAZOLIN	BACTRIM	BASILIXIMAB	NO_PRED
JL.08	84	85	0	0	68	MALE	OTHER	NONE	0	HTN	low_PRA	L	NO_DGF	CEFAZOLIN	BACTRIM	BASILIXIMAB	NO_PRED
JL.08	85	86	0	0	68	MALE	OTHER	NONE	0	HTN	low_PRA	L	NO_DGF	CEFAZOLIN	BACTRIM	BASILIXIMAB	NO_PRED
JL.08	86	87	0	0	68	MALE	OTHER	NONE	0	HTN	low_PRA	L	NO_DGF	CEFAZOLIN	BACTRIM	BASILIXIMAB	NO_PRED
JL.08	87	88	0	0	68	MALE	OTHER	NONE	0	HTN	low_PRA	L	NO_DGF	CEFAZOLIN	BACTRIM	BASILIXIMAB	NO_PRED
JL.08	88	89	0	0	68	MALE	OTHER	NONE	0	HTN	low_PRA	L	NO_DGF	CEFAZOLIN	BACTRIM	BASILIXIMAB	NO_PRED
JL.08	89	90	0	0	68	MALE	OTHER	NONE	0	HTN	low_PRA	L	NO_DGF	CEFAZOLIN	BACTRIM	BASILIXIMAB	NO_PRED
JL.08	90	91	0	0	68	MALE	OTHER	NONE	0	HTN	low_PRA	L	NO_DGF	CEFAZOLIN	BACTRIM	BASILIXIMAB	NO_PRED
JL.08	91	92	0	0	68	MALE	OTHER	NONE	0	HTN	low_PRA	L	NO_DGF	CEFAZOLIN	BACTRIM	BASILIXIMAB	NO_PRED
JL.08	92	93	0	0	68	MALE	OTHER	NONE	0	HTN	low_PRA	L	NO_DGF	CEFAZOLIN	BACTRIM	BASILIXIMAB	NO_PRED
JL.08	93	94	0	0	68	MALE	OTHER	NONE	0	HTN	low_PRA	L	NO_DGF	CEFAZOLIN	BACTRIM	BASILIXIMAB	NO_PRED
JL.08	94	95	0	0	68	MALE	OTHER	NONE	0	HTN	low_PRA	L	NO_DGF	CEFAZOLIN	BACTRIM	BASILIXIMAB	NO_PRED
JL.08	95	96	0	0	68	MALE	OTHER	NONE	0	HTN	low_PRA	L	NO_DGF	CEFAZOLIN	BACTRIM	BASILIXIMAB	NO_PRED
JL.08	96	97	0	0	68	MALE	OTHER	NONE	0	HTN	low_PRA	L	NO_DGF	CEFAZOLIN	BACTRIM	BASILIXIMAB	NO_PRED
JL.08	97	98	0	0	68	MALE	OTHER	NONE	0	HTN	low_PRA	L	NO_DGF	CEFAZOLIN	BACTRIM	BASILIXIMAB	NO_PRED
JL.08	98	99	0	0	68	MALE	OTHER	NONE	0	HTN	low_PRA	L	NO_DGF	CEFAZOLIN	BACTRIM	BASILIXIMAB	NO_PRED
JL.08	99	100	0	0	68	MALE	OTHER	NONE	0	HTN	low_PRA	L	NO_DGF	CEFAZOLIN	BACTRIM	BASILIXIMAB	NO_PRED
JL.08	100	101	0	0	68	MALE	OTHER	NONE	0	HTN	low_PRA	L	NO_DGF	CEFAZOLIN	BACTRIM	BASILIXIMAB	NO_PRED
JL.08	101	102	0	0	68	MALE	OTHER	NONE	0	HTN	low_PRA	L	NO_DGF	CEFAZOLIN	BACTRIM	BASILIXIMAB	NO_PRED
JL.08	102	103	0	0	68	MALE	OTHER	NONE	0	HTN	low_PRA	L	NO_DGF	CEFAZOLIN	BACTRIM	BASILIXIMAB	NO_PRED
JL.08	103	104	0	0	68	MALE	OTHER	NONE	0	HTN	low_PRA	L	NO_DGF	CEFAZOLIN	BACTRIM	BASILIXIMAB	NO_PRED
JL.08	104	105	0	0	68	MALE	OTHER	NONE	0	HTN	low_PRA	L	NO_DGF	CEFAZOLIN	BACTRIM	BASILIXIMAB	NO_PRED
JL.08	105	106	0	0	68	MALE	OTHER	NONE	0	HTN	low_PRA	L	NO_DGF	CEFAZOLIN	BACTRIM	BASILIXIMAB	NO_PRED
JL.08	106	107	0	0	68	MALE	OTHER	NONE	0	HTN	low_PRA	L	NO_DGF	CEFAZOLIN	BACTRIM	BASILIXIMAB	NO_PRED
JL.08	107	108	0	0	68	MALE	OTHER	NONE	0	HTN	low_PRA	L	NO_DGF	CEFAZOLIN	BACTRIM	BASILIXIMAB	NO_PRED
JL.08	108	109	0	0	68	MALE	OTHER	NONE	0	HTN	low_PRA	L	NO_DGF	CEFAZOLIN	BACTRIM	BASILIXIMAB	NO_PRED
JL.08	109	110	0	0	68	MALE	OTHER	NONE	0	HTN	low_PRA	L	NO_DGF	CEFAZOLIN	BACTRIM	BASILIXIMAB	NO_PRED
JL.08	110	111	0	0	68	MALE	OTHER	NONE	0	HTN	low_PRA	L	NO_DGF	CEFAZOLIN	BACTRIM	BASILIXIMAB	NO_PRED
JL.08	111	112	0	0	68	MALE	OTHER	NONE	0	HTN	low_PRA	L	NO_DGF	CEFAZOLIN	BACTRIM	BASILIXIMAB	NO_PRED
JL.08	112	113	0	0	68	MALE	OTHER	NONE	0	HTN	low_PRA	L	NO_DGF	CEFAZOLIN	BACTRIM	BASILIXIMAB	NO_PRED
JL.08	113	114	0	0	68	MALE	OTHER	NONE	0	HTN	low_PRA	L	NO_DGF	CEFAZOLIN	BACTRIM	BASILIXIMAB	NO_PRED
JL.08	114	115	0	0	68	MALE	OTHER	NONE	0	HTN	low_PRA	L	NO_DGF	CEFAZOLIN	BACTRIM	BASILIXIMAB	NO_PRED
JL.08	115	116	0	0	68	MALE	OTHER	NONE	0	HTN	low_PRA	L	NO_DGF	CEFAZOLIN	BACTRIM	BASILIXIMAB	NO_PRED
JL.08	116	117	0	0	68	MALE	OTHER	NONE	0	HTN	low_PRA	L	NO_DGF	CEFAZOLIN	BACTRIM	BASILIXIMAB	NO_PRED
JL.08	117	118	0	0	68	MALE	OTHER	NONE	0	HTN	low_PRA	L	NO_DGF	CEFAZOLIN	BACTRIM	BASILIXIMAB	NO_PRED
JL.08	118	119	0	0	68	MALE	OTHER	NONE	0	HTN	low_PRA	L	NO_DGF	CEFAZOLIN	BACTRIM	BASILIXIMAB	NO_PRED
JL.08	119	120	0	0	68	MALE	OTHER	NONE	0	HTN	low_PRA	L	NO_DGF	CEFAZOLIN	BACTRIM	BASILIXIMAB	NO_PRED
JL.08	120	121	0	0	68	MALE	OTHER	NONE	0	HTN	low_PRA	L	NO_DGF	CEFAZOLIN	BACTRIM	BASILIXIMAB	NO_PRED
JL.08	121	122	0	0	68	MALE	OTHER	NONE	0	HTN	low_PRA	L	NO_DGF	CEFAZOLIN	BACTRIM	BASILIXIMAB	NO_PRED
JL.08	122	123	0	0	68	MALE	OTHER	NONE	0	HTN	low_PRA	L	NO_DGF	CEFAZOLIN	BACTRIM	BASILIXIMAB	NO_PRED
JL.08	123	124	0	0	68	MALE	OTHER	NONE	0	HTN	low_PRA	L	NO_DGF	CEFAZOLIN	BACTRIM	BASILIXIMAB	NO_PRED
JL.08	124	125	0	0	68	MALE	OTHER	NONE	0	HTN	low_PRA	L	NO_DGF	CEFAZOLIN	BACTRIM	BASILIXIMAB	NO_PRED
JL.08	125	126	0	0	68	MALE	OTHER	NONE	0	HTN	low_PRA	L	NO_DGF	CEFAZOLIN	BACTRIM	BASILIXIMAB	NO_PRED
JL.08	126	127	0	0	68	MALE	OTHER	NONE	0	HTN	low_PRA	L	NO_DGF	CEFAZOLIN	BACTRIM	BASILIXIMAB	NO_PRED
JL.08	127	128	0	0	68	MALE	OTHER	NONE	0	HTN	low_PRA	L	NO_DGF	CEFAZOLIN	BACTRIM	BASILIXIMAB	NO_PRED
JL.08	128	129	0	0	68	MALE	OTHER	NONE	0	HTN	low_PRA	L	NO_DGF	CEFAZOLIN	BACTRIM	BASILIXIMAB	NO_PRED
JL.08	129	130	0	0	68	MALE	OTHER	NONE	0	HTN	low_PRA	L	NO_DGF	CEFAZOLIN	BACTRIM	BASILIXIMAB	NO_PRED
JL.08	130	131	0	0	68	MALE	OTHER	NONE	0	HTN	low_PRA	L	NO_DGF	CEFAZOLIN	BACTRIM	BASILIXIMAB	NO_PRED
JL.08	131	132	0	0	68	MALE	OTHER	NONE	0	HTN	low_PRA	L	NO_DGF	CEFAZOLIN	BACTRIM	BASILIXIMAB	NO_PRED
JL.08	132	133	0	0	68	MALE	OTHER	NONE	0	HTN	low_PRA	L	NO_DGF	CEFAZOLIN	BACTRIM	BASILIXIMAB	NO_PRED
JL.08	133	134	0	0	68	MALE	OTHER	NONE	0	HTN	low_PRA	L	NO_DGF	CEFAZOLIN	BACTRIM	BASILIXIMAB	NO_PRED
JL.08	134	135	0	0	68	MALE	OTHER	NONE	0	HTN	low_PRA	L	NO_DGF	CEFAZOLIN	BACTRIM	BASILIXIMAB	NO_PRED
JL.08	135	136	0	0	68	MALE	OTHER	NONE	0	HTN	low_PRA	L	NO_DGF	CEFAZOLIN	BACTRIM	BASILIXIMAB	NO_PRED
JL.08	136	137	0	0	68	MALE	OTHER	NONE	0	HTN	low_PRA	L	NO_DGF	CEFAZOLIN	BACTRIM	BASILIXIMAB	NO_PRED
JL.08	137	138	0	0	68	MALE	OTHER	NONE	0	HTN	low_PRA	L	NO_DGF	CEFAZOLIN	BACTRIM	BASILIXIMAB	NO_PRED
JL.08	138	139	0	0	68	MALE	OTHER	NONE	0	HTN	low_PRA	L	NO_DGF	CEFAZOLIN	BACTRIM	BASILIXIMAB	NO_PRED
JL.08	139	140	0	0	68	MALE	OTHER	NONE	0	HTN	low_PRA	L	NO_DGF	CEFAZOLIN	BACTRIM	BASILIXIMAB	NO_PRED
JL.08	140	141	0	0	68	MALE	OTHER	NONE	0	HTN	low_PRA	L	NO_DGF	CEFAZOLIN	BACTRIM	BASILIXIMAB	NO_PRED
JL.08	141	142	0	0	68	MALE	OTHER	NONE	0	HTN	low_PRA	L	NO_DGF	CEFAZOLIN	BACTRIM	BASILIXIMAB	NO_PRED
JL.08	142	143	0	0	68	MALE	OTHER	NONE	0	HTN	low_PRA	L	NO_DGF	CEFAZOLIN	BACTRIM	BASILIXIMAB	NO_PRED
JL.08	143	144	0	0	68	MALE	OTHER	NONE	0	HTN	low_PRA	L	NO_DGF	CEFAZOLIN	BACTRIM	BASILIXIMAB	NO_PRED
JL.08	144	145	0	0	68	MALE	OTHER	NONE	0	HTN	low_PRA	L	NO_DGF	CEFAZOLIN	BACTRIM	BASILIXIMAB	NO_PRED
JL.08	145	146	0	0	68	MALE	OTHER	NONE	0	HTN	low_PRA	L	NO_DGF	CEFAZOLIN	BACTRIM	BASILIXIMAB	NO_PRED
JL.08	146	147	0	0	68	MALE	OTHER	NONE	0	HTN	low_PRA	L	NO_DGF	CEFAZOLIN	BACTRIM	BASILIXIMAB	NO_PRED
JL.08	147	148	0	0	68	MALE	OTHER	NONE	0	HTN	low_PRA	L	NO_DGF	CEFAZOLIN	BACTRIM	BASILIXIMAB	NO_PRED
JL.08	148	149	0	0	68	MALE	OTHER	NONE	0	HTN	low_PRA	L	NO_DGF	CEFAZOLIN	BACTRIM	BASILIXIMAB	NO_PRED
JL.08	149	150	0	0	68	MALE	OTHER	NONE	0	HTN	low_PRA	L	NO_DGF	CEFAZOLIN	BACTRIM	BASILIXIMAB	NO_PRED
JL.08	150	151	0	0	68	MALE	OTHER	NONE	0	HTN	low_PRA	L	NO_DGF	CEFAZOLIN	BACTRIM	BASILIXIMAB	NO_PRED
JL.08	151	152	0	0	68	MALE	OTHER	NONE	0	HTN	low_PRA	L	NO_DGF	CEFAZOLIN	BACTRIM	BASILIXIMAB	NO_PRED
JL.08	152	153	0	0	68	MALE	OTHER	NONE	0	HTN	low_PRA	L	NO_DGF	CEFAZOLIN	BACTRIM	BASILIXIMAB	NO_PRED
JL.08	153	154	0	0	68	MALE	OTHER	NONE	0	HTN	low_PRA	L	NO_DGF	CEFAZOLIN	BACTRIM	BASILIXIMAB	NO_PRED
JL.08	154	155	0	0	68	MALE	OTHER	NONE	0	HTN	low_PRA	L	NO_DGF	CEFAZOLIN	BACTRIM	BASILIXIMAB	NO_PRED
JL.08	155	156	0	0	68	MALE	OTHER	NONE	0	HTN	low_PRA	L	NO_DGF	CEFAZOLIN	BACTRIM	BASILIXIMAB	NO_PRED
JL.08	156	157	0	0	68	MALE	OTHER	NONE	0	HTN	low_PRA	L	NO_DGF	CEFAZOLIN	BACTRIM	BASILIXIMAB	NO_PRED
JL.08	157	158	0	0	68	MALE	OTHER	NONE	0	HTN	low_PRA	L	NO_DGF	CEFAZOLIN	BACTRIM	BASILIXIMAB	NO_PRED
JL.08	158	159	0	0	68	MALE	OTHER	NONE	0	HTN	low_PRA	L	NO_DGF	CEFAZOLIN	BACTRIM	BASILIXIMAB	NO_PRED
JL.08	159	160	0	0	68	MALE	OTHER	NONE	0	HTN	low_PRA	L	NO_DGF	CEFAZOLIN	BACTRIM	BASILIXIMAB	NO_PRED
JL.08	160	161	0	0	68	MALE	OTHER	NONE	0	HTN	low_PRA	L	NO_DGF	CEFAZOLIN	BACTRIM	BASILIXIMAB	NO_PRED
JL.08	161	162	0	0	68	MALE	OTHER	NONE	0	HTN	low_PRA	L	NO_DGF	CEFAZOLIN	BACTRIM	BASILIXIMAB	NO_PRED
JL.08	162	163	0	0	68	MALE	OTHER	NONE	0	HTN	low_PRA	L	NO_DGF	CEFAZOLIN	BACTRIM	BASILIXIMAB	NO_PRED
JL.08	163	164	0	0	68	MALE	OTHER	NONE	0	HTN	low_PRA	L	NO_DGF	CEFAZOLIN	BACTRIM	BASILIXIMAB	NO_PRED
JL.08	164	165	0	0	68	MALE	OTHER	NONE	0	HTN	low_PRA	L	NO_DGF	CEFAZOLIN	BACTRIM	BASILIXIMAB	NO_PRED
JL.08	165	166	0	0	68	MALE	OTHER	NONE	0	HTN	low_PRA	L	NO_DGF	CEFAZOLIN	BACTRIM	BASILIXIMAB	NO_PRED
JL.08	166	167	0	0	68	MALE	OTHER	NONE	0	HTN	low_PRA	L	NO_DGF	CEFAZOLIN	BACTRIM	BASILIXIMAB	NO_PRED
JL.08	167	168	0	0	68	MALE	OTHER	NONE	0	HTN	low_PRA	L	NO_DGF	CEFAZOLIN	BACTRIM	BASILIXIMAB	NO_PRED
JL.08	168	169	0	0	68	MALE	OTHER	NONE	0	HTN	low_PRA	L	NO_DGF	CEFAZOLIN	BACTRIM	BASILIXIMAB	NO_PRED
JL.08	169	170	0	0	68	MALE	OTHER	NONE	0	HTN	low_PRA	L	NO_DGF	CEFAZOLIN	BACTRIM	BASILIXIMAB	NO_PRED
JL.08	170	171	0	0	68	MALE	OTHER	NONE	0	HTN	low_PRA	L	NO_DGF	CEFAZOLIN	BACTRIM	BASILIXIMAB	NO_PRED
JL.08	171	172	0	0	68	MALE	OTHER	NONE	0	HTN	low_PRA	L	NO_DGF	CEFAZOLIN	BACTRIM	BASILIXIMAB	NO_PRED
JL.08	172	173	0	0	68	MALE	OTHER	NONE	0	HTN	low_PRA	L	NO_DGF	CEFAZOLIN	BACTRIM	BASILIXIMAB	NO_PRED
JL.08	173	174	0	0	68	MALE	OTHER	NONE	0	HTN	low_PRA	L	NO_DGF	CEFAZOLIN	BACTRIM	BASILIXIMAB	NO_PRED
JL.08	174	175	0	0	68	MALE	OTHER	NONE	0	HTN	low_PRA	L	NO_DGF	CEFAZOLIN	BACTRIM	BASILIXIMAB	NO_PRED
JL.08	175	176	0	0	68	MALE	OTHER	NONE	0	HTN	low_PRA	L	NO_DGF	CEFAZOLIN	BACTRIM	BASILIXIMAB	NO_PRED
JL.08	176	177	0	0	68	MALE	OTHER	NONE	0	HTN	low_PRA	L	NO_DGF	CEFAZOLIN	BACTRIM	BASILIXIMAB	NO_PRED
JL.08	177	178	0	0	68	MALE	OTHER	NONE	0	HTN	low_PRA	L	NO_DGF	CEFAZOLIN	BACTRIM	BASILIXIMAB	NO_PRED
JL.08	178	179	0	0	68	MALE	OTHER	NONE	0	HTN	low_PRA	L	NO_DGF	CEFAZOLIN	BACTRIM	BASILIXIMAB	NO_PRED
JL.08	179	180	0	0	68	MALE	OTHER	NONE	0	HTN	low_PRA	L	NO_DGF	CEFAZOLIN	BACTRIM	BASILIXIMAB	NO_PRED
JL.09	0	1	0	0	55	MALE	OTHER	DM	0	DM	low_PRA	L	NO_DGF	CEFAZOLIN	BACTRIM	BASILIXIMAB	NO_PRED
JL.09	1	2	0	0	55	MALE	OTHER	DM	0	DM	low_PRA	L	NO_DGF	CEFAZOLIN	BACTRIM	BASILIXIMAB	NO_PRED
JL.09	2	3	0	0	55	MALE	OTHER	DM	0	DM	low_PRA	L	NO_DGF	CEFAZOLIN	BACTRIM	BASILIXIMAB	NO_PRED
JL.09	3	4	0	0	55	MALE	OTHER	DM	0	DM	low_PRA	L	NO_DGF	CEFAZOLIN	BACTRIM	BASILIXIMAB	NO_PRED
JL.09	4	5	0	0	55	MALE	OTHER	DM	0	DM	low_PRA	L	NO_DGF	CEFAZOLIN	BACTRIM	BASILIXIMAB	NO_PRED
JL.09	5	6	0	0	55	MALE	OTHER	DM	0	DM	low_PRA	L	NO_DGF	CEFAZOLIN	BACTRIM	BASILIXIMAB	NO_PRED
JL.09	6	7	0	0	55	MALE	OTHER	DM	0	DM	low_PRA	L	NO_DGF	CEFAZOLIN	BACTRIM	BASILIXIMAB	NO_PRED
JL.09	7	8	0	0	55	MALE	OTHER	DM	0	DM	low_PRA	L	NO_DGF	CEFAZOLIN	BACTRIM	BASILIXIMAB	NO_PRED
JL.09	8	9	0	0	55	MALE	OTHER	DM	0	DM	low_PRA	L	NO_DGF	CEFAZOLIN	BACTRIM	BASILIXIMAB	NO_PRED
JL.09	9	10	0	0	55	MALE	OTHER	DM	0	DM	low_PRA	L	NO_DGF	CEFAZOLIN	BACTRIM	BASILIXIMAB	NO_PRED
JL.09	10	11	0	0	55	MALE	OTHER	DM	0	DM	low_PRA	L	NO_DGF	CEFAZOLIN	BACTRIM	BASILIXIMAB	NO_PRED
JL.09	11	12	0	0	55	MALE	OTHER	DM	0	DM	low_PRA	L	NO_DGF	CEFAZOLIN	BACTRIM	BASILIXIMAB	NO_PRED
JL.09	12	13	0	0	55	MALE	OTHER	DM	0	DM	low_PRA	L	NO_DGF	CEFAZOLIN	BACTRIM	BASILIXIMAB	NO_PRED
JL.09	13	14	0	0	55	MALE	OTHER	DM	0	DM	low_PRA	L	NO_DGF	CEFAZOLIN	BACTRIM	BASILIXIMAB	NO_PRED
JL.09	14	15	0	0	55	MALE	OTHER	DM	0	DM	low_PRA	L	NO_DGF	CEFAZOLIN	BACTRIM	BASILIXIMAB	NO_PRED
JL.09	15	16	0	0	55	MALE	OTHER	DM	0	DM	low_PRA	L	NO_DGF	CEFAZOLIN	BACTRIM	BASILIXIMAB	NO_PRED
JL.09	16	17	0	0	55	MALE	OTHER	DM	0	DM	low_PRA	L	NO_DGF	CEFAZOLIN	BACTRIM	BASILIXIMAB	NO_PRED
JL.09	17	18	0	0	55	MALE	OTHER	DM	0	DM	low_PRA	L	NO_DGF	CEFAZOLIN	BACTRIM	BASILIXIMAB	NO_PRED
JL.09	18	19	0	0	55	MALE	OTHER	DM	0	DM	low_PRA	L	NO_DGF	CEFAZOLIN	BACTRIM	BASILIXIMAB	NO_PRED
JL.09	19	20	0	0	55	MALE	OTHER	DM	0	DM	low_PRA	L	NO_DGF	CEFAZOLIN	BACTRIM	BASILIXIMAB	NO_PRED
JL.09	20	21	0	0	55	MALE	OTHER	DM	0	DM	low_PRA	L	NO_DGF	CEFAZOLIN	BACTRIM	BASILIXIMAB	NO_PRED
JL.09	21	22	0	0	55	MALE	OTHER	DM	0	DM	low_PRA	L	NO_DGF	CEFAZOLIN	BACTRIM	BASILIXIMAB	NO_PRED
JL.09	22	23	0	0	55	MALE	OTHER	DM	0	DM	low_PRA	L	NO_DGF	CEFAZOLIN	BACTRIM	BASILIXIMAB	NO_PRED
JL.09	23	24	0	0	55	MALE	OTHER	DM	0	DM	low_PRA	L	NO_DGF	CEFAZOLIN	BACTRIM	BASILIXIMAB	NO_PRED
JL.09	24	25	0	0	55	MALE	OTHER	DM	0	DM	low_PRA	L	NO_DGF	CEFAZOLIN	BACTRIM	BASILIXIMAB	NO_PRED
JL.09	25	26	0	0	55	MALE	OTHER	DM	0	DM	low_PRA	L	NO_DGF	CEFAZOLIN	BACTRIM	BASILIXIMAB	NO_PRED
JL.09	26	27	0	0	55	MALE	OTHER	DM	0	DM	low_PRA	L	NO_DGF	CEFAZOLIN	BACTRIM	BASILIXIMAB	NO_PRED
JL.09	27	28	0	0	55	MALE	OTHER	DM	0	DM	low_PRA	L	NO_DGF	CEFAZOLIN	BACTRIM	BASILIXIMAB	NO_PRED
JL.09	28	29	0	0	55	MALE	OTHER	DM	0	DM	low_PRA	L	NO_DGF	CEFAZOLIN	BACTRIM	BASILIXIMAB	NO_PRED
JL.09	29	30	0	0	55	MALE	OTHER	DM	0	DM	low_PRA	L	NO_DGF	CEFAZOLIN	BACTRIM	BASILIXIMAB	NO_PRED
JL.09	30	31	0	0	55	MALE	OTHER	DM	0	DM	low_PRA	L	NO_DGF	CEFAZOLIN	BACTRIM	BASILIXIMAB	NO_PRED
JL.09	31	32	0	0	55	MALE	OTHER	DM	0	DM	low_PRA	L	NO_DGF	CEFAZOLIN	BACTRIM	BASILIXIMAB	NO_PRED
JL.09	32	33	0	0	55	MALE	OTHER	DM	0	DM	low_PRA	L	NO_DGF	CEFAZOLIN	BACTRIM	BASILIXIMAB	NO_PRED
JL.09	33	34	0	0	55	MALE	OTHER	DM	0	DM	low_PRA	L	NO_DGF	CEFAZOLIN	BACTRIM	BASILIXIMAB	NO_PRED
JL.09	34	35	0	0	55	MALE	OTHER	DM	0	DM	low_PRA	L	NO_DGF	CEFAZOLIN	BACTRIM	BASILIXIMAB	NO_PRED
JL.09	35	36	0	0	55	MALE	OTHER	DM	0	DM	low_PRA	L	NO_DGF	CEFAZOLIN	BACTRIM	BASILIXIMAB	NO_PRED
JL.09	36	37	0	0	55	MALE	OTHER	DM	0	DM	low_PRA	L	NO_DGF	CEFAZOLIN	BACTRIM	BASILIXIMAB	NO_PRED
JL.09	37	38	0	0	55	MALE	OTHER	DM	0	DM	low_PRA	L	NO_DGF	CEFAZOLIN	BACTRIM	BASILIXIMAB	NO_PRED
JL.09	38	39	0	0	55	MALE	OTHER	DM	0	DM	low_PRA	L	NO_DGF	CEFAZOLIN	BACTRIM	BASILIXIMAB	NO_PRED
JL.09	39	40	0	0	55	MALE	OTHER	DM	0	DM	low_PRA	L	NO_DGF	CEFAZOLIN	BACTRIM	BASILIXIMAB	NO_PRED
JL.09	40	41	0	0	55	MALE	OTHER	DM	0	DM	low_PRA	L	NO_DGF	CEFAZOLIN	BACTRIM	BASILIXIMAB	NO_PRED
JL.09	41	42	0	0	55	MALE	OTHER	DM	0	DM	low_PRA	L	NO_DGF	CEFAZOLIN	BACTRIM	BASILIXIMAB	NO_PRED
JL.09	42	43	0	0	55	MALE	OTHER	DM	0	DM	low_PRA	L	NO_DGF	CEFAZOLIN	BACTRIM	BASILIXIMAB	NO_PRED
JL.09	43	44	0	0	55	MALE	OTHER	DM	0	DM	low_PRA	L	NO_DGF	CEFAZOLIN	BACTRIM	BASILIXIMAB	NO_PRED
JL.09	44	45	0	0	55	MALE	OTHER	DM	0	DM	low_PRA	L	NO_DGF	CEFAZOLIN	BACTRIM	BASILIXIMAB	NO_PRED
JL.09	45	46	0	0	55	MALE	OTHER	DM	0	DM	low_PRA	L	NO_DGF	CEFAZOLIN	BACTRIM	BASILIXIMAB	NO_PRED
JL.09	46	47	0	0	55	MALE	OTHER	DM	0	DM	low_PRA	L	NO_DGF	CEFAZOLIN	BACTRIM	BASILIXIMAB	NO_PRED
JL.09	47	48	0	0	55	MALE	OTHER	DM	0	DM	low_PRA	L	NO_DGF	CEFAZOLIN	BACTRIM	BASILIXIMAB	NO_PRED
JL.09	48	49	0	0	55	MALE	OTHER	DM	0	DM	low_PRA	L	NO_DGF	CEFAZOLIN	BACTRIM	BASILIXIMAB	NO_PRED
JL.09	49	50	0	0	55	MALE	OTHER	DM	0	DM	low_PRA	L	NO_DGF	CEFAZOLIN	BACTRIM	BASILIXIMAB	NO_PRED
JL.09	50	51	0	0	55	MALE	OTHER	DM	0	DM	low_PRA	L	NO_DGF	CEFAZOLIN	BACTRIM	BASILIXIMAB	NO_PRED
JL.09	51	52	0	0	55	MALE	OTHER	DM	0	DM	low_PRA	L	NO_DGF	CEFAZOLIN	BACTRIM	BASILIXIMAB	NO_PRED
JL.09	52	53	0	0	55	MALE	OTHER	DM	0	DM	low_PRA	L	NO_DGF	CEFAZOLIN	BACTRIM	BASILIXIMAB	NO_PRED
JL.09	53	54	0	0	55	MALE	OTHER	DM	0	DM	low_PRA	L	NO_DGF	CEFAZOLIN	BACTRIM	BASILIXIMAB	NO_PRED
JL.09	54	55	0	0	55	MALE	OTHER	DM	0	DM	low_PRA	L	NO_DGF	CEFAZOLIN	BACTRIM	BASILIXIMAB	NO_PRED
JL.09	55	56	0	0	55	MALE	OTHER	DM	0	DM	low_PRA	L	NO_DGF	CEFAZOLIN	BACTRIM	BASILIXIMAB	NO_PRED
JL.09	56	57	0	0	55	MALE	OTHER	DM	0	DM	low_PRA	L	NO_DGF	CEFAZOLIN	BACTRIM	BASILIXIMAB	NO_PRED
JL.09	57	58	0	0	55	MALE	OTHER	DM	0	DM	low_PRA	L	NO_DGF	CEFAZOLIN	BACTRIM	BASILIXIMAB	NO_PRED
JL.09	58	59	0	0	55	MALE	OTHER	DM	0	DM	low_PRA	L	NO_DGF	CEFAZOLIN	BACTRIM	BASILIXIMAB	NO_PRED
JL.09	59	60	0	0	55	MALE	OTHER	DM	0	DM	low_PRA	L	NO_DGF	CEFAZOLIN	BACTRIM	BASILIXIMAB	NO_PRED
JL.09	60	61	0	0	55	MALE	OTHER	DM	0	DM	low_PRA	L	NO_DGF	CEFAZOLIN	BACTRIM	BASILIXIMAB	NO_PRED
JL.09	61	62	0	0	55	MALE	OTHER	DM	0	DM	low_PRA	L	NO_DGF	CEFAZOLIN	BACTRIM	BASILIXIMAB	NO_PRED
JL.09	62	63	0	0	55	MALE	OTHER	DM	0	DM	low_PRA	L	NO_DGF	CEFAZOLIN	BACTRIM	BASILIXIMAB	NO_PRED
JL.09	63	64	0	0	55	MALE	OTHER	DM	0	DM	low_PRA	L	NO_DGF	CEFAZOLIN	BACTRIM	BASILIXIMAB	NO_PRED
JL.09	64	65	0	0	55	MALE	OTHER	DM	0	DM	low_PRA	L	NO_DGF	CEFAZOLIN	BACTRIM	BASILIXIMAB	NO_PRED
JL.09	65	66	0	0	55	MALE	OTHER	DM	0	DM	low_PRA	L	NO_DGF	CEFAZOLIN	BACTRIM	BASILIXIMAB	NO_PRED
JL.09	66	67	0	0	55	MALE	OTHER	DM	0	DM	low_PRA	L	NO_DGF	CEFAZOLIN	BACTRIM	BASILIXIMAB	NO_PRED
JL.09	67	68	0	0	55	MALE	OTHER	DM	0	DM	low_PRA	L	NO_DGF	CEFAZOLIN	BACTRIM	BASILIXIMAB	NO_PRED
JL.09	68	69	0	0	55	MALE	OTHER	DM	0	DM	low_PRA	L	NO_DGF	CEFAZOLIN	BACTRIM	BASILIXIMAB	NO_PRED
JL.09	69	70	0	0	55	MALE	OTHER	DM	0	DM	low_PRA	L	NO_DGF	CEFAZOLIN	BACTRIM	BASILIXIMAB	NO_PRED
JL.09	70	71	0	0	55	MALE	OTHER	DM	0	DM	low_PRA	L	NO_DGF	CEFAZOLIN	BACTRIM	BASILIXIMAB	NO_PRED
JL.09	71	72	0	0	55	MALE	OTHER	DM	0	DM	low_PRA	L	NO_DGF	CEFAZOLIN	BACTRIM	BASILIXIMAB	NO_PRED
JL.09	72	73	0	0	55	MALE	OTHER	DM	0	DM	low_PRA	L	NO_DGF	CEFAZOLIN	BACTRIM	BASILIXIMAB	NO_PRED
JL.09	73	74	0	0	55	MALE	OTHER	DM	0	DM	low_PRA	L	NO_DGF	CEFAZOLIN	BACTRIM	BASILIXIMAB	NO_PRED
JL.09	74	75	0	0	55	MALE	OTHER	DM	0	DM	low_PRA	L	NO_DGF	CEFAZOLIN	BACTRIM	BASILIXIMAB	NO_PRED
JL.09	75	76	0	0	55	MALE	OTHER	DM	0	DM	low_PRA	L	NO_DGF	CEFAZOLIN	BACTRIM	BASILIXIMAB	NO_PRED
JL.09	76	77	0	0	55	MALE	OTHER	DM	0	DM	low_PRA	L	NO_DGF	CEFAZOLIN	BACTRIM	BASILIXIMAB	NO_PRED
JL.09	77	78	0	0	55	MALE	OTHER	DM	0	DM	low_PRA	L	NO_DGF	CEFAZOLIN	BACTRIM	BASILIXIMAB	NO_PRED
JL.09	78	79	0	0	55	MALE	OTHER	DM	0	DM	low_PRA	L	NO_DGF	CEFAZOLIN	BACTRIM	BASILIXIMAB	NO_PRED
JL.09	79	80	0	0	55	MALE	OTHER	DM	0	DM	low_PRA	L	NO_DGF	CEFAZOLIN	BACTRIM	BASILIXIMAB	NO_PRED
JL.09	80	81	0	0	55	MALE	OTHER	DM	0	DM	low_PRA	L	NO_DGF	CEFAZOLIN	BACTRIM	BASILIXIMAB	NO_PRED
JL.09	81	82	0	0	55	MALE	OTHER	DM	0	DM	low_PRA	L	NO_DGF	CEFAZOLIN	BACTRIM	BASILIXIMAB	NO_PRED
JL.09	82	83	0	0	55	MALE	OTHER	DM	0	DM	low_PRA	L	NO_DGF	CEFAZOLIN	BACTRIM	BASILIXIMAB	NO_PRED
JL.09	83	84	0	0	55	MALE	OTHER	DM	0	DM	low_PRA	L	NO_DGF	CEFAZOLIN	BACTRIM	BASILIXIMAB	NO_PRED
JL.09	84	85	0	0	55	MALE	OTHER	DM	0	DM	low_PRA	L	NO_DGF	CEFAZOLIN	BACTRIM	BASILIXIMAB	NO_PRED
JL.09	85	86	0	0	55	MALE	OTHER	DM	0	DM	low_PRA	L	NO_DGF	CEFAZOLIN	BACTRIM	BASILIXIMAB	NO_PRED
JL.09	86	87	0	0	55	MALE	OTHER	DM	0	DM	low_PRA	L	NO_DGF	CEFAZOLIN	BACTRIM	BASILIXIMAB	NO_PRED
JL.09	87	88	0	0	55	MALE	OTHER	DM	0	DM	low_PRA	L	NO_DGF	CEFAZOLIN	BACTRIM	BASILIXIMAB	NO_PRED
JL.09	88	89	0	0	55	MALE	OTHER	DM	0	DM	low_PRA	L	NO_DGF	CEFAZOLIN	BACTRIM	BASILIXIMAB	NO_PRED
JL.09	89	90	0	0	55	MALE	OTHER	DM	0	DM	low_PRA	L	NO_DGF	CEFAZOLIN	BACTRIM	BASILIXIMAB	NO_PRED
JL.09	90	91	0	0	55	MALE	OTHER	DM	0	DM	low_PRA	L	NO_DGF	CEFAZOLIN	BACTRIM	BASILIXIMAB	NO_PRED
JL.09	91	92	0	0	55	MALE	OTHER	DM	0	DM	low_PRA	L	NO_DGF	CEFAZOLIN	BACTRIM	BASILIXIMAB	NO_PRED
JL.09	92	93	0	0	55	MALE	OTHER	DM	0	DM	low_PRA	L	NO_DGF	CEFAZOLIN	BACTRIM	BASILIXIMAB	NO_PRED
JL.09	93	94	0	0	55	MALE	OTHER	DM	0	DM	low_PRA	L	NO_DGF	CEFAZOLIN	BACTRIM	BASILIXIMAB	NO_PRED
JL.09	94	95	0	0	55	MALE	OTHER	DM	0	DM	low_PRA	L	NO_DGF	CEFAZOLIN	BACTRIM	BASILIXIMAB	NO_PRED
JL.09	95	96	0	0	55	MALE	OTHER	DM	0	DM	low_PRA	L	NO_DGF	CEFAZOLIN	BACTRIM	BASILIXIMAB	NO_PRED
JL.09	96	97	0	0	55	MALE	OTHER	DM	0	DM	low_PRA	L	NO_DGF	CEFAZOLIN	BACTRIM	BASILIXIMAB	NO_PRED
JL.09	97	98	0	0	55	MALE	OTHER	DM	0	DM	low_PRA	L	NO_DGF	CEFAZOLIN	BACTRIM	BASILIXIMAB	NO_PRED
JL.09	98	99	0	0	55	MALE	OTHER	DM	0	DM	low_PRA	L	NO_DGF	CEFAZOLIN	BACTRIM	BASILIXIMAB	NO_PRED
JL.09	99	100	0	0	55	MALE	OTHER	DM	0	DM	low_PRA	L	NO_DGF	CEFAZOLIN	BACTRIM	BASILIXIMAB	NO_PRED
JL.09	100	101	0	0	55	MALE	OTHER	DM	0	DM	low_PRA	L	NO_DGF	CEFAZOLIN	BACTRIM	BASILIXIMAB	NO_PRED
JL.09	101	102	0	0	55	MALE	OTHER	DM	0	DM	low_PRA	L	NO_DGF	CEFAZOLIN	BACTRIM	BASILIXIMAB	NO_PRED
JL.09	102	103	0	0	55	MALE	OTHER	DM	0	DM	low_PRA	L	NO_DGF	CEFAZOLIN	BACTRIM	BASILIXIMAB	NO_PRED
JL.09	103	104	0	0	55	MALE	OTHER	DM	0	DM	low_PRA	L	NO_DGF	CEFAZOLIN	BACTRIM	BASILIXIMAB	NO_PRED
JL.09	104	105	0	0	55	MALE	OTHER	DM	0	DM	low_PRA	L	NO_DGF	CEFAZOLIN	BACTRIM	BASILIXIMAB	NO_PRED
JL.09	105	106	0	0	55	MALE	OTHER	DM	0	DM	low_PRA	L	NO_DGF	CEFAZOLIN	BACTRIM	BASILIXIMAB	NO_PRED
JL.09	106	107	0	0	55	MALE	OTHER	DM	0	DM	low_PRA	L	NO_DGF	CEFAZOLIN	BACTRIM	BASILIXIMAB	NO_PRED
JL.09	107	108	0	0	55	MALE	OTHER	DM	0	DM	low_PRA	L	NO_DGF	CEFAZOLIN	BACTRIM	BASILIXIMAB	NO_PRED
JL.09	108	109	0	0	55	MALE	OTHER	DM	0	DM	low_PRA	L	NO_DGF	CEFAZOLIN	BACTRIM	BASILIXIMAB	NO_PRED
JL.09	109	110	0	0	55	MALE	OTHER	DM	0	DM	low_PRA	L	NO_DGF	CEFAZOLIN	BACTRIM	BASILIXIMAB	NO_PRED
JL.09	110	111	0	0	55	MALE	OTHER	DM	0	DM	low_PRA	L	NO_DGF	CEFAZOLIN	BACTRIM	BASILIXIMAB	NO_PRED
JL.09	111	112	0	0	55	MALE	OTHER	DM	0	DM	low_PRA	L	NO_DGF	CEFAZOLIN	BACTRIM	BASILIXIMAB	NO_PRED
JL.09	112	113	0	0	55	MALE	OTHER	DM	0	DM	low_PRA	L	NO_DGF	CEFAZOLIN	BACTRIM	BASILIXIMAB	NO_PRED
JL.09	113	114	0	0	55	MALE	OTHER	DM	0	DM	low_PRA	L	NO_DGF	CEFAZOLIN	BACTRIM	BASILIXIMAB	NO_PRED
JL.09	114	115	0	0	55	MALE	OTHER	DM	0	DM	low_PRA	L	NO_DGF	CEFAZOLIN	BACTRIM	BASILIXIMAB	NO_PRED
JL.09	115	116	0	0	55	MALE	OTHER	DM	0	DM	low_PRA	L	NO_DGF	CEFAZOLIN	BACTRIM	BASILIXIMAB	NO_PRED
JL.09	116	117	0	0	55	MALE	OTHER	DM	0	DM	low_PRA	L	NO_DGF	CEFAZOLIN	BACTRIM	BASILIXIMAB	NO_PRED
JL.09	117	118	0	0	55	MALE	OTHER	DM	0	DM	low_PRA	L	NO_DGF	CEFAZOLIN	BACTRIM	BASILIXIMAB	NO_PRED
JL.09	118	119	0	0	55	MALE	OTHER	DM	0	DM	low_PRA	L	NO_DGF	CEFAZOLIN	BACTRIM	BASILIXIMAB	NO_PRED
JL.09	119	120	0	0	55	MALE	OTHER	DM	0	DM	low_PRA	L	NO_DGF	CEFAZOLIN	BACTRIM	BASILIXIMAB	NO_PRED
JL.09	120	121	0	0	55	MALE	OTHER	DM	0	DM	low_PRA	L	NO_DGF	CEFAZOLIN	BACTRIM	BASILIXIMAB	NO_PRED
JL.09	121	122	0	0	55	MALE	OTHER	DM	0	DM	low_PRA	L	NO_DGF	CEFAZOLIN	BACTRIM	BASILIXIMAB	NO_PRED
JL.09	122	123	0	0	55	MALE	OTHER	DM	0	DM	low_PRA	L	NO_DGF	CEFAZOLIN	BACTRIM	BASILIXIMAB	NO_PRED
JL.09	123	124	0	0	55	MALE	OTHER	DM	0	DM	low_PRA	L	NO_DGF	CEFAZOLIN	BACTRIM	BASILIXIMAB	NO_PRED
JL.09	124	125	0	0	55	MALE	OTHER	DM	0	DM	low_PRA	L	NO_DGF	CEFAZOLIN	BACTRIM	BASILIXIMAB	NO_PRED
JL.09	125	126	0	0	55	MALE	OTHER	DM	0	DM	low_PRA	L	NO_DGF	CEFAZOLIN	BACTRIM	BASILIXIMAB	NO_PRED
JL.09	126	127	0	0	55	MALE	OTHER	DM	0	DM	low_PRA	L	NO_DGF	CEFAZOLIN	BACTRIM	BASILIXIMAB	NO_PRED
JL.09	127	128	0	0	55	MALE	OTHER	DM	0	DM	low_PRA	L	NO_DGF	CEFAZOLIN	BACTRIM	BASILIXIMAB	NO_PRED
JL.09	128	129	0	0	55	MALE	OTHER	DM	0	DM	low_PRA	L	NO_DGF	CEFAZOLIN	BACTRIM	BASILIXIMAB	NO_PRED
JL.09	129	130	0	0	55	MALE	OTHER	DM	0	DM	low_PRA	L	NO_DGF	CEFAZOLIN	BACTRIM	BASILIXIMAB	NO_PRED
JL.09	130	131	0	0	55	MALE	OTHER	DM	0	DM	low_PRA	L	NO_DGF	CEFAZOLIN	BACTRIM	BASILIXIMAB	NO_PRED
JL.09	131	132	0	0	55	MALE	OTHER	DM	0	DM	low_PRA	L	NO_DGF	CEFAZOLIN	BACTRIM	BASILIXIMAB	NO_PRED
JL.09	132	133	0	0	55	MALE	OTHER	DM	0	DM	low_PRA	L	NO_DGF	CEFAZOLIN	BACTRIM	BASILIXIMAB	NO_PRED
JL.09	133	134	0	0	55	MALE	OTHER	DM	0	DM	low_PRA	L	NO_DGF	CEFAZOLIN	BACTRIM	BASILIXIMAB	NO_PRED
JL.09	134	135	0	0	55	MALE	OTHER	DM	0	DM	low_PRA	L	NO_DGF	CEFAZOLIN	BACTRIM	BASILIXIMAB	NO_PRED
JL.09	135	136	0	0	55	MALE	OTHER	DM	0	DM	low_PRA	L	NO_DGF	CEFAZOLIN	BACTRIM	BASILIXIMAB	NO_PRED
JL.09	136	137	0	0	55	MALE	OTHER	DM	0	DM	low_PRA	L	NO_DGF	CEFAZOLIN	BACTRIM	BASILIXIMAB	NO_PRED
JL.09	137	138	0	0	55	MALE	OTHER	DM	0	DM	low_PRA	L	NO_DGF	CEFAZOLIN	BACTRIM	BASILIXIMAB	NO_PRED
JL.09	138	139	0	0	55	MALE	OTHER	DM	0	DM	low_PRA	L	NO_DGF	CEFAZOLIN	BACTRIM	BASILIXIMAB	NO_PRED
JL.09	139	140	0	0	55	MALE	OTHER	DM	0	DM	low_PRA	L	NO_DGF	CEFAZOLIN	BACTRIM	BASILIXIMAB	NO_PRED
JL.09	140	141	0	0	55	MALE	OTHER	DM	0	DM	low_PRA	L	NO_DGF	CEFAZOLIN	BACTRIM	BASILIXIMAB	NO_PRED
JL.09	141	142	0	0	55	MALE	OTHER	DM	0	DM	low_PRA	L	NO_DGF	CEFAZOLIN	BACTRIM	BASILIXIMAB	NO_PRED
JL.09	142	143	0	0	55	MALE	OTHER	DM	0	DM	low_PRA	L	NO_DGF	CEFAZOLIN	BACTRIM	BASILIXIMAB	NO_PRED
JL.09	143	144	0	0	55	MALE	OTHER	DM	0	DM	low_PRA	L	NO_DGF	CEFAZOLIN	BACTRIM	BASILIXIMAB	NO_PRED
JL.09	144	145	0	0	55	MALE	OTHER	DM	0	DM	low_PRA	L	NO_DGF	CEFAZOLIN	BACTRIM	BASILIXIMAB	NO_PRED
JL.09	145	146	0	0	55	MALE	OTHER	DM	0	DM	low_PRA	L	NO_DGF	CEFAZOLIN	BACTRIM	BASILIXIMAB	NO_PRED
JL.09	146	147	0	0	55	MALE	OTHER	DM	0	DM	low_PRA	L	NO_DGF	CEFAZOLIN	BACTRIM	BASILIXIMAB	NO_PRED
JL.09	147	148	0	0	55	MALE	OTHER	DM	0	DM	low_PRA	L	NO_DGF	CEFAZOLIN	BACTRIM	BASILIXIMAB	NO_PRED
JL.09	148	149	0	0	55	MALE	OTHER	DM	0	DM	low_PRA	L	NO_DGF	CEFAZOLIN	BACTRIM	BASILIXIMAB	NO_PRED
JL.09	149	150	0	0	55	MALE	OTHER	DM	0	DM	low_PRA	L	NO_DGF	CEFAZOLIN	BACTRIM	BASILIXIMAB	NO_PRED
JL.09	150	151	0	0	55	MALE	OTHER	DM	0	DM	low_PRA	L	NO_DGF	CEFAZOLIN	BACTRIM	BASILIXIMAB	NO_PRED
JL.09	151	152	0	0	55	MALE	OTHER	DM	0	DM	low_PRA	L	NO_DGF	CEFAZOLIN	BACTRIM	BASILIXIMAB	NO_PRED
JL.09	152	153	0	0	55	MALE	OTHER	DM	0	DM	low_PRA	L	NO_DGF	CEFAZOLIN	BACTRIM	BASILIXIMAB	NO_PRED
JL.09	153	154	0	0	55	MALE	OTHER	DM	0	DM	low_PRA	L	NO_DGF	CEFAZOLIN	BACTRIM	BASILIXIMAB	NO_PRED
JL.09	154	155	0	0	55	MALE	OTHER	DM	0	DM	low_PRA	L	NO_DGF	CEFAZOLIN	BACTRIM	BASILIXIMAB	NO_PRED
JL.09	155	156	0	0	55	MALE	OTHER	DM	0	DM	low_PRA	L	NO_DGF	CEFAZOLIN	BACTRIM	BASILIXIMAB	NO_PRED
JL.09	156	157	0	0	55	MALE	OTHER	DM	0	DM	low_PRA	L	NO_DGF	CEFAZOLIN	BACTRIM	BASILIXIMAB	NO_PRED
JL.09	157	158	0	0	55	MALE	OTHER	DM	0	DM	low_PRA	L	NO_DGF	CEFAZOLIN	BACTRIM	BASILIXIMAB	NO_PRED
JL.09	158	159	0	0	55	MALE	OTHER	DM	0	DM	low_PRA	L	NO_DGF	CEFAZOLIN	BACTRIM	BASILIXIMAB	NO_PRED
JL.09	159	160	0	0	55	MALE	OTHER	DM	0	DM	low_PRA	L	NO_DGF	CEFAZOLIN	BACTRIM	BASILIXIMAB	NO_PRED
JL.09	160	161	0	0	55	MALE	OTHER	DM	0	DM	low_PRA	L	NO_DGF	CEFAZOLIN	BACTRIM	BASILIXIMAB	NO_PRED
JL.09	161	162	0	0	55	MALE	OTHER	DM	0	DM	low_PRA	L	NO_DGF	CEFAZOLIN	BACTRIM	BASILIXIMAB	NO_PRED
JL.09	162	163	0	0	55	MALE	OTHER	DM	0	DM	low_PRA	L	NO_DGF	CEFAZOLIN	BACTRIM	BASILIXIMAB	NO_PRED
JL.09	163	164	0	0	55	MALE	OTHER	DM	0	DM	low_PRA	L	NO_DGF	CEFAZOLIN	BACTRIM	BASILIXIMAB	NO_PRED
JL.09	164	165	0	0	55	MALE	OTHER	DM	0	DM	low_PRA	L	NO_DGF	CEFAZOLIN	BACTRIM	BASILIXIMAB	NO_PRED
JL.09	165	166	0	0	55	MALE	OTHER	DM	0	DM	low_PRA	L	NO_DGF	CEFAZOLIN	BACTRIM	BASILIXIMAB	NO_PRED
JL.09	166	167	0	0	55	MALE	OTHER	DM	0	DM	low_PRA	L	NO_DGF	CEFAZOLIN	BACTRIM	BASILIXIMAB	NO_PRED
JL.09	167	168	0	0	55	MALE	OTHER	DM	0	DM	low_PRA	L	NO_DGF	CEFAZOLIN	BACTRIM	BASILIXIMAB	NO_PRED
JL.09	168	169	0	0	55	MALE	OTHER	DM	0	DM	low_PRA	L	NO_DGF	CEFAZOLIN	BACTRIM	BASILIXIMAB	NO_PRED
JL.09	169	170	0	0	55	MALE	OTHER	DM	0	DM	low_PRA	L	NO_DGF	CEFAZOLIN	BACTRIM	BASILIXIMAB	NO_PRED
JL.09	170	171	0	0	55	MALE	OTHER	DM	0	DM	low_PRA	L	NO_DGF	CEFAZOLIN	BACTRIM	BASILIXIMAB	NO_PRED
JL.09	171	172	0	0	55	MALE	OTHER	DM	0	DM	low_PRA	L	NO_DGF	CEFAZOLIN	BACTRIM	BASILIXIMAB	NO_PRED
JL.09	172	173	0	0	55	MALE	OTHER	DM	0	DM	low_PRA	L	NO_DGF	CEFAZOLIN	BACTRIM	BASILIXIMAB	NO_PRED
JL.09	173	174	0	0	55	MALE	OTHER	DM	0	DM	low_PRA	L	NO_DGF	CEFAZOLIN	BACTRIM	BASILIXIMAB	NO_PRED
JL.09	174	175	0	0	55	MALE	OTHER	DM	0	DM	low_PRA	L	NO_DGF	CEFAZOLIN	BACTRIM	BASILIXIMAB	NO_PRED
JL.09	175	176	0	0	55	MALE	OTHER	DM	0	DM	low_PRA	L	NO_DGF	CEFAZOLIN	BACTRIM	BASILIXIMAB	NO_PRED
JL.09	176	177	0	0	55	MALE	OTHER	DM	0	DM	low_PRA	L	NO_DGF	CEFAZOLIN	BACTRIM	BASILIXIMAB	NO_PRED
JL.09	177	178	0	0	55	MALE	OTHER	DM	0	DM	low_PRA	L	NO_DGF	CEFAZOLIN	BACTRIM	BASILIXIMAB	NO_PRED
JL.09	178	179	0	0	55	MALE	OTHER	DM	0	DM	low_PRA	L	NO_DGF	CEFAZOLIN	BACTRIM	BASILIXIMAB	NO_PRED
JL.09	179	180	0	0	55	MALE	OTHER	DM	0	DM	low_PRA	L	NO_DGF	CEFAZOLIN	BACTRIM	BASILIXIMAB	NO_PRED
JL.09	180	181	0	0	55	MALE	OTHER	DM	0	DM	low_PRA	L	NO_DGF	CEFAZOLIN	BACTRIM	BASILIXIMAB	NO_PRED
JL.09	181	182	0	0	55	MALE	OTHER	DM	0	DM	low_PRA	L	NO_DGF	CEFAZOLIN	BACTRIM	BASILIXIMAB	NO_PRED
JL.09	182	183	0	0	55	MALE	OTHER	DM	0	DM	low_PRA	L	NO_DGF	CEFAZOLIN	BACTRIM	BASILIXIMAB	NO_PRED
JL.09	183	184	0	0	55	MALE	OTHER	DM	0	DM	low_PRA	L	NO_DGF	CEFAZOLIN	BACTRIM	BASILIXIMAB	NO_PRED
JL.09	184	185	0	0	55	MALE	OTHER	DM	0	DM	low_PRA	L	NO_DGF	CEFAZOLIN	BACTRIM	BASILIXIMAB	NO_PRED
JL.09	185	186	0	0	55	MALE	OTHER	DM	0	DM	low_PRA	L	NO_DGF	CEFAZOLIN	BACTRIM	BASILIXIMAB	NO_PRED
JL.09	186	187	0	0	55	MALE	OTHER	DM	0	DM	low_PRA	L	NO_DGF	CEFAZOLIN	BACTRIM	BASILIXIMAB	NO_PRED
JL.09	187	188	0	0	55	MALE	OTHER	DM	0	DM	low_PRA	L	NO_DGF	CEFAZOLIN	BACTRIM	BASILIXIMAB	NO_PRED
JL.09	188	189	0	0	55	MALE	OTHER	DM	0	DM	low_PRA	L	NO_DGF	CEFAZOLIN	BACTRIM	BASILIXIMAB	NO_PRED
JL.09	189	190	0	0	55	MALE	OTHER	DM	0	DM	low_PRA	L	NO_DGF	CEFAZOLIN	BACTRIM	BASILIXIMAB	NO_PRED
JL.10	0	1	0	0	49	FEMALE	OTHER	NONE	0	other	low_PRA	L	NO_DGF	OTHER	BACTRIM	BASILIXIMAB	PRED
JL.10	1	2	0	0	49	FEMALE	OTHER	NONE	0	other	low_PRA	L	NO_DGF	OTHER	BACTRIM	BASILIXIMAB	PRED
JL.10	2	3	0	0	49	FEMALE	OTHER	NONE	0	other	low_PRA	L	NO_DGF	OTHER	BACTRIM	BASILIXIMAB	PRED
JL.10	3	4	0	0	49	FEMALE	OTHER	NONE	0	other	low_PRA	L	NO_DGF	OTHER	BACTRIM	BASILIXIMAB	PRED
JL.10	4	5	0	0	49	FEMALE	OTHER	NONE	0	other	low_PRA	L	NO_DGF	OTHER	BACTRIM	BASILIXIMAB	PRED
JL.10	5	6	0	0	49	FEMALE	OTHER	NONE	0	other	low_PRA	L	NO_DGF	OTHER	BACTRIM	BASILIXIMAB	PRED
JL.10	6	7	0	0	49	FEMALE	OTHER	NONE	0	other	low_PRA	L	NO_DGF	OTHER	BACTRIM	BASILIXIMAB	PRED
JL.10	7	8	0	0	49	FEMALE	OTHER	NONE	0	other	low_PRA	L	NO_DGF	OTHER	BACTRIM	BASILIXIMAB	PRED
JL.10	8	9	0	0	49	FEMALE	OTHER	NONE	0	other	low_PRA	L	NO_DGF	OTHER	BACTRIM	BASILIXIMAB	PRED
JL.10	9	10	0	0	49	FEMALE	OTHER	NONE	0	other	low_PRA	L	NO_DGF	OTHER	BACTRIM	BASILIXIMAB	PRED
JL.10	10	11	0	0	49	FEMALE	OTHER	NONE	0	other	low_PRA	L	NO_DGF	OTHER	BACTRIM	BASILIXIMAB	PRED
JL.10	11	12	0	0	49	FEMALE	OTHER	NONE	0	other	low_PRA	L	NO_DGF	OTHER	BACTRIM	BASILIXIMAB	PRED
JL.10	12	13	0	0	49	FEMALE	OTHER	NONE	0	other	low_PRA	L	NO_DGF	OTHER	BACTRIM	BASILIXIMAB	PRED
JL.10	13	14	0	0	49	FEMALE	OTHER	NONE	0	other	low_PRA	L	NO_DGF	OTHER	BACTRIM	BASILIXIMAB	PRED
JL.10	14	15	0	0	49	FEMALE	OTHER	NONE	0	other	low_PRA	L	NO_DGF	OTHER	BACTRIM	BASILIXIMAB	PRED
JL.10	15	16	0	0	49	FEMALE	OTHER	NONE	0	other	low_PRA	L	NO_DGF	OTHER	BACTRIM	BASILIXIMAB	PRED
JL.10	16	17	0	0	49	FEMALE	OTHER	NONE	0	other	low_PRA	L	NO_DGF	OTHER	BACTRIM	BASILIXIMAB	PRED
JL.10	17	18	0	0	49	FEMALE	OTHER	NONE	0	other	low_PRA	L	NO_DGF	OTHER	BACTRIM	BASILIXIMAB	PRED
JL.10	18	19	0	0	49	FEMALE	OTHER	NONE	0	other	low_PRA	L	NO_DGF	OTHER	BACTRIM	BASILIXIMAB	PRED
JL.10	19	20	0	0	49	FEMALE	OTHER	NONE	0	other	low_PRA	L	NO_DGF	OTHER	BACTRIM	BASILIXIMAB	PRED
JL.10	20	21	0	0	49	FEMALE	OTHER	NONE	0	other	low_PRA	L	NO_DGF	OTHER	BACTRIM	BASILIXIMAB	PRED
JL.10	21	22	0	0	49	FEMALE	OTHER	NONE	0	other	low_PRA	L	NO_DGF	OTHER	BACTRIM	BASILIXIMAB	PRED
JL.10	22	23	0	0	49	FEMALE	OTHER	NONE	0	other	low_PRA	L	NO_DGF	OTHER	BACTRIM	BASILIXIMAB	PRED
JL.10	23	24	0	0	49	FEMALE	OTHER	NONE	0	other	low_PRA	L	NO_DGF	OTHER	BACTRIM	BASILIXIMAB	PRED
JL.10	24	25	0	0	49	FEMALE	OTHER	NONE	0	other	low_PRA	L	NO_DGF	OTHER	BACTRIM	BASILIXIMAB	PRED
JL.10	25	26	0	0	49	FEMALE	OTHER	NONE	0	other	low_PRA	L	NO_DGF	OTHER	BACTRIM	BASILIXIMAB	PRED
JL.10	26	27	0	0	49	FEMALE	OTHER	NONE	0	other	low_PRA	L	NO_DGF	OTHER	BACTRIM	BASILIXIMAB	PRED
JL.10	27	28	0	0	49	FEMALE	OTHER	NONE	0	other	low_PRA	L	NO_DGF	OTHER	BACTRIM	BASILIXIMAB	PRED
JL.10	28	29	0	0	49	FEMALE	OTHER	NONE	0	other	low_PRA	L	NO_DGF	OTHER	BACTRIM	BASILIXIMAB	PRED
JL.10	29	30	0	0	49	FEMALE	OTHER	NONE	0	other	low_PRA	L	NO_DGF	OTHER	BACTRIM	BASILIXIMAB	PRED
JL.10	30	31	0	0	49	FEMALE	OTHER	NONE	0	other	low_PRA	L	NO_DGF	OTHER	BACTRIM	BASILIXIMAB	PRED
JL.10	31	32	0	0	49	FEMALE	OTHER	NONE	0	other	low_PRA	L	NO_DGF	OTHER	BACTRIM	BASILIXIMAB	PRED
JL.10	32	33	0	0	49	FEMALE	OTHER	NONE	0	other	low_PRA	L	NO_DGF	OTHER	BACTRIM	BASILIXIMAB	PRED
JL.10	33	34	0	0	49	FEMALE	OTHER	NONE	0	other	low_PRA	L	NO_DGF	OTHER	BACTRIM	BASILIXIMAB	PRED
JL.10	34	35	0	0	49	FEMALE	OTHER	NONE	0	other	low_PRA	L	NO_DGF	OTHER	BACTRIM	BASILIXIMAB	PRED
JL.10	35	36	0	0	49	FEMALE	OTHER	NONE	0	other	low_PRA	L	NO_DGF	OTHER	BACTRIM	BASILIXIMAB	PRED
JL.10	36	37	0	0	49	FEMALE	OTHER	NONE	0	other	low_PRA	L	NO_DGF	OTHER	BACTRIM	BASILIXIMAB	PRED
JL.10	37	38	0	0	49	FEMALE	OTHER	NONE	0	other	low_PRA	L	NO_DGF	OTHER	BACTRIM	BASILIXIMAB	PRED
JL.10	38	39	0	0	49	FEMALE	OTHER	NONE	0	other	low_PRA	L	NO_DGF	OTHER	BACTRIM	BASILIXIMAB	PRED
JL.10	39	40	0	0	49	FEMALE	OTHER	NONE	0	other	low_PRA	L	NO_DGF	OTHER	BACTRIM	BASILIXIMAB	PRED
JL.10	40	41	0	0	49	FEMALE	OTHER	NONE	0	other	low_PRA	L	NO_DGF	OTHER	BACTRIM	BASILIXIMAB	PRED
JL.10	41	42	0	0	49	FEMALE	OTHER	NONE	0	other	low_PRA	L	NO_DGF	OTHER	BACTRIM	BASILIXIMAB	PRED
JL.10	42	43	0	0	49	FEMALE	OTHER	NONE	0	other	low_PRA	L	NO_DGF	OTHER	BACTRIM	BASILIXIMAB	PRED
JL.10	43	44	0	0	49	FEMALE	OTHER	NONE	0	other	low_PRA	L	NO_DGF	OTHER	BACTRIM	BASILIXIMAB	PRED
JL.10	44	45	0	0	49	FEMALE	OTHER	NONE	0	other	low_PRA	L	NO_DGF	OTHER	BACTRIM	BASILIXIMAB	PRED
JL.10	45	46	0	0	49	FEMALE	OTHER	NONE	0	other	low_PRA	L	NO_DGF	OTHER	BACTRIM	BASILIXIMAB	PRED
JL.10	46	47	0	0	49	FEMALE	OTHER	NONE	0	other	low_PRA	L	NO_DGF	OTHER	BACTRIM	BASILIXIMAB	PRED
JL.10	47	48	0	0	49	FEMALE	OTHER	NONE	0	other	low_PRA	L	NO_DGF	OTHER	BACTRIM	BASILIXIMAB	PRED
JL.10	48	49	0	0	49	FEMALE	OTHER	NONE	0	other	low_PRA	L	NO_DGF	OTHER	BACTRIM	BASILIXIMAB	PRED
JL.10	49	50	0	0	49	FEMALE	OTHER	NONE	0	other	low_PRA	L	NO_DGF	OTHER	BACTRIM	BASILIXIMAB	PRED
JL.10	50	51	0	0	49	FEMALE	OTHER	NONE	0	other	low_PRA	L	NO_DGF	OTHER	BACTRIM	BASILIXIMAB	PRED
JL.10	51	52	0	0	49	FEMALE	OTHER	NONE	0	other	low_PRA	L	NO_DGF	OTHER	BACTRIM	BASILIXIMAB	PRED
JL.10	52	53	0	0	49	FEMALE	OTHER	NONE	0	other	low_PRA	L	NO_DGF	OTHER	BACTRIM	BASILIXIMAB	PRED
JL.10	53	54	0	0	49	FEMALE	OTHER	NONE	0	other	low_PRA	L	NO_DGF	OTHER	BACTRIM	BASILIXIMAB	PRED
JL.10	54	55	0	0	49	FEMALE	OTHER	NONE	0	other	low_PRA	L	NO_DGF	OTHER	BACTRIM	BASILIXIMAB	PRED
JL.10	55	56	0	0	49	FEMALE	OTHER	NONE	0	other	low_PRA	L	NO_DGF	OTHER	BACTRIM	BASILIXIMAB	PRED
JL.10	56	57	0	0	49	FEMALE	OTHER	NONE	0	other	low_PRA	L	NO_DGF	OTHER	BACTRIM	BASILIXIMAB	PRED
JL.10	57	58	0	0	49	FEMALE	OTHER	NONE	0	other	low_PRA	L	NO_DGF	OTHER	BACTRIM	BASILIXIMAB	PRED
JL.10	58	59	0	0	49	FEMALE	OTHER	NONE	0	other	low_PRA	L	NO_DGF	OTHER	BACTRIM	BASILIXIMAB	PRED
JL.10	59	60	0	0	49	FEMALE	OTHER	NONE	0	other	low_PRA	L	NO_DGF	OTHER	BACTRIM	BASILIXIMAB	PRED
JL.10	60	61	0	0	49	FEMALE	OTHER	NONE	0	other	low_PRA	L	NO_DGF	OTHER	BACTRIM	BASILIXIMAB	PRED
JL.10	61	62	0	0	49	FEMALE	OTHER	NONE	0	other	low_PRA	L	NO_DGF	OTHER	BACTRIM	BASILIXIMAB	PRED
JL.10	62	63	0	0	49	FEMALE	OTHER	NONE	0	other	low_PRA	L	NO_DGF	OTHER	BACTRIM	BASILIXIMAB	PRED
JL.10	63	64	0	0	49	FEMALE	OTHER	NONE	0	other	low_PRA	L	NO_DGF	OTHER	BACTRIM	BASILIXIMAB	PRED
JL.10	64	65	0	0	49	FEMALE	OTHER	NONE	0	other	low_PRA	L	NO_DGF	OTHER	BACTRIM	BASILIXIMAB	PRED
JL.10	65	66	0	0	49	FEMALE	OTHER	NONE	0	other	low_PRA	L	NO_DGF	OTHER	BACTRIM	BASILIXIMAB	PRED
JL.10	66	67	0	0	49	FEMALE	OTHER	NONE	0	other	low_PRA	L	NO_DGF	OTHER	BACTRIM	BASILIXIMAB	PRED
JL.10	67	68	0	0	49	FEMALE	OTHER	NONE	0	other	low_PRA	L	NO_DGF	OTHER	BACTRIM	BASILIXIMAB	PRED
JL.10	68	69	0	0	49	FEMALE	OTHER	NONE	0	other	low_PRA	L	NO_DGF	OTHER	BACTRIM	BASILIXIMAB	PRED
JL.10	69	70	0	0	49	FEMALE	OTHER	NONE	0	other	low_PRA	L	NO_DGF	OTHER	BACTRIM	BASILIXIMAB	PRED
JL.10	70	71	0	0	49	FEMALE	OTHER	NONE	0	other	low_PRA	L	NO_DGF	OTHER	BACTRIM	BASILIXIMAB	PRED
JL.10	71	72	0	0	49	FEMALE	OTHER	NONE	0	other	low_PRA	L	NO_DGF	OTHER	BACTRIM	BASILIXIMAB	PRED
JL.10	72	73	0	0	49	FEMALE	OTHER	NONE	0	other	low_PRA	L	NO_DGF	OTHER	BACTRIM	BASILIXIMAB	PRED
JL.10	73	74	0	0	49	FEMALE	OTHER	NONE	0	other	low_PRA	L	NO_DGF	OTHER	BACTRIM	BASILIXIMAB	PRED
JL.10	74	75	0	0	49	FEMALE	OTHER	NONE	0	other	low_PRA	L	NO_DGF	OTHER	BACTRIM	BASILIXIMAB	PRED
JL.10	75	76	0	0	49	FEMALE	OTHER	NONE	0	other	low_PRA	L	NO_DGF	OTHER	BACTRIM	BASILIXIMAB	PRED
JL.10	76	77	0	0	49	FEMALE	OTHER	NONE	0	other	low_PRA	L	NO_DGF	OTHER	BACTRIM	BASILIXIMAB	PRED
JL.10	77	78	0	0	49	FEMALE	OTHER	NONE	0	other	low_PRA	L	NO_DGF	OTHER	BACTRIM	BASILIXIMAB	PRED
JL.10	78	79	0	0	49	FEMALE	OTHER	NONE	0	other	low_PRA	L	NO_DGF	OTHER	BACTRIM	BASILIXIMAB	PRED
JL.10	79	80	0	0	49	FEMALE	OTHER	NONE	0	other	low_PRA	L	NO_DGF	OTHER	BACTRIM	BASILIXIMAB	PRED
JL.10	80	81	0	0	49	FEMALE	OTHER	NONE	0	other	low_PRA	L	NO_DGF	OTHER	BACTRIM	BASILIXIMAB	PRED
JL.10	81	82	0	0	49	FEMALE	OTHER	NONE	0	other	low_PRA	L	NO_DGF	OTHER	BACTRIM	BASILIXIMAB	PRED
JL.10	82	83	0	0	49	FEMALE	OTHER	NONE	0	other	low_PRA	L	NO_DGF	OTHER	BACTRIM	BASILIXIMAB	PRED
JL.10	83	84	0	0	49	FEMALE	OTHER	NONE	0	other	low_PRA	L	NO_DGF	OTHER	BACTRIM	BASILIXIMAB	PRED
JL.10	84	85	0	0	49	FEMALE	OTHER	NONE	0	other	low_PRA	L	NO_DGF	OTHER	BACTRIM	BASILIXIMAB	PRED
JL.10	85	86	0	0	49	FEMALE	OTHER	NONE	0	other	low_PRA	L	NO_DGF	OTHER	BACTRIM	BASILIXIMAB	PRED
JL.10	86	87	0	0	49	FEMALE	OTHER	NONE	0	other	low_PRA	L	NO_DGF	OTHER	BACTRIM	BASILIXIMAB	PRED
JL.10	87	88	0	0	49	FEMALE	OTHER	NONE	0	other	low_PRA	L	NO_DGF	OTHER	BACTRIM	BASILIXIMAB	PRED
JL.10	88	89	0	0	49	FEMALE	OTHER	NONE	0	other	low_PRA	L	NO_DGF	OTHER	BACTRIM	BASILIXIMAB	PRED
JL.10	89	90	0	0	49	FEMALE	OTHER	NONE	0	other	low_PRA	L	NO_DGF	OTHER	BACTRIM	BASILIXIMAB	PRED
JL.10	90	91	0	0	49	FEMALE	OTHER	NONE	0	other	low_PRA	L	NO_DGF	OTHER	BACTRIM	BASILIXIMAB	PRED
JL.10	91	92	0	0	49	FEMALE	OTHER	NONE	0	other	low_PRA	L	NO_DGF	OTHER	BACTRIM	BASILIXIMAB	PRED
JL.10	92	93	0	0	49	FEMALE	OTHER	NONE	0	other	low_PRA	L	NO_DGF	OTHER	BACTRIM	BASILIXIMAB	PRED
JL.10	93	94	0	0	49	FEMALE	OTHER	NONE	0	other	low_PRA	L	NO_DGF	OTHER	BACTRIM	BASILIXIMAB	PRED
JL.10	94	95	0	0	49	FEMALE	OTHER	NONE	0	other	low_PRA	L	NO_DGF	OTHER	BACTRIM	BASILIXIMAB	PRED
JL.10	95	96	0	0	49	FEMALE	OTHER	NONE	0	other	low_PRA	L	NO_DGF	OTHER	BACTRIM	BASILIXIMAB	PRED
JL.10	96	97	0	0	49	FEMALE	OTHER	NONE	0	other	low_PRA	L	NO_DGF	OTHER	BACTRIM	BASILIXIMAB	PRED
JL.10	97	98	0	0	49	FEMALE	OTHER	NONE	0	other	low_PRA	L	NO_DGF	OTHER	BACTRIM	BASILIXIMAB	PRED
JL.10	98	99	0	0	49	FEMALE	OTHER	NONE	0	other	low_PRA	L	NO_DGF	OTHER	BACTRIM	BASILIXIMAB	PRED
JL.10	99	100	0	0	49	FEMALE	OTHER	NONE	0	other	low_PRA	L	NO_DGF	OTHER	BACTRIM	BASILIXIMAB	PRED
JL.10	100	101	0	0	49	FEMALE	OTHER	NONE	0	other	low_PRA	L	NO_DGF	OTHER	BACTRIM	BASILIXIMAB	PRED
JL.10	101	102	0	0	49	FEMALE	OTHER	NONE	0	other	low_PRA	L	NO_DGF	OTHER	BACTRIM	BASILIXIMAB	PRED
JL.10	102	103	0	0	49	FEMALE	OTHER	NONE	0	other	low_PRA	L	NO_DGF	OTHER	BACTRIM	BASILIXIMAB	PRED
JL.10	103	104	0	0	49	FEMALE	OTHER	NONE	0	other	low_PRA	L	NO_DGF	OTHER	BACTRIM	BASILIXIMAB	PRED
JL.10	104	105	0	0	49	FEMALE	OTHER	NONE	0	other	low_PRA	L	NO_DGF	OTHER	BACTRIM	BASILIXIMAB	PRED
JL.10	105	106	0	0	49	FEMALE	OTHER	NONE	0	other	low_PRA	L	NO_DGF	OTHER	BACTRIM	BASILIXIMAB	PRED
JL.10	106	107	0	0	49	FEMALE	OTHER	NONE	0	other	low_PRA	L	NO_DGF	OTHER	BACTRIM	BASILIXIMAB	PRED
JL.10	107	108	0	0	49	FEMALE	OTHER	NONE	0	other	low_PRA	L	NO_DGF	OTHER	BACTRIM	BASILIXIMAB	PRED
JL.10	108	109	0	0	49	FEMALE	OTHER	NONE	0	other	low_PRA	L	NO_DGF	OTHER	BACTRIM	BASILIXIMAB	PRED
JL.10	109	110	0	0	49	FEMALE	OTHER	NONE	0	other	low_PRA	L	NO_DGF	OTHER	BACTRIM	BASILIXIMAB	PRED
JL.10	110	111	0	0	49	FEMALE	OTHER	NONE	0	other	low_PRA	L	NO_DGF	OTHER	BACTRIM	BASILIXIMAB	PRED
JL.10	111	112	0	0	49	FEMALE	OTHER	NONE	0	other	low_PRA	L	NO_DGF	OTHER	BACTRIM	BASILIXIMAB	PRED
JL.10	112	113	0	0	49	FEMALE	OTHER	NONE	0	other	low_PRA	L	NO_DGF	OTHER	BACTRIM	BASILIXIMAB	PRED
JL.10	113	114	0	0	49	FEMALE	OTHER	NONE	0	other	low_PRA	L	NO_DGF	OTHER	BACTRIM	BASILIXIMAB	PRED
JL.10	114	115	0	0	49	FEMALE	OTHER	NONE	0	other	low_PRA	L	NO_DGF	OTHER	BACTRIM	BASILIXIMAB	PRED
JL.10	115	116	0	0	49	FEMALE	OTHER	NONE	0	other	low_PRA	L	NO_DGF	OTHER	BACTRIM	BASILIXIMAB	PRED
JL.10	116	117	0	0	49	FEMALE	OTHER	NONE	0	other	low_PRA	L	NO_DGF	OTHER	BACTRIM	BASILIXIMAB	PRED
JL.10	117	118	0	0	49	FEMALE	OTHER	NONE	0	other	low_PRA	L	NO_DGF	OTHER	BACTRIM	BASILIXIMAB	PRED
JL.10	118	119	0	0	49	FEMALE	OTHER	NONE	0	other	low_PRA	L	NO_DGF	OTHER	BACTRIM	BASILIXIMAB	PRED
JL.10	119	120	0	0	49	FEMALE	OTHER	NONE	0	other	low_PRA	L	NO_DGF	OTHER	BACTRIM	BASILIXIMAB	PRED
JL.10	120	121	0	0	49	FEMALE	OTHER	NONE	0	other	low_PRA	L	NO_DGF	OTHER	BACTRIM	BASILIXIMAB	PRED
JL.10	121	122	0	0	49	FEMALE	OTHER	NONE	0	other	low_PRA	L	NO_DGF	OTHER	BACTRIM	BASILIXIMAB	PRED
JL.10	122	123	0	0	49	FEMALE	OTHER	NONE	0	other	low_PRA	L	NO_DGF	OTHER	BACTRIM	BASILIXIMAB	PRED
JL.10	123	124	0	0	49	FEMALE	OTHER	NONE	0	other	low_PRA	L	NO_DGF	OTHER	BACTRIM	BASILIXIMAB	PRED
JL.10	124	125	0	0	49	FEMALE	OTHER	NONE	0	other	low_PRA	L	NO_DGF	OTHER	BACTRIM	BASILIXIMAB	PRED
JL.10	125	126	0	0	49	FEMALE	OTHER	NONE	0	other	low_PRA	L	NO_DGF	OTHER	BACTRIM	BASILIXIMAB	PRED
JL.10	126	127	0	0	49	FEMALE	OTHER	NONE	0	other	low_PRA	L	NO_DGF	OTHER	BACTRIM	BASILIXIMAB	PRED
JL.10	127	128	0	0	49	FEMALE	OTHER	NONE	0	other	low_PRA	L	NO_DGF	OTHER	BACTRIM	BASILIXIMAB	PRED
JL.10	128	129	0	0	49	FEMALE	OTHER	NONE	0	other	low_PRA	L	NO_DGF	OTHER	BACTRIM	BASILIXIMAB	PRED
JL.10	129	130	0	0	49	FEMALE	OTHER	NONE	0	other	low_PRA	L	NO_DGF	OTHER	BACTRIM	BASILIXIMAB	PRED
JL.10	130	131	0	0	49	FEMALE	OTHER	NONE	0	other	low_PRA	L	NO_DGF	OTHER	BACTRIM	BASILIXIMAB	PRED
JL.10	131	132	0	0	49	FEMALE	OTHER	NONE	0	other	low_PRA	L	NO_DGF	OTHER	BACTRIM	BASILIXIMAB	PRED
JL.10	132	133	0	0	49	FEMALE	OTHER	NONE	0	other	low_PRA	L	NO_DGF	OTHER	BACTRIM	BASILIXIMAB	PRED
JL.10	133	134	0	0	49	FEMALE	OTHER	NONE	0	other	low_PRA	L	NO_DGF	OTHER	BACTRIM	BASILIXIMAB	PRED
JL.10	134	135	0	0	49	FEMALE	OTHER	NONE	0	other	low_PRA	L	NO_DGF	OTHER	BACTRIM	BASILIXIMAB	PRED
JL.10	135	136	0	0	49	FEMALE	OTHER	NONE	0	other	low_PRA	L	NO_DGF	OTHER	BACTRIM	BASILIXIMAB	PRED
JL.10	136	137	0	0	49	FEMALE	OTHER	NONE	0	other	low_PRA	L	NO_DGF	OTHER	BACTRIM	BASILIXIMAB	PRED
JL.10	137	138	0	0	49	FEMALE	OTHER	NONE	0	other	low_PRA	L	NO_DGF	OTHER	BACTRIM	BASILIXIMAB	PRED
JL.10	138	139	0	0	49	FEMALE	OTHER	NONE	0	other	low_PRA	L	NO_DGF	OTHER	BACTRIM	BASILIXIMAB	PRED
JL.10	139	140	0	0	49	FEMALE	OTHER	NONE	0	other	low_PRA	L	NO_DGF	OTHER	BACTRIM	BASILIXIMAB	PRED
JL.10	140	141	0	0	49	FEMALE	OTHER	NONE	0	other	low_PRA	L	NO_DGF	OTHER	BACTRIM	BASILIXIMAB	PRED
JL.10	141	142	0	0	49	FEMALE	OTHER	NONE	0	other	low_PRA	L	NO_DGF	OTHER	BACTRIM	BASILIXIMAB	PRED
JL.10	142	143	0	0	49	FEMALE	OTHER	NONE	0	other	low_PRA	L	NO_DGF	OTHER	BACTRIM	BASILIXIMAB	PRED
JL.10	143	144	0	0	49	FEMALE	OTHER	NONE	0	other	low_PRA	L	NO_DGF	OTHER	BACTRIM	BASILIXIMAB	PRED
JL.10	144	145	0	0	49	FEMALE	OTHER	NONE	0	other	low_PRA	L	NO_DGF	OTHER	BACTRIM	BASILIXIMAB	PRED
JL.10	145	146	0	0	49	FEMALE	OTHER	NONE	0	other	low_PRA	L	NO_DGF	OTHER	BACTRIM	BASILIXIMAB	PRED
JL.10	146	147	0	0	49	FEMALE	OTHER	NONE	0	other	low_PRA	L	NO_DGF	OTHER	BACTRIM	BASILIXIMAB	PRED
JL.10	147	148	0	0	49	FEMALE	OTHER	NONE	0	other	low_PRA	L	NO_DGF	OTHER	BACTRIM	BASILIXIMAB	PRED
JL.10	148	149	0	0	49	FEMALE	OTHER	NONE	0	other	low_PRA	L	NO_DGF	OTHER	BACTRIM	BASILIXIMAB	PRED
JL.10	149	150	0	0	49	FEMALE	OTHER	NONE	0	other	low_PRA	L	NO_DGF	OTHER	BACTRIM	BASILIXIMAB	PRED
JL.10	150	151	0	0	49	FEMALE	OTHER	NONE	0	other	low_PRA	L	NO_DGF	OTHER	BACTRIM	BASILIXIMAB	PRED
JL.10	151	152	0	0	49	FEMALE	OTHER	NONE	0	other	low_PRA	L	NO_DGF	OTHER	BACTRIM	BASILIXIMAB	PRED
JL.10	152	153	0	0	49	FEMALE	OTHER	NONE	0	other	low_PRA	L	NO_DGF	OTHER	BACTRIM	BASILIXIMAB	PRED
JL.10	153	154	0	0	49	FEMALE	OTHER	NONE	0	other	low_PRA	L	NO_DGF	OTHER	BACTRIM	BASILIXIMAB	PRED
JL.10	154	155	0	0	49	FEMALE	OTHER	NONE	0	other	low_PRA	L	NO_DGF	OTHER	BACTRIM	BASILIXIMAB	PRED
JL.10	155	156	0	0	49	FEMALE	OTHER	NONE	0	other	low_PRA	L	NO_DGF	OTHER	BACTRIM	BASILIXIMAB	PRED
JL.10	156	157	0	0	49	FEMALE	OTHER	NONE	0	other	low_PRA	L	NO_DGF	OTHER	BACTRIM	BASILIXIMAB	PRED
JL.10	157	158	0	0	49	FEMALE	OTHER	NONE	0	other	low_PRA	L	NO_DGF	OTHER	BACTRIM	BASILIXIMAB	PRED
JL.10	158	159	0	0	49	FEMALE	OTHER	NONE	0	other	low_PRA	L	NO_DGF	OTHER	BACTRIM	BASILIXIMAB	PRED
JL.10	159	160	0	0	49	FEMALE	OTHER	NONE	0	other	low_PRA	L	NO_DGF	OTHER	BACTRIM	BASILIXIMAB	PRED
JL.10	160	161	0	0	49	FEMALE	OTHER	NONE	0	other	low_PRA	L	NO_DGF	OTHER	BACTRIM	BASILIXIMAB	PRED
JL.10	161	162	0	0	49	FEMALE	OTHER	NONE	0	other	low_PRA	L	NO_DGF	OTHER	BACTRIM	BASILIXIMAB	PRED
JL.10	162	163	0	0	49	FEMALE	OTHER	NONE	0	other	low_PRA	L	NO_DGF	OTHER	BACTRIM	BASILIXIMAB	PRED
JL.10	163	164	0	0	49	FEMALE	OTHER	NONE	0	other	low_PRA	L	NO_DGF	OTHER	BACTRIM	BASILIXIMAB	PRED
JL.10	164	165	0	0	49	FEMALE	OTHER	NONE	0	other	low_PRA	L	NO_DGF	OTHER	BACTRIM	BASILIXIMAB	PRED
JL.10	165	166	0	0	49	FEMALE	OTHER	NONE	0	other	low_PRA	L	NO_DGF	OTHER	BACTRIM	BASILIXIMAB	PRED
JL.10	166	167	0	0	49	FEMALE	OTHER	NONE	0	other	low_PRA	L	NO_DGF	OTHER	BACTRIM	BASILIXIMAB	PRED
JL.10	167	168	0	0	49	FEMALE	OTHER	NONE	0	other	low_PRA	L	NO_DGF	OTHER	BACTRIM	BASILIXIMAB	PRED
JL.10	168	169	0	0	49	FEMALE	OTHER	NONE	0	other	low_PRA	L	NO_DGF	OTHER	BACTRIM	BASILIXIMAB	PRED
JL.10	169	170	0	0	49	FEMALE	OTHER	NONE	0	other	low_PRA	L	NO_DGF	OTHER	BACTRIM	BASILIXIMAB	PRED
JL.10	170	171	0	0	49	FEMALE	OTHER	NONE	0	other	low_PRA	L	NO_DGF	OTHER	BACTRIM	BASILIXIMAB	PRED
JL.10	171	172	0	0	49	FEMALE	OTHER	NONE	0	other	low_PRA	L	NO_DGF	OTHER	BACTRIM	BASILIXIMAB	PRED
JL.10	172	173	0	0	49	FEMALE	OTHER	NONE	0	other	low_PRA	L	NO_DGF	OTHER	BACTRIM	BASILIXIMAB	PRED
JL.10	173	174	0	0	49	FEMALE	OTHER	NONE	0	other	low_PRA	L	NO_DGF	OTHER	BACTRIM	BASILIXIMAB	PRED
JL.10	174	175	0	0	49	FEMALE	OTHER	NONE	0	other	low_PRA	L	NO_DGF	OTHER	BACTRIM	BASILIXIMAB	PRED
JL.10	175	176	0	0	49	FEMALE	OTHER	NONE	0	other	low_PRA	L	NO_DGF	OTHER	BACTRIM	BASILIXIMAB	PRED
JL.10	176	177	0	0	49	FEMALE	OTHER	NONE	0	other	low_PRA	L	NO_DGF	OTHER	BACTRIM	BASILIXIMAB	PRED
JL.10	177	178	0	0	49	FEMALE	OTHER	NONE	0	other	low_PRA	L	NO_DGF	OTHER	BACTRIM	BASILIXIMAB	PRED
JL.10	178	179	0	0	49	FEMALE	OTHER	NONE	0	other	low_PRA	L	NO_DGF	OTHER	BACTRIM	BASILIXIMAB	PRED
JL.10	179	180	0	0	49	FEMALE	OTHER	NONE	0	other	low_PRA	L	NO_DGF	OTHER	BACTRIM	BASILIXIMAB	PRED
JL.10	180	181	0	0	49	FEMALE	OTHER	NONE	0	other	low_PRA	L	NO_DGF	OTHER	BACTRIM	BASILIXIMAB	PRED
JL.10	181	182	0	0	49	FEMALE	OTHER	NONE	0	other	low_PRA	L	NO_DGF	OTHER	BACTRIM	BASILIXIMAB	PRED
JL.10	182	183	0	0	49	FEMALE	OTHER	NONE	0	other	low_PRA	L	NO_DGF	OTHER	BACTRIM	BASILIXIMAB	PRED
JL.10	183	184	0	0	49	FEMALE	OTHER	NONE	0	other	low_PRA	L	NO_DGF	OTHER	BACTRIM	BASILIXIMAB	PRED
JL.10	184	185	0	0	49	FEMALE	OTHER	NONE	0	other	low_PRA	L	NO_DGF	OTHER	BACTRIM	BASILIXIMAB	PRED
JL.10	185	186	0	0	49	FEMALE	OTHER	NONE	0	other	low_PRA	L	NO_DGF	OTHER	BACTRIM	BASILIXIMAB	PRED
JL.10	186	187	0	0	49	FEMALE	OTHER	NONE	0	other	low_PRA	L	NO_DGF	OTHER	BACTRIM	BASILIXIMAB	PRED
JL.10	187	188	0	0	49	FEMALE	OTHER	NONE	0	other	low_PRA	L	NO_DGF	OTHER	BACTRIM	BASILIXIMAB	PRED
JL.10	188	189	0	0	49	FEMALE	OTHER	NONE	0	other	low_PRA	L	NO_DGF	OTHER	BACTRIM	BASILIXIMAB	PRED
JL.10	189	190	0	0	49	FEMALE	OTHER	NONE	0	other	low_PRA	L	NO_DGF	OTHER	BACTRIM	BASILIXIMAB	PRED
JL.10	190	191	0	0	49	FEMALE	OTHER	NONE	0	other	low_PRA	L	NO_DGF	OTHER	BACTRIM	BASILIXIMAB	PRED
JL.10	191	192	0	0	49	FEMALE	OTHER	NONE	0	other	low_PRA	L	NO_DGF	OTHER	BACTRIM	BASILIXIMAB	PRED
JL.10	192	193	0	0	49	FEMALE	OTHER	NONE	0	other	low_PRA	L	NO_DGF	OTHER	BACTRIM	BASILIXIMAB	PRED
JL.10	193	194	0	0	49	FEMALE	OTHER	NONE	0	other	low_PRA	L	NO_DGF	OTHER	BACTRIM	BASILIXIMAB	PRED
JL.10	194	195	0	0	49	FEMALE	OTHER	NONE	0	other	low_PRA	L	NO_DGF	OTHER	BACTRIM	BASILIXIMAB	PRED
JL.10	195	196	0	0	49	FEMALE	OTHER	NONE	0	other	low_PRA	L	NO_DGF	OTHER	BACTRIM	BASILIXIMAB	PRED
JL.10	196	197	0	0	49	FEMALE	OTHER	NONE	0	other	low_PRA	L	NO_DGF	OTHER	BACTRIM	BASILIXIMAB	PRED
JL.10	197	198	0	0	49	FEMALE	OTHER	NONE	0	other	low_PRA	L	NO_DGF	OTHER	BACTRIM	BASILIXIMAB	PRED
JL.10	198	199	0	0	49	FEMALE	OTHER	NONE	0	other	low_PRA	L	NO_DGF	OTHER	BACTRIM	BASILIXIMAB	PRED
JL.10	199	200	0	0	49	FEMALE	OTHER	NONE	0	other	low_PRA	L	NO_DGF	OTHER	BACTRIM	BASILIXIMAB	PRED
JL.10	200	201	0	0	49	FEMALE	OTHER	NONE	0	other	low_PRA	L	NO_DGF	OTHER	BACTRIM	BASILIXIMAB	PRED
JL.10	201	202	0	0	49	FEMALE	OTHER	NONE	0	other	low_PRA	L	NO_DGF	OTHER	BACTRIM	BASILIXIMAB	PRED
JL.10	202	203	0	0	49	FEMALE	OTHER	NONE	0	other	low_PRA	L	NO_DGF	OTHER	BACTRIM	BASILIXIMAB	PRED
JL.10	203	204	0	0	49	FEMALE	OTHER	NONE	0	other	low_PRA	L	NO_DGF	OTHER	BACTRIM	BASILIXIMAB	PRED
JL.10	204	205	0	0	49	FEMALE	OTHER	NONE	0	other	low_PRA	L	NO_DGF	OTHER	BACTRIM	BASILIXIMAB	PRED
JL.10	205	206	0	0	49	FEMALE	OTHER	NONE	0	other	low_PRA	L	NO_DGF	OTHER	BACTRIM	BASILIXIMAB	PRED
JL.10	206	207	0	0	49	FEMALE	OTHER	NONE	0	other	low_PRA	L	NO_DGF	OTHER	BACTRIM	BASILIXIMAB	PRED
JL.10	207	208	0	0	49	FEMALE	OTHER	NONE	0	other	low_PRA	L	NO_DGF	OTHER	BACTRIM	BASILIXIMAB	PRED
JL.10	208	209	0	0	49	FEMALE	OTHER	NONE	0	other	low_PRA	L	NO_DGF	OTHER	BACTRIM	BASILIXIMAB	PRED
JL.100	0	1	0	0	50	MALE	OTHER	NONE	0	other	low_PRA	L	NO_DGF	CEFAZOLIN	BACTRIM	THYMO	NO_PRED
JL.100	1	2	0	0	50	MALE	OTHER	NONE	0	other	low_PRA	L	NO_DGF	CEFAZOLIN	BACTRIM	THYMO	NO_PRED
JL.100	2	3	0	0	50	MALE	OTHER	NONE	0	other	low_PRA	L	NO_DGF	CEFAZOLIN	BACTRIM	THYMO	NO_PRED
JL.100	3	4	0	1	50	MALE	OTHER	NONE	0	other	low_PRA	L	NO_DGF	CEFAZOLIN	BACTRIM	THYMO	NO_PRED
JL.100	4	5	0	1	50	MALE	OTHER	NONE	0	other	low_PRA	L	NO_DGF	CEFAZOLIN	BACTRIM	THYMO	NO_PRED
JL.100	5	6	0	1	50	MALE	OTHER	NONE	0	other	low_PRA	L	NO_DGF	CEFAZOLIN	BACTRIM	THYMO	NO_PRED
JL.100	6	7	0	1	50	MALE	OTHER	NONE	0	other	low_PRA	L	NO_DGF	CEFAZOLIN	BACTRIM	THYMO	NO_PRED
JL.100	7	8	0	1	50	MALE	OTHER	NONE	0	other	low_PRA	L	NO_DGF	CEFAZOLIN	BACTRIM	THYMO	NO_PRED
JL.100	8	9	0	1	50	MALE	OTHER	NONE	0	other	low_PRA	L	NO_DGF	CEFAZOLIN	BACTRIM	THYMO	NO_PRED
JL.100	9	10	0	1	50	MALE	OTHER	NONE	0	other	low_PRA	L	NO_DGF	CEFAZOLIN	BACTRIM	THYMO	NO_PRED
JL.100	10	11	0	1	50	MALE	OTHER	NONE	0	other	low_PRA	L	NO_DGF	CEFAZOLIN	BACTRIM	THYMO	NO_PRED
JL.100	11	12	0	1	50	MALE	OTHER	NONE	0	other	low_PRA	L	NO_DGF	CEFAZOLIN	BACTRIM	THYMO	NO_PRED
JL.100	12	13	0	1	50	MALE	OTHER	NONE	0	other	low_PRA	L	NO_DGF	CEFAZOLIN	BACTRIM	THYMO	NO_PRED
JL.100	13	14	0	1	50	MALE	OTHER	NONE	0	other	low_PRA	L	NO_DGF	CEFAZOLIN	BACTRIM	THYMO	NO_PRED
JL.100	14	15	0	1	50	MALE	OTHER	NONE	0	other	low_PRA	L	NO_DGF	CEFAZOLIN	BACTRIM	THYMO	NO_PRED
JL.100	15	16	0	1	50	MALE	OTHER	NONE	0	other	low_PRA	L	NO_DGF	CEFAZOLIN	BACTRIM	THYMO	NO_PRED
JL.100	16	17	0	1	50	MALE	OTHER	NONE	0	other	low_PRA	L	NO_DGF	CEFAZOLIN	BACTRIM	THYMO	NO_PRED
JL.100	17	18	0	1	50	MALE	OTHER	NONE	0	other	low_PRA	L	NO_DGF	CEFAZOLIN	BACTRIM	THYMO	NO_PRED
JL.100	18	19	0	1	50	MALE	OTHER	NONE	0	other	low_PRA	L	NO_DGF	CEFAZOLIN	BACTRIM	THYMO	NO_PRED
JL.100	19	20	0	1	50	MALE	OTHER	NONE	0	other	low_PRA	L	NO_DGF	CEFAZOLIN	BACTRIM	THYMO	NO_PRED
JL.100	20	21	0	1	50	MALE	OTHER	NONE	0	other	low_PRA	L	NO_DGF	CEFAZOLIN	BACTRIM	THYMO	NO_PRED
JL.100	21	22	0	1	50	MALE	OTHER	NONE	0	other	low_PRA	L	NO_DGF	CEFAZOLIN	BACTRIM	THYMO	NO_PRED
JL.100	22	23	0	1	50	MALE	OTHER	NONE	0	other	low_PRA	L	NO_DGF	CEFAZOLIN	BACTRIM	THYMO	NO_PRED
JL.100	23	24	0	1	50	MALE	OTHER	NONE	0	other	low_PRA	L	NO_DGF	CEFAZOLIN	BACTRIM	THYMO	NO_PRED
JL.100	24	25	0	1	50	MALE	OTHER	NONE	0	other	low_PRA	L	NO_DGF	CEFAZOLIN	BACTRIM	THYMO	NO_PRED
JL.100	25	26	0	1	50	MALE	OTHER	NONE	0	other	low_PRA	L	NO_DGF	CEFAZOLIN	BACTRIM	THYMO	NO_PRED
JL.100	26	27	0	1	50	MALE	OTHER	NONE	0	other	low_PRA	L	NO_DGF	CEFAZOLIN	BACTRIM	THYMO	NO_PRED
JL.100	27	28	0	1	50	MALE	OTHER	NONE	0	other	low_PRA	L	NO_DGF	CEFAZOLIN	BACTRIM	THYMO	NO_PRED
JL.100	28	29	0	1	50	MALE	OTHER	NONE	0	other	low_PRA	L	NO_DGF	CEFAZOLIN	BACTRIM	THYMO	NO_PRED
JL.100	29	30	0	1	50	MALE	OTHER	NONE	0	other	low_PRA	L	NO_DGF	CEFAZOLIN	BACTRIM	THYMO	NO_PRED
JL.100	30	31	0	1	50	MALE	OTHER	NONE	0	other	low_PRA	L	NO_DGF	CEFAZOLIN	BACTRIM	THYMO	NO_PRED
JL.100	31	32	0	1	50	MALE	OTHER	NONE	0	other	low_PRA	L	NO_DGF	CEFAZOLIN	BACTRIM	THYMO	NO_PRED
JL.100	32	33	0	1	50	MALE	OTHER	NONE	0	other	low_PRA	L	NO_DGF	CEFAZOLIN	BACTRIM	THYMO	NO_PRED
JL.100	33	34	0	1	50	MALE	OTHER	NONE	0	other	low_PRA	L	NO_DGF	CEFAZOLIN	BACTRIM	THYMO	NO_PRED
JL.100	34	35	0	1	50	MALE	OTHER	NONE	0	other	low_PRA	L	NO_DGF	CEFAZOLIN	BACTRIM	THYMO	NO_PRED
JL.100	35	36	0	1	50	MALE	OTHER	NONE	0	other	low_PRA	L	NO_DGF	CEFAZOLIN	BACTRIM	THYMO	NO_PRED
JL.100	36	37	0	1	50	MALE	OTHER	NONE	0	other	low_PRA	L	NO_DGF	CEFAZOLIN	BACTRIM	THYMO	NO_PRED
JL.100	37	38	0	1	50	MALE	OTHER	NONE	0	other	low_PRA	L	NO_DGF	CEFAZOLIN	BACTRIM	THYMO	NO_PRED
JL.100	38	39	0	1	50	MALE	OTHER	NONE	0	other	low_PRA	L	NO_DGF	CEFAZOLIN	BACTRIM	THYMO	NO_PRED
JL.100	39	40	0	1	50	MALE	OTHER	NONE	0	other	low_PRA	L	NO_DGF	CEFAZOLIN	BACTRIM	THYMO	NO_PRED
JL.100	40	41	0	1	50	MALE	OTHER	NONE	0	other	low_PRA	L	NO_DGF	CEFAZOLIN	BACTRIM	THYMO	NO_PRED
JL.100	41	42	0	1	50	MALE	OTHER	NONE	0	other	low_PRA	L	NO_DGF	CEFAZOLIN	BACTRIM	THYMO	NO_PRED
JL.100	42	43	0	1	50	MALE	OTHER	NONE	0	other	low_PRA	L	NO_DGF	CEFAZOLIN	BACTRIM	THYMO	NO_PRED
JL.100	43	44	0	1	50	MALE	OTHER	NONE	0	other	low_PRA	L	NO_DGF	CEFAZOLIN	BACTRIM	THYMO	NO_PRED
JL.100	44	45	0	1	50	MALE	OTHER	NONE	0	other	low_PRA	L	NO_DGF	CEFAZOLIN	BACTRIM	THYMO	NO_PRED
JL.100	45	46	0	1	50	MALE	OTHER	NONE	0	other	low_PRA	L	NO_DGF	CEFAZOLIN	BACTRIM	THYMO	NO_PRED
JL.100	46	47	0	1	50	MALE	OTHER	NONE	0	other	low_PRA	L	NO_DGF	CEFAZOLIN	BACTRIM	THYMO	NO_PRED
JL.100	47	48	0	1	50	MALE	OTHER	NONE	0	other	low_PRA	L	NO_DGF	CEFAZOLIN	BACTRIM	THYMO	NO_PRED
JL.100	48	49	0	1	50	MALE	OTHER	NONE	0	other	low_PRA	L	NO_DGF	CEFAZOLIN	BACTRIM	THYMO	NO_PRED
JL.100	49	50	0	1	50	MALE	OTHER	NONE	0	other	low_PRA	L	NO_DGF	CEFAZOLIN	BACTRIM	THYMO	NO_PRED
JL.100	50	51	0	1	50	MALE	OTHER	NONE	0	other	low_PRA	L	NO_DGF	CEFAZOLIN	BACTRIM	THYMO	NO_PRED
JL.100	51	52	0	1	50	MALE	OTHER	NONE	0	other	low_PRA	L	NO_DGF	CEFAZOLIN	BACTRIM	THYMO	NO_PRED
JL.100	52	53	0	1	50	MALE	OTHER	NONE	0	other	low_PRA	L	NO_DGF	CEFAZOLIN	BACTRIM	THYMO	NO_PRED
JL.100	53	54	0	1	50	MALE	OTHER	NONE	0	other	low_PRA	L	NO_DGF	CEFAZOLIN	BACTRIM	THYMO	NO_PRED
JL.100	54	55	0	1	50	MALE	OTHER	NONE	0	other	low_PRA	L	NO_DGF	CEFAZOLIN	BACTRIM	THYMO	NO_PRED
JL.100	55	56	0	1	50	MALE	OTHER	NONE	0	other	low_PRA	L	NO_DGF	CEFAZOLIN	BACTRIM	THYMO	NO_PRED
JL.100	56	57	0	1	50	MALE	OTHER	NONE	0	other	low_PRA	L	NO_DGF	CEFAZOLIN	BACTRIM	THYMO	NO_PRED
JL.100	57	58	0	1	50	MALE	OTHER	NONE	0	other	low_PRA	L	NO_DGF	CEFAZOLIN	BACTRIM	THYMO	NO_PRED
JL.100	58	59	0	1	50	MALE	OTHER	NONE	0	other	low_PRA	L	NO_DGF	CEFAZOLIN	BACTRIM	THYMO	NO_PRED
JL.100	59	60	0	1	50	MALE	OTHER	NONE	0	other	low_PRA	L	NO_DGF	CEFAZOLIN	BACTRIM	THYMO	NO_PRED
JL.100	60	61	0	1	50	MALE	OTHER	NONE	0	other	low_PRA	L	NO_DGF	CEFAZOLIN	BACTRIM	THYMO	NO_PRED
JL.100	61	62	0	1	50	MALE	OTHER	NONE	0	other	low_PRA	L	NO_DGF	CEFAZOLIN	BACTRIM	THYMO	NO_PRED
JL.100	62	63	0	1	50	MALE	OTHER	NONE	0	other	low_PRA	L	NO_DGF	CEFAZOLIN	BACTRIM	THYMO	NO_PRED
JL.100	63	64	0	1	50	MALE	OTHER	NONE	0	other	low_PRA	L	NO_DGF	CEFAZOLIN	BACTRIM	THYMO	NO_PRED
JL.100	64	65	0	1	50	MALE	OTHER	NONE	0	other	low_PRA	L	NO_DGF	CEFAZOLIN	BACTRIM	THYMO	NO_PRED
JL.100	65	66	0	1	50	MALE	OTHER	NONE	0	other	low_PRA	L	NO_DGF	CEFAZOLIN	BACTRIM	THYMO	NO_PRED
JL.100	66	67	0	1	50	MALE	OTHER	NONE	0	other	low_PRA	L	NO_DGF	CEFAZOLIN	BACTRIM	THYMO	NO_PRED
JL.100	67	68	0	1	50	MALE	OTHER	NONE	0	other	low_PRA	L	NO_DGF	CEFAZOLIN	BACTRIM	THYMO	NO_PRED
JL.100	68	69	0	1	50	MALE	OTHER	NONE	0	other	low_PRA	L	NO_DGF	CEFAZOLIN	BACTRIM	THYMO	NO_PRED
JL.100	69	70	0	1	50	MALE	OTHER	NONE	0	other	low_PRA	L	NO_DGF	CEFAZOLIN	BACTRIM	THYMO	NO_PRED
JL.100	70	71	0	1	50	MALE	OTHER	NONE	0	other	low_PRA	L	NO_DGF	CEFAZOLIN	BACTRIM	THYMO	NO_PRED
JL.100	71	72	0	1	50	MALE	OTHER	NONE	0	other	low_PRA	L	NO_DGF	CEFAZOLIN	BACTRIM	THYMO	NO_PRED
JL.100	72	73	0	1	50	MALE	OTHER	NONE	0	other	low_PRA	L	NO_DGF	CEFAZOLIN	BACTRIM	THYMO	NO_PRED
JL.100	73	74	0	1	50	MALE	OTHER	NONE	0	other	low_PRA	L	NO_DGF	CEFAZOLIN	BACTRIM	THYMO	NO_PRED
JL.100	74	75	0	1	50	MALE	OTHER	NONE	0	other	low_PRA	L	NO_DGF	CEFAZOLIN	BACTRIM	THYMO	NO_PRED
JL.100	75	76	0	1	50	MALE	OTHER	NONE	0	other	low_PRA	L	NO_DGF	CEFAZOLIN	BACTRIM	THYMO	NO_PRED
JL.100	76	77	0	1	50	MALE	OTHER	NONE	0	other	low_PRA	L	NO_DGF	CEFAZOLIN	BACTRIM	THYMO	NO_PRED
JL.100	77	78	0	1	50	MALE	OTHER	NONE	0	other	low_PRA	L	NO_DGF	CEFAZOLIN	BACTRIM	THYMO	NO_PRED
JL.100	78	79	0	1	50	MALE	OTHER	NONE	0	other	low_PRA	L	NO_DGF	CEFAZOLIN	BACTRIM	THYMO	NO_PRED
JL.100	79	80	0	1	50	MALE	OTHER	NONE	0	other	low_PRA	L	NO_DGF	CEFAZOLIN	BACTRIM	THYMO	NO_PRED
JL.100	80	81	0	1	50	MALE	OTHER	NONE	0	other	low_PRA	L	NO_DGF	CEFAZOLIN	BACTRIM	THYMO	NO_PRED
JL.100	81	82	0	1	50	MALE	OTHER	NONE	0	other	low_PRA	L	NO_DGF	CEFAZOLIN	BACTRIM	THYMO	NO_PRED
JL.100	82	83	0	1	50	MALE	OTHER	NONE	0	other	low_PRA	L	NO_DGF	CEFAZOLIN	BACTRIM	THYMO	NO_PRED
JL.100	83	84	0	1	50	MALE	OTHER	NONE	0	other	low_PRA	L	NO_DGF	CEFAZOLIN	BACTRIM	THYMO	NO_PRED
JL.100	84	85	0	1	50	MALE	OTHER	NONE	0	other	low_PRA	L	NO_DGF	CEFAZOLIN	BACTRIM	THYMO	NO_PRED
JL.100	85	86	0	1	50	MALE	OTHER	NONE	0	other	low_PRA	L	NO_DGF	CEFAZOLIN	BACTRIM	THYMO	NO_PRED
JL.100	86	87	0	1	50	MALE	OTHER	NONE	0	other	low_PRA	L	NO_DGF	CEFAZOLIN	BACTRIM	THYMO	NO_PRED
JL.100	87	88	0	1	50	MALE	OTHER	NONE	0	other	low_PRA	L	NO_DGF	CEFAZOLIN	BACTRIM	THYMO	NO_PRED
JL.100	88	89	0	1	50	MALE	OTHER	NONE	0	other	low_PRA	L	NO_DGF	CEFAZOLIN	BACTRIM	THYMO	NO_PRED
JL.100	89	90	0	1	50	MALE	OTHER	NONE	0	other	low_PRA	L	NO_DGF	CEFAZOLIN	BACTRIM	THYMO	NO_PRED
JL.100	90	91	0	1	50	MALE	OTHER	NONE	0	other	low_PRA	L	NO_DGF	CEFAZOLIN	BACTRIM	THYMO	NO_PRED
JL.100	91	92	0	1	50	MALE	OTHER	NONE	0	other	low_PRA	L	NO_DGF	CEFAZOLIN	BACTRIM	THYMO	NO_PRED
JL.100	92	93	0	1	50	MALE	OTHER	NONE	0	other	low_PRA	L	NO_DGF	CEFAZOLIN	BACTRIM	THYMO	NO_PRED
JL.100	93	94	0	1	50	MALE	OTHER	NONE	0	other	low_PRA	L	NO_DGF	CEFAZOLIN	BACTRIM	THYMO	NO_PRED
JL.100	94	95	0	1	50	MALE	OTHER	NONE	0	other	low_PRA	L	NO_DGF	CEFAZOLIN	BACTRIM	THYMO	NO_PRED
JL.100	95	96	0	1	50	MALE	OTHER	NONE	0	other	low_PRA	L	NO_DGF	CEFAZOLIN	BACTRIM	THYMO	NO_PRED
JL.100	96	97	0	1	50	MALE	OTHER	NONE	0	other	low_PRA	L	NO_DGF	CEFAZOLIN	BACTRIM	THYMO	NO_PRED
JL.100	97	98	0	1	50	MALE	OTHER	NONE	0	other	low_PRA	L	NO_DGF	CEFAZOLIN	BACTRIM	THYMO	NO_PRED
JL.100	98	99	0	1	50	MALE	OTHER	NONE	0	other	low_PRA	L	NO_DGF	CEFAZOLIN	BACTRIM	THYMO	NO_PRED
JL.100	99	100	0	1	50	MALE	OTHER	NONE	0	other	low_PRA	L	NO_DGF	CEFAZOLIN	BACTRIM	THYMO	NO_PRED
JL.100	100	101	0	1	50	MALE	OTHER	NONE	0	other	low_PRA	L	NO_DGF	CEFAZOLIN	BACTRIM	THYMO	NO_PRED
JL.100	101	102	0	1	50	MALE	OTHER	NONE	0	other	low_PRA	L	NO_DGF	CEFAZOLIN	BACTRIM	THYMO	NO_PRED
JL.100	102	103	0	1	50	MALE	OTHER	NONE	0	other	low_PRA	L	NO_DGF	CEFAZOLIN	BACTRIM	THYMO	NO_PRED
JL.100	103	104	0	1	50	MALE	OTHER	NONE	0	other	low_PRA	L	NO_DGF	CEFAZOLIN	BACTRIM	THYMO	NO_PRED
JL.100	104	105	0	1	50	MALE	OTHER	NONE	0	other	low_PRA	L	NO_DGF	CEFAZOLIN	BACTRIM	THYMO	NO_PRED
JL.100	105	106	0	1	50	MALE	OTHER	NONE	0	other	low_PRA	L	NO_DGF	CEFAZOLIN	BACTRIM	THYMO	NO_PRED
JL.100	106	107	0	1	50	MALE	OTHER	NONE	0	other	low_PRA	L	NO_DGF	CEFAZOLIN	BACTRIM	THYMO	NO_PRED
JL.100	107	108	0	1	50	MALE	OTHER	NONE	0	other	low_PRA	L	NO_DGF	CEFAZOLIN	BACTRIM	THYMO	NO_PRED
JL.100	108	109	0	1	50	MALE	OTHER	NONE	0	other	low_PRA	L	NO_DGF	CEFAZOLIN	BACTRIM	THYMO	NO_PRED
JL.100	109	110	0	1	50	MALE	OTHER	NONE	0	other	low_PRA	L	NO_DGF	CEFAZOLIN	BACTRIM	THYMO	NO_PRED
JL.100	110	111	0	1	50	MALE	OTHER	NONE	0	other	low_PRA	L	NO_DGF	CEFAZOLIN	BACTRIM	THYMO	NO_PRED
JL.100	111	112	0	1	50	MALE	OTHER	NONE	0	other	low_PRA	L	NO_DGF	CEFAZOLIN	BACTRIM	THYMO	NO_PRED
JL.100	112	113	0	1	50	MALE	OTHER	NONE	0	other	low_PRA	L	NO_DGF	CEFAZOLIN	BACTRIM	THYMO	NO_PRED
JL.100	113	114	0	1	50	MALE	OTHER	NONE	0	other	low_PRA	L	NO_DGF	CEFAZOLIN	BACTRIM	THYMO	NO_PRED
JL.100	114	115	0	1	50	MALE	OTHER	NONE	0	other	low_PRA	L	NO_DGF	CEFAZOLIN	BACTRIM	THYMO	NO_PRED
JL.100	115	116	0	1	50	MALE	OTHER	NONE	0	other	low_PRA	L	NO_DGF	CEFAZOLIN	BACTRIM	THYMO	NO_PRED
JL.100	116	117	0	1	50	MALE	OTHER	NONE	0	other	low_PRA	L	NO_DGF	CEFAZOLIN	BACTRIM	THYMO	NO_PRED
JL.100	117	118	0	1	50	MALE	OTHER	NONE	0	other	low_PRA	L	NO_DGF	CEFAZOLIN	BACTRIM	THYMO	NO_PRED
JL.100	118	119	0	1	50	MALE	OTHER	NONE	0	other	low_PRA	L	NO_DGF	CEFAZOLIN	BACTRIM	THYMO	NO_PRED
JL.100	119	120	0	1	50	MALE	OTHER	NONE	0	other	low_PRA	L	NO_DGF	CEFAZOLIN	BACTRIM	THYMO	NO_PRED
JL.100	120	121	0	1	50	MALE	OTHER	NONE	0	other	low_PRA	L	NO_DGF	CEFAZOLIN	BACTRIM	THYMO	NO_PRED
JL.100	121	122	0	1	50	MALE	OTHER	NONE	0	other	low_PRA	L	NO_DGF	CEFAZOLIN	BACTRIM	THYMO	NO_PRED
JL.100	122	123	0	1	50	MALE	OTHER	NONE	0	other	low_PRA	L	NO_DGF	CEFAZOLIN	BACTRIM	THYMO	NO_PRED
JL.100	123	124	0	1	50	MALE	OTHER	NONE	0	other	low_PRA	L	NO_DGF	CEFAZOLIN	BACTRIM	THYMO	NO_PRED
JL.100	124	125	0	1	50	MALE	OTHER	NONE	0	other	low_PRA	L	NO_DGF	CEFAZOLIN	BACTRIM	THYMO	NO_PRED
JL.100	125	126	0	1	50	MALE	OTHER	NONE	0	other	low_PRA	L	NO_DGF	CEFAZOLIN	BACTRIM	THYMO	NO_PRED
JL.100	126	127	0	1	50	MALE	OTHER	NONE	0	other	low_PRA	L	NO_DGF	CEFAZOLIN	BACTRIM	THYMO	NO_PRED
JL.100	127	128	0	1	50	MALE	OTHER	NONE	0	other	low_PRA	L	NO_DGF	CEFAZOLIN	BACTRIM	THYMO	NO_PRED
JL.100	128	129	0	1	50	MALE	OTHER	NONE	0	other	low_PRA	L	NO_DGF	CEFAZOLIN	BACTRIM	THYMO	NO_PRED
JL.100	129	130	0	1	50	MALE	OTHER	NONE	0	other	low_PRA	L	NO_DGF	CEFAZOLIN	BACTRIM	THYMO	NO_PRED
JL.100	130	131	0	1	50	MALE	OTHER	NONE	0	other	low_PRA	L	NO_DGF	CEFAZOLIN	BACTRIM	THYMO	NO_PRED
JL.100	131	132	0	1	50	MALE	OTHER	NONE	0	other	low_PRA	L	NO_DGF	CEFAZOLIN	BACTRIM	THYMO	NO_PRED
JL.100	132	133	0	1	50	MALE	OTHER	NONE	0	other	low_PRA	L	NO_DGF	CEFAZOLIN	BACTRIM	THYMO	NO_PRED
JL.100	133	134	0	1	50	MALE	OTHER	NONE	0	other	low_PRA	L	NO_DGF	CEFAZOLIN	BACTRIM	THYMO	NO_PRED
JL.100	134	135	0	1	50	MALE	OTHER	NONE	0	other	low_PRA	L	NO_DGF	CEFAZOLIN	BACTRIM	THYMO	NO_PRED
JL.100	135	136	0	1	50	MALE	OTHER	NONE	0	other	low_PRA	L	NO_DGF	CEFAZOLIN	BACTRIM	THYMO	NO_PRED
JL.100	136	137	0	1	50	MALE	OTHER	NONE	0	other	low_PRA	L	NO_DGF	CEFAZOLIN	BACTRIM	THYMO	NO_PRED
JL.100	137	138	0	1	50	MALE	OTHER	NONE	0	other	low_PRA	L	NO_DGF	CEFAZOLIN	BACTRIM	THYMO	NO_PRED
JL.100	138	139	0	1	50	MALE	OTHER	NONE	0	other	low_PRA	L	NO_DGF	CEFAZOLIN	BACTRIM	THYMO	NO_PRED
JL.100	139	140	0	1	50	MALE	OTHER	NONE	0	other	low_PRA	L	NO_DGF	CEFAZOLIN	BACTRIM	THYMO	NO_PRED
JL.100	140	141	0	1	50	MALE	OTHER	NONE	0	other	low_PRA	L	NO_DGF	CEFAZOLIN	BACTRIM	THYMO	NO_PRED
JL.100	141	142	0	1	50	MALE	OTHER	NONE	0	other	low_PRA	L	NO_DGF	CEFAZOLIN	BACTRIM	THYMO	NO_PRED
JL.100	142	143	0	1	50	MALE	OTHER	NONE	0	other	low_PRA	L	NO_DGF	CEFAZOLIN	BACTRIM	THYMO	NO_PRED
JL.100	143	144	0	1	50	MALE	OTHER	NONE	0	other	low_PRA	L	NO_DGF	CEFAZOLIN	BACTRIM	THYMO	NO_PRED
JL.100	144	145	0	1	50	MALE	OTHER	NONE	0	other	low_PRA	L	NO_DGF	CEFAZOLIN	BACTRIM	THYMO	NO_PRED
JL.100	145	146	0	1	50	MALE	OTHER	NONE	0	other	low_PRA	L	NO_DGF	CEFAZOLIN	BACTRIM	THYMO	NO_PRED
JL.100	146	147	0	1	50	MALE	OTHER	NONE	0	other	low_PRA	L	NO_DGF	CEFAZOLIN	BACTRIM	THYMO	NO_PRED
JL.100	147	148	0	1	50	MALE	OTHER	NONE	0	other	low_PRA	L	NO_DGF	CEFAZOLIN	BACTRIM	THYMO	NO_PRED
JL.100	148	149	0	1	50	MALE	OTHER	NONE	0	other	low_PRA	L	NO_DGF	CEFAZOLIN	BACTRIM	THYMO	NO_PRED
JL.100	149	150	0	1	50	MALE	OTHER	NONE	0	other	low_PRA	L	NO_DGF	CEFAZOLIN	BACTRIM	THYMO	NO_PRED
JL.100	150	151	0	1	50	MALE	OTHER	NONE	0	other	low_PRA	L	NO_DGF	CEFAZOLIN	BACTRIM	THYMO	NO_PRED
JL.100	151	152	0	1	50	MALE	OTHER	NONE	0	other	low_PRA	L	NO_DGF	CEFAZOLIN	BACTRIM	THYMO	NO_PRED
JL.100	152	153	0	1	50	MALE	OTHER	NONE	0	other	low_PRA	L	NO_DGF	CEFAZOLIN	BACTRIM	THYMO	NO_PRED
JL.100	153	154	0	1	50	MALE	OTHER	NONE	0	other	low_PRA	L	NO_DGF	CEFAZOLIN	BACTRIM	THYMO	NO_PRED
JL.100	154	155	0	1	50	MALE	OTHER	NONE	0	other	low_PRA	L	NO_DGF	CEFAZOLIN	BACTRIM	THYMO	NO_PRED
JL.100	155	156	0	1	50	MALE	OTHER	NONE	0	other	low_PRA	L	NO_DGF	CEFAZOLIN	BACTRIM	THYMO	NO_PRED
JL.100	156	157	0	1	50	MALE	OTHER	NONE	0	other	low_PRA	L	NO_DGF	CEFAZOLIN	BACTRIM	THYMO	NO_PRED
JL.100	157	158	0	1	50	MALE	OTHER	NONE	0	other	low_PRA	L	NO_DGF	CEFAZOLIN	BACTRIM	THYMO	NO_PRED
JL.100	158	159	0	1	50	MALE	OTHER	NONE	0	other	low_PRA	L	NO_DGF	CEFAZOLIN	BACTRIM	THYMO	NO_PRED
JL.100	159	160	0	1	50	MALE	OTHER	NONE	0	other	low_PRA	L	NO_DGF	CEFAZOLIN	BACTRIM	THYMO	NO_PRED
JL.100	160	161	0	1	50	MALE	OTHER	NONE	0	other	low_PRA	L	NO_DGF	CEFAZOLIN	BACTRIM	THYMO	NO_PRED
JL.100	161	162	0	1	50	MALE	OTHER	NONE	0	other	low_PRA	L	NO_DGF	CEFAZOLIN	BACTRIM	THYMO	NO_PRED
JL.100	162	163	0	1	50	MALE	OTHER	NONE	0	other	low_PRA	L	NO_DGF	CEFAZOLIN	BACTRIM	THYMO	NO_PRED
JL.100	163	164	0	1	50	MALE	OTHER	NONE	0	other	low_PRA	L	NO_DGF	CEFAZOLIN	BACTRIM	THYMO	NO_PRED
JL.100	164	165	0	1	50	MALE	OTHER	NONE	0	other	low_PRA	L	NO_DGF	CEFAZOLIN	BACTRIM	THYMO	NO_PRED
JL.100	165	166	0	1	50	MALE	OTHER	NONE	0	other	low_PRA	L	NO_DGF	CEFAZOLIN	BACTRIM	THYMO	NO_PRED
JL.100	166	167	0	1	50	MALE	OTHER	NONE	0	other	low_PRA	L	NO_DGF	CEFAZOLIN	BACTRIM	THYMO	NO_PRED
JL.100	167	168	0	1	50	MALE	OTHER	NONE	0	other	low_PRA	L	NO_DGF	CEFAZOLIN	BACTRIM	THYMO	NO_PRED
JL.100	168	169	0	1	50	MALE	OTHER	NONE	0	other	low_PRA	L	NO_DGF	CEFAZOLIN	BACTRIM	THYMO	NO_PRED
JL.100	169	170	0	1	50	MALE	OTHER	NONE	0	other	low_PRA	L	NO_DGF	CEFAZOLIN	BACTRIM	THYMO	NO_PRED
JL.100	170	171	0	1	50	MALE	OTHER	NONE	0	other	low_PRA	L	NO_DGF	CEFAZOLIN	BACTRIM	THYMO	NO_PRED
JL.100	171	172	0	1	50	MALE	OTHER	NONE	0	other	low_PRA	L	NO_DGF	CEFAZOLIN	BACTRIM	THYMO	NO_PRED
JL.100	172	173	0	1	50	MALE	OTHER	NONE	0	other	low_PRA	L	NO_DGF	CEFAZOLIN	BACTRIM	THYMO	NO_PRED
JL.100	173	174	0	1	50	MALE	OTHER	NONE	0	other	low_PRA	L	NO_DGF	CEFAZOLIN	BACTRIM	THYMO	NO_PRED
JL.100	174	175	0	1	50	MALE	OTHER	NONE	0	other	low_PRA	L	NO_DGF	CEFAZOLIN	BACTRIM	THYMO	NO_PRED
JL.100	175	176	0	1	50	MALE	OTHER	NONE	0	other	low_PRA	L	NO_DGF	CEFAZOLIN	BACTRIM	THYMO	NO_PRED
JL.100	176	177	0	1	50	MALE	OTHER	NONE	0	other	low_PRA	L	NO_DGF	CEFAZOLIN	BACTRIM	THYMO	NO_PRED
JL.100	177	178	0	1	50	MALE	OTHER	NONE	0	other	low_PRA	L	NO_DGF	CEFAZOLIN	BACTRIM	THYMO	NO_PRED
JL.100	178	179	0	1	50	MALE	OTHER	NONE	0	other	low_PRA	L	NO_DGF	CEFAZOLIN	BACTRIM	THYMO	NO_PRED
JL.100	179	180	0	1	50	MALE	OTHER	NONE	0	other	low_PRA	L	NO_DGF	CEFAZOLIN	BACTRIM	THYMO	NO_PRED
JL.100	180	181	0	1	50	MALE	OTHER	NONE	0	other	low_PRA	L	NO_DGF	CEFAZOLIN	BACTRIM	THYMO	NO_PRED
JL.100	181	182	0	1	50	MALE	OTHER	NONE	0	other	low_PRA	L	NO_DGF	CEFAZOLIN	BACTRIM	THYMO	NO_PRED
JL.100	182	183	0	1	50	MALE	OTHER	NONE	0	other	low_PRA	L	NO_DGF	CEFAZOLIN	BACTRIM	THYMO	NO_PRED
JL.100	183	184	0	1	50	MALE	OTHER	NONE	0	other	low_PRA	L	NO_DGF	CEFAZOLIN	BACTRIM	THYMO	NO_PRED
JL.100	184	185	0	1	50	MALE	OTHER	NONE	0	other	low_PRA	L	NO_DGF	CEFAZOLIN	BACTRIM	THYMO	NO_PRED
JL.100	185	186	0	1	50	MALE	OTHER	NONE	0	other	low_PRA	L	NO_DGF	CEFAZOLIN	BACTRIM	THYMO	NO_PRED
JL.100	186	187	0	1	50	MALE	OTHER	NONE	0	other	low_PRA	L	NO_DGF	CEFAZOLIN	BACTRIM	THYMO	NO_PRED
JL.100	187	188	0	1	50	MALE	OTHER	NONE	0	other	low_PRA	L	NO_DGF	CEFAZOLIN	BACTRIM	THYMO	NO_PRED
JL.100	188	189	0	1	50	MALE	OTHER	NONE	0	other	low_PRA	L	NO_DGF	CEFAZOLIN	BACTRIM	THYMO	NO_PRED
JL.100	189	190	0	1	50	MALE	OTHER	NONE	0	other	low_PRA	L	NO_DGF	CEFAZOLIN	BACTRIM	THYMO	NO_PRED
JL.100	190	191	0	1	50	MALE	OTHER	NONE	0	other	low_PRA	L	NO_DGF	CEFAZOLIN	BACTRIM	THYMO	NO_PRED
JL.100	191	192	0	1	50	MALE	OTHER	NONE	0	other	low_PRA	L	NO_DGF	CEFAZOLIN	BACTRIM	THYMO	NO_PRED
JL.100	192	193	0	1	50	MALE	OTHER	NONE	0	other	low_PRA	L	NO_DGF	CEFAZOLIN	BACTRIM	THYMO	NO_PRED
JL.100	193	194	0	1	50	MALE	OTHER	NONE	0	other	low_PRA	L	NO_DGF	CEFAZOLIN	BACTRIM	THYMO	NO_PRED
JL.100	194	195	0	1	50	MALE	OTHER	NONE	0	other	low_PRA	L	NO_DGF	CEFAZOLIN	BACTRIM	THYMO	NO_PRED
JL.101	0	1	0	0	21	FEMALE	OTHER	NONE	0	other	low_PRA	L	NO_DGF	OTHER	BACTRIM	THYMO	NO_PRED
JL.101	1	2	0	0	21	FEMALE	OTHER	NONE	0	other	low_PRA	L	NO_DGF	OTHER	BACTRIM	THYMO	NO_PRED
JL.101	2	3	0	0	21	FEMALE	OTHER	NONE	0	other	low_PRA	L	NO_DGF	OTHER	BACTRIM	THYMO	NO_PRED
JL.101	3	4	0	0	21	FEMALE	OTHER	NONE	0	other	low_PRA	L	NO_DGF	OTHER	BACTRIM	THYMO	NO_PRED
JL.101	4	5	0	0	21	FEMALE	OTHER	NONE	0	other	low_PRA	L	NO_DGF	OTHER	BACTRIM	THYMO	NO_PRED
JL.101	5	6	0	0	21	FEMALE	OTHER	NONE	0	other	low_PRA	L	NO_DGF	OTHER	BACTRIM	THYMO	NO_PRED
JL.101	6	7	0	0	21	FEMALE	OTHER	NONE	0	other	low_PRA	L	NO_DGF	OTHER	BACTRIM	THYMO	NO_PRED
JL.101	7	8	0	0	21	FEMALE	OTHER	NONE	0	other	low_PRA	L	NO_DGF	OTHER	BACTRIM	THYMO	NO_PRED
JL.101	8	9	0	0	21	FEMALE	OTHER	NONE	0	other	low_PRA	L	NO_DGF	OTHER	BACTRIM	THYMO	NO_PRED
JL.101	9	10	0	0	21	FEMALE	OTHER	NONE	0	other	low_PRA	L	NO_DGF	OTHER	BACTRIM	THYMO	NO_PRED
JL.101	10	11	0	0	21	FEMALE	OTHER	NONE	0	other	low_PRA	L	NO_DGF	OTHER	BACTRIM	THYMO	NO_PRED
JL.101	11	12	0	0	21	FEMALE	OTHER	NONE	0	other	low_PRA	L	NO_DGF	OTHER	BACTRIM	THYMO	NO_PRED
JL.101	12	13	0	0	21	FEMALE	OTHER	NONE	0	other	low_PRA	L	NO_DGF	OTHER	BACTRIM	THYMO	NO_PRED
JL.101	13	14	0	0	21	FEMALE	OTHER	NONE	0	other	low_PRA	L	NO_DGF	OTHER	BACTRIM	THYMO	NO_PRED
JL.101	14	15	0	0	21	FEMALE	OTHER	NONE	0	other	low_PRA	L	NO_DGF	OTHER	BACTRIM	THYMO	NO_PRED
JL.101	15	16	0	0	21	FEMALE	OTHER	NONE	0	other	low_PRA	L	NO_DGF	OTHER	BACTRIM	THYMO	NO_PRED
JL.101	16	17	0	0	21	FEMALE	OTHER	NONE	0	other	low_PRA	L	NO_DGF	OTHER	BACTRIM	THYMO	NO_PRED
JL.101	17	18	0	0	21	FEMALE	OTHER	NONE	0	other	low_PRA	L	NO_DGF	OTHER	BACTRIM	THYMO	NO_PRED
JL.101	18	19	0	0	21	FEMALE	OTHER	NONE	0	other	low_PRA	L	NO_DGF	OTHER	BACTRIM	THYMO	NO_PRED
JL.101	19	20	0	0	21	FEMALE	OTHER	NONE	0	other	low_PRA	L	NO_DGF	OTHER	BACTRIM	THYMO	NO_PRED
JL.101	20	21	0	0	21	FEMALE	OTHER	NONE	0	other	low_PRA	L	NO_DGF	OTHER	BACTRIM	THYMO	NO_PRED
JL.101	21	22	0	0	21	FEMALE	OTHER	NONE	0	other	low_PRA	L	NO_DGF	OTHER	BACTRIM	THYMO	NO_PRED
JL.101	22	23	0	0	21	FEMALE	OTHER	NONE	0	other	low_PRA	L	NO_DGF	OTHER	BACTRIM	THYMO	NO_PRED
JL.101	23	24	0	0	21	FEMALE	OTHER	NONE	0	other	low_PRA	L	NO_DGF	OTHER	BACTRIM	THYMO	NO_PRED
JL.101	24	25	0	0	21	FEMALE	OTHER	NONE	0	other	low_PRA	L	NO_DGF	OTHER	BACTRIM	THYMO	NO_PRED
JL.101	25	26	0	0	21	FEMALE	OTHER	NONE	0	other	low_PRA	L	NO_DGF	OTHER	BACTRIM	THYMO	NO_PRED
JL.101	26	27	0	0	21	FEMALE	OTHER	NONE	0	other	low_PRA	L	NO_DGF	OTHER	BACTRIM	THYMO	NO_PRED
JL.101	27	28	0	0	21	FEMALE	OTHER	NONE	0	other	low_PRA	L	NO_DGF	OTHER	BACTRIM	THYMO	NO_PRED
JL.101	28	29	0	0	21	FEMALE	OTHER	NONE	0	other	low_PRA	L	NO_DGF	OTHER	BACTRIM	THYMO	NO_PRED
JL.101	29	30	0	0	21	FEMALE	OTHER	NONE	0	other	low_PRA	L	NO_DGF	OTHER	BACTRIM	THYMO	NO_PRED
JL.101	30	31	0	0	21	FEMALE	OTHER	NONE	0	other	low_PRA	L	NO_DGF	OTHER	BACTRIM	THYMO	NO_PRED
JL.101	31	32	0	0	21	FEMALE	OTHER	NONE	0	other	low_PRA	L	NO_DGF	OTHER	BACTRIM	THYMO	NO_PRED
JL.101	32	33	0	0	21	FEMALE	OTHER	NONE	0	other	low_PRA	L	NO_DGF	OTHER	BACTRIM	THYMO	NO_PRED
JL.101	33	34	0	0	21	FEMALE	OTHER	NONE	0	other	low_PRA	L	NO_DGF	OTHER	BACTRIM	THYMO	NO_PRED
JL.101	34	35	0	0	21	FEMALE	OTHER	NONE	0	other	low_PRA	L	NO_DGF	OTHER	BACTRIM	THYMO	NO_PRED
JL.101	35	36	0	0	21	FEMALE	OTHER	NONE	0	other	low_PRA	L	NO_DGF	OTHER	BACTRIM	THYMO	NO_PRED
JL.101	36	37	0	0	21	FEMALE	OTHER	NONE	0	other	low_PRA	L	NO_DGF	OTHER	BACTRIM	THYMO	NO_PRED
JL.101	37	38	0	0	21	FEMALE	OTHER	NONE	0	other	low_PRA	L	NO_DGF	OTHER	BACTRIM	THYMO	NO_PRED
JL.101	38	39	0	0	21	FEMALE	OTHER	NONE	0	other	low_PRA	L	NO_DGF	OTHER	BACTRIM	THYMO	NO_PRED
JL.101	39	40	0	0	21	FEMALE	OTHER	NONE	0	other	low_PRA	L	NO_DGF	OTHER	BACTRIM	THYMO	NO_PRED
JL.101	40	41	0	0	21	FEMALE	OTHER	NONE	0	other	low_PRA	L	NO_DGF	OTHER	BACTRIM	THYMO	NO_PRED
JL.101	41	42	0	0	21	FEMALE	OTHER	NONE	0	other	low_PRA	L	NO_DGF	OTHER	BACTRIM	THYMO	NO_PRED
JL.101	42	43	0	0	21	FEMALE	OTHER	NONE	0	other	low_PRA	L	NO_DGF	OTHER	BACTRIM	THYMO	NO_PRED
JL.101	43	44	0	0	21	FEMALE	OTHER	NONE	0	other	low_PRA	L	NO_DGF	OTHER	BACTRIM	THYMO	NO_PRED
JL.101	44	45	0	0	21	FEMALE	OTHER	NONE	0	other	low_PRA	L	NO_DGF	OTHER	BACTRIM	THYMO	NO_PRED
JL.101	45	46	0	0	21	FEMALE	OTHER	NONE	0	other	low_PRA	L	NO_DGF	OTHER	BACTRIM	THYMO	NO_PRED
JL.101	46	47	0	0	21	FEMALE	OTHER	NONE	0	other	low_PRA	L	NO_DGF	OTHER	BACTRIM	THYMO	NO_PRED
JL.101	47	48	0	0	21	FEMALE	OTHER	NONE	0	other	low_PRA	L	NO_DGF	OTHER	BACTRIM	THYMO	NO_PRED
JL.101	48	49	0	0	21	FEMALE	OTHER	NONE	0	other	low_PRA	L	NO_DGF	OTHER	BACTRIM	THYMO	NO_PRED
JL.101	49	50	0	0	21	FEMALE	OTHER	NONE	0	other	low_PRA	L	NO_DGF	OTHER	BACTRIM	THYMO	NO_PRED
JL.101	50	51	0	0	21	FEMALE	OTHER	NONE	0	other	low_PRA	L	NO_DGF	OTHER	BACTRIM	THYMO	NO_PRED
JL.101	51	52	0	0	21	FEMALE	OTHER	NONE	0	other	low_PRA	L	NO_DGF	OTHER	BACTRIM	THYMO	NO_PRED
JL.101	52	53	0	0	21	FEMALE	OTHER	NONE	0	other	low_PRA	L	NO_DGF	OTHER	BACTRIM	THYMO	NO_PRED
JL.101	53	54	0	0	21	FEMALE	OTHER	NONE	0	other	low_PRA	L	NO_DGF	OTHER	BACTRIM	THYMO	NO_PRED
JL.101	54	55	0	0	21	FEMALE	OTHER	NONE	0	other	low_PRA	L	NO_DGF	OTHER	BACTRIM	THYMO	NO_PRED
JL.101	55	56	0	0	21	FEMALE	OTHER	NONE	0	other	low_PRA	L	NO_DGF	OTHER	BACTRIM	THYMO	NO_PRED
JL.101	56	57	0	0	21	FEMALE	OTHER	NONE	0	other	low_PRA	L	NO_DGF	OTHER	BACTRIM	THYMO	NO_PRED
JL.101	57	58	0	0	21	FEMALE	OTHER	NONE	0	other	low_PRA	L	NO_DGF	OTHER	BACTRIM	THYMO	NO_PRED
JL.101	58	59	0	0	21	FEMALE	OTHER	NONE	0	other	low_PRA	L	NO_DGF	OTHER	BACTRIM	THYMO	NO_PRED
JL.101	59	60	0	0	21	FEMALE	OTHER	NONE	0	other	low_PRA	L	NO_DGF	OTHER	BACTRIM	THYMO	NO_PRED
JL.101	60	61	0	0	21	FEMALE	OTHER	NONE	0	other	low_PRA	L	NO_DGF	OTHER	BACTRIM	THYMO	NO_PRED
JL.101	61	62	0	0	21	FEMALE	OTHER	NONE	0	other	low_PRA	L	NO_DGF	OTHER	BACTRIM	THYMO	NO_PRED
JL.101	62	63	0	0	21	FEMALE	OTHER	NONE	0	other	low_PRA	L	NO_DGF	OTHER	BACTRIM	THYMO	NO_PRED
JL.101	63	64	0	0	21	FEMALE	OTHER	NONE	0	other	low_PRA	L	NO_DGF	OTHER	BACTRIM	THYMO	NO_PRED
JL.101	64	65	0	0	21	FEMALE	OTHER	NONE	0	other	low_PRA	L	NO_DGF	OTHER	BACTRIM	THYMO	NO_PRED
JL.101	65	66	0	0	21	FEMALE	OTHER	NONE	0	other	low_PRA	L	NO_DGF	OTHER	BACTRIM	THYMO	NO_PRED
JL.101	66	67	0	0	21	FEMALE	OTHER	NONE	0	other	low_PRA	L	NO_DGF	OTHER	BACTRIM	THYMO	NO_PRED
JL.101	67	68	0	0	21	FEMALE	OTHER	NONE	0	other	low_PRA	L	NO_DGF	OTHER	BACTRIM	THYMO	NO_PRED
JL.101	68	69	0	0	21	FEMALE	OTHER	NONE	0	other	low_PRA	L	NO_DGF	OTHER	BACTRIM	THYMO	NO_PRED
JL.101	69	70	0	0	21	FEMALE	OTHER	NONE	0	other	low_PRA	L	NO_DGF	OTHER	BACTRIM	THYMO	NO_PRED
JL.101	70	71	0	0	21	FEMALE	OTHER	NONE	0	other	low_PRA	L	NO_DGF	OTHER	BACTRIM	THYMO	NO_PRED
JL.101	71	72	0	0	21	FEMALE	OTHER	NONE	0	other	low_PRA	L	NO_DGF	OTHER	BACTRIM	THYMO	NO_PRED
JL.101	72	73	0	0	21	FEMALE	OTHER	NONE	0	other	low_PRA	L	NO_DGF	OTHER	BACTRIM	THYMO	NO_PRED
JL.101	73	74	0	0	21	FEMALE	OTHER	NONE	0	other	low_PRA	L	NO_DGF	OTHER	BACTRIM	THYMO	NO_PRED
JL.101	74	75	0	0	21	FEMALE	OTHER	NONE	0	other	low_PRA	L	NO_DGF	OTHER	BACTRIM	THYMO	NO_PRED
JL.101	75	76	0	0	21	FEMALE	OTHER	NONE	0	other	low_PRA	L	NO_DGF	OTHER	BACTRIM	THYMO	NO_PRED
JL.101	76	77	0	0	21	FEMALE	OTHER	NONE	0	other	low_PRA	L	NO_DGF	OTHER	BACTRIM	THYMO	NO_PRED
JL.101	77	78	0	0	21	FEMALE	OTHER	NONE	0	other	low_PRA	L	NO_DGF	OTHER	BACTRIM	THYMO	NO_PRED
JL.101	78	79	0	0	21	FEMALE	OTHER	NONE	0	other	low_PRA	L	NO_DGF	OTHER	BACTRIM	THYMO	NO_PRED
JL.101	79	80	0	0	21	FEMALE	OTHER	NONE	0	other	low_PRA	L	NO_DGF	OTHER	BACTRIM	THYMO	NO_PRED
JL.101	80	81	0	0	21	FEMALE	OTHER	NONE	0	other	low_PRA	L	NO_DGF	OTHER	BACTRIM	THYMO	NO_PRED
JL.101	81	82	0	0	21	FEMALE	OTHER	NONE	0	other	low_PRA	L	NO_DGF	OTHER	BACTRIM	THYMO	NO_PRED
JL.101	82	83	0	0	21	FEMALE	OTHER	NONE	0	other	low_PRA	L	NO_DGF	OTHER	BACTRIM	THYMO	NO_PRED
JL.101	83	84	0	0	21	FEMALE	OTHER	NONE	0	other	low_PRA	L	NO_DGF	OTHER	BACTRIM	THYMO	NO_PRED
JL.101	84	85	0	0	21	FEMALE	OTHER	NONE	0	other	low_PRA	L	NO_DGF	OTHER	BACTRIM	THYMO	NO_PRED
JL.101	85	86	0	0	21	FEMALE	OTHER	NONE	0	other	low_PRA	L	NO_DGF	OTHER	BACTRIM	THYMO	NO_PRED
JL.101	86	87	0	0	21	FEMALE	OTHER	NONE	0	other	low_PRA	L	NO_DGF	OTHER	BACTRIM	THYMO	NO_PRED
JL.101	87	88	0	0	21	FEMALE	OTHER	NONE	0	other	low_PRA	L	NO_DGF	OTHER	BACTRIM	THYMO	NO_PRED
JL.101	88	89	0	0	21	FEMALE	OTHER	NONE	0	other	low_PRA	L	NO_DGF	OTHER	BACTRIM	THYMO	NO_PRED
JL.101	89	90	0	0	21	FEMALE	OTHER	NONE	0	other	low_PRA	L	NO_DGF	OTHER	BACTRIM	THYMO	NO_PRED
JL.101	90	91	0	0	21	FEMALE	OTHER	NONE	0	other	low_PRA	L	NO_DGF	OTHER	BACTRIM	THYMO	NO_PRED
JL.101	91	92	0	0	21	FEMALE	OTHER	NONE	0	other	low_PRA	L	NO_DGF	OTHER	BACTRIM	THYMO	NO_PRED
JL.101	92	93	0	0	21	FEMALE	OTHER	NONE	0	other	low_PRA	L	NO_DGF	OTHER	BACTRIM	THYMO	NO_PRED
JL.101	93	94	0	0	21	FEMALE	OTHER	NONE	0	other	low_PRA	L	NO_DGF	OTHER	BACTRIM	THYMO	NO_PRED
JL.101	94	95	0	0	21	FEMALE	OTHER	NONE	0	other	low_PRA	L	NO_DGF	OTHER	BACTRIM	THYMO	NO_PRED
JL.101	95	96	0	0	21	FEMALE	OTHER	NONE	0	other	low_PRA	L	NO_DGF	OTHER	BACTRIM	THYMO	NO_PRED
JL.101	96	97	0	0	21	FEMALE	OTHER	NONE	0	other	low_PRA	L	NO_DGF	OTHER	BACTRIM	THYMO	NO_PRED
JL.101	97	98	0	0	21	FEMALE	OTHER	NONE	0	other	low_PRA	L	NO_DGF	OTHER	BACTRIM	THYMO	NO_PRED
JL.101	98	99	0	0	21	FEMALE	OTHER	NONE	0	other	low_PRA	L	NO_DGF	OTHER	BACTRIM	THYMO	NO_PRED
JL.101	99	100	0	0	21	FEMALE	OTHER	NONE	0	other	low_PRA	L	NO_DGF	OTHER	BACTRIM	THYMO	NO_PRED
JL.101	100	101	0	0	21	FEMALE	OTHER	NONE	0	other	low_PRA	L	NO_DGF	OTHER	BACTRIM	THYMO	NO_PRED
JL.101	101	102	0	0	21	FEMALE	OTHER	NONE	0	other	low_PRA	L	NO_DGF	OTHER	BACTRIM	THYMO	NO_PRED
JL.101	102	103	0	0	21	FEMALE	OTHER	NONE	0	other	low_PRA	L	NO_DGF	OTHER	BACTRIM	THYMO	NO_PRED
JL.101	103	104	0	0	21	FEMALE	OTHER	NONE	0	other	low_PRA	L	NO_DGF	OTHER	BACTRIM	THYMO	NO_PRED
JL.101	104	105	0	0	21	FEMALE	OTHER	NONE	0	other	low_PRA	L	NO_DGF	OTHER	BACTRIM	THYMO	NO_PRED
JL.101	105	106	0	0	21	FEMALE	OTHER	NONE	0	other	low_PRA	L	NO_DGF	OTHER	BACTRIM	THYMO	NO_PRED
JL.101	106	107	0	0	21	FEMALE	OTHER	NONE	0	other	low_PRA	L	NO_DGF	OTHER	BACTRIM	THYMO	NO_PRED
JL.101	107	108	0	0	21	FEMALE	OTHER	NONE	0	other	low_PRA	L	NO_DGF	OTHER	BACTRIM	THYMO	NO_PRED
JL.101	108	109	0	0	21	FEMALE	OTHER	NONE	0	other	low_PRA	L	NO_DGF	OTHER	BACTRIM	THYMO	NO_PRED
JL.101	109	110	0	0	21	FEMALE	OTHER	NONE	0	other	low_PRA	L	NO_DGF	OTHER	BACTRIM	THYMO	NO_PRED
JL.101	110	111	0	0	21	FEMALE	OTHER	NONE	0	other	low_PRA	L	NO_DGF	OTHER	BACTRIM	THYMO	NO_PRED
JL.101	111	112	0	0	21	FEMALE	OTHER	NONE	0	other	low_PRA	L	NO_DGF	OTHER	BACTRIM	THYMO	NO_PRED
JL.101	112	113	0	0	21	FEMALE	OTHER	NONE	0	other	low_PRA	L	NO_DGF	OTHER	BACTRIM	THYMO	NO_PRED
JL.101	113	114	0	0	21	FEMALE	OTHER	NONE	0	other	low_PRA	L	NO_DGF	OTHER	BACTRIM	THYMO	NO_PRED
JL.101	114	115	0	0	21	FEMALE	OTHER	NONE	0	other	low_PRA	L	NO_DGF	OTHER	BACTRIM	THYMO	NO_PRED
JL.101	115	116	0	0	21	FEMALE	OTHER	NONE	0	other	low_PRA	L	NO_DGF	OTHER	BACTRIM	THYMO	NO_PRED
JL.101	116	117	0	0	21	FEMALE	OTHER	NONE	0	other	low_PRA	L	NO_DGF	OTHER	BACTRIM	THYMO	NO_PRED
JL.101	117	118	0	0	21	FEMALE	OTHER	NONE	0	other	low_PRA	L	NO_DGF	OTHER	BACTRIM	THYMO	NO_PRED
JL.101	118	119	0	0	21	FEMALE	OTHER	NONE	0	other	low_PRA	L	NO_DGF	OTHER	BACTRIM	THYMO	NO_PRED
JL.101	119	120	0	0	21	FEMALE	OTHER	NONE	0	other	low_PRA	L	NO_DGF	OTHER	BACTRIM	THYMO	NO_PRED
JL.101	120	121	0	0	21	FEMALE	OTHER	NONE	0	other	low_PRA	L	NO_DGF	OTHER	BACTRIM	THYMO	NO_PRED
JL.101	121	122	0	0	21	FEMALE	OTHER	NONE	0	other	low_PRA	L	NO_DGF	OTHER	BACTRIM	THYMO	NO_PRED
JL.101	122	123	0	0	21	FEMALE	OTHER	NONE	0	other	low_PRA	L	NO_DGF	OTHER	BACTRIM	THYMO	NO_PRED
JL.101	123	124	0	0	21	FEMALE	OTHER	NONE	0	other	low_PRA	L	NO_DGF	OTHER	BACTRIM	THYMO	NO_PRED
JL.101	124	125	0	0	21	FEMALE	OTHER	NONE	0	other	low_PRA	L	NO_DGF	OTHER	BACTRIM	THYMO	NO_PRED
JL.101	125	126	0	0	21	FEMALE	OTHER	NONE	0	other	low_PRA	L	NO_DGF	OTHER	BACTRIM	THYMO	NO_PRED
JL.101	126	127	0	0	21	FEMALE	OTHER	NONE	0	other	low_PRA	L	NO_DGF	OTHER	BACTRIM	THYMO	NO_PRED
JL.101	127	128	0	0	21	FEMALE	OTHER	NONE	0	other	low_PRA	L	NO_DGF	OTHER	BACTRIM	THYMO	NO_PRED
JL.101	128	129	0	0	21	FEMALE	OTHER	NONE	0	other	low_PRA	L	NO_DGF	OTHER	BACTRIM	THYMO	NO_PRED
JL.101	129	130	0	0	21	FEMALE	OTHER	NONE	0	other	low_PRA	L	NO_DGF	OTHER	BACTRIM	THYMO	NO_PRED
JL.101	130	131	0	0	21	FEMALE	OTHER	NONE	0	other	low_PRA	L	NO_DGF	OTHER	BACTRIM	THYMO	NO_PRED
JL.101	131	132	0	0	21	FEMALE	OTHER	NONE	0	other	low_PRA	L	NO_DGF	OTHER	BACTRIM	THYMO	NO_PRED
JL.101	132	133	0	0	21	FEMALE	OTHER	NONE	0	other	low_PRA	L	NO_DGF	OTHER	BACTRIM	THYMO	NO_PRED
JL.101	133	134	0	0	21	FEMALE	OTHER	NONE	0	other	low_PRA	L	NO_DGF	OTHER	BACTRIM	THYMO	NO_PRED
JL.101	134	135	0	0	21	FEMALE	OTHER	NONE	0	other	low_PRA	L	NO_DGF	OTHER	BACTRIM	THYMO	NO_PRED
JL.101	135	136	0	0	21	FEMALE	OTHER	NONE	0	other	low_PRA	L	NO_DGF	OTHER	BACTRIM	THYMO	NO_PRED
JL.101	136	137	0	0	21	FEMALE	OTHER	NONE	0	other	low_PRA	L	NO_DGF	OTHER	BACTRIM	THYMO	NO_PRED
JL.101	137	138	0	0	21	FEMALE	OTHER	NONE	0	other	low_PRA	L	NO_DGF	OTHER	BACTRIM	THYMO	NO_PRED
JL.101	138	139	0	0	21	FEMALE	OTHER	NONE	0	other	low_PRA	L	NO_DGF	OTHER	BACTRIM	THYMO	NO_PRED
JL.101	139	140	0	0	21	FEMALE	OTHER	NONE	0	other	low_PRA	L	NO_DGF	OTHER	BACTRIM	THYMO	NO_PRED
JL.101	140	141	0	0	21	FEMALE	OTHER	NONE	0	other	low_PRA	L	NO_DGF	OTHER	BACTRIM	THYMO	NO_PRED
JL.101	141	142	0	0	21	FEMALE	OTHER	NONE	0	other	low_PRA	L	NO_DGF	OTHER	BACTRIM	THYMO	NO_PRED
JL.101	142	143	0	0	21	FEMALE	OTHER	NONE	0	other	low_PRA	L	NO_DGF	OTHER	BACTRIM	THYMO	NO_PRED
JL.101	143	144	0	0	21	FEMALE	OTHER	NONE	0	other	low_PRA	L	NO_DGF	OTHER	BACTRIM	THYMO	NO_PRED
JL.101	144	145	0	0	21	FEMALE	OTHER	NONE	0	other	low_PRA	L	NO_DGF	OTHER	BACTRIM	THYMO	NO_PRED
JL.101	145	146	0	0	21	FEMALE	OTHER	NONE	0	other	low_PRA	L	NO_DGF	OTHER	BACTRIM	THYMO	NO_PRED
JL.101	146	147	0	0	21	FEMALE	OTHER	NONE	0	other	low_PRA	L	NO_DGF	OTHER	BACTRIM	THYMO	NO_PRED
JL.101	147	148	0	0	21	FEMALE	OTHER	NONE	0	other	low_PRA	L	NO_DGF	OTHER	BACTRIM	THYMO	NO_PRED
JL.101	148	149	0	0	21	FEMALE	OTHER	NONE	0	other	low_PRA	L	NO_DGF	OTHER	BACTRIM	THYMO	NO_PRED
JL.101	149	150	0	0	21	FEMALE	OTHER	NONE	0	other	low_PRA	L	NO_DGF	OTHER	BACTRIM	THYMO	NO_PRED
JL.101	150	151	0	0	21	FEMALE	OTHER	NONE	0	other	low_PRA	L	NO_DGF	OTHER	BACTRIM	THYMO	NO_PRED
JL.101	151	152	0	0	21	FEMALE	OTHER	NONE	0	other	low_PRA	L	NO_DGF	OTHER	BACTRIM	THYMO	NO_PRED
JL.101	152	153	0	0	21	FEMALE	OTHER	NONE	0	other	low_PRA	L	NO_DGF	OTHER	BACTRIM	THYMO	NO_PRED
JL.101	153	154	0	0	21	FEMALE	OTHER	NONE	0	other	low_PRA	L	NO_DGF	OTHER	BACTRIM	THYMO	NO_PRED
JL.101	154	155	0	0	21	FEMALE	OTHER	NONE	0	other	low_PRA	L	NO_DGF	OTHER	BACTRIM	THYMO	NO_PRED
JL.101	155	156	0	0	21	FEMALE	OTHER	NONE	0	other	low_PRA	L	NO_DGF	OTHER	BACTRIM	THYMO	NO_PRED
JL.101	156	157	0	0	21	FEMALE	OTHER	NONE	0	other	low_PRA	L	NO_DGF	OTHER	BACTRIM	THYMO	NO_PRED
JL.101	157	158	0	0	21	FEMALE	OTHER	NONE	0	other	low_PRA	L	NO_DGF	OTHER	BACTRIM	THYMO	NO_PRED
JL.101	158	159	0	0	21	FEMALE	OTHER	NONE	0	other	low_PRA	L	NO_DGF	OTHER	BACTRIM	THYMO	NO_PRED
JL.101	159	160	0	0	21	FEMALE	OTHER	NONE	0	other	low_PRA	L	NO_DGF	OTHER	BACTRIM	THYMO	NO_PRED
JL.101	160	161	0	0	21	FEMALE	OTHER	NONE	0	other	low_PRA	L	NO_DGF	OTHER	BACTRIM	THYMO	NO_PRED
JL.101	161	162	0	0	21	FEMALE	OTHER	NONE	0	other	low_PRA	L	NO_DGF	OTHER	BACTRIM	THYMO	NO_PRED
JL.101	162	163	0	0	21	FEMALE	OTHER	NONE	0	other	low_PRA	L	NO_DGF	OTHER	BACTRIM	THYMO	NO_PRED
JL.101	163	164	0	0	21	FEMALE	OTHER	NONE	0	other	low_PRA	L	NO_DGF	OTHER	BACTRIM	THYMO	NO_PRED
JL.101	164	165	0	0	21	FEMALE	OTHER	NONE	0	other	low_PRA	L	NO_DGF	OTHER	BACTRIM	THYMO	NO_PRED
JL.101	165	166	0	0	21	FEMALE	OTHER	NONE	0	other	low_PRA	L	NO_DGF	OTHER	BACTRIM	THYMO	NO_PRED
JL.101	166	167	0	0	21	FEMALE	OTHER	NONE	0	other	low_PRA	L	NO_DGF	OTHER	BACTRIM	THYMO	NO_PRED
JL.101	167	168	0	0	21	FEMALE	OTHER	NONE	0	other	low_PRA	L	NO_DGF	OTHER	BACTRIM	THYMO	NO_PRED
JL.101	168	169	0	0	21	FEMALE	OTHER	NONE	0	other	low_PRA	L	NO_DGF	OTHER	BACTRIM	THYMO	NO_PRED
JL.101	169	170	0	0	21	FEMALE	OTHER	NONE	0	other	low_PRA	L	NO_DGF	OTHER	BACTRIM	THYMO	NO_PRED
JL.101	170	171	0	0	21	FEMALE	OTHER	NONE	0	other	low_PRA	L	NO_DGF	OTHER	BACTRIM	THYMO	NO_PRED
JL.101	171	172	0	0	21	FEMALE	OTHER	NONE	0	other	low_PRA	L	NO_DGF	OTHER	BACTRIM	THYMO	NO_PRED
JL.101	172	173	0	0	21	FEMALE	OTHER	NONE	0	other	low_PRA	L	NO_DGF	OTHER	BACTRIM	THYMO	NO_PRED
JL.101	173	174	0	0	21	FEMALE	OTHER	NONE	0	other	low_PRA	L	NO_DGF	OTHER	BACTRIM	THYMO	NO_PRED
JL.101	174	175	0	0	21	FEMALE	OTHER	NONE	0	other	low_PRA	L	NO_DGF	OTHER	BACTRIM	THYMO	NO_PRED
JL.101	175	176	0	0	21	FEMALE	OTHER	NONE	0	other	low_PRA	L	NO_DGF	OTHER	BACTRIM	THYMO	NO_PRED
JL.101	176	177	0	0	21	FEMALE	OTHER	NONE	0	other	low_PRA	L	NO_DGF	OTHER	BACTRIM	THYMO	NO_PRED
JL.101	177	178	0	0	21	FEMALE	OTHER	NONE	0	other	low_PRA	L	NO_DGF	OTHER	BACTRIM	THYMO	NO_PRED
JL.101	178	179	0	0	21	FEMALE	OTHER	NONE	0	other	low_PRA	L	NO_DGF	OTHER	BACTRIM	THYMO	NO_PRED
JL.101	179	180	0	0	21	FEMALE	OTHER	NONE	0	other	low_PRA	L	NO_DGF	OTHER	BACTRIM	THYMO	NO_PRED
JL.101	180	181	0	0	21	FEMALE	OTHER	NONE	0	other	low_PRA	L	NO_DGF	OTHER	BACTRIM	THYMO	NO_PRED
JL.101	181	182	0	0	21	FEMALE	OTHER	NONE	0	other	low_PRA	L	NO_DGF	OTHER	BACTRIM	THYMO	NO_PRED
JL.101	182	183	0	0	21	FEMALE	OTHER	NONE	0	other	low_PRA	L	NO_DGF	OTHER	BACTRIM	THYMO	NO_PRED
JL.101	183	184	0	0	21	FEMALE	OTHER	NONE	0	other	low_PRA	L	NO_DGF	OTHER	BACTRIM	THYMO	NO_PRED
JL.101	184	185	0	0	21	FEMALE	OTHER	NONE	0	other	low_PRA	L	NO_DGF	OTHER	BACTRIM	THYMO	NO_PRED
JL.101	185	186	0	0	21	FEMALE	OTHER	NONE	0	other	low_PRA	L	NO_DGF	OTHER	BACTRIM	THYMO	NO_PRED
JL.101	186	187	0	0	21	FEMALE	OTHER	NONE	0	other	low_PRA	L	NO_DGF	OTHER	BACTRIM	THYMO	NO_PRED
JL.101	187	188	0	0	21	FEMALE	OTHER	NONE	0	other	low_PRA	L	NO_DGF	OTHER	BACTRIM	THYMO	NO_PRED
JL.101	188	189	0	0	21	FEMALE	OTHER	NONE	0	other	low_PRA	L	NO_DGF	OTHER	BACTRIM	THYMO	NO_PRED
JL.101	189	190	0	0	21	FEMALE	OTHER	NONE	0	other	low_PRA	L	NO_DGF	OTHER	BACTRIM	THYMO	NO_PRED
JL.101	190	191	0	0	21	FEMALE	OTHER	NONE	0	other	low_PRA	L	NO_DGF	OTHER	BACTRIM	THYMO	NO_PRED
JL.101	191	192	0	0	21	FEMALE	OTHER	NONE	0	other	low_PRA	L	NO_DGF	OTHER	BACTRIM	THYMO	NO_PRED
JL.101	192	193	0	0	21	FEMALE	OTHER	NONE	0	other	low_PRA	L	NO_DGF	OTHER	BACTRIM	THYMO	NO_PRED
JL.101	193	194	0	0	21	FEMALE	OTHER	NONE	0	other	low_PRA	L	NO_DGF	OTHER	BACTRIM	THYMO	NO_PRED
JL.101	194	195	0	0	21	FEMALE	OTHER	NONE	0	other	low_PRA	L	NO_DGF	OTHER	BACTRIM	THYMO	NO_PRED
JL.101	195	196	0	0	21	FEMALE	OTHER	NONE	0	other	low_PRA	L	NO_DGF	OTHER	BACTRIM	THYMO	NO_PRED
JL.101	196	197	0	0	21	FEMALE	OTHER	NONE	0	other	low_PRA	L	NO_DGF	OTHER	BACTRIM	THYMO	NO_PRED
JL.101	197	198	0	0	21	FEMALE	OTHER	NONE	0	other	low_PRA	L	NO_DGF	OTHER	BACTRIM	THYMO	NO_PRED
JL.101	198	199	0	0	21	FEMALE	OTHER	NONE	0	other	low_PRA	L	NO_DGF	OTHER	BACTRIM	THYMO	NO_PRED
JL.101	199	200	0	0	21	FEMALE	OTHER	NONE	0	other	low_PRA	L	NO_DGF	OTHER	BACTRIM	THYMO	NO_PRED
JL.101	200	201	0	0	21	FEMALE	OTHER	NONE	0	other	low_PRA	L	NO_DGF	OTHER	BACTRIM	THYMO	NO_PRED
JL.101	201	202	0	0	21	FEMALE	OTHER	NONE	0	other	low_PRA	L	NO_DGF	OTHER	BACTRIM	THYMO	NO_PRED
JL.101	202	203	0	0	21	FEMALE	OTHER	NONE	0	other	low_PRA	L	NO_DGF	OTHER	BACTRIM	THYMO	NO_PRED
JL.102	0	1	0	0	54	MALE	OTHER	NONE	1	other	high_PRA	D	NO_DGF	CEFAZOLIN	BACTRIM	THYMO	PRED
JL.102	1	2	0	0	54	MALE	OTHER	NONE	1	other	high_PRA	D	NO_DGF	CEFAZOLIN	BACTRIM	THYMO	PRED
JL.102	2	3	0	0	54	MALE	OTHER	NONE	1	other	high_PRA	D	NO_DGF	CEFAZOLIN	BACTRIM	THYMO	PRED
JL.102	3	4	0	0	54	MALE	OTHER	NONE	1	other	high_PRA	D	NO_DGF	CEFAZOLIN	BACTRIM	THYMO	PRED
JL.102	4	5	0	1	54	MALE	OTHER	NONE	1	other	high_PRA	D	NO_DGF	CEFAZOLIN	BACTRIM	THYMO	PRED
JL.102	5	6	0	1	54	MALE	OTHER	NONE	1	other	high_PRA	D	NO_DGF	CEFAZOLIN	BACTRIM	THYMO	PRED
JL.102	6	7	0	1	54	MALE	OTHER	NONE	1	other	high_PRA	D	NO_DGF	CEFAZOLIN	BACTRIM	THYMO	PRED
JL.102	7	8	0	1	54	MALE	OTHER	NONE	1	other	high_PRA	D	NO_DGF	CEFAZOLIN	BACTRIM	THYMO	PRED
JL.102	8	9	0	1	54	MALE	OTHER	NONE	1	other	high_PRA	D	NO_DGF	CEFAZOLIN	BACTRIM	THYMO	PRED
JL.102	9	10	0	1	54	MALE	OTHER	NONE	1	other	high_PRA	D	NO_DGF	CEFAZOLIN	BACTRIM	THYMO	PRED
JL.102	10	11	0	1	54	MALE	OTHER	NONE	1	other	high_PRA	D	NO_DGF	CEFAZOLIN	BACTRIM	THYMO	PRED
JL.102	11	12	0	1	54	MALE	OTHER	NONE	1	other	high_PRA	D	NO_DGF	CEFAZOLIN	BACTRIM	THYMO	PRED
JL.102	12	13	0	1	54	MALE	OTHER	NONE	1	other	high_PRA	D	NO_DGF	CEFAZOLIN	BACTRIM	THYMO	PRED
JL.102	13	14	0	1	54	MALE	OTHER	NONE	1	other	high_PRA	D	NO_DGF	CEFAZOLIN	BACTRIM	THYMO	PRED
JL.102	14	15	0	1	54	MALE	OTHER	NONE	1	other	high_PRA	D	NO_DGF	CEFAZOLIN	BACTRIM	THYMO	PRED
JL.102	15	16	0	1	54	MALE	OTHER	NONE	1	other	high_PRA	D	NO_DGF	CEFAZOLIN	BACTRIM	THYMO	PRED
JL.102	16	17	0	1	54	MALE	OTHER	NONE	1	other	high_PRA	D	NO_DGF	CEFAZOLIN	BACTRIM	THYMO	PRED
JL.102	17	18	0	1	54	MALE	OTHER	NONE	1	other	high_PRA	D	NO_DGF	CEFAZOLIN	BACTRIM	THYMO	PRED
JL.102	18	19	0	1	54	MALE	OTHER	NONE	1	other	high_PRA	D	NO_DGF	CEFAZOLIN	BACTRIM	THYMO	PRED
JL.102	19	20	0	1	54	MALE	OTHER	NONE	1	other	high_PRA	D	NO_DGF	CEFAZOLIN	BACTRIM	THYMO	PRED
JL.102	20	21	0	1	54	MALE	OTHER	NONE	1	other	high_PRA	D	NO_DGF	CEFAZOLIN	BACTRIM	THYMO	PRED
JL.102	21	22	0	1	54	MALE	OTHER	NONE	1	other	high_PRA	D	NO_DGF	CEFAZOLIN	BACTRIM	THYMO	PRED
JL.102	22	23	0	1	54	MALE	OTHER	NONE	1	other	high_PRA	D	NO_DGF	CEFAZOLIN	BACTRIM	THYMO	PRED
JL.102	23	24	0	1	54	MALE	OTHER	NONE	1	other	high_PRA	D	NO_DGF	CEFAZOLIN	BACTRIM	THYMO	PRED
JL.102	24	25	0	1	54	MALE	OTHER	NONE	1	other	high_PRA	D	NO_DGF	CEFAZOLIN	BACTRIM	THYMO	PRED
JL.102	25	26	0	1	54	MALE	OTHER	NONE	1	other	high_PRA	D	NO_DGF	CEFAZOLIN	BACTRIM	THYMO	PRED
JL.102	26	27	0	1	54	MALE	OTHER	NONE	1	other	high_PRA	D	NO_DGF	CEFAZOLIN	BACTRIM	THYMO	PRED
JL.102	27	28	0	1	54	MALE	OTHER	NONE	1	other	high_PRA	D	NO_DGF	CEFAZOLIN	BACTRIM	THYMO	PRED
JL.102	28	29	0	1	54	MALE	OTHER	NONE	1	other	high_PRA	D	NO_DGF	CEFAZOLIN	BACTRIM	THYMO	PRED
JL.102	29	30	0	1	54	MALE	OTHER	NONE	1	other	high_PRA	D	NO_DGF	CEFAZOLIN	BACTRIM	THYMO	PRED
JL.102	30	31	0	1	54	MALE	OTHER	NONE	1	other	high_PRA	D	NO_DGF	CEFAZOLIN	BACTRIM	THYMO	PRED
JL.102	31	32	0	1	54	MALE	OTHER	NONE	1	other	high_PRA	D	NO_DGF	CEFAZOLIN	BACTRIM	THYMO	PRED
JL.102	32	33	0	1	54	MALE	OTHER	NONE	1	other	high_PRA	D	NO_DGF	CEFAZOLIN	BACTRIM	THYMO	PRED
JL.102	33	34	0	1	54	MALE	OTHER	NONE	1	other	high_PRA	D	NO_DGF	CEFAZOLIN	BACTRIM	THYMO	PRED
JL.102	34	35	0	1	54	MALE	OTHER	NONE	1	other	high_PRA	D	NO_DGF	CEFAZOLIN	BACTRIM	THYMO	PRED
JL.102	35	36	0	1	54	MALE	OTHER	NONE	1	other	high_PRA	D	NO_DGF	CEFAZOLIN	BACTRIM	THYMO	PRED
JL.102	36	37	0	1	54	MALE	OTHER	NONE	1	other	high_PRA	D	NO_DGF	CEFAZOLIN	BACTRIM	THYMO	PRED
JL.102	37	38	0	1	54	MALE	OTHER	NONE	1	other	high_PRA	D	NO_DGF	CEFAZOLIN	BACTRIM	THYMO	PRED
JL.102	38	39	0	1	54	MALE	OTHER	NONE	1	other	high_PRA	D	NO_DGF	CEFAZOLIN	BACTRIM	THYMO	PRED
JL.102	39	40	0	1	54	MALE	OTHER	NONE	1	other	high_PRA	D	NO_DGF	CEFAZOLIN	BACTRIM	THYMO	PRED
[truncated: 24,296 more rows]

## Sheet: Table2
ID	Start_Date	Stop_Date	Enterococcus_Bacteriuria_Status	Enterococcus_1%_Rel_Abundance	AGE	GENDER	African American Race	Diabetes Mellitus	History of Prior Transplant	Cause of ESRD	PRA_status > 80%	Decreased Donor Transplantation	Delayed Graft Function	Preoperative Abx	Pneumocystis PPx	Induction Therapy	Prednisone Maintenance
JL.01	0	1	0	0	60	FEMALE	OTHER	DM	0	DM	low_PRA	D	DGF	CEFAZOLIN	BACTRIM	THYMO	NO_PRED
JL.01	1	2	0	0	60	FEMALE	OTHER	DM	0	DM	low_PRA	D	DGF	CEFAZOLIN	BACTRIM	THYMO	NO_PRED
JL.01	2	3	0	0	60	FEMALE	OTHER	DM	0	DM	low_PRA	D	DGF	CEFAZOLIN	BACTRIM	THYMO	NO_PRED
JL.01	3	4	0	0	60	FEMALE	OTHER	DM	0	DM	low_PRA	D	DGF	CEFAZOLIN	BACTRIM	THYMO	NO_PRED
JL.01	4	5	0	0	60	FEMALE	OTHER	DM	0	DM	low_PRA	D	DGF	CEFAZOLIN	BACTRIM	THYMO	NO_PRED
JL.01	5	6	0	0	60	FEMALE	OTHER	DM	0	DM	low_PRA	D	DGF	CEFAZOLIN	BACTRIM	THYMO	NO_PRED
JL.01	6	7	0	0	60	FEMALE	OTHER	DM	0	DM	low_PRA	D	DGF	CEFAZOLIN	BACTRIM	THYMO	NO_PRED
JL.01	7	8	0	0	60	FEMALE	OTHER	DM	0	DM	low_PRA	D	DGF	CEFAZOLIN	BACTRIM	THYMO	NO_PRED
JL.01	8	9	0	0	60	FEMALE	OTHER	DM	0	DM	low_PRA	D	DGF	CEFAZOLIN	BACTRIM	THYMO	NO_PRED
JL.01	9	10	0	0	60	FEMALE	OTHER	DM	0	DM	low_PRA	D	DGF	CEFAZOLIN	BACTRIM	THYMO	NO_PRED
JL.01	10	11	0	0	60	FEMALE	OTHER	DM	0	DM	low_PRA	D	DGF	CEFAZOLIN	BACTRIM	THYMO	NO_PRED
JL.01	11	12	0	0	60	FEMALE	OTHER	DM	0	DM	low_PRA	D	DGF	CEFAZOLIN	BACTRIM	THYMO	NO_PRED
JL.01	12	13	0	0	60	FEMALE	OTHER	DM	0	DM	low_PRA	D	DGF	CEFAZOLIN	BACTRIM	THYMO	NO_PRED
JL.01	13	14	0	0	60	FEMALE	OTHER	DM	0	DM	low_PRA	D	DGF	CEFAZOLIN	BACTRIM	THYMO	NO_PRED
JL.01	14	15	0	0	60	FEMALE	OTHER	DM	0	DM	low_PRA	D	DGF	CEFAZOLIN	BACTRIM	THYMO	NO_PRED
JL.01	15	16	0	0	60	FEMALE	OTHER	DM	0	DM	low_PRA	D	DGF	CEFAZOLIN	BACTRIM	THYMO	NO_PRED
JL.01	16	17	0	0	60	FEMALE	OTHER	DM	0	DM	low_PRA	D	DGF	CEFAZOLIN	BACTRIM	THYMO	NO_PRED
JL.01	17	18	0	0	60	FEMALE	OTHER	DM	0	DM	low_PRA	D	DGF	CEFAZOLIN	BACTRIM	THYMO	NO_PRED
JL.01	18	19	0	0	60	FEMALE	OTHER	DM	0	DM	low_PRA	D	DGF	CEFAZOLIN	BACTRIM	THYMO	NO_PRED
JL.01	19	20	0	0	60	FEMALE	OTHER	DM	0	DM	low_PRA	D	DGF	CEFAZOLIN	BACTRIM	THYMO	NO_PRED
JL.01	20	21	0	0	60	FEMALE	OTHER	DM	0	DM	low_PRA	D	DGF	CEFAZOLIN	BACTRIM	THYMO	NO_PRED
JL.01	21	22	0	0	60	FEMALE	OTHER	DM	0	DM	low_PRA	D	DGF	CEFAZOLIN	BACTRIM	THYMO	NO_PRED
JL.01	22	23	0	0	60	FEMALE	OTHER	DM	0	DM	low_PRA	D	DGF	CEFAZOLIN	BACTRIM	THYMO	NO_PRED
JL.01	23	24	0	0	60	FEMALE	OTHER	DM	0	DM	low_PRA	D	DGF	CEFAZOLIN	BACTRIM	THYMO	NO_PRED
JL.01	24	25	0	0	60	FEMALE	OTHER	DM	0	DM	low_PRA	D	DGF	CEFAZOLIN	BACTRIM	THYMO	NO_PRED
JL.01	25	26	0	0	60	FEMALE	OTHER	DM	0	DM	low_PRA	D	DGF	CEFAZOLIN	BACTRIM	THYMO	NO_PRED
JL.01	26	27	0	0	60	FEMALE	OTHER	DM	0	DM	low_PRA	D	DGF	CEFAZOLIN	BACTRIM	THYMO	NO_PRED
JL.01	27	28	0	0	60	FEMALE	OTHER	DM	0	DM	low_PRA	D	DGF	CEFAZOLIN	BACTRIM	THYMO	NO_PRED
JL.01	28	29	0	0	60	FEMALE	OTHER	DM	0	DM	low_PRA	D	DGF	CEFAZOLIN	BACTRIM	THYMO	NO_PRED
JL.01	29	30	0	0	60	FEMALE	OTHER	DM	0	DM	low_PRA	D	DGF	CEFAZOLIN	BACTRIM	THYMO	NO_PRED
JL.01	30	31	0	0	60	FEMALE	OTHER	DM	0	DM	low_PRA	D	DGF	CEFAZOLIN	BACTRIM	THYMO	NO_PRED
JL.01	31	32	0	0	60	FEMALE	OTHER	DM	0	DM	low_PRA	D	DGF	CEFAZOLIN	BACTRIM	THYMO	NO_PRED
JL.01	32	33	0	0	60	FEMALE	OTHER	DM	0	DM	low_PRA	D	DGF	CEFAZOLIN	BACTRIM	THYMO	NO_PRED
JL.01	33	34	0	0	60	FEMALE	OTHER	DM	0	DM	low_PRA	D	DGF	CEFAZOLIN	BACTRIM	THYMO	NO_PRED
JL.01	34	35	0	0	60	FEMALE	OTHER	DM	0	DM	low_PRA	D	DGF	CEFAZOLIN	BACTRIM	THYMO	NO_PRED
JL.01	35	36	0	0	60	FEMALE	OTHER	DM	0	DM	low_PRA	D	DGF	CEFAZOLIN	BACTRIM	THYMO	NO_PRED
JL.01	36	37	0	0	60	FEMALE	OTHER	DM	0	DM	low_PRA	D	DGF	CEFAZOLIN	BACTRIM	THYMO	NO_PRED
JL.01	37	38	0	0	60	FEMALE	OTHER	DM	0	DM	low_PRA	D	DGF	CEFAZOLIN	BACTRIM	THYMO	NO_PRED
JL.01	38	39	0	0	60	FEMALE	OTHER	DM	0	DM	low_PRA	D	DGF	CEFAZOLIN	BACTRIM	THYMO	NO_PRED
JL.01	39	40	0	0	60	FEMALE	OTHER	DM	0	DM	low_PRA	D	DGF	CEFAZOLIN	BACTRIM	THYMO	NO_PRED
JL.01	40	41	0	0	60	FEMALE	OTHER	DM	0	DM	low_PRA	D	DGF	CEFAZOLIN	BACTRIM	THYMO	NO_PRED
JL.01	41	42	0	0	60	FEMALE	OTHER	DM	0	DM	low_PRA	D	DGF	CEFAZOLIN	BACTRIM	THYMO	NO_PRED
JL.01	42	43	0	0	60	FEMALE	OTHER	DM	0	DM	low_PRA	D	DGF	CEFAZOLIN	BACTRIM	THYMO	NO_PRED
JL.01	43	44	0	0	60	FEMALE	OTHER	DM	0	DM	low_PRA	D	DGF	CEFAZOLIN	BACTRIM	THYMO	NO_PRED
JL.01	44	45	0	0	60	FEMALE	OTHER	DM	0	DM	low_PRA	D	DGF	CEFAZOLIN	BACTRIM	THYMO	NO_PRED
JL.01	45	46	0	0	60	FEMALE	OTHER	DM	0	DM	low_PRA	D	DGF	CEFAZOLIN	BACTRIM	THYMO	NO_PRED
JL.01	46	47	0	0	60	FEMALE	OTHER	DM	0	DM	low_PRA	D	DGF	CEFAZOLIN	BACTRIM	THYMO	NO_PRED
JL.01	47	48	0	0	60	FEMALE	OTHER	DM	0	DM	low_PRA	D	DGF	CEFAZOLIN	BACTRIM	THYMO	NO_PRED
JL.01	48	49	0	0	60	FEMALE	OTHER	DM	0	DM	low_PRA	D	DGF	CEFAZOLIN	BACTRIM	THYMO	NO_PRED
JL.01	49	50	0	0	60	FEMALE	OTHER	DM	0	DM	low_PRA	D	DGF	CEFAZOLIN	BACTRIM	THYMO	NO_PRED
JL.01	50	51	0	0	60	FEMALE	OTHER	DM	0	DM	low_PRA	D	DGF	CEFAZOLIN	BACTRIM	THYMO	NO_PRED
JL.01	51	52	0	0	60	FEMALE	OTHER	DM	0	DM	low_PRA	D	DGF	CEFAZOLIN	BACTRIM	THYMO	NO_PRED
JL.01	52	53	0	0	60	FEMALE	OTHER	DM	0	DM	low_PRA	D	DGF	CEFAZOLIN	BACTRIM	THYMO	NO_PRED
JL.01	53	54	0	1	60	FEMALE	OTHER	DM	0	DM	low_PRA	D	DGF	CEFAZOLIN	BACTRIM	THYMO	NO_PRED
JL.01	54	55	0	1	60	FEMALE	OTHER	DM	0	DM	low_PRA	D	DGF	CEFAZOLIN	BACTRIM	THYMO	NO_PRED
JL.01	55	56	0	1	60	FEMALE	OTHER	DM	0	DM	low_PRA	D	DGF	CEFAZOLIN	BACTRIM	THYMO	NO_PRED
JL.01	56	57	0	1	60	FEMALE	OTHER	DM	0	DM	low_PRA	D	DGF	CEFAZOLIN	BACTRIM	THYMO	NO_PRED
JL.01	57	58	0	1	60	FEMALE	OTHER	DM	0	DM	low_PRA	D	DGF	CEFAZOLIN	BACTRIM	THYMO	NO_PRED
JL.01	58	59	0	1	60	FEMALE	OTHER	DM	0	DM	low_PRA	D	DGF	CEFAZOLIN	BACTRIM	THYMO	NO_PRED
JL.01	59	60	0	1	60	FEMALE	OTHER	DM	0	DM	low_PRA	D	DGF	CEFAZOLIN	BACTRIM	THYMO	NO_PRED
JL.01	60	61	0	1	60	FEMALE	OTHER	DM	0	DM	low_PRA	D	DGF	CEFAZOLIN	BACTRIM	THYMO	NO_PRED
JL.01	61	62	0	1	60	FEMALE	OTHER	DM	0	DM	low_PRA	D	DGF	CEFAZOLIN	BACTRIM	THYMO	NO_PRED
JL.01	62	63	0	1	60	FEMALE	OTHER	DM	0	DM	low_PRA	D	DGF	CEFAZOLIN	BACTRIM	THYMO	NO_PRED
JL.01	63	64	0	1	60	FEMALE	OTHER	DM	0	DM	low_PRA	D	DGF	CEFAZOLIN	BACTRIM	THYMO	NO_PRED
JL.01	64	65	0	1	60	FEMALE	OTHER	DM	0	DM	low_PRA	D	DGF	CEFAZOLIN	BACTRIM	THYMO	NO_PRED
JL.01	65	66	0	1	60	FEMALE	OTHER	DM	0	DM	low_PRA	D	DGF	CEFAZOLIN	BACTRIM	THYMO	NO_PRED
JL.01	66	67	0	1	60	FEMALE	OTHER	DM	0	DM	low_PRA	D	DGF	CEFAZOLIN	BACTRIM	THYMO	NO_PRED
JL.01	67	68	0	1	60	FEMALE	OTHER	DM	0	DM	low_PRA	D	DGF	CEFAZOLIN	BACTRIM	THYMO	NO_PRED
JL.01	68	69	0	1	60	FEMALE	OTHER	DM	0	DM	low_PRA	D	DGF	CEFAZOLIN	BACTRIM	THYMO	NO_PRED
JL.01	69	70	0	1	60	FEMALE	OTHER	DM	0	DM	low_PRA	D	DGF	CEFAZOLIN	BACTRIM	THYMO	NO_PRED
JL.01	70	71	0	1	60	FEMALE	OTHER	DM	0	DM	low_PRA	D	DGF	CEFAZOLIN	BACTRIM	THYMO	NO_PRED
JL.01	71	72	0	1	60	FEMALE	OTHER	DM	0	DM	low_PRA	D	DGF	CEFAZOLIN	BACTRIM	THYMO	NO_PRED
JL.01	72	73	0	1	60	FEMALE	OTHER	DM	0	DM	low_PRA	D	DGF	CEFAZOLIN	BACTRIM	THYMO	NO_PRED
JL.01	73	74	0	1	60	FEMALE	OTHER	DM	0	DM	low_PRA	D	DGF	CEFAZOLIN	BACTRIM	THYMO	NO_PRED
JL.01	74	75	0	1	60	FEMALE	OTHER	DM	0	DM	low_PRA	D	DGF	CEFAZOLIN	BACTRIM	THYMO	NO_PRED
JL.01	75	76	0	1	60	FEMALE	OTHER	DM	0	DM	low_PRA	D	DGF	CEFAZOLIN	BACTRIM	THYMO	NO_PRED
JL.01	76	77	0	1	60	FEMALE	OTHER	DM	0	DM	low_PRA	D	DGF	CEFAZOLIN	BACTRIM	THYMO	NO_PRED
JL.01	77	78	0	1	60	FEMALE	OTHER	DM	0	DM	low_PRA	D	DGF	CEFAZOLIN	BACTRIM	THYMO	NO_PRED
JL.01	78	79	0	1	60	FEMALE	OTHER	DM	0	DM	low_PRA	D	DGF	CEFAZOLIN	BACTRIM	THYMO	NO_PRED
JL.01	79	80	0	1	60	FEMALE	OTHER	DM	0	DM	low_PRA	D	DGF	CEFAZOLIN	BACTRIM	THYMO	NO_PRED
JL.01	80	81	0	1	60	FEMALE	OTHER	DM	0	DM	low_PRA	D	DGF	CEFAZOLIN	BACTRIM	THYMO	NO_PRED
JL.02	0	1	0	0	41	FEMALE	AA	DM	0	DM	low_PRA	D	NO_DGF	OTHER	BACTRIM	BASILIXIMAB	PRED
JL.02	1	2	0	0	41	FEMALE	AA	DM	0	DM	low_PRA	D	NO_DGF	OTHER	BACTRIM	BASILIXIMAB	PRED
JL.02	2	3	0	0	41	FEMALE	AA	DM	0	DM	low_PRA	D	NO_DGF	OTHER	BACTRIM	BASILIXIMAB	PRED
JL.02	3	4	0	0	41	FEMALE	AA	DM	0	DM	low_PRA	D	NO_DGF	OTHER	BACTRIM	BASILIXIMAB	PRED
JL.02	4	5	0	0	41	FEMALE	AA	DM	0	DM	low_PRA	D	NO_DGF	OTHER	BACTRIM	BASILIXIMAB	PRED
JL.02	5	6	0	1	41	FEMALE	AA	DM	0	DM	low_PRA	D	NO_DGF	OTHER	BACTRIM	BASILIXIMAB	PRED
JL.02	6	7	0	1	41	FEMALE	AA	DM	0	DM	low_PRA	D	NO_DGF	OTHER	BACTRIM	BASILIXIMAB	PRED
JL.02	7	8	0	1	41	FEMALE	AA	DM	0	DM	low_PRA	D	NO_DGF	OTHER	BACTRIM	BASILIXIMAB	PRED
JL.02	8	9	0	1	41	FEMALE	AA	DM	0	DM	low_PRA	D	NO_DGF	OTHER	BACTRIM	BASILIXIMAB	PRED
JL.02	9	10	0	1	41	FEMALE	AA	DM	0	DM	low_PRA	D	NO_DGF	OTHER	BACTRIM	BASILIXIMAB	PRED
JL.02	10	11	0	1	41	FEMALE	AA	DM	0	DM	low_PRA	D	NO_DGF	OTHER	BACTRIM	BASILIXIMAB	PRED
JL.02	11	12	0	1	41	FEMALE	AA	DM	0	DM	low_PRA	D	NO_DGF	OTHER	BACTRIM	BASILIXIMAB	PRED
JL.02	12	13	0	1	41	FEMALE	AA	DM	0	DM	low_PRA	D	NO_DGF	OTHER	BACTRIM	BASILIXIMAB	PRED
JL.02	13	14	0	1	41	FEMALE	AA	DM	0	DM	low_PRA	D	NO_DGF	OTHER	BACTRIM	BASILIXIMAB	PRED
JL.02	14	15	0	1	41	FEMALE	AA	DM	0	DM	low_PRA	D	NO_DGF	OTHER	BACTRIM	BASILIXIMAB	PRED
JL.02	15	16	0	1	41	FEMALE	AA	DM	0	DM	low_PRA	D	NO_DGF	OTHER	BACTRIM	BASILIXIMAB	PRED
JL.02	16	17	0	1	41	FEMALE	AA	DM	0	DM	low_PRA	D	NO_DGF	OTHER	BACTRIM	BASILIXIMAB	PRED
JL.02	17	18	0	1	41	FEMALE	AA	DM	0	DM	low_PRA	D	NO_DGF	OTHER	BACTRIM	BASILIXIMAB	PRED
JL.02	18	19	0	1	41	FEMALE	AA	DM	0	DM	low_PRA	D	NO_DGF	OTHER	BACTRIM	BASILIXIMAB	PRED
JL.02	19	20	0	1	41	FEMALE	AA	DM	0	DM	low_PRA	D	NO_DGF	OTHER	BACTRIM	BASILIXIMAB	PRED
JL.02	20	21	0	1	41	FEMALE	AA	DM	0	DM	low_PRA	D	NO_DGF	OTHER	BACTRIM	BASILIXIMAB	PRED
JL.02	21	22	0	1	41	FEMALE	AA	DM	0	DM	low_PRA	D	NO_DGF	OTHER	BACTRIM	BASILIXIMAB	PRED
JL.02	22	23	0	1	41	FEMALE	AA	DM	0	DM	low_PRA	D	NO_DGF	OTHER	BACTRIM	BASILIXIMAB	PRED
JL.02	23	24	0	1	41	FEMALE	AA	DM	0	DM	low_PRA	D	NO_DGF	OTHER	BACTRIM	BASILIXIMAB	PRED
JL.02	24	25	0	1	41	FEMALE	AA	DM	0	DM	low_PRA	D	NO_DGF	OTHER	BACTRIM	BASILIXIMAB	PRED
JL.02	25	26	0	1	41	FEMALE	AA	DM	0	DM	low_PRA	D	NO_DGF	OTHER	BACTRIM	BASILIXIMAB	PRED
JL.02	26	27	0	1	41	FEMALE	AA	DM	0	DM	low_PRA	D	NO_DGF	OTHER	BACTRIM	BASILIXIMAB	PRED
JL.02	27	28	0	1	41	FEMALE	AA	DM	0	DM	low_PRA	D	NO_DGF	OTHER	BACTRIM	BASILIXIMAB	PRED
JL.02	28	29	0	1	41	FEMALE	AA	DM	0	DM	low_PRA	D	NO_DGF	OTHER	BACTRIM	BASILIXIMAB	PRED
JL.02	29	30	0	1	41	FEMALE	AA	DM	0	DM	low_PRA	D	NO_DGF	OTHER	BACTRIM	BASILIXIMAB	PRED
JL.02	30	31	0	1	41	FEMALE	AA	DM	0	DM	low_PRA	D	NO_DGF	OTHER	BACTRIM	BASILIXIMAB	PRED
JL.02	31	32	0	1	41	FEMALE	AA	DM	0	DM	low_PRA	D	NO_DGF	OTHER	BACTRIM	BASILIXIMAB	PRED
JL.02	32	33	0	1	41	FEMALE	AA	DM	0	DM	low_PRA	D	NO_DGF	OTHER	BACTRIM	BASILIXIMAB	PRED
JL.02	33	34	0	1	41	FEMALE	AA	DM	0	DM	low_PRA	D	NO_DGF	OTHER	BACTRIM	BASILIXIMAB	PRED
JL.02	34	35	0	1	41	FEMALE	AA	DM	0	DM	low_PRA	D	NO_DGF	OTHER	BACTRIM	BASILIXIMAB	PRED
JL.02	35	36	0	1	41	FEMALE	AA	DM	0	DM	low_PRA	D	NO_DGF	OTHER	BACTRIM	BASILIXIMAB	PRED
JL.02	36	37	0	1	41	FEMALE	AA	DM	0	DM	low_PRA	D	NO_DGF	OTHER	BACTRIM	BASILIXIMAB	PRED
JL.02	37	38	0	1	41	FEMALE	AA	DM	0	DM	low_PRA	D	NO_DGF	OTHER	BACTRIM	BASILIXIMAB	PRED
JL.02	38	39	0	1	41	FEMALE	AA	DM	0	DM	low_PRA	D	NO_DGF	OTHER	BACTRIM	BASILIXIMAB	PRED
JL.02	39	40	0	1	41	FEMALE	AA	DM	0	DM	low_PRA	D	NO_DGF	OTHER	BACTRIM	BASILIXIMAB	PRED
JL.02	40	41	0	1	41	FEMALE	AA	DM	0	DM	low_PRA	D	NO_DGF	OTHER	BACTRIM	BASILIXIMAB	PRED
JL.02	41	42	0	1	41	FEMALE	AA	DM	0	DM	low_PRA	D	NO_DGF	OTHER	BACTRIM	BASILIXIMAB	PRED
JL.02	42	43	0	1	41	FEMALE	AA	DM	0	DM	low_PRA	D	NO_DGF	OTHER	BACTRIM	BASILIXIMAB	PRED
JL.02	43	44	0	1	41	FEMALE	AA	DM	0	DM	low_PRA	D	NO_DGF	OTHER	BACTRIM	BASILIXIMAB	PRED
JL.02	44	45	0	1	41	FEMALE	AA	DM	0	DM	low_PRA	D	NO_DGF	OTHER	BACTRIM	BASILIXIMAB	PRED
JL.02	45	46	0	1	41	FEMALE	AA	DM	0	DM	low_PRA	D	NO_DGF	OTHER	BACTRIM	BASILIXIMAB	PRED
JL.02	46	47	0	1	41	FEMALE	AA	DM	0	DM	low_PRA	D	NO_DGF	OTHER	BACTRIM	BASILIXIMAB	PRED
JL.02	47	48	0	1	41	FEMALE	AA	DM	0	DM	low_PRA	D	NO_DGF	OTHER	BACTRIM	BASILIXIMAB	PRED
JL.02	48	49	0	1	41	FEMALE	AA	DM	0	DM	low_PRA	D	NO_DGF	OTHER	BACTRIM	BASILIXIMAB	PRED
JL.02	49	50	0	1	41	FEMALE	AA	DM	0	DM	low_PRA	D	NO_DGF	OTHER	BACTRIM	BASILIXIMAB	PRED
JL.02	50	51	0	1	41	FEMALE	AA	DM	0	DM	low_PRA	D	NO_DGF	OTHER	BACTRIM	BASILIXIMAB	PRED
JL.02	51	52	0	1	41	FEMALE	AA	DM	0	DM	low_PRA	D	NO_DGF	OTHER	BACTRIM	BASILIXIMAB	PRED
JL.02	52	53	0	1	41	FEMALE	AA	DM	0	DM	low_PRA	D	NO_DGF	OTHER	BACTRIM	BASILIXIMAB	PRED
JL.02	53	54	0	1	41	FEMALE	AA	DM	0	DM	low_PRA	D	NO_DGF	OTHER	BACTRIM	BASILIXIMAB	PRED
JL.02	54	55	0	1	41	FEMALE	AA	DM	0	DM	low_PRA	D	NO_DGF	OTHER	BACTRIM	BASILIXIMAB	PRED
JL.02	55	56	0	1	41	FEMALE	AA	DM	0	DM	low_PRA	D	NO_DGF	OTHER	BACTRIM	BASILIXIMAB	PRED
JL.02	56	57	0	1	41	FEMALE	AA	DM	0	DM	low_PRA	D	NO_DGF	OTHER	BACTRIM	BASILIXIMAB	PRED
JL.02	57	58	0	1	41	FEMALE	AA	DM	0	DM	low_PRA	D	NO_DGF	OTHER	BACTRIM	BASILIXIMAB	PRED
JL.02	58	59	0	1	41	FEMALE	AA	DM	0	DM	low_PRA	D	NO_DGF	OTHER	BACTRIM	BASILIXIMAB	PRED
JL.02	59	60	0	1	41	FEMALE	AA	DM	0	DM	low_PRA	D	NO_DGF	OTHER	BACTRIM	BASILIXIMAB	PRED
JL.02	60	61	0	1	41	FEMALE	AA	DM	0	DM	low_PRA	D	NO_DGF	OTHER	BACTRIM	BASILIXIMAB	PRED
JL.02	61	62	0	1	41	FEMALE	AA	DM	0	DM	low_PRA	D	NO_DGF	OTHER	BACTRIM	BASILIXIMAB	PRED
JL.02	62	63	0	1	41	FEMALE	AA	DM	0	DM	low_PRA	D	NO_DGF	OTHER	BACTRIM	BASILIXIMAB	PRED
JL.02	63	64	0	1	41	FEMALE	AA	DM	0	DM	low_PRA	D	NO_DGF	OTHER	BACTRIM	BASILIXIMAB	PRED
JL.02	64	65	0	1	41	FEMALE	AA	DM	0	DM	low_PRA	D	NO_DGF	OTHER	BACTRIM	BASILIXIMAB	PRED
JL.02	65	66	0	1	41	FEMALE	AA	DM	0	DM	low_PRA	D	NO_DGF	OTHER	BACTRIM	BASILIXIMAB	PRED
JL.02	66	67	0	1	41	FEMALE	AA	DM	0	DM	low_PRA	D	NO_DGF	OTHER	BACTRIM	BASILIXIMAB	PRED
JL.02	67	68	0	1	41	FEMALE	AA	DM	0	DM	low_PRA	D	NO_DGF	OTHER	BACTRIM	BASILIXIMAB	PRED
JL.02	68	69	0	1	41	FEMALE	AA	DM	0	DM	low_PRA	D	NO_DGF	OTHER	BACTRIM	BASILIXIMAB	PRED
JL.02	69	70	0	1	41	FEMALE	AA	DM	0	DM	low_PRA	D	NO_DGF	OTHER	BACTRIM	BASILIXIMAB	PRED
JL.02	70	71	0	1	41	FEMALE	AA	DM	0	DM	low_PRA	D	NO_DGF	OTHER	BACTRIM	BASILIXIMAB	PRED
JL.02	71	72	0	1	41	FEMALE	AA	DM	0	DM	low_PRA	D	NO_DGF	OTHER	BACTRIM	BASILIXIMAB	PRED
JL.02	72	73	0	1	41	FEMALE	AA	DM	0	DM	low_PRA	D	NO_DGF	OTHER	BACTRIM	BASILIXIMAB	PRED
JL.02	73	74	0	1	41	FEMALE	AA	DM	0	DM	low_PRA	D	NO_DGF	OTHER	BACTRIM	BASILIXIMAB	PRED
JL.02	74	75	0	1	41	FEMALE	AA	DM	0	DM	low_PRA	D	NO_DGF	OTHER	BACTRIM	BASILIXIMAB	PRED
JL.02	75	76	0	1	41	FEMALE	AA	DM	0	DM	low_PRA	D	NO_DGF	OTHER	BACTRIM	BASILIXIMAB	PRED
JL.02	76	77	0	1	41	FEMALE	AA	DM	0	DM	low_PRA	D	NO_DGF	OTHER	BACTRIM	BASILIXIMAB	PRED
JL.02	77	78	0	1	41	FEMALE	AA	DM	0	DM	low_PRA	D	NO_DGF	OTHER	BACTRIM	BASILIXIMAB	PRED
JL.02	78	79	0	1	41	FEMALE	AA	DM	0	DM	low_PRA	D	NO_DGF	OTHER	BACTRIM	BASILIXIMAB	PRED
JL.02	79	80	0	1	41	FEMALE	AA	DM	0	DM	low_PRA	D	NO_DGF	OTHER	BACTRIM	BASILIXIMAB	PRED
JL.02	80	81	0	1	41	FEMALE	AA	DM	0	DM	low_PRA	D	NO_DGF	OTHER	BACTRIM	BASILIXIMAB	PRED
JL.02	81	82	0	1	41	FEMALE	AA	DM	0	DM	low_PRA	D	NO_DGF	OTHER	BACTRIM	BASILIXIMAB	PRED
JL.02	82	83	0	1	41	FEMALE	AA	DM	0	DM	low_PRA	D	NO_DGF	OTHER	BACTRIM	BASILIXIMAB	PRED
JL.02	83	84	0	1	41	FEMALE	AA	DM	0	DM	low_PRA	D	NO_DGF	OTHER	BACTRIM	BASILIXIMAB	PRED
JL.02	84	85	0	1	41	FEMALE	AA	DM	0	DM	low_PRA	D	NO_DGF	OTHER	BACTRIM	BASILIXIMAB	PRED
JL.02	85	86	0	1	41	FEMALE	AA	DM	0	DM	low_PRA	D	NO_DGF	OTHER	BACTRIM	BASILIXIMAB	PRED
JL.02	86	87	0	1	41	FEMALE	AA	DM	0	DM	low_PRA	D	NO_DGF	OTHER	BACTRIM	BASILIXIMAB	PRED
JL.02	87	88	0	1	41	FEMALE	AA	DM	0	DM	low_PRA	D	NO_DGF	OTHER	BACTRIM	BASILIXIMAB	PRED
JL.02	88	89	0	1	41	FEMALE	AA	DM	0	DM	low_PRA	D	NO_DGF	OTHER	BACTRIM	BASILIXIMAB	PRED
JL.02	89	90	0	1	41	FEMALE	AA	DM	0	DM	low_PRA	D	NO_DGF	OTHER	BACTRIM	BASILIXIMAB	PRED
JL.02	90	91	0	1	41	FEMALE	AA	DM	0	DM	low_PRA	D	NO_DGF	OTHER	BACTRIM	BASILIXIMAB	PRED
JL.02	91	92	0	1	41	FEMALE	AA	DM	0	DM	low_PRA	D	NO_DGF	OTHER	BACTRIM	BASILIXIMAB	PRED
JL.02	92	93	0	1	41	FEMALE	AA	DM	0	DM	low_PRA	D	NO_DGF	OTHER	BACTRIM	BASILIXIMAB	PRED
JL.02	93	94	0	1	41	FEMALE	AA	DM	0	DM	low_PRA	D	NO_DGF	OTHER	BACTRIM	BASILIXIMAB	PRED
JL.02	94	95	0	1	41	FEMALE	AA	DM	0	DM	low_PRA	D	NO_DGF	OTHER	BACTRIM	BASILIXIMAB	PRED
JL.02	95	96	0	1	41	FEMALE	AA	DM	0	DM	low_PRA	D	NO_DGF	OTHER	BACTRIM	BASILIXIMAB	PRED
JL.02	96	97	0	1	41	FEMALE	AA	DM	0	DM	low_PRA	D	NO_DGF	OTHER	BACTRIM	BASILIXIMAB	PRED
JL.02	97	98	0	1	41	FEMALE	AA	DM	0	DM	low_PRA	D	NO_DGF	OTHER	BACTRIM	BASILIXIMAB	PRED
JL.02	98	99	0	1	41	FEMALE	AA	DM	0	DM	low_PRA	D	NO_DGF	OTHER	BACTRIM	BASILIXIMAB	PRED
JL.02	99	100	0	1	41	FEMALE	AA	DM	0	DM	low_PRA	D	NO_DGF	OTHER	BACTRIM	BASILIXIMAB	PRED
JL.02	100	101	0	1	41	FEMALE	AA	DM	0	DM	low_PRA	D	NO_DGF	OTHER	BACTRIM	BASILIXIMAB	PRED
JL.02	101	102	0	1	41	FEMALE	AA	DM	0	DM	low_PRA	D	NO_DGF	OTHER	BACTRIM	BASILIXIMAB	PRED
JL.02	102	103	0	1	41	FEMALE	AA	DM	0	DM	low_PRA	D	NO_DGF	OTHER	BACTRIM	BASILIXIMAB	PRED
JL.02	103	104	0	1	41	FEMALE	AA	DM	0	DM	low_PRA	D	NO_DGF	OTHER	BACTRIM	BASILIXIMAB	PRED
JL.02	104	105	0	1	41	FEMALE	AA	DM	0	DM	low_PRA	D	NO_DGF	OTHER	BACTRIM	BASILIXIMAB	PRED
JL.02	105	106	0	1	41	FEMALE	AA	DM	0	DM	low_PRA	D	NO_DGF	OTHER	BACTRIM	BASILIXIMAB	PRED
JL.02	106	107	0	1	41	FEMALE	AA	DM	0	DM	low_PRA	D	NO_DGF	OTHER	BACTRIM	BASILIXIMAB	PRED
JL.02	107	108	0	1	41	FEMALE	AA	DM	0	DM	low_PRA	D	NO_DGF	OTHER	BACTRIM	BASILIXIMAB	PRED
JL.02	108	109	0	1	41	FEMALE	AA	DM	0	DM	low_PRA	D	NO_DGF	OTHER	BACTRIM	BASILIXIMAB	PRED
JL.02	109	110	0	1	41	FEMALE	AA	DM	0	DM	low_PRA	D	NO_DGF	OTHER	BACTRIM	BASILIXIMAB	PRED
JL.02	110	111	0	1	41	FEMALE	AA	DM	0	DM	low_PRA	D	NO_DGF	OTHER	BACTRIM	BASILIXIMAB	PRED
JL.02	111	112	0	1	41	FEMALE	AA	DM	0	DM	low_PRA	D	NO_DGF	OTHER	BACTRIM	BASILIXIMAB	PRED
JL.02	112	113	0	1	41	FEMALE	AA	DM	0	DM	low_PRA	D	NO_DGF	OTHER	BACTRIM	BASILIXIMAB	PRED
JL.02	113	114	0	1	41	FEMALE	AA	DM	0	DM	low_PRA	D	NO_DGF	OTHER	BACTRIM	BASILIXIMAB	PRED
JL.02	114	115	0	1	41	FEMALE	AA	DM	0	DM	low_PRA	D	NO_DGF	OTHER	BACTRIM	BASILIXIMAB	PRED
JL.02	115	116	0	1	41	FEMALE	AA	DM	0	DM	low_PRA	D	NO_DGF	OTHER	BACTRIM	BASILIXIMAB	PRED
JL.02	116	117	0	1	41	FEMALE	AA	DM	0	DM	low_PRA	D	NO_DGF	OTHER	BACTRIM	BASILIXIMAB	PRED
JL.02	117	118	0	1	41	FEMALE	AA	DM	0	DM	low_PRA	D	NO_DGF	OTHER	BACTRIM	BASILIXIMAB	PRED
JL.02	118	119	0	1	41	FEMALE	AA	DM	0	DM	low_PRA	D	NO_DGF	OTHER	BACTRIM	BASILIXIMAB	PRED
JL.02	119	120	0	1	41	FEMALE	AA	DM	0	DM	low_PRA	D	NO_DGF	OTHER	BACTRIM	BASILIXIMAB	PRED
JL.02	120	121	0	1	41	FEMALE	AA	DM	0	DM	low_PRA	D	NO_DGF	OTHER	BACTRIM	BASILIXIMAB	PRED
JL.02	121	122	0	1	41	FEMALE	AA	DM	0	DM	low_PRA	D	NO_DGF	OTHER	BACTRIM	BASILIXIMAB	PRED
JL.02	122	123	0	1	41	FEMALE	AA	DM	0	DM	low_PRA	D	NO_DGF	OTHER	BACTRIM	BASILIXIMAB	PRED
JL.02	123	124	0	1	41	FEMALE	AA	DM	0	DM	low_PRA	D	NO_DGF	OTHER	BACTRIM	BASILIXIMAB	PRED
JL.02	124	125	0	1	41	FEMALE	AA	DM	0	DM	low_PRA	D	NO_DGF	OTHER	BACTRIM	BASILIXIMAB	PRED
JL.02	125	126	0	1	41	FEMALE	AA	DM	0	DM	low_PRA	D	NO_DGF	OTHER	BACTRIM	BASILIXIMAB	PRED
JL.02	126	127	0	1	41	FEMALE	AA	DM	0	DM	low_PRA	D	NO_DGF	OTHER	BACTRIM	BASILIXIMAB	PRED
JL.02	127	128	0	1	41	FEMALE	AA	DM	0	DM	low_PRA	D	NO_DGF	OTHER	BACTRIM	BASILIXIMAB	PRED
JL.02	128	129	0	1	41	FEMALE	AA	DM	0	DM	low_PRA	D	NO_DGF	OTHER	BACTRIM	BASILIXIMAB	PRED
JL.02	129	130	0	1	41	FEMALE	AA	DM	0	DM	low_PRA	D	NO_DGF	OTHER	BACTRIM	BASILIXIMAB	PRED
JL.02	130	131	0	1	41	FEMALE	AA	DM	0	DM	low_PRA	D	NO_DGF	OTHER	BACTRIM	BASILIXIMAB	PRED
JL.02	131	132	0	1	41	FEMALE	AA	DM	0	DM	low_PRA	D	NO_DGF	OTHER	BACTRIM	BASILIXIMAB	PRED
JL.02	132	133	0	1	41	FEMALE	AA	DM	0	DM	low_PRA	D	NO_DGF	OTHER	BACTRIM	BASILIXIMAB	PRED
JL.02	133	134	0	1	41	FEMALE	AA	DM	0	DM	low_PRA	D	NO_DGF	OTHER	BACTRIM	BASILIXIMAB	PRED
JL.02	134	135	0	1	41	FEMALE	AA	DM	0	DM	low_PRA	D	NO_DGF	OTHER	BACTRIM	BASILIXIMAB	PRED
JL.02	135	136	0	1	41	FEMALE	AA	DM	0	DM	low_PRA	D	NO_DGF	OTHER	BACTRIM	BASILIXIMAB	PRED
JL.02	136	137	0	1	41	FEMALE	AA	DM	0	DM	low_PRA	D	NO_DGF	OTHER	BACTRIM	BASILIXIMAB	PRED
JL.02	137	138	0	1	41	FEMALE	AA	DM	0	DM	low_PRA	D	NO_DGF	OTHER	BACTRIM	BASILIXIMAB	PRED
JL.02	138	139	0	1	41	FEMALE	AA	DM	0	DM	low_PRA	D	NO_DGF	OTHER	BACTRIM	BASILIXIMAB	PRED
JL.02	139	140	0	1	41	FEMALE	AA	DM	0	DM	low_PRA	D	NO_DGF	OTHER	BACTRIM	BASILIXIMAB	PRED
JL.02	140	141	0	1	41	FEMALE	AA	DM	0	DM	low_PRA	D	NO_DGF	OTHER	BACTRIM	BASILIXIMAB	PRED
JL.02	141	142	0	1	41	FEMALE	AA	DM	0	DM	low_PRA	D	NO_DGF	OTHER	BACTRIM	BASILIXIMAB	PRED
JL.02	142	143	0	1	41	FEMALE	AA	DM	0	DM	low_PRA	D	NO_DGF	OTHER	BACTRIM	BASILIXIMAB	PRED
JL.02	143	144	0	1	41	FEMALE	AA	DM	0	DM	low_PRA	D	NO_DGF	OTHER	BACTRIM	BASILIXIMAB	PRED
JL.02	144	145	0	1	41	FEMALE	AA	DM	0	DM	low_PRA	D	NO_DGF	OTHER	BACTRIM	BASILIXIMAB	PRED
JL.02	145	146	0	1	41	FEMALE	AA	DM	0	DM	low_PRA	D	NO_DGF	OTHER	BACTRIM	BASILIXIMAB	PRED
JL.02	146	147	0	1	41	FEMALE	AA	DM	0	DM	low_PRA	D	NO_DGF	OTHER	BACTRIM	BASILIXIMAB	PRED
JL.02	147	148	0	1	41	FEMALE	AA	DM	0	DM	low_PRA	D	NO_DGF	OTHER	BACTRIM	BASILIXIMAB	PRED
JL.02	148	149	0	1	41	FEMALE	AA	DM	0	DM	low_PRA	D	NO_DGF	OTHER	BACTRIM	BASILIXIMAB	PRED
JL.02	149	150	0	1	41	FEMALE	AA	DM	0	DM	low_PRA	D	NO_DGF	OTHER	BACTRIM	BASILIXIMAB	PRED
JL.02	150	151	0	1	41	FEMALE	AA	DM	0	DM	low_PRA	D	NO_DGF	OTHER	BACTRIM	BASILIXIMAB	PRED
JL.02	151	152	0	1	41	FEMALE	AA	DM	0	DM	low_PRA	D	NO_DGF	OTHER	BACTRIM	BASILIXIMAB	PRED
JL.02	152	153	0	1	41	FEMALE	AA	DM	0	DM	low_PRA	D	NO_DGF	OTHER	BACTRIM	BASILIXIMAB	PRED
JL.02	153	154	0	1	41	FEMALE	AA	DM	0	DM	low_PRA	D	NO_DGF	OTHER	BACTRIM	BASILIXIMAB	PRED
JL.02	154	155	0	1	41	FEMALE	AA	DM	0	DM	low_PRA	D	NO_DGF	OTHER	BACTRIM	BASILIXIMAB	PRED
JL.02	155	156	0	1	41	FEMALE	AA	DM	0	DM	low_PRA	D	NO_DGF	OTHER	BACTRIM	BASILIXIMAB	PRED
JL.02	156	157	0	1	41	FEMALE	AA	DM	0	DM	low_PRA	D	NO_DGF	OTHER	BACTRIM	BASILIXIMAB	PRED
JL.02	157	158	0	1	41	FEMALE	AA	DM	0	DM	low_PRA	D	NO_DGF	OTHER	BACTRIM	BASILIXIMAB	PRED
JL.02	158	159	0	1	41	FEMALE	AA	DM	0	DM	low_PRA	D	NO_DGF	OTHER	BACTRIM	BASILIXIMAB	PRED
JL.02	159	160	0	1	41	FEMALE	AA	DM	0	DM	low_PRA	D	NO_DGF	OTHER	BACTRIM	BASILIXIMAB	PRED
JL.02	160	161	0	1	41	FEMALE	AA	DM	0	DM	low_PRA	D	NO_DGF	OTHER	BACTRIM	BASILIXIMAB	PRED
JL.02	161	162	0	1	41	FEMALE	AA	DM	0	DM	low_PRA	D	NO_DGF	OTHER	BACTRIM	BASILIXIMAB	PRED
JL.02	162	163	0	1	41	FEMALE	AA	DM	0	DM	low_PRA	D	NO_DGF	OTHER	BACTRIM	BASILIXIMAB	PRED
JL.02	163	164	0	1	41	FEMALE	AA	DM	0	DM	low_PRA	D	NO_DGF	OTHER	BACTRIM	BASILIXIMAB	PRED
JL.02	164	165	0	1	41	FEMALE	AA	DM	0	DM	low_PRA	D	NO_DGF	OTHER	BACTRIM	BASILIXIMAB	PRED
JL.02	165	166	0	1	41	FEMALE	AA	DM	0	DM	low_PRA	D	NO_DGF	OTHER	BACTRIM	BASILIXIMAB	PRED
JL.02	166	167	0	1	41	FEMALE	AA	DM	0	DM	low_PRA	D	NO_DGF	OTHER	BACTRIM	BASILIXIMAB	PRED
JL.02	167	168	0	1	41	FEMALE	AA	DM	0	DM	low_PRA	D	NO_DGF	OTHER	BACTRIM	BASILIXIMAB	PRED
JL.02	168	169	0	1	41	FEMALE	AA	DM	0	DM	low_PRA	D	NO_DGF	OTHER	BACTRIM	BASILIXIMAB	PRED
JL.02	169	170	0	1	41	FEMALE	AA	DM	0	DM	low_PRA	D	NO_DGF	OTHER	BACTRIM	BASILIXIMAB	PRED
JL.02	170	171	0	1	41	FEMALE	AA	DM	0	DM	low_PRA	D	NO_DGF	OTHER	BACTRIM	BASILIXIMAB	PRED
JL.02	171	172	0	1	41	FEMALE	AA	DM	0	DM	low_PRA	D	NO_DGF	OTHER	BACTRIM	BASILIXIMAB	PRED
JL.02	172	173	0	1	41	FEMALE	AA	DM	0	DM	low_PRA	D	NO_DGF	OTHER	BACTRIM	BASILIXIMAB	PRED
JL.02	173	174	0	1	41	FEMALE	AA	DM	0	DM	low_PRA	D	NO_DGF	OTHER	BACTRIM	BASILIXIMAB	PRED
JL.02	174	175	0	1	41	FEMALE	AA	DM	0	DM	low_PRA	D	NO_DGF	OTHER	BACTRIM	BASILIXIMAB	PRED
JL.02	175	176	0	1	41	FEMALE	AA	DM	0	DM	low_PRA	D	NO_DGF	OTHER	BACTRIM	BASILIXIMAB	PRED
JL.02	176	177	0	1	41	FEMALE	AA	DM	0	DM	low_PRA	D	NO_DGF	OTHER	BACTRIM	BASILIXIMAB	PRED
JL.02	177	178	0	1	41	FEMALE	AA	DM	0	DM	low_PRA	D	NO_DGF	OTHER	BACTRIM	BASILIXIMAB	PRED
JL.02	178	179	0	1	41	FEMALE	AA	DM	0	DM	low_PRA	D	NO_DGF	OTHER	BACTRIM	BASILIXIMAB	PRED
JL.02	179	180	0	1	41	FEMALE	AA	DM	0	DM	low_PRA	D	NO_DGF	OTHER	BACTRIM	BASILIXIMAB	PRED
JL.02	180	181	0	1	41	FEMALE	AA	DM	0	DM	low_PRA	D	NO_DGF	OTHER	BACTRIM	BASILIXIMAB	PRED
JL.02	181	182	0	1	41	FEMALE	AA	DM	0	DM	low_PRA	D	NO_DGF	OTHER	BACTRIM	BASILIXIMAB	PRED
JL.02	182	183	0	1	41	FEMALE	AA	DM	0	DM	low_PRA	D	NO_DGF	OTHER	BACTRIM	BASILIXIMAB	PRED
JL.02	183	184	0	1	41	FEMALE	AA	DM	0	DM	low_PRA	D	NO_DGF	OTHER	BACTRIM	BASILIXIMAB	PRED
JL.02	184	185	0	1	41	FEMALE	AA	DM	0	DM	low_PRA	D	NO_DGF	OTHER	BACTRIM	BASILIXIMAB	PRED
JL.02	185	186	0	1	41	FEMALE	AA	DM	0	DM	low_PRA	D	NO_DGF	OTHER	BACTRIM	BASILIXIMAB	PRED
JL.02	186	187	0	1	41	FEMALE	AA	DM	0	DM	low_PRA	D	NO_DGF	OTHER	BACTRIM	BASILIXIMAB	PRED
JL.02	187	188	0	1	41	FEMALE	AA	DM	0	DM	low_PRA	D	NO_DGF	OTHER	BACTRIM	BASILIXIMAB	PRED
JL.02	188	189	0	1	41	FEMALE	AA	DM	0	DM	low_PRA	D	NO_DGF	OTHER	BACTRIM	BASILIXIMAB	PRED
JL.02	189	190	0	1	41	FEMALE	AA	DM	0	DM	low_PRA	D	NO_DGF	OTHER	BACTRIM	BASILIXIMAB	PRED
JL.02	190	191	0	1	41	FEMALE	AA	DM	0	DM	low_PRA	D	NO_DGF	OTHER	BACTRIM	BASILIXIMAB	PRED
JL.02	191	192	0	1	41	FEMALE	AA	DM	0	DM	low_PRA	D	NO_DGF	OTHER	BACTRIM	BASILIXIMAB	PRED
JL.02	192	193	0	1	41	FEMALE	AA	DM	0	DM	low_PRA	D	NO_DGF	OTHER	BACTRIM	BASILIXIMAB	PRED
JL.02	193	194	0	1	41	FEMALE	AA	DM	0	DM	low_PRA	D	NO_DGF	OTHER	BACTRIM	BASILIXIMAB	PRED
JL.02	194	195	0	1	41	FEMALE	AA	DM	0	DM	low_PRA	D	NO_DGF	OTHER	BACTRIM	BASILIXIMAB	PRED
JL.02	195	196	0	1	41	FEMALE	AA	DM	0	DM	low_PRA	D	NO_DGF	OTHER	BACTRIM	BASILIXIMAB	PRED
JL.02	196	197	0	1	41	FEMALE	AA	DM	0	DM	low_PRA	D	NO_DGF	OTHER	BACTRIM	BASILIXIMAB	PRED
JL.02	197	198	0	1	41	FEMALE	AA	DM	0	DM	low_PRA	D	NO_DGF	OTHER	BACTRIM	BASILIXIMAB	PRED
JL.02	198	199	0	1	41	FEMALE	AA	DM	0	DM	low_PRA	D	NO_DGF	OTHER	BACTRIM	BASILIXIMAB	PRED
JL.02	199	200	0	1	41	FEMALE	AA	DM	0	DM	low_PRA	D	NO_DGF	OTHER	BACTRIM	BASILIXIMAB	PRED
JL.02	200	201	0	1	41	FEMALE	AA	DM	0	DM	low_PRA	D	NO_DGF	OTHER	BACTRIM	BASILIXIMAB	PRED
JL.02	201	202	0	1	41	FEMALE	AA	DM	0	DM	low_PRA	D	NO_DGF	OTHER	BACTRIM	BASILIXIMAB	PRED
JL.03	0	1	0	0	57	FEMALE	OTHER	DM	0	DM	low_PRA	D	DGF	CEFAZOLIN	BACTRIM	THYMO	NO_PRED
JL.03	1	2	0	0	57	FEMALE	OTHER	DM	0	DM	low_PRA	D	DGF	CEFAZOLIN	BACTRIM	THYMO	NO_PRED
JL.03	2	3	0	0	57	FEMALE	OTHER	DM	0	DM	low_PRA	D	DGF	CEFAZOLIN	BACTRIM	THYMO	NO_PRED
JL.03	3	4	0	0	57	FEMALE	OTHER	DM	0	DM	low_PRA	D	DGF	CEFAZOLIN	BACTRIM	THYMO	NO_PRED
JL.03	4	5	0	1	57	FEMALE	OTHER	DM	0	DM	low_PRA	D	DGF	CEFAZOLIN	BACTRIM	THYMO	NO_PRED
JL.03	5	6	0	1	57	FEMALE	OTHER	DM	0	DM	low_PRA	D	DGF	CEFAZOLIN	BACTRIM	THYMO	NO_PRED
JL.03	6	7	0	1	57	FEMALE	OTHER	DM	0	DM	low_PRA	D	DGF	CEFAZOLIN	BACTRIM	THYMO	NO_PRED
JL.03	7	8	0	1	57	FEMALE	OTHER	DM	0	DM	low_PRA	D	DGF	CEFAZOLIN	BACTRIM	THYMO	NO_PRED
JL.03	8	9	0	1	57	FEMALE	OTHER	DM	0	DM	low_PRA	D	DGF	CEFAZOLIN	BACTRIM	THYMO	NO_PRED
JL.03	9	10	0	1	57	FEMALE	OTHER	DM	0	DM	low_PRA	D	DGF	CEFAZOLIN	BACTRIM	THYMO	NO_PRED
JL.03	10	11	0	1	57	FEMALE	OTHER	DM	0	DM	low_PRA	D	DGF	CEFAZOLIN	BACTRIM	THYMO	NO_PRED
JL.03	11	12	0	1	57	FEMALE	OTHER	DM	0	DM	low_PRA	D	DGF	CEFAZOLIN	BACTRIM	THYMO	NO_PRED
JL.03	12	13	1	1	57	FEMALE	OTHER	DM	0	DM	low_PRA	D	DGF	CEFAZOLIN	BACTRIM	THYMO	NO_PRED
JL.04	0	1	0	0	76	FEMALE	OTHER	NONE	1	HTN	low_PRA	D	NO_DGF	CEFAZOLIN	BACTRIM	BASILIXIMAB	NO_PRED
JL.04	1	2	0	0	76	FEMALE	OTHER	NONE	1	HTN	low_PRA	D	NO_DGF	CEFAZOLIN	BACTRIM	BASILIXIMAB	NO_PRED
JL.04	2	3	0	0	76	FEMALE	OTHER	NONE	1	HTN	low_PRA	D	NO_DGF	CEFAZOLIN	BACTRIM	BASILIXIMAB	NO_PRED
JL.04	3	4	0	0	76	FEMALE	OTHER	NONE	1	HTN	low_PRA	D	NO_DGF	CEFAZOLIN	BACTRIM	BASILIXIMAB	NO_PRED
JL.04	4	5	0	0	76	FEMALE	OTHER	NONE	1	HTN	low_PRA	D	NO_DGF	CEFAZOLIN	BACTRIM	BASILIXIMAB	NO_PRED
JL.04	5	6	0	0	76	FEMALE	OTHER	NONE	1	HTN	low_PRA	D	NO_DGF	CEFAZOLIN	BACTRIM	BASILIXIMAB	NO_PRED
JL.04	6	7	0	0	76	FEMALE	OTHER	NONE	1	HTN	low_PRA	D	NO_DGF	CEFAZOLIN	BACTRIM	BASILIXIMAB	NO_PRED
JL.04	7	8	1	1	76	FEMALE	OTHER	NONE	1	HTN	low_PRA	D	NO_DGF	CEFAZOLIN	BACTRIM	BASILIXIMAB	NO_PRED
JL.05	0	1	0	0	46	MALE	OTHER	NONE	1	other	low_PRA	L	NO_DGF	CEFAZOLIN	BACTRIM	THYMO	PRED
JL.05	1	2	0	0	46	MALE	OTHER	NONE	1	other	low_PRA	L	NO_DGF	CEFAZOLIN	BACTRIM	THYMO	PRED
JL.05	2	3	0	0	46	MALE	OTHER	NONE	1	other	low_PRA	L	NO_DGF	CEFAZOLIN	BACTRIM	THYMO	PRED
JL.05	3	4	0	0	46	MALE	OTHER	NONE	1	other	low_PRA	L	NO_DGF	CEFAZOLIN	BACTRIM	THYMO	PRED
JL.05	4	5	0	0	46	MALE	OTHER	NONE	1	other	low_PRA	L	NO_DGF	CEFAZOLIN	BACTRIM	THYMO	PRED
JL.05	5	6	0	0	46	MALE	OTHER	NONE	1	other	low_PRA	L	NO_DGF	CEFAZOLIN	BACTRIM	THYMO	PRED
JL.05	6	7	0	0	46	MALE	OTHER	NONE	1	other	low_PRA	L	NO_DGF	CEFAZOLIN	BACTRIM	THYMO	PRED
JL.05	7	8	0	0	46	MALE	OTHER	NONE	1	other	low_PRA	L	NO_DGF	CEFAZOLIN	BACTRIM	THYMO	PRED
JL.05	8	9	0	0	46	MALE	OTHER	NONE	1	other	low_PRA	L	NO_DGF	CEFAZOLIN	BACTRIM	THYMO	PRED
JL.05	9	10	0	0	46	MALE	OTHER	NONE	1	other	low_PRA	L	NO_DGF	CEFAZOLIN	BACTRIM	THYMO	PRED
JL.05	10	11	0	0	46	MALE	OTHER	NONE	1	other	low_PRA	L	NO_DGF	CEFAZOLIN	BACTRIM	THYMO	PRED
JL.05	11	12	0	0	46	MALE	OTHER	NONE	1	other	low_PRA	L	NO_DGF	CEFAZOLIN	BACTRIM	THYMO	PRED
JL.05	12	13	0	0	46	MALE	OTHER	NONE	1	other	low_PRA	L	NO_DGF	CEFAZOLIN	BACTRIM	THYMO	PRED
JL.05	13	14	0	0	46	MALE	OTHER	NONE	1	other	low_PRA	L	NO_DGF	CEFAZOLIN	BACTRIM	THYMO	PRED
JL.05	14	15	0	0	46	MALE	OTHER	NONE	1	other	low_PRA	L	NO_DGF	CEFAZOLIN	BACTRIM	THYMO	PRED
JL.05	15	16	0	0	46	MALE	OTHER	NONE	1	other	low_PRA	L	NO_DGF	CEFAZOLIN	BACTRIM	THYMO	PRED
JL.05	16	17	0	0	46	MALE	OTHER	NONE	1	other	low_PRA	L	NO_DGF	CEFAZOLIN	BACTRIM	THYMO	PRED
JL.05	17	18	0	0	46	MALE	OTHER	NONE	1	other	low_PRA	L	NO_DGF	CEFAZOLIN	BACTRIM	THYMO	PRED
JL.05	18	19	0	0	46	MALE	OTHER	NONE	1	other	low_PRA	L	NO_DGF	CEFAZOLIN	BACTRIM	THYMO	PRED
JL.05	19	20	0	0	46	MALE	OTHER	NONE	1	other	low_PRA	L	NO_DGF	CEFAZOLIN	BACTRIM	THYMO	PRED
JL.05	20	21	0	0	46	MALE	OTHER	NONE	1	other	low_PRA	L	NO_DGF	CEFAZOLIN	BACTRIM	THYMO	PRED
JL.05	21	22	0	0	46	MALE	OTHER	NONE	1	other	low_PRA	L	NO_DGF	CEFAZOLIN	BACTRIM	THYMO	PRED
JL.05	22	23	0	0	46	MALE	OTHER	NONE	1	other	low_PRA	L	NO_DGF	CEFAZOLIN	BACTRIM	THYMO	PRED
JL.05	23	24	0	0	46	MALE	OTHER	NONE	1	other	low_PRA	L	NO_DGF	CEFAZOLIN	BACTRIM	THYMO	PRED
JL.05	24	25	0	0	46	MALE	OTHER	NONE	1	other	low_PRA	L	NO_DGF	CEFAZOLIN	BACTRIM	THYMO	PRED
JL.05	25	26	0	0	46	MALE	OTHER	NONE	1	other	low_PRA	L	NO_DGF	CEFAZOLIN	BACTRIM	THYMO	PRED
JL.05	26	27	0	0	46	MALE	OTHER	NONE	1	other	low_PRA	L	NO_DGF	CEFAZOLIN	BACTRIM	THYMO	PRED
JL.05	27	28	0	0	46	MALE	OTHER	NONE	1	other	low_PRA	L	NO_DGF	CEFAZOLIN	BACTRIM	THYMO	PRED
JL.05	28	29	0	0	46	MALE	OTHER	NONE	1	other	low_PRA	L	NO_DGF	CEFAZOLIN	BACTRIM	THYMO	PRED
JL.05	29	30	0	0	46	MALE	OTHER	NONE	1	other	low_PRA	L	NO_DGF	CEFAZOLIN	BACTRIM	THYMO	PRED
JL.05	30	31	0	0	46	MALE	OTHER	NONE	1	other	low_PRA	L	NO_DGF	CEFAZOLIN	BACTRIM	THYMO	PRED
JL.05	31	32	0	0	46	MALE	OTHER	NONE	1	other	low_PRA	L	NO_DGF	CEFAZOLIN	BACTRIM	THYMO	PRED
JL.05	32	33	0	0	46	MALE	OTHER	NONE	1	other	low_PRA	L	NO_DGF	CEFAZOLIN	BACTRIM	THYMO	PRED
JL.05	33	34	0	0	46	MALE	OTHER	NONE	1	other	low_PRA	L	NO_DGF	CEFAZOLIN	BACTRIM	THYMO	PRED
JL.05	34	35	0	0	46	MALE	OTHER	NONE	1	other	low_PRA	L	NO_DGF	CEFAZOLIN	BACTRIM	THYMO	PRED
JL.05	35	36	0	0	46	MALE	OTHER	NONE	1	other	low_PRA	L	NO_DGF	CEFAZOLIN	BACTRIM	THYMO	PRED
JL.05	36	37	0	0	46	MALE	OTHER	NONE	1	other	low_PRA	L	NO_DGF	CEFAZOLIN	BACTRIM	THYMO	PRED
JL.05	37	38	0	0	46	MALE	OTHER	NONE	1	other	low_PRA	L	NO_DGF	CEFAZOLIN	BACTRIM	THYMO	PRED
JL.05	38	39	0	0	46	MALE	OTHER	NONE	1	other	low_PRA	L	NO_DGF	CEFAZOLIN	BACTRIM	THYMO	PRED
JL.05	39	40	0	0	46	MALE	OTHER	NONE	1	other	low_PRA	L	NO_DGF	CEFAZOLIN	BACTRIM	THYMO	PRED
JL.05	40	41	0	0	46	MALE	OTHER	NONE	1	other	low_PRA	L	NO_DGF	CEFAZOLIN	BACTRIM	THYMO	PRED
JL.05	41	42	0	0	46	MALE	OTHER	NONE	1	other	low_PRA	L	NO_DGF	CEFAZOLIN	BACTRIM	THYMO	PRED
JL.05	42	43	0	0	46	MALE	OTHER	NONE	1	other	low_PRA	L	NO_DGF	CEFAZOLIN	BACTRIM	THYMO	PRED
JL.05	43	44	0	0	46	MALE	OTHER	NONE	1	other	low_PRA	L	NO_DGF	CEFAZOLIN	BACTRIM	THYMO	PRED
JL.05	44	45	0	0	46	MALE	OTHER	NONE	1	other	low_PRA	L	NO_DGF	CEFAZOLIN	BACTRIM	THYMO	PRED
JL.05	45	46	0	0	46	MALE	OTHER	NONE	1	other	low_PRA	L	NO_DGF	CEFAZOLIN	BACTRIM	THYMO	PRED
JL.05	46	47	0	0	46	MALE	OTHER	NONE	1	other	low_PRA	L	NO_DGF	CEFAZOLIN	BACTRIM	THYMO	PRED
JL.05	47	48	0	0	46	MALE	OTHER	NONE	1	other	low_PRA	L	NO_DGF	CEFAZOLIN	BACTRIM	THYMO	PRED
JL.05	48	49	0	0	46	MALE	OTHER	NONE	1	other	low_PRA	L	NO_DGF	CEFAZOLIN	BACTRIM	THYMO	PRED
JL.05	49	50	0	0	46	MALE	OTHER	NONE	1	other	low_PRA	L	NO_DGF	CEFAZOLIN	BACTRIM	THYMO	PRED
JL.05	50	51	0	0	46	MALE	OTHER	NONE	1	other	low_PRA	L	NO_DGF	CEFAZOLIN	BACTRIM	THYMO	PRED
JL.05	51	52	0	0	46	MALE	OTHER	NONE	1	other	low_PRA	L	NO_DGF	CEFAZOLIN	BACTRIM	THYMO	PRED
JL.05	52	53	0	0	46	MALE	OTHER	NONE	1	other	low_PRA	L	NO_DGF	CEFAZOLIN	BACTRIM	THYMO	PRED
JL.05	53	54	0	0	46	MALE	OTHER	NONE	1	other	low_PRA	L	NO_DGF	CEFAZOLIN	BACTRIM	THYMO	PRED
JL.05	54	55	0	0	46	MALE	OTHER	NONE	1	other	low_PRA	L	NO_DGF	CEFAZOLIN	BACTRIM	THYMO	PRED
JL.05	55	56	0	0	46	MALE	OTHER	NONE	1	other	low_PRA	L	NO_DGF	CEFAZOLIN	BACTRIM	THYMO	PRED
JL.05	56	57	0	0	46	MALE	OTHER	NONE	1	other	low_PRA	L	NO_DGF	CEFAZOLIN	BACTRIM	THYMO	PRED
JL.05	57	58	0	0	46	MALE	OTHER	NONE	1	other	low_PRA	L	NO_DGF	CEFAZOLIN	BACTRIM	THYMO	PRED
JL.05	58	59	0	0	46	MALE	OTHER	NONE	1	other	low_PRA	L	NO_DGF	CEFAZOLIN	BACTRIM	THYMO	PRED
JL.05	59	60	0	0	46	MALE	OTHER	NONE	1	other	low_PRA	L	NO_DGF	CEFAZOLIN	BACTRIM	THYMO	PRED
JL.05	60	61	0	0	46	MALE	OTHER	NONE	1	other	low_PRA	L	NO_DGF	CEFAZOLIN	BACTRIM	THYMO	PRED
JL.05	61	62	0	0	46	MALE	OTHER	NONE	1	other	low_PRA	L	NO_DGF	CEFAZOLIN	BACTRIM	THYMO	PRED
JL.05	62	63	0	0	46	MALE	OTHER	NONE	1	other	low_PRA	L	NO_DGF	CEFAZOLIN	BACTRIM	THYMO	PRED
JL.05	63	64	0	0	46	MALE	OTHER	NONE	1	other	low_PRA	L	NO_DGF	CEFAZOLIN	BACTRIM	THYMO	PRED
JL.05	64	65	0	0	46	MALE	OTHER	NONE	1	other	low_PRA	L	NO_DGF	CEFAZOLIN	BACTRIM	THYMO	PRED
JL.05	65	66	0	0	46	MALE	OTHER	NONE	1	other	low_PRA	L	NO_DGF	CEFAZOLIN	BACTRIM	THYMO	PRED
JL.05	66	67	0	0	46	MALE	OTHER	NONE	1	other	low_PRA	L	NO_DGF	CEFAZOLIN	BACTRIM	THYMO	PRED
JL.05	67	68	0	0	46	MALE	OTHER	NONE	1	other	low_PRA	L	NO_DGF	CEFAZOLIN	BACTRIM	THYMO	PRED
JL.05	68	69	0	0	46	MALE	OTHER	NONE	1	other	low_PRA	L	NO_DGF	CEFAZOLIN	BACTRIM	THYMO	PRED
JL.05	69	70	0	0	46	MALE	OTHER	NONE	1	other	low_PRA	L	NO_DGF	CEFAZOLIN	BACTRIM	THYMO	PRED
JL.05	70	71	0	0	46	MALE	OTHER	NONE	1	other	low_PRA	L	NO_DGF	CEFAZOLIN	BACTRIM	THYMO	PRED
JL.05	71	72	0	0	46	MALE	OTHER	NONE	1	other	low_PRA	L	NO_DGF	CEFAZOLIN	BACTRIM	THYMO	PRED
JL.05	72	73	0	0	46	MALE	OTHER	NONE	1	other	low_PRA	L	NO_DGF	CEFAZOLIN	BACTRIM	THYMO	PRED
JL.05	73	74	0	0	46	MALE	OTHER	NONE	1	other	low_PRA	L	NO_DGF	CEFAZOLIN	BACTRIM	THYMO	PRED
JL.05	74	75	0	0	46	MALE	OTHER	NONE	1	other	low_PRA	L	NO_DGF	CEFAZOLIN	BACTRIM	THYMO	PRED
JL.05	75	76	0	0	46	MALE	OTHER	NONE	1	other	low_PRA	L	NO_DGF	CEFAZOLIN	BACTRIM	THYMO	PRED
JL.05	76	77	0	0	46	MALE	OTHER	NONE	1	other	low_PRA	L	NO_DGF	CEFAZOLIN	BACTRIM	THYMO	PRED
JL.05	77	78	0	0	46	MALE	OTHER	NONE	1	other	low_PRA	L	NO_DGF	CEFAZOLIN	BACTRIM	THYMO	PRED
JL.05	78	79	0	0	46	MALE	OTHER	NONE	1	other	low_PRA	L	NO_DGF	CEFAZOLIN	BACTRIM	THYMO	PRED
JL.05	79	80	0	0	46	MALE	OTHER	NONE	1	other	low_PRA	L	NO_DGF	CEFAZOLIN	BACTRIM	THYMO	PRED
JL.05	80	81	0	0	46	MALE	OTHER	NONE	1	other	low_PRA	L	NO_DGF	CEFAZOLIN	BACTRIM	THYMO	PRED
JL.05	81	82	0	0	46	MALE	OTHER	NONE	1	other	low_PRA	L	NO_DGF	CEFAZOLIN	BACTRIM	THYMO	PRED
JL.05	82	83	0	0	46	MALE	OTHER	NONE	1	other	low_PRA	L	NO_DGF	CEFAZOLIN	BACTRIM	THYMO	PRED
JL.05	83	84	0	0	46	MALE	OTHER	NONE	1	other	low_PRA	L	NO_DGF	CEFAZOLIN	BACTRIM	THYMO	PRED
JL.05	84	85	0	0	46	MALE	OTHER	NONE	1	other	low_PRA	L	NO_DGF	CEFAZOLIN	BACTRIM	THYMO	PRED
JL.05	85	86	0	0	46	MALE	OTHER	NONE	1	other	low_PRA	L	NO_DGF	CEFAZOLIN	BACTRIM	THYMO	PRED
JL.05	86	87	0	0	46	MALE	OTHER	NONE	1	other	low_PRA	L	NO_DGF	CEFAZOLIN	BACTRIM	THYMO	PRED
JL.05	87	88	0	0	46	MALE	OTHER	NONE	1	other	low_PRA	L	NO_DGF	CEFAZOLIN	BACTRIM	THYMO	PRED
JL.05	88	89	0	0	46	MALE	OTHER	NONE	1	other	low_PRA	L	NO_DGF	CEFAZOLIN	BACTRIM	THYMO	PRED
JL.05	89	90	0	0	46	MALE	OTHER	NONE	1	other	low_PRA	L	NO_DGF	CEFAZOLIN	BACTRIM	THYMO	PRED
JL.05	90	91	0	0	46	MALE	OTHER	NONE	1	other	low_PRA	L	NO_DGF	CEFAZOLIN	BACTRIM	THYMO	PRED
JL.05	91	92	0	0	46	MALE	OTHER	NONE	1	other	low_PRA	L	NO_DGF	CEFAZOLIN	BACTRIM	THYMO	PRED
JL.05	92	93	0	0	46	MALE	OTHER	NONE	1	other	low_PRA	L	NO_DGF	CEFAZOLIN	BACTRIM	THYMO	PRED
JL.05	93	94	0	0	46	MALE	OTHER	NONE	1	other	low_PRA	L	NO_DGF	CEFAZOLIN	BACTRIM	THYMO	PRED
JL.05	94	95	0	0	46	MALE	OTHER	NONE	1	other	low_PRA	L	NO_DGF	CEFAZOLIN	BACTRIM	THYMO	PRED
JL.05	95	96	0	0	46	MALE	OTHER	NONE	1	other	low_PRA	L	NO_DGF	CEFAZOLIN	BACTRIM	THYMO	PRED
JL.05	96	97	0	0	46	MALE	OTHER	NONE	1	other	low_PRA	L	NO_DGF	CEFAZOLIN	BACTRIM	THYMO	PRED
JL.05	97	98	0	0	46	MALE	OTHER	NONE	1	other	low_PRA	L	NO_DGF	CEFAZOLIN	BACTRIM	THYMO	PRED
JL.05	98	99	0	0	46	MALE	OTHER	NONE	1	other	low_PRA	L	NO_DGF	CEFAZOLIN	BACTRIM	THYMO	PRED
JL.05	99	100	0	0	46	MALE	OTHER	NONE	1	other	low_PRA	L	NO_DGF	CEFAZOLIN	BACTRIM	THYMO	PRED
JL.05	100	101	0	0	46	MALE	OTHER	NONE	1	other	low_PRA	L	NO_DGF	CEFAZOLIN	BACTRIM	THYMO	PRED
JL.05	101	102	0	0	46	MALE	OTHER	NONE	1	other	low_PRA	L	NO_DGF	CEFAZOLIN	BACTRIM	THYMO	PRED
JL.05	102	103	0	0	46	MALE	OTHER	NONE	1	other	low_PRA	L	NO_DGF	CEFAZOLIN	BACTRIM	THYMO	PRED
JL.05	103	104	0	0	46	MALE	OTHER	NONE	1	other	low_PRA	L	NO_DGF	CEFAZOLIN	BACTRIM	THYMO	PRED
JL.05	104	105	0	0	46	MALE	OTHER	NONE	1	other	low_PRA	L	NO_DGF	CEFAZOLIN	BACTRIM	THYMO	PRED
JL.05	105	106	0	0	46	MALE	OTHER	NONE	1	other	low_PRA	L	NO_DGF	CEFAZOLIN	BACTRIM	THYMO	PRED
JL.05	106	107	0	0	46	MALE	OTHER	NONE	1	other	low_PRA	L	NO_DGF	CEFAZOLIN	BACTRIM	THYMO	PRED
JL.05	107	108	0	0	46	MALE	OTHER	NONE	1	other	low_PRA	L	NO_DGF	CEFAZOLIN	BACTRIM	THYMO	PRED
JL.05	108	109	0	0	46	MALE	OTHER	NONE	1	other	low_PRA	L	NO_DGF	CEFAZOLIN	BACTRIM	THYMO	PRED
JL.05	109	110	0	0	46	MALE	OTHER	NONE	1	other	low_PRA	L	NO_DGF	CEFAZOLIN	BACTRIM	THYMO	PRED
JL.05	110	111	0	0	46	MALE	OTHER	NONE	1	other	low_PRA	L	NO_DGF	CEFAZOLIN	BACTRIM	THYMO	PRED
JL.05	111	112	0	0	46	MALE	OTHER	NONE	1	other	low_PRA	L	NO_DGF	CEFAZOLIN	BACTRIM	THYMO	PRED
JL.05	112	113	0	0	46	MALE	OTHER	NONE	1	other	low_PRA	L	NO_DGF	CEFAZOLIN	BACTRIM	THYMO	PRED
JL.05	113	114	0	0	46	MALE	OTHER	NONE	1	other	low_PRA	L	NO_DGF	CEFAZOLIN	BACTRIM	THYMO	PRED
JL.05	114	115	0	0	46	MALE	OTHER	NONE	1	other	low_PRA	L	NO_DGF	CEFAZOLIN	BACTRIM	THYMO	PRED
JL.05	115	116	0	0	46	MALE	OTHER	NONE	1	other	low_PRA	L	NO_DGF	CEFAZOLIN	BACTRIM	THYMO	PRED
JL.05	116	117	0	0	46	MALE	OTHER	NONE	1	other	low_PRA	L	NO_DGF	CEFAZOLIN	BACTRIM	THYMO	PRED
JL.05	117	118	0	0	46	MALE	OTHER	NONE	1	other	low_PRA	L	NO_DGF	CEFAZOLIN	BACTRIM	THYMO	PRED
JL.05	118	119	0	0	46	MALE	OTHER	NONE	1	other	low_PRA	L	NO_DGF	CEFAZOLIN	BACTRIM	THYMO	PRED
JL.05	119	120	0	0	46	MALE	OTHER	NONE	1	other	low_PRA	L	NO_DGF	CEFAZOLIN	BACTRIM	THYMO	PRED
JL.05	120	121	0	0	46	MALE	OTHER	NONE	1	other	low_PRA	L	NO_DGF	CEFAZOLIN	BACTRIM	THYMO	PRED
JL.05	121	122	0	0	46	MALE	OTHER	NONE	1	other	low_PRA	L	NO_DGF	CEFAZOLIN	BACTRIM	THYMO	PRED
JL.05	122	123	0	0	46	MALE	OTHER	NONE	1	other	low_PRA	L	NO_DGF	CEFAZOLIN	BACTRIM	THYMO	PRED
JL.05	123	124	0	0	46	MALE	OTHER	NONE	1	other	low_PRA	L	NO_DGF	CEFAZOLIN	BACTRIM	THYMO	PRED
JL.05	124	125	0	0	46	MALE	OTHER	NONE	1	other	low_PRA	L	NO_DGF	CEFAZOLIN	BACTRIM	THYMO	PRED
JL.05	125	126	0	0	46	MALE	OTHER	NONE	1	other	low_PRA	L	NO_DGF	CEFAZOLIN	BACTRIM	THYMO	PRED
JL.05	126	127	0	0	46	MALE	OTHER	NONE	1	other	low_PRA	L	NO_DGF	CEFAZOLIN	BACTRIM	THYMO	PRED
JL.05	127	128	0	0	46	MALE	OTHER	NONE	1	other	low_PRA	L	NO_DGF	CEFAZOLIN	BACTRIM	THYMO	PRED
JL.05	128	129	0	0	46	MALE	OTHER	NONE	1	other	low_PRA	L	NO_DGF	CEFAZOLIN	BACTRIM	THYMO	PRED
JL.05	129	130	0	0	46	MALE	OTHER	NONE	1	other	low_PRA	L	NO_DGF	CEFAZOLIN	BACTRIM	THYMO	PRED
JL.05	130	131	0	0	46	MALE	OTHER	NONE	1	other	low_PRA	L	NO_DGF	CEFAZOLIN	BACTRIM	THYMO	PRED
JL.05	131	132	0	0	46	MALE	OTHER	NONE	1	other	low_PRA	L	NO_DGF	CEFAZOLIN	BACTRIM	THYMO	PRED
JL.05	132	133	0	0	46	MALE	OTHER	NONE	1	other	low_PRA	L	NO_DGF	CEFAZOLIN	BACTRIM	THYMO	PRED
JL.05	133	134	0	0	46	MALE	OTHER	NONE	1	other	low_PRA	L	NO_DGF	CEFAZOLIN	BACTRIM	THYMO	PRED
JL.05	134	135	0	0	46	MALE	OTHER	NONE	1	other	low_PRA	L	NO_DGF	CEFAZOLIN	BACTRIM	THYMO	PRED
JL.05	135	136	0	0	46	MALE	OTHER	NONE	1	other	low_PRA	L	NO_DGF	CEFAZOLIN	BACTRIM	THYMO	PRED
JL.05	136	137	0	0	46	MALE	OTHER	NONE	1	other	low_PRA	L	NO_DGF	CEFAZOLIN	BACTRIM	THYMO	PRED
JL.05	137	138	0	0	46	MALE	OTHER	NONE	1	other	low_PRA	L	NO_DGF	CEFAZOLIN	BACTRIM	THYMO	PRED
JL.05	138	139	0	0	46	MALE	OTHER	NONE	1	other	low_PRA	L	NO_DGF	CEFAZOLIN	BACTRIM	THYMO	PRED
JL.05	139	140	0	0	46	MALE	OTHER	NONE	1	other	low_PRA	L	NO_DGF	CEFAZOLIN	BACTRIM	THYMO	PRED
JL.05	140	141	0	0	46	MALE	OTHER	NONE	1	other	low_PRA	L	NO_DGF	CEFAZOLIN	BACTRIM	THYMO	PRED
JL.05	141	142	0	0	46	MALE	OTHER	NONE	1	other	low_PRA	L	NO_DGF	CEFAZOLIN	BACTRIM	THYMO	PRED
JL.05	142	143	0	0	46	MALE	OTHER	NONE	1	other	low_PRA	L	NO_DGF	CEFAZOLIN	BACTRIM	THYMO	PRED
JL.05	143	144	0	0	46	MALE	OTHER	NONE	1	other	low_PRA	L	NO_DGF	CEFAZOLIN	BACTRIM	THYMO	PRED
JL.05	144	145	0	0	46	MALE	OTHER	NONE	1	other	low_PRA	L	NO_DGF	CEFAZOLIN	BACTRIM	THYMO	PRED
JL.05	145	146	0	0	46	MALE	OTHER	NONE	1	other	low_PRA	L	NO_DGF	CEFAZOLIN	BACTRIM	THYMO	PRED
JL.05	146	147	0	0	46	MALE	OTHER	NONE	1	other	low_PRA	L	NO_DGF	CEFAZOLIN	BACTRIM	THYMO	PRED
JL.05	147	148	0	0	46	MALE	OTHER	NONE	1	other	low_PRA	L	NO_DGF	CEFAZOLIN	BACTRIM	THYMO	PRED
JL.05	148	149	0	0	46	MALE	OTHER	NONE	1	other	low_PRA	L	NO_DGF	CEFAZOLIN	BACTRIM	THYMO	PRED
JL.05	149	150	0	0	46	MALE	OTHER	NONE	1	other	low_PRA	L	NO_DGF	CEFAZOLIN	BACTRIM	THYMO	PRED
JL.05	150	151	0	0	46	MALE	OTHER	NONE	1	other	low_PRA	L	NO_DGF	CEFAZOLIN	BACTRIM	THYMO	PRED
JL.05	151	152	0	0	46	MALE	OTHER	NONE	1	other	low_PRA	L	NO_DGF	CEFAZOLIN	BACTRIM	THYMO	PRED
JL.05	152	153	0	0	46	MALE	OTHER	NONE	1	other	low_PRA	L	NO_DGF	CEFAZOLIN	BACTRIM	THYMO	PRED
JL.05	153	154	0	0	46	MALE	OTHER	NONE	1	other	low_PRA	L	NO_DGF	CEFAZOLIN	BACTRIM	THYMO	PRED
JL.05	154	155	0	0	46	MALE	OTHER	NONE	1	other	low_PRA	L	NO_DGF	CEFAZOLIN	BACTRIM	THYMO	PRED
JL.05	155	156	0	0	46	MALE	OTHER	NONE	1	other	low_PRA	L	NO_DGF	CEFAZOLIN	BACTRIM	THYMO	PRED
JL.05	156	157	0	0	46	MALE	OTHER	NONE	1	other	low_PRA	L	NO_DGF	CEFAZOLIN	BACTRIM	THYMO	PRED
JL.05	157	158	0	0	46	MALE	OTHER	NONE	1	other	low_PRA	L	NO_DGF	CEFAZOLIN	BACTRIM	THYMO	PRED
JL.05	158	159	0	0	46	MALE	OTHER	NONE	1	other	low_PRA	L	NO_DGF	CEFAZOLIN	BACTRIM	THYMO	PRED
JL.05	159	160	0	0	46	MALE	OTHER	NONE	1	other	low_PRA	L	NO_DGF	CEFAZOLIN	BACTRIM	THYMO	PRED
JL.05	160	161	0	0	46	MALE	OTHER	NONE	1	other	low_PRA	L	NO_DGF	CEFAZOLIN	BACTRIM	THYMO	PRED
JL.05	161	162	0	0	46	MALE	OTHER	NONE	1	other	low_PRA	L	NO_DGF	CEFAZOLIN	BACTRIM	THYMO	PRED
JL.05	162	163	0	0	46	MALE	OTHER	NONE	1	other	low_PRA	L	NO_DGF	CEFAZOLIN	BACTRIM	THYMO	PRED
JL.05	163	164	0	0	46	MALE	OTHER	NONE	1	other	low_PRA	L	NO_DGF	CEFAZOLIN	BACTRIM	THYMO	PRED
JL.05	164	165	0	0	46	MALE	OTHER	NONE	1	other	low_PRA	L	NO_DGF	CEFAZOLIN	BACTRIM	THYMO	PRED
JL.05	165	166	0	0	46	MALE	OTHER	NONE	1	other	low_PRA	L	NO_DGF	CEFAZOLIN	BACTRIM	THYMO	PRED
JL.05	166	167	0	0	46	MALE	OTHER	NONE	1	other	low_PRA	L	NO_DGF	CEFAZOLIN	BACTRIM	THYMO	PRED
JL.05	167	168	0	0	46	MALE	OTHER	NONE	1	other	low_PRA	L	NO_DGF	CEFAZOLIN	BACTRIM	THYMO	PRED
JL.05	168	169	0	0	46	MALE	OTHER	NONE	1	other	low_PRA	L	NO_DGF	CEFAZOLIN	BACTRIM	THYMO	PRED
JL.05	169	170	0	0	46	MALE	OTHER	NONE	1	other	low_PRA	L	NO_DGF	CEFAZOLIN	BACTRIM	THYMO	PRED
JL.05	170	171	0	0	46	MALE	OTHER	NONE	1	other	low_PRA	L	NO_DGF	CEFAZOLIN	BACTRIM	THYMO	PRED
JL.05	171	172	0	0	46	MALE	OTHER	NONE	1	other	low_PRA	L	NO_DGF	CEFAZOLIN	BACTRIM	THYMO	PRED
JL.05	172	173	0	0	46	MALE	OTHER	NONE	1	other	low_PRA	L	NO_DGF	CEFAZOLIN	BACTRIM	THYMO	PRED
JL.05	173	174	0	0	46	MALE	OTHER	NONE	1	other	low_PRA	L	NO_DGF	CEFAZOLIN	BACTRIM	THYMO	PRED
JL.05	174	175	0	0	46	MALE	OTHER	NONE	1	other	low_PRA	L	NO_DGF	CEFAZOLIN	BACTRIM	THYMO	PRED
JL.05	175	176	0	0	46	MALE	OTHER	NONE	1	other	low_PRA	L	NO_DGF	CEFAZOLIN	BACTRIM	THYMO	PRED
JL.05	176	177	0	0	46	MALE	OTHER	NONE	1	other	low_PRA	L	NO_DGF	CEFAZOLIN	BACTRIM	THYMO	PRED
JL.05	177	178	0	0	46	MALE	OTHER	NONE	1	other	low_PRA	L	NO_DGF	CEFAZOLIN	BACTRIM	THYMO	PRED
JL.05	178	179	0	0	46	MALE	OTHER	NONE	1	other	low_PRA	L	NO_DGF	CEFAZOLIN	BACTRIM	THYMO	PRED
JL.05	179	180	0	0	46	MALE	OTHER	NONE	1	other	low_PRA	L	NO_DGF	CEFAZOLIN	BACTRIM	THYMO	PRED
JL.05	180	181	0	0	46	MALE	OTHER	NONE	1	other	low_PRA	L	NO_DGF	CEFAZOLIN	BACTRIM	THYMO	PRED
JL.06	0	1	0	0	83	FEMALE	OTHER	NONE	0	other	low_PRA	D	NO_DGF	CEFAZOLIN	OTHER	BASILIXIMAB	NO_PRED
JL.06	1	2	0	0	83	FEMALE	OTHER	NONE	0	other	low_PRA	D	NO_DGF	CEFAZOLIN	OTHER	BASILIXIMAB	NO_PRED
JL.06	2	3	0	0	83	FEMALE	OTHER	NONE	0	other	low_PRA	D	NO_DGF	CEFAZOLIN	OTHER	BASILIXIMAB	NO_PRED
JL.06	3	4	0	0	83	FEMALE	OTHER	NONE	0	other	low_PRA	D	NO_DGF	CEFAZOLIN	OTHER	BASILIXIMAB	NO_PRED
JL.06	4	5	0	0	83	FEMALE	OTHER	NONE	0	other	low_PRA	D	NO_DGF	CEFAZOLIN	OTHER	BASILIXIMAB	NO_PRED
JL.06	5	6	0	0	83	FEMALE	OTHER	NONE	0	other	low_PRA	D	NO_DGF	CEFAZOLIN	OTHER	BASILIXIMAB	NO_PRED
JL.06	6	7	0	0	83	FEMALE	OTHER	NONE	0	other	low_PRA	D	NO_DGF	CEFAZOLIN	OTHER	BASILIXIMAB	NO_PRED
JL.06	7	8	0	0	83	FEMALE	OTHER	NONE	0	other	low_PRA	D	NO_DGF	CEFAZOLIN	OTHER	BASILIXIMAB	NO_PRED
JL.06	8	9	0	0	83	FEMALE	OTHER	NONE	0	other	low_PRA	D	NO_DGF	CEFAZOLIN	OTHER	BASILIXIMAB	NO_PRED
JL.06	9	10	0	0	83	FEMALE	OTHER	NONE	0	other	low_PRA	D	NO_DGF	CEFAZOLIN	OTHER	BASILIXIMAB	NO_PRED
JL.06	10	11	0	0	83	FEMALE	OTHER	NONE	0	other	low_PRA	D	NO_DGF	CEFAZOLIN	OTHER	BASILIXIMAB	NO_PRED
JL.06	11	12	0	0	83	FEMALE	OTHER	NONE	0	other	low_PRA	D	NO_DGF	CEFAZOLIN	OTHER	BASILIXIMAB	NO_PRED
JL.06	12	13	0	0	83	FEMALE	OTHER	NONE	0	other	low_PRA	D	NO_DGF	CEFAZOLIN	OTHER	BASILIXIMAB	NO_PRED
JL.06	13	14	0	0	83	FEMALE	OTHER	NONE	0	other	low_PRA	D	NO_DGF	CEFAZOLIN	OTHER	BASILIXIMAB	NO_PRED
JL.06	14	15	0	0	83	FEMALE	OTHER	NONE	0	other	low_PRA	D	NO_DGF	CEFAZOLIN	OTHER	BASILIXIMAB	NO_PRED
JL.06	15	16	0	0	83	FEMALE	OTHER	NONE	0	other	low_PRA	D	NO_DGF	CEFAZOLIN	OTHER	BASILIXIMAB	NO_PRED
JL.06	16	17	0	0	83	FEMALE	OTHER	NONE	0	other	low_PRA	D	NO_DGF	CEFAZOLIN	OTHER	BASILIXIMAB	NO_PRED
JL.06	17	18	0	0	83	FEMALE	OTHER	NONE	0	other	low_PRA	D	NO_DGF	CEFAZOLIN	OTHER	BASILIXIMAB	NO_PRED
JL.06	18	19	0	0	83	FEMALE	OTHER	NONE	0	other	low_PRA	D	NO_DGF	CEFAZOLIN	OTHER	BASILIXIMAB	NO_PRED
JL.06	19	20	0	0	83	FEMALE	OTHER	NONE	0	other	low_PRA	D	NO_DGF	CEFAZOLIN	OTHER	BASILIXIMAB	NO_PRED
JL.06	20	21	0	0	83	FEMALE	OTHER	NONE	0	other	low_PRA	D	NO_DGF	CEFAZOLIN	OTHER	BASILIXIMAB	NO_PRED
JL.06	21	22	0	0	83	FEMALE	OTHER	NONE	0	other	low_PRA	D	NO_DGF	CEFAZOLIN	OTHER	BASILIXIMAB	NO_PRED
JL.06	22	23	0	0	83	FEMALE	OTHER	NONE	0	other	low_PRA	D	NO_DGF	CEFAZOLIN	OTHER	BASILIXIMAB	NO_PRED
JL.06	23	24	0	0	83	FEMALE	OTHER	NONE	0	other	low_PRA	D	NO_DGF	CEFAZOLIN	OTHER	BASILIXIMAB	NO_PRED
JL.06	24	25	0	0	83	FEMALE	OTHER	NONE	0	other	low_PRA	D	NO_DGF	CEFAZOLIN	OTHER	BASILIXIMAB	NO_PRED
JL.06	25	26	0	0	83	FEMALE	OTHER	NONE	0	other	low_PRA	D	NO_DGF	CEFAZOLIN	OTHER	BASILIXIMAB	NO_PRED
JL.06	26	27	0	0	83	FEMALE	OTHER	NONE	0	other	low_PRA	D	NO_DGF	CEFAZOLIN	OTHER	BASILIXIMAB	NO_PRED
JL.06	27	28	0	0	83	FEMALE	OTHER	NONE	0	other	low_PRA	D	NO_DGF	CEFAZOLIN	OTHER	BASILIXIMAB	NO_PRED
JL.06	28	29	0	0	83	FEMALE	OTHER	NONE	0	other	low_PRA	D	NO_DGF	CEFAZOLIN	OTHER	BASILIXIMAB	NO_PRED
JL.06	29	30	0	0	83	FEMALE	OTHER	NONE	0	other	low_PRA	D	NO_DGF	CEFAZOLIN	OTHER	BASILIXIMAB	NO_PRED
JL.06	30	31	0	0	83	FEMALE	OTHER	NONE	0	other	low_PRA	D	NO_DGF	CEFAZOLIN	OTHER	BASILIXIMAB	NO_PRED
JL.06	31	32	0	0	83	FEMALE	OTHER	NONE	0	other	low_PRA	D	NO_DGF	CEFAZOLIN	OTHER	BASILIXIMAB	NO_PRED
JL.06	32	33	0	0	83	FEMALE	OTHER	NONE	0	other	low_PRA	D	NO_DGF	CEFAZOLIN	OTHER	BASILIXIMAB	NO_PRED
JL.06	33	34	1	0	83	FEMALE	OTHER	NONE	0	other	low_PRA	D	NO_DGF	CEFAZOLIN	OTHER	BASILIXIMAB	NO_PRED
JL.07	0	1	0	0	64	FEMALE	OTHER	DM	0	DM	low_PRA	L	NO_DGF	CEFAZOLIN	BACTRIM	THYMO	NO_PRED
JL.07	1	2	0	0	64	FEMALE	OTHER	DM	0	DM	low_PRA	L	NO_DGF	CEFAZOLIN	BACTRIM	THYMO	NO_PRED
JL.07	2	3	0	0	64	FEMALE	OTHER	DM	0	DM	low_PRA	L	NO_DGF	CEFAZOLIN	BACTRIM	THYMO	NO_PRED
JL.07	3	4	0	0	64	FEMALE	OTHER	DM	0	DM	low_PRA	L	NO_DGF	CEFAZOLIN	BACTRIM	THYMO	NO_PRED
JL.07	4	5	0	0	64	FEMALE	OTHER	DM	0	DM	low_PRA	L	NO_DGF	CEFAZOLIN	BACTRIM	THYMO	NO_PRED
JL.07	5	6	0	0	64	FEMALE	OTHER	DM	0	DM	low_PRA	L	NO_DGF	CEFAZOLIN	BACTRIM	THYMO	NO_PRED
JL.07	6	7	0	0	64	FEMALE	OTHER	DM	0	DM	low_PRA	L	NO_DGF	CEFAZOLIN	BACTRIM	THYMO	NO_PRED
JL.07	7	8	0	0	64	FEMALE	OTHER	DM	0	DM	low_PRA	L	NO_DGF	CEFAZOLIN	BACTRIM	THYMO	NO_PRED
JL.07	8	9	0	0	64	FEMALE	OTHER	DM	0	DM	low_PRA	L	NO_DGF	CEFAZOLIN	BACTRIM	THYMO	NO_PRED
JL.07	9	10	0	0	64	FEMALE	OTHER	DM	0	DM	low_PRA	L	NO_DGF	CEFAZOLIN	BACTRIM	THYMO	NO_PRED
JL.07	10	11	0	0	64	FEMALE	OTHER	DM	0	DM	low_PRA	L	NO_DGF	CEFAZOLIN	BACTRIM	THYMO	NO_PRED
JL.07	11	12	0	0	64	FEMALE	OTHER	DM	0	DM	low_PRA	L	NO_DGF	CEFAZOLIN	BACTRIM	THYMO	NO_PRED
JL.07	12	13	0	0	64	FEMALE	OTHER	DM	0	DM	low_PRA	L	NO_DGF	CEFAZOLIN	BACTRIM	THYMO	NO_PRED
JL.07	13	14	0	0	64	FEMALE	OTHER	DM	0	DM	low_PRA	L	NO_DGF	CEFAZOLIN	BACTRIM	THYMO	NO_PRED
JL.07	14	15	0	0	64	FEMALE	OTHER	DM	0	DM	low_PRA	L	NO_DGF	CEFAZOLIN	BACTRIM	THYMO	NO_PRED
JL.07	15	16	0	0	64	FEMALE	OTHER	DM	0	DM	low_PRA	L	NO_DGF	CEFAZOLIN	BACTRIM	THYMO	NO_PRED
JL.07	16	17	0	0	64	FEMALE	OTHER	DM	0	DM	low_PRA	L	NO_DGF	CEFAZOLIN	BACTRIM	THYMO	NO_PRED
JL.07	17	18	0	0	64	FEMALE	OTHER	DM	0	DM	low_PRA	L	NO_DGF	CEFAZOLIN	BACTRIM	THYMO	NO_PRED
JL.07	18	19	0	0	64	FEMALE	OTHER	DM	0	DM	low_PRA	L	NO_DGF	CEFAZOLIN	BACTRIM	THYMO	NO_PRED
JL.07	19	20	0	0	64	FEMALE	OTHER	DM	0	DM	low_PRA	L	NO_DGF	CEFAZOLIN	BACTRIM	THYMO	NO_PRED
JL.07	20	21	0	0	64	FEMALE	OTHER	DM	0	DM	low_PRA	L	NO_DGF	CEFAZOLIN	BACTRIM	THYMO	NO_PRED
JL.07	21	22	0	0	64	FEMALE	OTHER	DM	0	DM	low_PRA	L	NO_DGF	CEFAZOLIN	BACTRIM	THYMO	NO_PRED
JL.07	22	23	0	0	64	FEMALE	OTHER	DM	0	DM	low_PRA	L	NO_DGF	CEFAZOLIN	BACTRIM	THYMO	NO_PRED
JL.07	23	24	0	0	64	FEMALE	OTHER	DM	0	DM	low_PRA	L	NO_DGF	CEFAZOLIN	BACTRIM	THYMO	NO_PRED
JL.07	24	25	0	0	64	FEMALE	OTHER	DM	0	DM	low_PRA	L	NO_DGF	CEFAZOLIN	BACTRIM	THYMO	NO_PRED
JL.07	25	26	0	0	64	FEMALE	OTHER	DM	0	DM	low_PRA	L	NO_DGF	CEFAZOLIN	BACTRIM	THYMO	NO_PRED
JL.07	26	27	0	0	64	FEMALE	OTHER	DM	0	DM	low_PRA	L	NO_DGF	CEFAZOLIN	BACTRIM	THYMO	NO_PRED
JL.07	27	28	0	0	64	FEMALE	OTHER	DM	0	DM	low_PRA	L	NO_DGF	CEFAZOLIN	BACTRIM	THYMO	NO_PRED
JL.07	28	29	0	0	64	FEMALE	OTHER	DM	0	DM	low_PRA	L	NO_DGF	CEFAZOLIN	BACTRIM	THYMO	NO_PRED
JL.07	29	30	0	0	64	FEMALE	OTHER	DM	0	DM	low_PRA	L	NO_DGF	CEFAZOLIN	BACTRIM	THYMO	NO_PRED
JL.07	30	31	0	0	64	FEMALE	OTHER	DM	0	DM	low_PRA	L	NO_DGF	CEFAZOLIN	BACTRIM	THYMO	NO_PRED
JL.07	31	32	0	0	64	FEMALE	OTHER	DM	0	DM	low_PRA	L	NO_DGF	CEFAZOLIN	BACTRIM	THYMO	NO_PRED
JL.07	32	33	0	0	64	FEMALE	OTHER	DM	0	DM	low_PRA	L	NO_DGF	CEFAZOLIN	BACTRIM	THYMO	NO_PRED
JL.07	33	34	0	0	64	FEMALE	OTHER	DM	0	DM	low_PRA	L	NO_DGF	CEFAZOLIN	BACTRIM	THYMO	NO_PRED
JL.07	34	35	0	0	64	FEMALE	OTHER	DM	0	DM	low_PRA	L	NO_DGF	CEFAZOLIN	BACTRIM	THYMO	NO_PRED
JL.07	35	36	0	0	64	FEMALE	OTHER	DM	0	DM	low_PRA	L	NO_DGF	CEFAZOLIN	BACTRIM	THYMO	NO_PRED
JL.07	36	37	0	0	64	FEMALE	OTHER	DM	0	DM	low_PRA	L	NO_DGF	CEFAZOLIN	BACTRIM	THYMO	NO_PRED
JL.07	37	38	0	0	64	FEMALE	OTHER	DM	0	DM	low_PRA	L	NO_DGF	CEFAZOLIN	BACTRIM	THYMO	NO_PRED
JL.07	38	39	0	0	64	FEMALE	OTHER	DM	0	DM	low_PRA	L	NO_DGF	CEFAZOLIN	BACTRIM	THYMO	NO_PRED
JL.07	39	40	0	0	64	FEMALE	OTHER	DM	0	DM	low_PRA	L	NO_DGF	CEFAZOLIN	BACTRIM	THYMO	NO_PRED
JL.07	40	41	0	0	64	FEMALE	OTHER	DM	0	DM	low_PRA	L	NO_DGF	CEFAZOLIN	BACTRIM	THYMO	NO_PRED
JL.07	41	42	0	0	64	FEMALE	OTHER	DM	0	DM	low_PRA	L	NO_DGF	CEFAZOLIN	BACTRIM	THYMO	NO_PRED
JL.07	42	43	0	0	64	FEMALE	OTHER	DM	0	DM	low_PRA	L	NO_DGF	CEFAZOLIN	BACTRIM	THYMO	NO_PRED
JL.07	43	44	0	0	64	FEMALE	OTHER	DM	0	DM	low_PRA	L	NO_DGF	CEFAZOLIN	BACTRIM	THYMO	NO_PRED
JL.07	44	45	0	0	64	FEMALE	OTHER	DM	0	DM	low_PRA	L	NO_DGF	CEFAZOLIN	BACTRIM	THYMO	NO_PRED
JL.07	45	46	0	0	64	FEMALE	OTHER	DM	0	DM	low_PRA	L	NO_DGF	CEFAZOLIN	BACTRIM	THYMO	NO_PRED
JL.07	46	47	0	0	64	FEMALE	OTHER	DM	0	DM	low_PRA	L	NO_DGF	CEFAZOLIN	BACTRIM	THYMO	NO_PRED
JL.07	47	48	0	0	64	FEMALE	OTHER	DM	0	DM	low_PRA	L	NO_DGF	CEFAZOLIN	BACTRIM	THYMO	NO_PRED
JL.07	48	49	0	0	64	FEMALE	OTHER	DM	0	DM	low_PRA	L	NO_DGF	CEFAZOLIN	BACTRIM	THYMO	NO_PRED
JL.07	49	50	0	0	64	FEMALE	OTHER	DM	0	DM	low_PRA	L	NO_DGF	CEFAZOLIN	BACTRIM	THYMO	NO_PRED
JL.07	50	51	0	0	64	FEMALE	OTHER	DM	0	DM	low_PRA	L	NO_DGF	CEFAZOLIN	BACTRIM	THYMO	NO_PRED
JL.07	51	52	0	0	64	FEMALE	OTHER	DM	0	DM	low_PRA	L	NO_DGF	CEFAZOLIN	BACTRIM	THYMO	NO_PRED
JL.07	52	53	0	0	64	FEMALE	OTHER	DM	0	DM	low_PRA	L	NO_DGF	CEFAZOLIN	BACTRIM	THYMO	NO_PRED
JL.07	53	54	0	0	64	FEMALE	OTHER	DM	0	DM	low_PRA	L	NO_DGF	CEFAZOLIN	BACTRIM	THYMO	NO_PRED
JL.07	54	55	0	0	64	FEMALE	OTHER	DM	0	DM	low_PRA	L	NO_DGF	CEFAZOLIN	BACTRIM	THYMO	NO_PRED
JL.07	55	56	0	0	64	FEMALE	OTHER	DM	0	DM	low_PRA	L	NO_DGF	CEFAZOLIN	BACTRIM	THYMO	NO_PRED
JL.07	56	57	0	0	64	FEMALE	OTHER	DM	0	DM	low_PRA	L	NO_DGF	CEFAZOLIN	BACTRIM	THYMO	NO_PRED
JL.07	57	58	0	0	64	FEMALE	OTHER	DM	0	DM	low_PRA	L	NO_DGF	CEFAZOLIN	BACTRIM	THYMO	NO_PRED
JL.07	58	59	0	0	64	FEMALE	OTHER	DM	0	DM	low_PRA	L	NO_DGF	CEFAZOLIN	BACTRIM	THYMO	NO_PRED
JL.07	59	60	0	0	64	FEMALE	OTHER	DM	0	DM	low_PRA	L	NO_DGF	CEFAZOLIN	BACTRIM	THYMO	NO_PRED
JL.07	60	61	0	0	64	FEMALE	OTHER	DM	0	DM	low_PRA	L	NO_DGF	CEFAZOLIN	BACTRIM	THYMO	NO_PRED
JL.07	61	62	0	0	64	FEMALE	OTHER	DM	0	DM	low_PRA	L	NO_DGF	CEFAZOLIN	BACTRIM	THYMO	NO_PRED
JL.07	62	63	0	0	64	FEMALE	OTHER	DM	0	DM	low_PRA	L	NO_DGF	CEFAZOLIN	BACTRIM	THYMO	NO_PRED
JL.07	63	64	0	0	64	FEMALE	OTHER	DM	0	DM	low_PRA	L	NO_DGF	CEFAZOLIN	BACTRIM	THYMO	NO_PRED
JL.07	64	65	0	0	64	FEMALE	OTHER	DM	0	DM	low_PRA	L	NO_DGF	CEFAZOLIN	BACTRIM	THYMO	NO_PRED
JL.07	65	66	0	0	64	FEMALE	OTHER	DM	0	DM	low_PRA	L	NO_DGF	CEFAZOLIN	BACTRIM	THYMO	NO_PRED
JL.07	66	67	0	0	64	FEMALE	OTHER	DM	0	DM	low_PRA	L	NO_DGF	CEFAZOLIN	BACTRIM	THYMO	NO_PRED
JL.07	67	68	0	0	64	FEMALE	OTHER	DM	0	DM	low_PRA	L	NO_DGF	CEFAZOLIN	BACTRIM	THYMO	NO_PRED
JL.07	68	69	0	0	64	FEMALE	OTHER	DM	0	DM	low_PRA	L	NO_DGF	CEFAZOLIN	BACTRIM	THYMO	NO_PRED
JL.07	69	70	0	0	64	FEMALE	OTHER	DM	0	DM	low_PRA	L	NO_DGF	CEFAZOLIN	BACTRIM	THYMO	NO_PRED
JL.07	70	71	0	0	64	FEMALE	OTHER	DM	0	DM	low_PRA	L	NO_DGF	CEFAZOLIN	BACTRIM	THYMO	NO_PRED
JL.07	71	72	0	0	64	FEMALE	OTHER	DM	0	DM	low_PRA	L	NO_DGF	CEFAZOLIN	BACTRIM	THYMO	NO_PRED
JL.07	72	73	0	0	64	FEMALE	OTHER	DM	0	DM	low_PRA	L	NO_DGF	CEFAZOLIN	BACTRIM	THYMO	NO_PRED
JL.07	73	74	0	0	64	FEMALE	OTHER	DM	0	DM	low_PRA	L	NO_DGF	CEFAZOLIN	BACTRIM	THYMO	NO_PRED
JL.07	74	75	0	0	64	FEMALE	OTHER	DM	0	DM	low_PRA	L	NO_DGF	CEFAZOLIN	BACTRIM	THYMO	NO_PRED
JL.07	75	76	0	0	64	FEMALE	OTHER	DM	0	DM	low_PRA	L	NO_DGF	CEFAZOLIN	BACTRIM	THYMO	NO_PRED
JL.07	76	77	0	0	64	FEMALE	OTHER	DM	0	DM	low_PRA	L	NO_DGF	CEFAZOLIN	BACTRIM	THYMO	NO_PRED
JL.07	77	78	0	0	64	FEMALE	OTHER	DM	0	DM	low_PRA	L	NO_DGF	CEFAZOLIN	BACTRIM	THYMO	NO_PRED
JL.07	78	79	0	0	64	FEMALE	OTHER	DM	0	DM	low_PRA	L	NO_DGF	CEFAZOLIN	BACTRIM	THYMO	NO_PRED
JL.07	79	80	0	0	64	FEMALE	OTHER	DM	0	DM	low_PRA	L	NO_DGF	CEFAZOLIN	BACTRIM	THYMO	NO_PRED
JL.07	80	81	0	0	64	FEMALE	OTHER	DM	0	DM	low_PRA	L	NO_DGF	CEFAZOLIN	BACTRIM	THYMO	NO_PRED
JL.07	81	82	0	0	64	FEMALE	OTHER	DM	0	DM	low_PRA	L	NO_DGF	CEFAZOLIN	BACTRIM	THYMO	NO_PRED
JL.07	82	83	0	0	64	FEMALE	OTHER	DM	0	DM	low_PRA	L	NO_DGF	CEFAZOLIN	BACTRIM	THYMO	NO_PRED
JL.07	83	84	0	0	64	FEMALE	OTHER	DM	0	DM	low_PRA	L	NO_DGF	CEFAZOLIN	BACTRIM	THYMO	NO_PRED
JL.07	84	85	0	0	64	FEMALE	OTHER	DM	0	DM	low_PRA	L	NO_DGF	CEFAZOLIN	BACTRIM	THYMO	NO_PRED
JL.07	85	86	0	0	64	FEMALE	OTHER	DM	0	DM	low_PRA	L	NO_DGF	CEFAZOLIN	BACTRIM	THYMO	NO_PRED
JL.07	86	87	0	0	64	FEMALE	OTHER	DM	0	DM	low_PRA	L	NO_DGF	CEFAZOLIN	BACTRIM	THYMO	NO_PRED
JL.07	87	88	0	0	64	FEMALE	OTHER	DM	0	DM	low_PRA	L	NO_DGF	CEFAZOLIN	BACTRIM	THYMO	NO_PRED
JL.07	88	89	0	0	64	FEMALE	OTHER	DM	0	DM	low_PRA	L	NO_DGF	CEFAZOLIN	BACTRIM	THYMO	NO_PRED
JL.07	89	90	0	0	64	FEMALE	OTHER	DM	0	DM	low_PRA	L	NO_DGF	CEFAZOLIN	BACTRIM	THYMO	NO_PRED
JL.07	90	91	0	0	64	FEMALE	OTHER	DM	0	DM	low_PRA	L	NO_DGF	CEFAZOLIN	BACTRIM	THYMO	NO_PRED
JL.07	91	92	0	0	64	FEMALE	OTHER	DM	0	DM	low_PRA	L	NO_DGF	CEFAZOLIN	BACTRIM	THYMO	NO_PRED
JL.07	92	93	0	0	64	FEMALE	OTHER	DM	0	DM	low_PRA	L	NO_DGF	CEFAZOLIN	BACTRIM	THYMO	NO_PRED
JL.07	93	94	0	0	64	FEMALE	OTHER	DM	0	DM	low_PRA	L	NO_DGF	CEFAZOLIN	BACTRIM	THYMO	NO_PRED
JL.07	94	95	0	0	64	FEMALE	OTHER	DM	0	DM	low_PRA	L	NO_DGF	CEFAZOLIN	BACTRIM	THYMO	NO_PRED
JL.07	95	96	0	0	64	FEMALE	OTHER	DM	0	DM	low_PRA	L	NO_DGF	CEFAZOLIN	BACTRIM	THYMO	NO_PRED
JL.07	96	97	0	0	64	FEMALE	OTHER	DM	0	DM	low_PRA	L	NO_DGF	CEFAZOLIN	BACTRIM	THYMO	NO_PRED
JL.07	97	98	0	0	64	FEMALE	OTHER	DM	0	DM	low_PRA	L	NO_DGF	CEFAZOLIN	BACTRIM	THYMO	NO_PRED
JL.07	98	99	0	0	64	FEMALE	OTHER	DM	0	DM	low_PRA	L	NO_DGF	CEFAZOLIN	BACTRIM	THYMO	NO_PRED
JL.07	99	100	0	0	64	FEMALE	OTHER	DM	0	DM	low_PRA	L	NO_DGF	CEFAZOLIN	BACTRIM	THYMO	NO_PRED
JL.07	100	101	0	0	64	FEMALE	OTHER	DM	0	DM	low_PRA	L	NO_DGF	CEFAZOLIN	BACTRIM	THYMO	NO_PRED
JL.07	101	102	0	0	64	FEMALE	OTHER	DM	0	DM	low_PRA	L	NO_DGF	CEFAZOLIN	BACTRIM	THYMO	NO_PRED
JL.07	102	103	0	0	64	FEMALE	OTHER	DM	0	DM	low_PRA	L	NO_DGF	CEFAZOLIN	BACTRIM	THYMO	NO_PRED
JL.07	103	104	0	0	64	FEMALE	OTHER	DM	0	DM	low_PRA	L	NO_DGF	CEFAZOLIN	BACTRIM	THYMO	NO_PRED
JL.07	104	105	0	0	64	FEMALE	OTHER	DM	0	DM	low_PRA	L	NO_DGF	CEFAZOLIN	BACTRIM	THYMO	NO_PRED
JL.07	105	106	0	0	64	FEMALE	OTHER	DM	0	DM	low_PRA	L	NO_DGF	CEFAZOLIN	BACTRIM	THYMO	NO_PRED
JL.07	106	107	0	0	64	FEMALE	OTHER	DM	0	DM	low_PRA	L	NO_DGF	CEFAZOLIN	BACTRIM	THYMO	NO_PRED
JL.07	107	108	0	0	64	FEMALE	OTHER	DM	0	DM	low_PRA	L	NO_DGF	CEFAZOLIN	BACTRIM	THYMO	NO_PRED
JL.07	108	109	0	0	64	FEMALE	OTHER	DM	0	DM	low_PRA	L	NO_DGF	CEFAZOLIN	BACTRIM	THYMO	NO_PRED
JL.07	109	110	0	0	64	FEMALE	OTHER	DM	0	DM	low_PRA	L	NO_DGF	CEFAZOLIN	BACTRIM	THYMO	NO_PRED
JL.07	110	111	0	0	64	FEMALE	OTHER	DM	0	DM	low_PRA	L	NO_DGF	CEFAZOLIN	BACTRIM	THYMO	NO_PRED
JL.07	111	112	0	0	64	FEMALE	OTHER	DM	0	DM	low_PRA	L	NO_DGF	CEFAZOLIN	BACTRIM	THYMO	NO_PRED
JL.07	112	113	0	0	64	FEMALE	OTHER	DM	0	DM	low_PRA	L	NO_DGF	CEFAZOLIN	BACTRIM	THYMO	NO_PRED
JL.07	113	114	0	0	64	FEMALE	OTHER	DM	0	DM	low_PRA	L	NO_DGF	CEFAZOLIN	BACTRIM	THYMO	NO_PRED
JL.07	114	115	0	0	64	FEMALE	OTHER	DM	0	DM	low_PRA	L	NO_DGF	CEFAZOLIN	BACTRIM	THYMO	NO_PRED
JL.07	115	116	0	0	64	FEMALE	OTHER	DM	0	DM	low_PRA	L	NO_DGF	CEFAZOLIN	BACTRIM	THYMO	NO_PRED
JL.07	116	117	0	0	64	FEMALE	OTHER	DM	0	DM	low_PRA	L	NO_DGF	CEFAZOLIN	BACTRIM	THYMO	NO_PRED
JL.07	117	118	0	0	64	FEMALE	OTHER	DM	0	DM	low_PRA	L	NO_DGF	CEFAZOLIN	BACTRIM	THYMO	NO_PRED
JL.07	118	119	0	0	64	FEMALE	OTHER	DM	0	DM	low_PRA	L	NO_DGF	CEFAZOLIN	BACTRIM	THYMO	NO_PRED
JL.07	119	120	0	0	64	FEMALE	OTHER	DM	0	DM	low_PRA	L	NO_DGF	CEFAZOLIN	BACTRIM	THYMO	NO_PRED
JL.07	120	121	0	0	64	FEMALE	OTHER	DM	0	DM	low_PRA	L	NO_DGF	CEFAZOLIN	BACTRIM	THYMO	NO_PRED
JL.07	121	122	0	0	64	FEMALE	OTHER	DM	0	DM	low_PRA	L	NO_DGF	CEFAZOLIN	BACTRIM	THYMO	NO_PRED
JL.07	122	123	0	0	64	FEMALE	OTHER	DM	0	DM	low_PRA	L	NO_DGF	CEFAZOLIN	BACTRIM	THYMO	NO_PRED
JL.07	123	124	0	0	64	FEMALE	OTHER	DM	0	DM	low_PRA	L	NO_DGF	CEFAZOLIN	BACTRIM	THYMO	NO_PRED
JL.07	124	125	0	0	64	FEMALE	OTHER	DM	0	DM	low_PRA	L	NO_DGF	CEFAZOLIN	BACTRIM	THYMO	NO_PRED
JL.07	125	126	0	0	64	FEMALE	OTHER	DM	0	DM	low_PRA	L	NO_DGF	CEFAZOLIN	BACTRIM	THYMO	NO_PRED
JL.07	126	127	0	0	64	FEMALE	OTHER	DM	0	DM	low_PRA	L	NO_DGF	CEFAZOLIN	BACTRIM	THYMO	NO_PRED
JL.07	127	128	0	0	64	FEMALE	OTHER	DM	0	DM	low_PRA	L	NO_DGF	CEFAZOLIN	BACTRIM	THYMO	NO_PRED
JL.07	128	129	0	0	64	FEMALE	OTHER	DM	0	DM	low_PRA	L	NO_DGF	CEFAZOLIN	BACTRIM	THYMO	NO_PRED
JL.07	129	130	0	0	64	FEMALE	OTHER	DM	0	DM	low_PRA	L	NO_DGF	CEFAZOLIN	BACTRIM	THYMO	NO_PRED
JL.07	130	131	0	0	64	FEMALE	OTHER	DM	0	DM	low_PRA	L	NO_DGF	CEFAZOLIN	BACTRIM	THYMO	NO_PRED
JL.07	131	132	0	0	64	FEMALE	OTHER	DM	0	DM	low_PRA	L	NO_DGF	CEFAZOLIN	BACTRIM	THYMO	NO_PRED
JL.07	132	133	0	0	64	FEMALE	OTHER	DM	0	DM	low_PRA	L	NO_DGF	CEFAZOLIN	BACTRIM	THYMO	NO_PRED
JL.07	133	134	0	0	64	FEMALE	OTHER	DM	0	DM	low_PRA	L	NO_DGF	CEFAZOLIN	BACTRIM	THYMO	NO_PRED
JL.07	134	135	0	0	64	FEMALE	OTHER	DM	0	DM	low_PRA	L	NO_DGF	CEFAZOLIN	BACTRIM	THYMO	NO_PRED
JL.07	135	136	0	0	64	FEMALE	OTHER	DM	0	DM	low_PRA	L	NO_DGF	CEFAZOLIN	BACTRIM	THYMO	NO_PRED
JL.07	136	137	0	0	64	FEMALE	OTHER	DM	0	DM	low_PRA	L	NO_DGF	CEFAZOLIN	BACTRIM	THYMO	NO_PRED
JL.07	137	138	0	0	64	FEMALE	OTHER	DM	0	DM	low_PRA	L	NO_DGF	CEFAZOLIN	BACTRIM	THYMO	NO_PRED
JL.07	138	139	0	0	64	FEMALE	OTHER	DM	0	DM	low_PRA	L	NO_DGF	CEFAZOLIN	BACTRIM	THYMO	NO_PRED
JL.07	139	140	0	0	64	FEMALE	OTHER	DM	0	DM	low_PRA	L	NO_DGF	CEFAZOLIN	BACTRIM	THYMO	NO_PRED
JL.07	140	141	0	0	64	FEMALE	OTHER	DM	0	DM	low_PRA	L	NO_DGF	CEFAZOLIN	BACTRIM	THYMO	NO_PRED
JL.07	141	142	0	0	64	FEMALE	OTHER	DM	0	DM	low_PRA	L	NO_DGF	CEFAZOLIN	BACTRIM	THYMO	NO_PRED
JL.07	142	143	0	0	64	FEMALE	OTHER	DM	0	DM	low_PRA	L	NO_DGF	CEFAZOLIN	BACTRIM	THYMO	NO_PRED
JL.07	143	144	0	0	64	FEMALE	OTHER	DM	0	DM	low_PRA	L	NO_DGF	CEFAZOLIN	BACTRIM	THYMO	NO_PRED
JL.07	144	145	0	0	64	FEMALE	OTHER	DM	0	DM	low_PRA	L	NO_DGF	CEFAZOLIN	BACTRIM	THYMO	NO_PRED
JL.07	145	146	0	0	64	FEMALE	OTHER	DM	0	DM	low_PRA	L	NO_DGF	CEFAZOLIN	BACTRIM	THYMO	NO_PRED
JL.07	146	147	0	0	64	FEMALE	OTHER	DM	0	DM	low_PRA	L	NO_DGF	CEFAZOLIN	BACTRIM	THYMO	NO_PRED
JL.07	147	148	0	0	64	FEMALE	OTHER	DM	0	DM	low_PRA	L	NO_DGF	CEFAZOLIN	BACTRIM	THYMO	NO_PRED
JL.07	148	149	0	0	64	FEMALE	OTHER	DM	0	DM	low_PRA	L	NO_DGF	CEFAZOLIN	BACTRIM	THYMO	NO_PRED
JL.07	149	150	0	0	64	FEMALE	OTHER	DM	0	DM	low_PRA	L	NO_DGF	CEFAZOLIN	BACTRIM	THYMO	NO_PRED
JL.07	150	151	0	0	64	FEMALE	OTHER	DM	0	DM	low_PRA	L	NO_DGF	CEFAZOLIN	BACTRIM	THYMO	NO_PRED
JL.07	151	152	0	0	64	FEMALE	OTHER	DM	0	DM	low_PRA	L	NO_DGF	CEFAZOLIN	BACTRIM	THYMO	NO_PRED
JL.07	152	153	0	0	64	FEMALE	OTHER	DM	0	DM	low_PRA	L	NO_DGF	CEFAZOLIN	BACTRIM	THYMO	NO_PRED
JL.07	153	154	0	0	64	FEMALE	OTHER	DM	0	DM	low_PRA	L	NO_DGF	CEFAZOLIN	BACTRIM	THYMO	NO_PRED
JL.07	154	155	0	0	64	FEMALE	OTHER	DM	0	DM	low_PRA	L	NO_DGF	CEFAZOLIN	BACTRIM	THYMO	NO_PRED
JL.07	155	156	0	0	64	FEMALE	OTHER	DM	0	DM	low_PRA	L	NO_DGF	CEFAZOLIN	BACTRIM	THYMO	NO_PRED
JL.07	156	157	0	0	64	FEMALE	OTHER	DM	0	DM	low_PRA	L	NO_DGF	CEFAZOLIN	BACTRIM	THYMO	NO_PRED
JL.07	157	158	0	0	64	FEMALE	OTHER	DM	0	DM	low_PRA	L	NO_DGF	CEFAZOLIN	BACTRIM	THYMO	NO_PRED
JL.07	158	159	0	0	64	FEMALE	OTHER	DM	0	DM	low_PRA	L	NO_DGF	CEFAZOLIN	BACTRIM	THYMO	NO_PRED
JL.07	159	160	0	0	64	FEMALE	OTHER	DM	0	DM	low_PRA	L	NO_DGF	CEFAZOLIN	BACTRIM	THYMO	NO_PRED
JL.08	0	1	0	0	68	MALE	OTHER	NONE	0	HTN	low_PRA	L	NO_DGF	CEFAZOLIN	BACTRIM	BASILIXIMAB	NO_PRED
JL.08	1	2	0	0	68	MALE	OTHER	NONE	0	HTN	low_PRA	L	NO_DGF	CEFAZOLIN	BACTRIM	BASILIXIMAB	NO_PRED
JL.08	2	3	0	0	68	MALE	OTHER	NONE	0	HTN	low_PRA	L	NO_DGF	CEFAZOLIN	BACTRIM	BASILIXIMAB	NO_PRED
JL.08	3	4	0	0	68	MALE	OTHER	NONE	0	HTN	low_PRA	L	NO_DGF	CEFAZOLIN	BACTRIM	BASILIXIMAB	NO_PRED
JL.08	4	5	0	0	68	MALE	OTHER	NONE	0	HTN	low_PRA	L	NO_DGF	CEFAZOLIN	BACTRIM	BASILIXIMAB	NO_PRED
JL.08	5	6	0	0	68	MALE	OTHER	NONE	0	HTN	low_PRA	L	NO_DGF	CEFAZOLIN	BACTRIM	BASILIXIMAB	NO_PRED
JL.08	6	7	0	0	68	MALE	OTHER	NONE	0	HTN	low_PRA	L	NO_DGF	CEFAZOLIN	BACTRIM	BASILIXIMAB	NO_PRED
JL.08	7	8	0	0	68	MALE	OTHER	NONE	0	HTN	low_PRA	L	NO_DGF	CEFAZOLIN	BACTRIM	BASILIXIMAB	NO_PRED
JL.08	8	9	0	0	68	MALE	OTHER	NONE	0	HTN	low_PRA	L	NO_DGF	CEFAZOLIN	BACTRIM	BASILIXIMAB	NO_PRED
JL.08	9	10	0	0	68	MALE	OTHER	NONE	0	HTN	low_PRA	L	NO_DGF	CEFAZOLIN	BACTRIM	BASILIXIMAB	NO_PRED
JL.08	10	11	0	0	68	MALE	OTHER	NONE	0	HTN	low_PRA	L	NO_DGF	CEFAZOLIN	BACTRIM	BASILIXIMAB	NO_PRED
JL.08	11	12	0	0	68	MALE	OTHER	NONE	0	HTN	low_PRA	L	NO_DGF	CEFAZOLIN	BACTRIM	BASILIXIMAB	NO_PRED
JL.08	12	13	0	0	68	MALE	OTHER	NONE	0	HTN	low_PRA	L	NO_DGF	CEFAZOLIN	BACTRIM	BASILIXIMAB	NO_PRED
JL.08	13	14	0	0	68	MALE	OTHER	NONE	0	HTN	low_PRA	L	NO_DGF	CEFAZOLIN	BACTRIM	BASILIXIMAB	NO_PRED
JL.08	14	15	0	0	68	MALE	OTHER	NONE	0	HTN	low_PRA	L	NO_DGF	CEFAZOLIN	BACTRIM	BASILIXIMAB	NO_PRED
JL.08	15	16	0	0	68	MALE	OTHER	NONE	0	HTN	low_PRA	L	NO_DGF	CEFAZOLIN	BACTRIM	BASILIXIMAB	NO_PRED
JL.08	16	17	0	0	68	MALE	OTHER	NONE	0	HTN	low_PRA	L	NO_DGF	CEFAZOLIN	BACTRIM	BASILIXIMAB	NO_PRED
JL.08	17	18	0	0	68	MALE	OTHER	NONE	0	HTN	low_PRA	L	NO_DGF	CEFAZOLIN	BACTRIM	BASILIXIMAB	NO_PRED
JL.08	18	19	0	0	68	MALE	OTHER	NONE	0	HTN	low_PRA	L	NO_DGF	CEFAZOLIN	BACTRIM	BASILIXIMAB	NO_PRED
JL.08	19	20	0	0	68	MALE	OTHER	NONE	0	HTN	low_PRA	L	NO_DGF	CEFAZOLIN	BACTRIM	BASILIXIMAB	NO_PRED
JL.08	20	21	0	0	68	MALE	OTHER	NONE	0	HTN	low_PRA	L	NO_DGF	CEFAZOLIN	BACTRIM	BASILIXIMAB	NO_PRED
JL.08	21	22	0	0	68	MALE	OTHER	NONE	0	HTN	low_PRA	L	NO_DGF	CEFAZOLIN	BACTRIM	BASILIXIMAB	NO_PRED
JL.08	22	23	0	0	68	MALE	OTHER	NONE	0	HTN	low_PRA	L	NO_DGF	CEFAZOLIN	BACTRIM	BASILIXIMAB	NO_PRED
JL.08	23	24	0	0	68	MALE	OTHER	NONE	0	HTN	low_PRA	L	NO_DGF	CEFAZOLIN	BACTRIM	BASILIXIMAB	NO_PRED
JL.08	24	25	0	0	68	MALE	OTHER	NONE	0	HTN	low_PRA	L	NO_DGF	CEFAZOLIN	BACTRIM	BASILIXIMAB	NO_PRED
JL.08	25	26	0	0	68	MALE	OTHER	NONE	0	HTN	low_PRA	L	NO_DGF	CEFAZOLIN	BACTRIM	BASILIXIMAB	NO_PRED
JL.08	26	27	0	0	68	MALE	OTHER	NONE	0	HTN	low_PRA	L	NO_DGF	CEFAZOLIN	BACTRIM	BASILIXIMAB	NO_PRED
JL.08	27	28	0	0	68	MALE	OTHER	NONE	0	HTN	low_PRA	L	NO_DGF	CEFAZOLIN	BACTRIM	BASILIXIMAB	NO_PRED
JL.08	28	29	0	0	68	MALE	OTHER	NONE	0	HTN	low_PRA	L	NO_DGF	CEFAZOLIN	BACTRIM	BASILIXIMAB	NO_PRED
JL.08	29	30	0	0	68	MALE	OTHER	NONE	0	HTN	low_PRA	L	NO_DGF	CEFAZOLIN	BACTRIM	BASILIXIMAB	NO_PRED
JL.08	30	31	0	0	68	MALE	OTHER	NONE	0	HTN	low_PRA	L	NO_DGF	CEFAZOLIN	BACTRIM	BASILIXIMAB	NO_PRED
JL.08	31	32	0	0	68	MALE	OTHER	NONE	0	HTN	low_PRA	L	NO_DGF	CEFAZOLIN	BACTRIM	BASILIXIMAB	NO_PRED
JL.08	32	33	0	0	68	MALE	OTHER	NONE	0	HTN	low_PRA	L	NO_DGF	CEFAZOLIN	BACTRIM	BASILIXIMAB	NO_PRED
JL.08	33	34	0	0	68	MALE	OTHER	NONE	0	HTN	low_PRA	L	NO_DGF	CEFAZOLIN	BACTRIM	BASILIXIMAB	NO_PRED
JL.08	34	35	0	0	68	MALE	OTHER	NONE	0	HTN	low_PRA	L	NO_DGF	CEFAZOLIN	BACTRIM	BASILIXIMAB	NO_PRED
JL.08	35	36	0	0	68	MALE	OTHER	NONE	0	HTN	low_PRA	L	NO_DGF	CEFAZOLIN	BACTRIM	BASILIXIMAB	NO_PRED
JL.08	36	37	0	0	68	MALE	OTHER	NONE	0	HTN	low_PRA	L	NO_DGF	CEFAZOLIN	BACTRIM	BASILIXIMAB	NO_PRED
JL.08	37	38	0	0	68	MALE	OTHER	NONE	0	HTN	low_PRA	L	NO_DGF	CEFAZOLIN	BACTRIM	BASILIXIMAB	NO_PRED
JL.08	38	39	0	0	68	MALE	OTHER	NONE	0	HTN	low_PRA	L	NO_DGF	CEFAZOLIN	BACTRIM	BASILIXIMAB	NO_PRED
JL.08	39	40	0	0	68	MALE	OTHER	NONE	0	HTN	low_PRA	L	NO_DGF	CEFAZOLIN	BACTRIM	BASILIXIMAB	NO_PRED
JL.08	40	41	0	0	68	MALE	OTHER	NONE	0	HTN	low_PRA	L	NO_DGF	CEFAZOLIN	BACTRIM	BASILIXIMAB	NO_PRED
JL.08	41	42	0	0	68	MALE	OTHER	NONE	0	HTN	low_PRA	L	NO_DGF	CEFAZOLIN	BACTRIM	BASILIXIMAB	NO_PRED
JL.08	42	43	0	0	68	MALE	OTHER	NONE	0	HTN	low_PRA	L	NO_DGF	CEFAZOLIN	BACTRIM	BASILIXIMAB	NO_PRED
JL.08	43	44	0	0	68	MALE	OTHER	NONE	0	HTN	low_PRA	L	NO_DGF	CEFAZOLIN	BACTRIM	BASILIXIMAB	NO_PRED
JL.08	44	45	0	0	68	MALE	OTHER	NONE	0	HTN	low_PRA	L	NO_DGF	CEFAZOLIN	BACTRIM	BASILIXIMAB	NO_PRED
JL.08	45	46	0	0	68	MALE	OTHER	NONE	0	HTN	low_PRA	L	NO_DGF	CEFAZOLIN	BACTRIM	BASILIXIMAB	NO_PRED
JL.08	46	47	0	0	68	MALE	OTHER	NONE	0	HTN	low_PRA	L	NO_DGF	CEFAZOLIN	BACTRIM	BASILIXIMAB	NO_PRED
JL.08	47	48	0	0	68	MALE	OTHER	NONE	0	HTN	low_PRA	L	NO_DGF	CEFAZOLIN	BACTRIM	BASILIXIMAB	NO_PRED
JL.08	48	49	0	0	68	MALE	OTHER	NONE	0	HTN	low_PRA	L	NO_DGF	CEFAZOLIN	BACTRIM	BASILIXIMAB	NO_PRED
JL.08	49	50	0	0	68	MALE	OTHER	NONE	0	HTN	low_PRA	L	NO_DGF	CEFAZOLIN	BACTRIM	BASILIXIMAB	NO_PRED
JL.08	50	51	0	0	68	MALE	OTHER	NONE	0	HTN	low_PRA	L	NO_DGF	CEFAZOLIN	BACTRIM	BASILIXIMAB	NO_PRED
JL.08	51	52	0	0	68	MALE	OTHER	NONE	0	HTN	low_PRA	L	NO_DGF	CEFAZOLIN	BACTRIM	BASILIXIMAB	NO_PRED
JL.08	52	53	0	0	68	MALE	OTHER	NONE	0	HTN	low_PRA	L	NO_DGF	CEFAZOLIN	BACTRIM	BASILIXIMAB	NO_PRED
JL.08	53	54	0	0	68	MALE	OTHER	NONE	0	HTN	low_PRA	L	NO_DGF	CEFAZOLIN	BACTRIM	BASILIXIMAB	NO_PRED
JL.08	54	55	0	0	68	MALE	OTHER	NONE	0	HTN	low_PRA	L	NO_DGF	CEFAZOLIN	BACTRIM	BASILIXIMAB	NO_PRED
JL.08	55	56	0	0	68	MALE	OTHER	NONE	0	HTN	low_PRA	L	NO_DGF	CEFAZOLIN	BACTRIM	BASILIXIMAB	NO_PRED
JL.08	56	57	0	0	68	MALE	OTHER	NONE	0	HTN	low_PRA	L	NO_DGF	CEFAZOLIN	BACTRIM	BASILIXIMAB	NO_PRED
JL.08	57	58	0	0	68	MALE	OTHER	NONE	0	HTN	low_PRA	L	NO_DGF	CEFAZOLIN	BACTRIM	BASILIXIMAB	NO_PRED
JL.08	58	59	0	0	68	MALE	OTHER	NONE	0	HTN	low_PRA	L	NO_DGF	CEFAZOLIN	BACTRIM	BASILIXIMAB	NO_PRED
JL.08	59	60	0	0	68	MALE	OTHER	NONE	0	HTN	low_PRA	L	NO_DGF	CEFAZOLIN	BACTRIM	BASILIXIMAB	NO_PRED
JL.08	60	61	0	0	68	MALE	OTHER	NONE	0	HTN	low_PRA	L	NO_DGF	CEFAZOLIN	BACTRIM	BASILIXIMAB	NO_PRED
JL.08	61	62	0	0	68	MALE	OTHER	NONE	0	HTN	low_PRA	L	NO_DGF	CEFAZOLIN	BACTRIM	BASILIXIMAB	NO_PRED
JL.08	62	63	0	0	68	MALE	OTHER	NONE	0	HTN	low_PRA	L	NO_DGF	CEFAZOLIN	BACTRIM	BASILIXIMAB	NO_PRED
JL.08	63	64	0	0	68	MALE	OTHER	NONE	0	HTN	low_PRA	L	NO_DGF	CEFAZOLIN	BACTRIM	BASILIXIMAB	NO_PRED
JL.08	64	65	0	0	68	MALE	OTHER	NONE	0	HTN	low_PRA	L	NO_DGF	CEFAZOLIN	BACTRIM	BASILIXIMAB	NO_PRED
JL.08	65	66	0	0	68	MALE	OTHER	NONE	0	HTN	low_PRA	L	NO_DGF	CEFAZOLIN	BACTRIM	BASILIXIMAB	NO_PRED
JL.08	66	67	0	0	68	MALE	OTHER	NONE	0	HTN	low_PRA	L	NO_DGF	CEFAZOLIN	BACTRIM	BASILIXIMAB	NO_PRED
JL.08	67	68	0	0	68	MALE	OTHER	NONE	0	HTN	low_PRA	L	NO_DGF	CEFAZOLIN	BACTRIM	BASILIXIMAB	NO_PRED
JL.08	68	69	0	0	68	MALE	OTHER	NONE	0	HTN	low_PRA	L	NO_DGF	CEFAZOLIN	BACTRIM	BASILIXIMAB	NO_PRED
JL.08	69	70	0	0	68	MALE	OTHER	NONE	0	HTN	low_PRA	L	NO_DGF	CEFAZOLIN	BACTRIM	BASILIXIMAB	NO_PRED
JL.08	70	71	0	0	68	MALE	OTHER	NONE	0	HTN	low_PRA	L	NO_DGF	CEFAZOLIN	BACTRIM	BASILIXIMAB	NO_PRED
JL.08	71	72	0	0	68	MALE	OTHER	NONE	0	HTN	low_PRA	L	NO_DGF	CEFAZOLIN	BACTRIM	BASILIXIMAB	NO_PRED
JL.08	72	73	0	0	68	MALE	OTHER	NONE	0	HTN	low_PRA	L	NO_DGF	CEFAZOLIN	BACTRIM	BASILIXIMAB	NO_PRED
JL.08	73	74	0	0	68	MALE	OTHER	NONE	0	HTN	low_PRA	L	NO_DGF	CEFAZOLIN	BACTRIM	BASILIXIMAB	NO_PRED
JL.08	74	75	0	0	68	MALE	OTHER	NONE	0	HTN	low_PRA	L	NO_DGF	CEFAZOLIN	BACTRIM	BASILIXIMAB	NO_PRED
JL.08	75	76	0	0	68	MALE	OTHER	NONE	0	HTN	low_PRA	L	NO_DGF	CEFAZOLIN	BACTRIM	BASILIXIMAB	NO_PRED
JL.08	76	77	0	0	68	MALE	OTHER	NONE	0	HTN	low_PRA	L	NO_DGF	CEFAZOLIN	BACTRIM	BASILIXIMAB	NO_PRED
JL.08	77	78	0	0	68	MALE	OTHER	NONE	0	HTN	low_PRA	L	NO_DGF	CEFAZOLIN	BACTRIM	BASILIXIMAB	NO_PRED
JL.08	78	79	0	0	68	MALE	OTHER	NONE	0	HTN	low_PRA	L	NO_DGF	CEFAZOLIN	BACTRIM	BASILIXIMAB	NO_PRED
JL.08	79	80	0	0	68	MALE	OTHER	NONE	0	HTN	low_PRA	L	NO_DGF	CEFAZOLIN	BACTRIM	BASILIXIMAB	NO_PRED
JL.08	80	81	0	0	68	MALE	OTHER	NONE	0	HTN	low_PRA	L	NO_DGF	CEFAZOLIN	BACTRIM	BASILIXIMAB	NO_PRED
JL.08	81	82	0	0	68	MALE	OTHER	NONE	0	HTN	low_PRA	L	NO_DGF	CEFAZOLIN	BACTRIM	BASILIXIMAB	NO_PRED
JL.08	82	83	0	0	68	MALE	OTHER	NONE	0	HTN	low_PRA	L	NO_DGF	CEFAZOLIN	BACTRIM	BASILIXIMAB	NO_PRED
JL.08	83	84	0	0	68	MALE	OTHER	NONE	0	HTN	low_PRA	L	NO_DGF	CEFAZOLIN	BACTRIM	BASILIXIMAB	NO_PRED
JL.08	84	85	0	0	68	MALE	OTHER	NONE	0	HTN	low_PRA	L	NO_DGF	CEFAZOLIN	BACTRIM	BASILIXIMAB	NO_PRED
JL.08	85	86	0	0	68	MALE	OTHER	NONE	0	HTN	low_PRA	L	NO_DGF	CEFAZOLIN	BACTRIM	BASILIXIMAB	NO_PRED
JL.08	86	87	0	0	68	MALE	OTHER	NONE	0	HTN	low_PRA	L	NO_DGF	CEFAZOLIN	BACTRIM	BASILIXIMAB	NO_PRED
JL.08	87	88	0	0	68	MALE	OTHER	NONE	0	HTN	low_PRA	L	NO_DGF	CEFAZOLIN	BACTRIM	BASILIXIMAB	NO_PRED
JL.08	88	89	0	0	68	MALE	OTHER	NONE	0	HTN	low_PRA	L	NO_DGF	CEFAZOLIN	BACTRIM	BASILIXIMAB	NO_PRED
JL.08	89	90	0	0	68	MALE	OTHER	NONE	0	HTN	low_PRA	L	NO_DGF	CEFAZOLIN	BACTRIM	BASILIXIMAB	NO_PRED
JL.08	90	91	0	0	68	MALE	OTHER	NONE	0	HTN	low_PRA	L	NO_DGF	CEFAZOLIN	BACTRIM	BASILIXIMAB	NO_PRED
JL.08	91	92	0	0	68	MALE	OTHER	NONE	0	HTN	low_PRA	L	NO_DGF	CEFAZOLIN	BACTRIM	BASILIXIMAB	NO_PRED
JL.08	92	93	0	0	68	MALE	OTHER	NONE	0	HTN	low_PRA	L	NO_DGF	CEFAZOLIN	BACTRIM	BASILIXIMAB	NO_PRED
JL.08	93	94	0	0	68	MALE	OTHER	NONE	0	HTN	low_PRA	L	NO_DGF	CEFAZOLIN	BACTRIM	BASILIXIMAB	NO_PRED
JL.08	94	95	0	0	68	MALE	OTHER	NONE	0	HTN	low_PRA	L	NO_DGF	CEFAZOLIN	BACTRIM	BASILIXIMAB	NO_PRED
JL.08	95	96	0	0	68	MALE	OTHER	NONE	0	HTN	low_PRA	L	NO_DGF	CEFAZOLIN	BACTRIM	BASILIXIMAB	NO_PRED
JL.08	96	97	0	0	68	MALE	OTHER	NONE	0	HTN	low_PRA	L	NO_DGF	CEFAZOLIN	BACTRIM	BASILIXIMAB	NO_PRED
JL.08	97	98	0	0	68	MALE	OTHER	NONE	0	HTN	low_PRA	L	NO_DGF	CEFAZOLIN	BACTRIM	BASILIXIMAB	NO_PRED
JL.08	98	99	0	0	68	MALE	OTHER	NONE	0	HTN	low_PRA	L	NO_DGF	CEFAZOLIN	BACTRIM	BASILIXIMAB	NO_PRED
JL.08	99	100	0	0	68	MALE	OTHER	NONE	0	HTN	low_PRA	L	NO_DGF	CEFAZOLIN	BACTRIM	BASILIXIMAB	NO_PRED
JL.08	100	101	0	0	68	MALE	OTHER	NONE	0	HTN	low_PRA	L	NO_DGF	CEFAZOLIN	BACTRIM	BASILIXIMAB	NO_PRED
JL.08	101	102	0	0	68	MALE	OTHER	NONE	0	HTN	low_PRA	L	NO_DGF	CEFAZOLIN	BACTRIM	BASILIXIMAB	NO_PRED
JL.08	102	103	0	0	68	MALE	OTHER	NONE	0	HTN	low_PRA	L	NO_DGF	CEFAZOLIN	BACTRIM	BASILIXIMAB	NO_PRED
JL.08	103	104	0	0	68	MALE	OTHER	NONE	0	HTN	low_PRA	L	NO_DGF	CEFAZOLIN	BACTRIM	BASILIXIMAB	NO_PRED
JL.08	104	105	0	0	68	MALE	OTHER	NONE	0	HTN	low_PRA	L	NO_DGF	CEFAZOLIN	BACTRIM	BASILIXIMAB	NO_PRED
JL.08	105	106	0	0	68	MALE	OTHER	NONE	0	HTN	low_PRA	L	NO_DGF	CEFAZOLIN	BACTRIM	BASILIXIMAB	NO_PRED
JL.08	106	107	0	0	68	MALE	OTHER	NONE	0	HTN	low_PRA	L	NO_DGF	CEFAZOLIN	BACTRIM	BASILIXIMAB	NO_PRED
JL.08	107	108	0	0	68	MALE	OTHER	NONE	0	HTN	low_PRA	L	NO_DGF	CEFAZOLIN	BACTRIM	BASILIXIMAB	NO_PRED
JL.08	108	109	0	0	68	MALE	OTHER	NONE	0	HTN	low_PRA	L	NO_DGF	CEFAZOLIN	BACTRIM	BASILIXIMAB	NO_PRED
JL.08	109	110	0	0	68	MALE	OTHER	NONE	0	HTN	low_PRA	L	NO_DGF	CEFAZOLIN	BACTRIM	BASILIXIMAB	NO_PRED
JL.08	110	111	0	0	68	MALE	OTHER	NONE	0	HTN	low_PRA	L	NO_DGF	CEFAZOLIN	BACTRIM	BASILIXIMAB	NO_PRED
JL.08	111	112	0	0	68	MALE	OTHER	NONE	0	HTN	low_PRA	L	NO_DGF	CEFAZOLIN	BACTRIM	BASILIXIMAB	NO_PRED
JL.08	112	113	0	0	68	MALE	OTHER	NONE	0	HTN	low_PRA	L	NO_DGF	CEFAZOLIN	BACTRIM	BASILIXIMAB	NO_PRED
JL.08	113	114	0	0	68	MALE	OTHER	NONE	0	HTN	low_PRA	L	NO_DGF	CEFAZOLIN	BACTRIM	BASILIXIMAB	NO_PRED
JL.08	114	115	0	0	68	MALE	OTHER	NONE	0	HTN	low_PRA	L	NO_DGF	CEFAZOLIN	BACTRIM	BASILIXIMAB	NO_PRED
JL.08	115	116	0	0	68	MALE	OTHER	NONE	0	HTN	low_PRA	L	NO_DGF	CEFAZOLIN	BACTRIM	BASILIXIMAB	NO_PRED
JL.08	116	117	0	0	68	MALE	OTHER	NONE	0	HTN	low_PRA	L	NO_DGF	CEFAZOLIN	BACTRIM	BASILIXIMAB	NO_PRED
JL.08	117	118	0	0	68	MALE	OTHER	NONE	0	HTN	low_PRA	L	NO_DGF	CEFAZOLIN	BACTRIM	BASILIXIMAB	NO_PRED
JL.08	118	119	0	0	68	MALE	OTHER	NONE	0	HTN	low_PRA	L	NO_DGF	CEFAZOLIN	BACTRIM	BASILIXIMAB	NO_PRED
JL.08	119	120	0	0	68	MALE	OTHER	NONE	0	HTN	low_PRA	L	NO_DGF	CEFAZOLIN	BACTRIM	BASILIXIMAB	NO_PRED
JL.08	120	121	0	0	68	MALE	OTHER	NONE	0	HTN	low_PRA	L	NO_DGF	CEFAZOLIN	BACTRIM	BASILIXIMAB	NO_PRED
JL.08	121	122	0	0	68	MALE	OTHER	NONE	0	HTN	low_PRA	L	NO_DGF	CEFAZOLIN	BACTRIM	BASILIXIMAB	NO_PRED
JL.08	122	123	0	0	68	MALE	OTHER	NONE	0	HTN	low_PRA	L	NO_DGF	CEFAZOLIN	BACTRIM	BASILIXIMAB	NO_PRED
JL.08	123	124	0	0	68	MALE	OTHER	NONE	0	HTN	low_PRA	L	NO_DGF	CEFAZOLIN	BACTRIM	BASILIXIMAB	NO_PRED
JL.08	124	125	0	0	68	MALE	OTHER	NONE	0	HTN	low_PRA	L	NO_DGF	CEFAZOLIN	BACTRIM	BASILIXIMAB	NO_PRED
JL.08	125	126	0	0	68	MALE	OTHER	NONE	0	HTN	low_PRA	L	NO_DGF	CEFAZOLIN	BACTRIM	BASILIXIMAB	NO_PRED
JL.08	126	127	0	0	68	MALE	OTHER	NONE	0	HTN	low_PRA	L	NO_DGF	CEFAZOLIN	BACTRIM	BASILIXIMAB	NO_PRED
JL.08	127	128	0	0	68	MALE	OTHER	NONE	0	HTN	low_PRA	L	NO_DGF	CEFAZOLIN	BACTRIM	BASILIXIMAB	NO_PRED
JL.08	128	129	0	0	68	MALE	OTHER	NONE	0	HTN	low_PRA	L	NO_DGF	CEFAZOLIN	BACTRIM	BASILIXIMAB	NO_PRED
JL.08	129	130	0	0	68	MALE	OTHER	NONE	0	HTN	low_PRA	L	NO_DGF	CEFAZOLIN	BACTRIM	BASILIXIMAB	NO_PRED
JL.08	130	131	0	0	68	MALE	OTHER	NONE	0	HTN	low_PRA	L	NO_DGF	CEFAZOLIN	BACTRIM	BASILIXIMAB	NO_PRED
JL.08	131	132	0	0	68	MALE	OTHER	NONE	0	HTN	low_PRA	L	NO_DGF	CEFAZOLIN	BACTRIM	BASILIXIMAB	NO_PRED
JL.08	132	133	0	0	68	MALE	OTHER	NONE	0	HTN	low_PRA	L	NO_DGF	CEFAZOLIN	BACTRIM	BASILIXIMAB	NO_PRED
JL.08	133	134	0	0	68	MALE	OTHER	NONE	0	HTN	low_PRA	L	NO_DGF	CEFAZOLIN	BACTRIM	BASILIXIMAB	NO_PRED
JL.08	134	135	0	0	68	MALE	OTHER	NONE	0	HTN	low_PRA	L	NO_DGF	CEFAZOLIN	BACTRIM	BASILIXIMAB	NO_PRED
JL.08	135	136	0	0	68	MALE	OTHER	NONE	0	HTN	low_PRA	L	NO_DGF	CEFAZOLIN	BACTRIM	BASILIXIMAB	NO_PRED
JL.08	136	137	0	0	68	MALE	OTHER	NONE	0	HTN	low_PRA	L	NO_DGF	CEFAZOLIN	BACTRIM	BASILIXIMAB	NO_PRED
JL.08	137	138	0	0	68	MALE	OTHER	NONE	0	HTN	low_PRA	L	NO_DGF	CEFAZOLIN	BACTRIM	BASILIXIMAB	NO_PRED
JL.08	138	139	0	0	68	MALE	OTHER	NONE	0	HTN	low_PRA	L	NO_DGF	CEFAZOLIN	BACTRIM	BASILIXIMAB	NO_PRED
JL.08	139	140	0	0	68	MALE	OTHER	NONE	0	HTN	low_PRA	L	NO_DGF	CEFAZOLIN	BACTRIM	BASILIXIMAB	NO_PRED
JL.08	140	141	0	0	68	MALE	OTHER	NONE	0	HTN	low_PRA	L	NO_DGF	CEFAZOLIN	BACTRIM	BASILIXIMAB	NO_PRED
JL.08	141	142	0	0	68	MALE	OTHER	NONE	0	HTN	low_PRA	L	NO_DGF	CEFAZOLIN	BACTRIM	BASILIXIMAB	NO_PRED
JL.08	142	143	0	0	68	MALE	OTHER	NONE	0	HTN	low_PRA	L	NO_DGF	CEFAZOLIN	BACTRIM	BASILIXIMAB	NO_PRED
JL.08	143	144	0	0	68	MALE	OTHER	NONE	0	HTN	low_PRA	L	NO_DGF	CEFAZOLIN	BACTRIM	BASILIXIMAB	NO_PRED
JL.08	144	145	0	0	68	MALE	OTHER	NONE	0	HTN	low_PRA	L	NO_DGF	CEFAZOLIN	BACTRIM	BASILIXIMAB	NO_PRED
JL.08	145	146	0	0	68	MALE	OTHER	NONE	0	HTN	low_PRA	L	NO_DGF	CEFAZOLIN	BACTRIM	BASILIXIMAB	NO_PRED
JL.08	146	147	0	0	68	MALE	OTHER	NONE	0	HTN	low_PRA	L	NO_DGF	CEFAZOLIN	BACTRIM	BASILIXIMAB	NO_PRED
JL.08	147	148	0	0	68	MALE	OTHER	NONE	0	HTN	low_PRA	L	NO_DGF	CEFAZOLIN	BACTRIM	BASILIXIMAB	NO_PRED
JL.08	148	149	0	0	68	MALE	OTHER	NONE	0	HTN	low_PRA	L	NO_DGF	CEFAZOLIN	BACTRIM	BASILIXIMAB	NO_PRED
JL.08	149	150	0	0	68	MALE	OTHER	NONE	0	HTN	low_PRA	L	NO_DGF	CEFAZOLIN	BACTRIM	BASILIXIMAB	NO_PRED
JL.08	150	151	0	0	68	MALE	OTHER	NONE	0	HTN	low_PRA	L	NO_DGF	CEFAZOLIN	BACTRIM	BASILIXIMAB	NO_PRED
JL.08	151	152	0	0	68	MALE	OTHER	NONE	0	HTN	low_PRA	L	NO_DGF	CEFAZOLIN	BACTRIM	BASILIXIMAB	NO_PRED
JL.08	152	153	0	0	68	MALE	OTHER	NONE	0	HTN	low_PRA	L	NO_DGF	CEFAZOLIN	BACTRIM	BASILIXIMAB	NO_PRED
JL.08	153	154	0	0	68	MALE	OTHER	NONE	0	HTN	low_PRA	L	NO_DGF	CEFAZOLIN	BACTRIM	BASILIXIMAB	NO_PRED
JL.08	154	155	0	0	68	MALE	OTHER	NONE	0	HTN	low_PRA	L	NO_DGF	CEFAZOLIN	BACTRIM	BASILIXIMAB	NO_PRED
JL.08	155	156	0	0	68	MALE	OTHER	NONE	0	HTN	low_PRA	L	NO_DGF	CEFAZOLIN	BACTRIM	BASILIXIMAB	NO_PRED
JL.08	156	157	0	0	68	MALE	OTHER	NONE	0	HTN	low_PRA	L	NO_DGF	CEFAZOLIN	BACTRIM	BASILIXIMAB	NO_PRED
JL.08	157	158	0	0	68	MALE	OTHER	NONE	0	HTN	low_PRA	L	NO_DGF	CEFAZOLIN	BACTRIM	BASILIXIMAB	NO_PRED
JL.08	158	159	0	0	68	MALE	OTHER	NONE	0	HTN	low_PRA	L	NO_DGF	CEFAZOLIN	BACTRIM	BASILIXIMAB	NO_PRED
JL.08	159	160	0	0	68	MALE	OTHER	NONE	0	HTN	low_PRA	L	NO_DGF	CEFAZOLIN	BACTRIM	BASILIXIMAB	NO_PRED
JL.08	160	161	0	0	68	MALE	OTHER	NONE	0	HTN	low_PRA	L	NO_DGF	CEFAZOLIN	BACTRIM	BASILIXIMAB	NO_PRED
JL.08	161	162	0	0	68	MALE	OTHER	NONE	0	HTN	low_PRA	L	NO_DGF	CEFAZOLIN	BACTRIM	BASILIXIMAB	NO_PRED
JL.08	162	163	0	0	68	MALE	OTHER	NONE	0	HTN	low_PRA	L	NO_DGF	CEFAZOLIN	BACTRIM	BASILIXIMAB	NO_PRED
JL.08	163	164	0	0	68	MALE	OTHER	NONE	0	HTN	low_PRA	L	NO_DGF	CEFAZOLIN	BACTRIM	BASILIXIMAB	NO_PRED
JL.08	164	165	0	0	68	MALE	OTHER	NONE	0	HTN	low_PRA	L	NO_DGF	CEFAZOLIN	BACTRIM	BASILIXIMAB	NO_PRED
JL.08	165	166	0	0	68	MALE	OTHER	NONE	0	HTN	low_PRA	L	NO_DGF	CEFAZOLIN	BACTRIM	BASILIXIMAB	NO_PRED
JL.08	166	167	0	0	68	MALE	OTHER	NONE	0	HTN	low_PRA	L	NO_DGF	CEFAZOLIN	BACTRIM	BASILIXIMAB	NO_PRED
JL.08	167	168	0	0	68	MALE	OTHER	NONE	0	HTN	low_PRA	L	NO_DGF	CEFAZOLIN	BACTRIM	BASILIXIMAB	NO_PRED
JL.08	168	169	0	0	68	MALE	OTHER	NONE	0	HTN	low_PRA	L	NO_DGF	CEFAZOLIN	BACTRIM	BASILIXIMAB	NO_PRED
JL.08	169	170	0	0	68	MALE	OTHER	NONE	0	HTN	low_PRA	L	NO_DGF	CEFAZOLIN	BACTRIM	BASILIXIMAB	NO_PRED
JL.08	170	171	0	0	68	MALE	OTHER	NONE	0	HTN	low_PRA	L	NO_DGF	CEFAZOLIN	BACTRIM	BASILIXIMAB	NO_PRED
JL.08	171	172	0	0	68	MALE	OTHER	NONE	0	HTN	low_PRA	L	NO_DGF	CEFAZOLIN	BACTRIM	BASILIXIMAB	NO_PRED
JL.08	172	173	0	0	68	MALE	OTHER	NONE	0	HTN	low_PRA	L	NO_DGF	CEFAZOLIN	BACTRIM	BASILIXIMAB	NO_PRED
JL.08	173	174	0	0	68	MALE	OTHER	NONE	0	HTN	low_PRA	L	NO_DGF	CEFAZOLIN	BACTRIM	BASILIXIMAB	NO_PRED
JL.08	174	175	0	0	68	MALE	OTHER	NONE	0	HTN	low_PRA	L	NO_DGF	CEFAZOLIN	BACTRIM	BASILIXIMAB	NO_PRED
JL.08	175	176	0	0	68	MALE	OTHER	NONE	0	HTN	low_PRA	L	NO_DGF	CEFAZOLIN	BACTRIM	BASILIXIMAB	NO_PRED
JL.08	176	177	0	0	68	MALE	OTHER	NONE	0	HTN	low_PRA	L	NO_DGF	CEFAZOLIN	BACTRIM	BASILIXIMAB	NO_PRED
JL.08	177	178	0	0	68	MALE	OTHER	NONE	0	HTN	low_PRA	L	NO_DGF	CEFAZOLIN	BACTRIM	BASILIXIMAB	NO_PRED
JL.08	178	179	0	0	68	MALE	OTHER	NONE	0	HTN	low_PRA	L	NO_DGF	CEFAZOLIN	BACTRIM	BASILIXIMAB	NO_PRED
JL.08	179	180	0	0	68	MALE	OTHER	NONE	0	HTN	low_PRA	L	NO_DGF	CEFAZOLIN	BACTRIM	BASILIXIMAB	NO_PRED
JL.09	0	1	0	0	55	MALE	OTHER	DM	0	DM	low_PRA	L	NO_DGF	CEFAZOLIN	BACTRIM	BASILIXIMAB	NO_PRED
JL.09	1	2	0	0	55	MALE	OTHER	DM	0	DM	low_PRA	L	NO_DGF	CEFAZOLIN	BACTRIM	BASILIXIMAB	NO_PRED
JL.09	2	3	0	0	55	MALE	OTHER	DM	0	DM	low_PRA	L	NO_DGF	CEFAZOLIN	BACTRIM	BASILIXIMAB	NO_PRED
JL.09	3	4	0	0	55	MALE	OTHER	DM	0	DM	low_PRA	L	NO_DGF	CEFAZOLIN	BACTRIM	BASILIXIMAB	NO_PRED
JL.09	4	5	0	0	55	MALE	OTHER	DM	0	DM	low_PRA	L	NO_DGF	CEFAZOLIN	BACTRIM	BASILIXIMAB	NO_PRED
JL.09	5	6	0	0	55	MALE	OTHER	DM	0	DM	low_PRA	L	NO_DGF	CEFAZOLIN	BACTRIM	BASILIXIMAB	NO_PRED
JL.09	6	7	0	0	55	MALE	OTHER	DM	0	DM	low_PRA	L	NO_DGF	CEFAZOLIN	BACTRIM	BASILIXIMAB	NO_PRED
JL.09	7	8	0	0	55	MALE	OTHER	DM	0	DM	low_PRA	L	NO_DGF	CEFAZOLIN	BACTRIM	BASILIXIMAB	NO_PRED
JL.09	8	9	0	1	55	MALE	OTHER	DM	0	DM	low_PRA	L	NO_DGF	CEFAZOLIN	BACTRIM	BASILIXIMAB	NO_PRED
JL.09	9	10	0	1	55	MALE	OTHER	DM	0	DM	low_PRA	L	NO_DGF	CEFAZOLIN	BACTRIM	BASILIXIMAB	NO_PRED
JL.09	10	11	0	1	55	MALE	OTHER	DM	0	DM	low_PRA	L	NO_DGF	CEFAZOLIN	BACTRIM	BASILIXIMAB	NO_PRED
JL.09	11	12	0	1	55	MALE	OTHER	DM	0	DM	low_PRA	L	NO_DGF	CEFAZOLIN	BACTRIM	BASILIXIMAB	NO_PRED
JL.09	12	13	0	1	55	MALE	OTHER	DM	0	DM	low_PRA	L	NO_DGF	CEFAZOLIN	BACTRIM	BASILIXIMAB	NO_PRED
JL.09	13	14	0	1	55	MALE	OTHER	DM	0	DM	low_PRA	L	NO_DGF	CEFAZOLIN	BACTRIM	BASILIXIMAB	NO_PRED
JL.09	14	15	0	1	55	MALE	OTHER	DM	0	DM	low_PRA	L	NO_DGF	CEFAZOLIN	BACTRIM	BASILIXIMAB	NO_PRED
JL.09	15	16	0	1	55	MALE	OTHER	DM	0	DM	low_PRA	L	NO_DGF	CEFAZOLIN	BACTRIM	BASILIXIMAB	NO_PRED
JL.09	16	17	0	1	55	MALE	OTHER	DM	0	DM	low_PRA	L	NO_DGF	CEFAZOLIN	BACTRIM	BASILIXIMAB	NO_PRED
JL.09	17	18	0	1	55	MALE	OTHER	DM	0	DM	low_PRA	L	NO_DGF	CEFAZOLIN	BACTRIM	BASILIXIMAB	NO_PRED
JL.09	18	19	0	1	55	MALE	OTHER	DM	0	DM	low_PRA	L	NO_DGF	CEFAZOLIN	BACTRIM	BASILIXIMAB	NO_PRED
JL.09	19	20	0	1	55	MALE	OTHER	DM	0	DM	low_PRA	L	NO_DGF	CEFAZOLIN	BACTRIM	BASILIXIMAB	NO_PRED
JL.09	20	21	0	1	55	MALE	OTHER	DM	0	DM	low_PRA	L	NO_DGF	CEFAZOLIN	BACTRIM	BASILIXIMAB	NO_PRED
JL.09	21	22	0	1	55	MALE	OTHER	DM	0	DM	low_PRA	L	NO_DGF	CEFAZOLIN	BACTRIM	BASILIXIMAB	NO_PRED
JL.09	22	23	0	1	55	MALE	OTHER	DM	0	DM	low_PRA	L	NO_DGF	CEFAZOLIN	BACTRIM	BASILIXIMAB	NO_PRED
JL.09	23	24	0	1	55	MALE	OTHER	DM	0	DM	low_PRA	L	NO_DGF	CEFAZOLIN	BACTRIM	BASILIXIMAB	NO_PRED
JL.09	24	25	0	1	55	MALE	OTHER	DM	0	DM	low_PRA	L	NO_DGF	CEFAZOLIN	BACTRIM	BASILIXIMAB	NO_PRED
JL.09	25	26	0	1	55	MALE	OTHER	DM	0	DM	low_PRA	L	NO_DGF	CEFAZOLIN	BACTRIM	BASILIXIMAB	NO_PRED
JL.09	26	27	0	1	55	MALE	OTHER	DM	0	DM	low_PRA	L	NO_DGF	CEFAZOLIN	BACTRIM	BASILIXIMAB	NO_PRED
JL.09	27	28	0	1	55	MALE	OTHER	DM	0	DM	low_PRA	L	NO_DGF	CEFAZOLIN	BACTRIM	BASILIXIMAB	NO_PRED
JL.09	28	29	0	1	55	MALE	OTHER	DM	0	DM	low_PRA	L	NO_DGF	CEFAZOLIN	BACTRIM	BASILIXIMAB	NO_PRED
JL.09	29	30	0	1	55	MALE	OTHER	DM	0	DM	low_PRA	L	NO_DGF	CEFAZOLIN	BACTRIM	BASILIXIMAB	NO_PRED
JL.09	30	31	0	1	55	MALE	OTHER	DM	0	DM	low_PRA	L	NO_DGF	CEFAZOLIN	BACTRIM	BASILIXIMAB	NO_PRED
JL.09	31	32	0	1	55	MALE	OTHER	DM	0	DM	low_PRA	L	NO_DGF	CEFAZOLIN	BACTRIM	BASILIXIMAB	NO_PRED
JL.09	32	33	0	1	55	MALE	OTHER	DM	0	DM	low_PRA	L	NO_DGF	CEFAZOLIN	BACTRIM	BASILIXIMAB	NO_PRED
JL.09	33	34	0	1	55	MALE	OTHER	DM	0	DM	low_PRA	L	NO_DGF	CEFAZOLIN	BACTRIM	BASILIXIMAB	NO_PRED
JL.09	34	35	0	1	55	MALE	OTHER	DM	0	DM	low_PRA	L	NO_DGF	CEFAZOLIN	BACTRIM	BASILIXIMAB	NO_PRED
JL.09	35	36	0	1	55	MALE	OTHER	DM	0	DM	low_PRA	L	NO_DGF	CEFAZOLIN	BACTRIM	BASILIXIMAB	NO_PRED
JL.09	36	37	0	1	55	MALE	OTHER	DM	0	DM	low_PRA	L	NO_DGF	CEFAZOLIN	BACTRIM	BASILIXIMAB	NO_PRED
JL.09	37	38	0	1	55	MALE	OTHER	DM	0	DM	low_PRA	L	NO_DGF	CEFAZOLIN	BACTRIM	BASILIXIMAB	NO_PRED
JL.09	38	39	0	1	55	MALE	OTHER	DM	0	DM	low_PRA	L	NO_DGF	CEFAZOLIN	BACTRIM	BASILIXIMAB	NO_PRED
JL.09	39	40	0	1	55	MALE	OTHER	DM	0	DM	low_PRA	L	NO_DGF	CEFAZOLIN	BACTRIM	BASILIXIMAB	NO_PRED
JL.09	40	41	0	1	55	MALE	OTHER	DM	0	DM	low_PRA	L	NO_DGF	CEFAZOLIN	BACTRIM	BASILIXIMAB	NO_PRED
JL.09	41	42	0	1	55	MALE	OTHER	DM	0	DM	low_PRA	L	NO_DGF	CEFAZOLIN	BACTRIM	BASILIXIMAB	NO_PRED
JL.09	42	43	0	1	55	MALE	OTHER	DM	0	DM	low_PRA	L	NO_DGF	CEFAZOLIN	BACTRIM	BASILIXIMAB	NO_PRED
JL.09	43	44	0	1	55	MALE	OTHER	DM	0	DM	low_PRA	L	NO_DGF	CEFAZOLIN	BACTRIM	BASILIXIMAB	NO_PRED
JL.09	44	45	0	1	55	MALE	OTHER	DM	0	DM	low_PRA	L	NO_DGF	CEFAZOLIN	BACTRIM	BASILIXIMAB	NO_PRED
JL.09	45	46	0	1	55	MALE	OTHER	DM	0	DM	low_PRA	L	NO_DGF	CEFAZOLIN	BACTRIM	BASILIXIMAB	NO_PRED
JL.09	46	47	0	1	55	MALE	OTHER	DM	0	DM	low_PRA	L	NO_DGF	CEFAZOLIN	BACTRIM	BASILIXIMAB	NO_PRED
JL.09	47	48	0	1	55	MALE	OTHER	DM	0	DM	low_PRA	L	NO_DGF	CEFAZOLIN	BACTRIM	BASILIXIMAB	NO_PRED
JL.09	48	49	0	1	55	MALE	OTHER	DM	0	DM	low_PRA	L	NO_DGF	CEFAZOLIN	BACTRIM	BASILIXIMAB	NO_PRED
JL.09	49	50	0	1	55	MALE	OTHER	DM	0	DM	low_PRA	L	NO_DGF	CEFAZOLIN	BACTRIM	BASILIXIMAB	NO_PRED
JL.09	50	51	0	1	55	MALE	OTHER	DM	0	DM	low_PRA	L	NO_DGF	CEFAZOLIN	BACTRIM	BASILIXIMAB	NO_PRED
JL.09	51	52	0	1	55	MALE	OTHER	DM	0	DM	low_PRA	L	NO_DGF	CEFAZOLIN	BACTRIM	BASILIXIMAB	NO_PRED
JL.09	52	53	0	1	55	MALE	OTHER	DM	0	DM	low_PRA	L	NO_DGF	CEFAZOLIN	BACTRIM	BASILIXIMAB	NO_PRED
JL.09	53	54	0	1	55	MALE	OTHER	DM	0	DM	low_PRA	L	NO_DGF	CEFAZOLIN	BACTRIM	BASILIXIMAB	NO_PRED
JL.09	54	55	0	1	55	MALE	OTHER	DM	0	DM	low_PRA	L	NO_DGF	CEFAZOLIN	BACTRIM	BASILIXIMAB	NO_PRED
JL.09	55	56	0	1	55	MALE	OTHER	DM	0	DM	low_PRA	L	NO_DGF	CEFAZOLIN	BACTRIM	BASILIXIMAB	NO_PRED
JL.09	56	57	0	1	55	MALE	OTHER	DM	0	DM	low_PRA	L	NO_DGF	CEFAZOLIN	BACTRIM	BASILIXIMAB	NO_PRED
JL.09	57	58	0	1	55	MALE	OTHER	DM	0	DM	low_PRA	L	NO_DGF	CEFAZOLIN	BACTRIM	BASILIXIMAB	NO_PRED
JL.09	58	59	0	1	55	MALE	OTHER	DM	0	DM	low_PRA	L	NO_DGF	CEFAZOLIN	BACTRIM	BASILIXIMAB	NO_PRED
JL.09	59	60	0	1	55	MALE	OTHER	DM	0	DM	low_PRA	L	NO_DGF	CEFAZOLIN	BACTRIM	BASILIXIMAB	NO_PRED
JL.09	60	61	0	1	55	MALE	OTHER	DM	0	DM	low_PRA	L	NO_DGF	CEFAZOLIN	BACTRIM	BASILIXIMAB	NO_PRED
JL.09	61	62	0	1	55	MALE	OTHER	DM	0	DM	low_PRA	L	NO_DGF	CEFAZOLIN	BACTRIM	BASILIXIMAB	NO_PRED
JL.09	62	63	0	1	55	MALE	OTHER	DM	0	DM	low_PRA	L	NO_DGF	CEFAZOLIN	BACTRIM	BASILIXIMAB	NO_PRED
JL.09	63	64	0	1	55	MALE	OTHER	DM	0	DM	low_PRA	L	NO_DGF	CEFAZOLIN	BACTRIM	BASILIXIMAB	NO_PRED
JL.09	64	65	0	1	55	MALE	OTHER	DM	0	DM	low_PRA	L	NO_DGF	CEFAZOLIN	BACTRIM	BASILIXIMAB	NO_PRED
JL.09	65	66	0	1	55	MALE	OTHER	DM	0	DM	low_PRA	L	NO_DGF	CEFAZOLIN	BACTRIM	BASILIXIMAB	NO_PRED
JL.09	66	67	0	1	55	MALE	OTHER	DM	0	DM	low_PRA	L	NO_DGF	CEFAZOLIN	BACTRIM	BASILIXIMAB	NO_PRED
JL.09	67	68	0	1	55	MALE	OTHER	DM	0	DM	low_PRA	L	NO_DGF	CEFAZOLIN	BACTRIM	BASILIXIMAB	NO_PRED
JL.09	68	69	0	1	55	MALE	OTHER	DM	0	DM	low_PRA	L	NO_DGF	CEFAZOLIN	BACTRIM	BASILIXIMAB	NO_PRED
JL.09	69	70	0	1	55	MALE	OTHER	DM	0	DM	low_PRA	L	NO_DGF	CEFAZOLIN	BACTRIM	BASILIXIMAB	NO_PRED
JL.09	70	71	0	1	55	MALE	OTHER	DM	0	DM	low_PRA	L	NO_DGF	CEFAZOLIN	BACTRIM	BASILIXIMAB	NO_PRED
JL.09	71	72	0	1	55	MALE	OTHER	DM	0	DM	low_PRA	L	NO_DGF	CEFAZOLIN	BACTRIM	BASILIXIMAB	NO_PRED
JL.09	72	73	0	1	55	MALE	OTHER	DM	0	DM	low_PRA	L	NO_DGF	CEFAZOLIN	BACTRIM	BASILIXIMAB	NO_PRED
JL.09	73	74	0	1	55	MALE	OTHER	DM	0	DM	low_PRA	L	NO_DGF	CEFAZOLIN	BACTRIM	BASILIXIMAB	NO_PRED
JL.09	74	75	0	1	55	MALE	OTHER	DM	0	DM	low_PRA	L	NO_DGF	CEFAZOLIN	BACTRIM	BASILIXIMAB	NO_PRED
JL.09	75	76	0	1	55	MALE	OTHER	DM	0	DM	low_PRA	L	NO_DGF	CEFAZOLIN	BACTRIM	BASILIXIMAB	NO_PRED
JL.09	76	77	0	1	55	MALE	OTHER	DM	0	DM	low_PRA	L	NO_DGF	CEFAZOLIN	BACTRIM	BASILIXIMAB	NO_PRED
JL.09	77	78	0	1	55	MALE	OTHER	DM	0	DM	low_PRA	L	NO_DGF	CEFAZOLIN	BACTRIM	BASILIXIMAB	NO_PRED
JL.09	78	79	0	1	55	MALE	OTHER	DM	0	DM	low_PRA	L	NO_DGF	CEFAZOLIN	BACTRIM	BASILIXIMAB	NO_PRED
JL.09	79	80	0	1	55	MALE	OTHER	DM	0	DM	low_PRA	L	NO_DGF	CEFAZOLIN	BACTRIM	BASILIXIMAB	NO_PRED
JL.09	80	81	0	1	55	MALE	OTHER	DM	0	DM	low_PRA	L	NO_DGF	CEFAZOLIN	BACTRIM	BASILIXIMAB	NO_PRED
JL.09	81	82	0	1	55	MALE	OTHER	DM	0	DM	low_PRA	L	NO_DGF	CEFAZOLIN	BACTRIM	BASILIXIMAB	NO_PRED
JL.09	82	83	0	1	55	MALE	OTHER	DM	0	DM	low_PRA	L	NO_DGF	CEFAZOLIN	BACTRIM	BASILIXIMAB	NO_PRED
JL.09	83	84	0	1	55	MALE	OTHER	DM	0	DM	low_PRA	L	NO_DGF	CEFAZOLIN	BACTRIM	BASILIXIMAB	NO_PRED
JL.09	84	85	0	1	55	MALE	OTHER	DM	0	DM	low_PRA	L	NO_DGF	CEFAZOLIN	BACTRIM	BASILIXIMAB	NO_PRED
JL.09	85	86	0	1	55	MALE	OTHER	DM	0	DM	low_PRA	L	NO_DGF	CEFAZOLIN	BACTRIM	BASILIXIMAB	NO_PRED
JL.09	86	87	0	1	55	MALE	OTHER	DM	0	DM	low_PRA	L	NO_DGF	CEFAZOLIN	BACTRIM	BASILIXIMAB	NO_PRED
JL.09	87	88	0	1	55	MALE	OTHER	DM	0	DM	low_PRA	L	NO_DGF	CEFAZOLIN	BACTRIM	BASILIXIMAB	NO_PRED
JL.09	88	89	0	1	55	MALE	OTHER	DM	0	DM	low_PRA	L	NO_DGF	CEFAZOLIN	BACTRIM	BASILIXIMAB	NO_PRED
JL.09	89	90	0	1	55	MALE	OTHER	DM	0	DM	low_PRA	L	NO_DGF	CEFAZOLIN	BACTRIM	BASILIXIMAB	NO_PRED
JL.09	90	91	0	1	55	MALE	OTHER	DM	0	DM	low_PRA	L	NO_DGF	CEFAZOLIN	BACTRIM	BASILIXIMAB	NO_PRED
JL.09	91	92	0	1	55	MALE	OTHER	DM	0	DM	low_PRA	L	NO_DGF	CEFAZOLIN	BACTRIM	BASILIXIMAB	NO_PRED
JL.09	92	93	0	1	55	MALE	OTHER	DM	0	DM	low_PRA	L	NO_DGF	CEFAZOLIN	BACTRIM	BASILIXIMAB	NO_PRED
JL.09	93	94	0	1	55	MALE	OTHER	DM	0	DM	low_PRA	L	NO_DGF	CEFAZOLIN	BACTRIM	BASILIXIMAB	NO_PRED
JL.09	94	95	0	1	55	MALE	OTHER	DM	0	DM	low_PRA	L	NO_DGF	CEFAZOLIN	BACTRIM	BASILIXIMAB	NO_PRED
JL.09	95	96	0	1	55	MALE	OTHER	DM	0	DM	low_PRA	L	NO_DGF	CEFAZOLIN	BACTRIM	BASILIXIMAB	NO_PRED
JL.09	96	97	0	1	55	MALE	OTHER	DM	0	DM	low_PRA	L	NO_DGF	CEFAZOLIN	BACTRIM	BASILIXIMAB	NO_PRED
JL.09	97	98	0	1	55	MALE	OTHER	DM	0	DM	low_PRA	L	NO_DGF	CEFAZOLIN	BACTRIM	BASILIXIMAB	NO_PRED
JL.09	98	99	0	1	55	MALE	OTHER	DM	0	DM	low_PRA	L	NO_DGF	CEFAZOLIN	BACTRIM	BASILIXIMAB	NO_PRED
JL.09	99	100	0	1	55	MALE	OTHER	DM	0	DM	low_PRA	L	NO_DGF	CEFAZOLIN	BACTRIM	BASILIXIMAB	NO_PRED
JL.09	100	101	0	1	55	MALE	OTHER	DM	0	DM	low_PRA	L	NO_DGF	CEFAZOLIN	BACTRIM	BASILIXIMAB	NO_PRED
JL.09	101	102	0	1	55	MALE	OTHER	DM	0	DM	low_PRA	L	NO_DGF	CEFAZOLIN	BACTRIM	BASILIXIMAB	NO_PRED
JL.09	102	103	0	1	55	MALE	OTHER	DM	0	DM	low_PRA	L	NO_DGF	CEFAZOLIN	BACTRIM	BASILIXIMAB	NO_PRED
JL.09	103	104	0	1	55	MALE	OTHER	DM	0	DM	low_PRA	L	NO_DGF	CEFAZOLIN	BACTRIM	BASILIXIMAB	NO_PRED
JL.09	104	105	0	1	55	MALE	OTHER	DM	0	DM	low_PRA	L	NO_DGF	CEFAZOLIN	BACTRIM	BASILIXIMAB	NO_PRED
JL.09	105	106	0	1	55	MALE	OTHER	DM	0	DM	low_PRA	L	NO_DGF	CEFAZOLIN	BACTRIM	BASILIXIMAB	NO_PRED
JL.09	106	107	0	1	55	MALE	OTHER	DM	0	DM	low_PRA	L	NO_DGF	CEFAZOLIN	BACTRIM	BASILIXIMAB	NO_PRED
JL.09	107	108	0	1	55	MALE	OTHER	DM	0	DM	low_PRA	L	NO_DGF	CEFAZOLIN	BACTRIM	BASILIXIMAB	NO_PRED
JL.09	108	109	0	1	55	MALE	OTHER	DM	0	DM	low_PRA	L	NO_DGF	CEFAZOLIN	BACTRIM	BASILIXIMAB	NO_PRED
JL.09	109	110	0	1	55	MALE	OTHER	DM	0	DM	low_PRA	L	NO_DGF	CEFAZOLIN	BACTRIM	BASILIXIMAB	NO_PRED
JL.09	110	111	0	1	55	MALE	OTHER	DM	0	DM	low_PRA	L	NO_DGF	CEFAZOLIN	BACTRIM	BASILIXIMAB	NO_PRED
JL.09	111	112	0	1	55	MALE	OTHER	DM	0	DM	low_PRA	L	NO_DGF	CEFAZOLIN	BACTRIM	BASILIXIMAB	NO_PRED
JL.09	112	113	0	1	55	MALE	OTHER	DM	0	DM	low_PRA	L	NO_DGF	CEFAZOLIN	BACTRIM	BASILIXIMAB	NO_PRED
JL.09	113	114	0	1	55	MALE	OTHER	DM	0	DM	low_PRA	L	NO_DGF	CEFAZOLIN	BACTRIM	BASILIXIMAB	NO_PRED
JL.09	114	115	0	1	55	MALE	OTHER	DM	0	DM	low_PRA	L	NO_DGF	CEFAZOLIN	BACTRIM	BASILIXIMAB	NO_PRED
JL.09	115	116	0	1	55	MALE	OTHER	DM	0	DM	low_PRA	L	NO_DGF	CEFAZOLIN	BACTRIM	BASILIXIMAB	NO_PRED
JL.09	116	117	0	1	55	MALE	OTHER	DM	0	DM	low_PRA	L	NO_DGF	CEFAZOLIN	BACTRIM	BASILIXIMAB	NO_PRED
JL.09	117	118	0	1	55	MALE	OTHER	DM	0	DM	low_PRA	L	NO_DGF	CEFAZOLIN	BACTRIM	BASILIXIMAB	NO_PRED
JL.09	118	119	0	1	55	MALE	OTHER	DM	0	DM	low_PRA	L	NO_DGF	CEFAZOLIN	BACTRIM	BASILIXIMAB	NO_PRED
JL.09	119	120	0	1	55	MALE	OTHER	DM	0	DM	low_PRA	L	NO_DGF	CEFAZOLIN	BACTRIM	BASILIXIMAB	NO_PRED
JL.09	120	121	0	1	55	MALE	OTHER	DM	0	DM	low_PRA	L	NO_DGF	CEFAZOLIN	BACTRIM	BASILIXIMAB	NO_PRED
JL.09	121	122	0	1	55	MALE	OTHER	DM	0	DM	low_PRA	L	NO_DGF	CEFAZOLIN	BACTRIM	BASILIXIMAB	NO_PRED
JL.09	122	123	0	1	55	MALE	OTHER	DM	0	DM	low_PRA	L	NO_DGF	CEFAZOLIN	BACTRIM	BASILIXIMAB	NO_PRED
JL.09	123	124	0	1	55	MALE	OTHER	DM	0	DM	low_PRA	L	NO_DGF	CEFAZOLIN	BACTRIM	BASILIXIMAB	NO_PRED
JL.09	124	125	0	1	55	MALE	OTHER	DM	0	DM	low_PRA	L	NO_DGF	CEFAZOLIN	BACTRIM	BASILIXIMAB	NO_PRED
JL.09	125	126	0	1	55	MALE	OTHER	DM	0	DM	low_PRA	L	NO_DGF	CEFAZOLIN	BACTRIM	BASILIXIMAB	NO_PRED
JL.09	126	127	0	1	55	MALE	OTHER	DM	0	DM	low_PRA	L	NO_DGF	CEFAZOLIN	BACTRIM	BASILIXIMAB	NO_PRED
JL.09	127	128	0	1	55	MALE	OTHER	DM	0	DM	low_PRA	L	NO_DGF	CEFAZOLIN	BACTRIM	BASILIXIMAB	NO_PRED
JL.09	128	129	0	1	55	MALE	OTHER	DM	0	DM	low_PRA	L	NO_DGF	CEFAZOLIN	BACTRIM	BASILIXIMAB	NO_PRED
JL.09	129	130	0	1	55	MALE	OTHER	DM	0	DM	low_PRA	L	NO_DGF	CEFAZOLIN	BACTRIM	BASILIXIMAB	NO_PRED
JL.09	130	131	0	1	55	MALE	OTHER	DM	0	DM	low_PRA	L	NO_DGF	CEFAZOLIN	BACTRIM	BASILIXIMAB	NO_PRED
JL.09	131	132	0	1	55	MALE	OTHER	DM	0	DM	low_PRA	L	NO_DGF	CEFAZOLIN	BACTRIM	BASILIXIMAB	NO_PRED
JL.09	132	133	0	1	55	MALE	OTHER	DM	0	DM	low_PRA	L	NO_DGF	CEFAZOLIN	BACTRIM	BASILIXIMAB	NO_PRED
JL.09	133	134	0	1	55	MALE	OTHER	DM	0	DM	low_PRA	L	NO_DGF	CEFAZOLIN	BACTRIM	BASILIXIMAB	NO_PRED
JL.09	134	135	0	1	55	MALE	OTHER	DM	0	DM	low_PRA	L	NO_DGF	CEFAZOLIN	BACTRIM	BASILIXIMAB	NO_PRED
JL.09	135	136	0	1	55	MALE	OTHER	DM	0	DM	low_PRA	L	NO_DGF	CEFAZOLIN	BACTRIM	BASILIXIMAB	NO_PRED
JL.09	136	137	0	1	55	MALE	OTHER	DM	0	DM	low_PRA	L	NO_DGF	CEFAZOLIN	BACTRIM	BASILIXIMAB	NO_PRED
JL.09	137	138	0	1	55	MALE	OTHER	DM	0	DM	low_PRA	L	NO_DGF	CEFAZOLIN	BACTRIM	BASILIXIMAB	NO_PRED
JL.09	138	139	0	1	55	MALE	OTHER	DM	0	DM	low_PRA	L	NO_DGF	CEFAZOLIN	BACTRIM	BASILIXIMAB	NO_PRED
JL.09	139	140	0	1	55	MALE	OTHER	DM	0	DM	low_PRA	L	NO_DGF	CEFAZOLIN	BACTRIM	BASILIXIMAB	NO_PRED
JL.09	140	141	0	1	55	MALE	OTHER	DM	0	DM	low_PRA	L	NO_DGF	CEFAZOLIN	BACTRIM	BASILIXIMAB	NO_PRED
JL.09	141	142	0	1	55	MALE	OTHER	DM	0	DM	low_PRA	L	NO_DGF	CEFAZOLIN	BACTRIM	BASILIXIMAB	NO_PRED
JL.09	142	143	0	1	55	MALE	OTHER	DM	0	DM	low_PRA	L	NO_DGF	CEFAZOLIN	BACTRIM	BASILIXIMAB	NO_PRED
JL.09	143	144	0	1	55	MALE	OTHER	DM	0	DM	low_PRA	L	NO_DGF	CEFAZOLIN	BACTRIM	BASILIXIMAB	NO_PRED
JL.09	144	145	0	1	55	MALE	OTHER	DM	0	DM	low_PRA	L	NO_DGF	CEFAZOLIN	BACTRIM	BASILIXIMAB	NO_PRED
JL.09	145	146	0	1	55	MALE	OTHER	DM	0	DM	low_PRA	L	NO_DGF	CEFAZOLIN	BACTRIM	BASILIXIMAB	NO_PRED
JL.09	146	147	0	1	55	MALE	OTHER	DM	0	DM	low_PRA	L	NO_DGF	CEFAZOLIN	BACTRIM	BASILIXIMAB	NO_PRED
JL.09	147	148	0	1	55	MALE	OTHER	DM	0	DM	low_PRA	L	NO_DGF	CEFAZOLIN	BACTRIM	BASILIXIMAB	NO_PRED
JL.09	148	149	0	1	55	MALE	OTHER	DM	0	DM	low_PRA	L	NO_DGF	CEFAZOLIN	BACTRIM	BASILIXIMAB	NO_PRED
JL.09	149	150	0	1	55	MALE	OTHER	DM	0	DM	low_PRA	L	NO_DGF	CEFAZOLIN	BACTRIM	BASILIXIMAB	NO_PRED
JL.09	150	151	0	1	55	MALE	OTHER	DM	0	DM	low_PRA	L	NO_DGF	CEFAZOLIN	BACTRIM	BASILIXIMAB	NO_PRED
JL.09	151	152	0	1	55	MALE	OTHER	DM	0	DM	low_PRA	L	NO_DGF	CEFAZOLIN	BACTRIM	BASILIXIMAB	NO_PRED
JL.09	152	153	0	1	55	MALE	OTHER	DM	0	DM	low_PRA	L	NO_DGF	CEFAZOLIN	BACTRIM	BASILIXIMAB	NO_PRED
JL.09	153	154	0	1	55	MALE	OTHER	DM	0	DM	low_PRA	L	NO_DGF	CEFAZOLIN	BACTRIM	BASILIXIMAB	NO_PRED
JL.09	154	155	0	1	55	MALE	OTHER	DM	0	DM	low_PRA	L	NO_DGF	CEFAZOLIN	BACTRIM	BASILIXIMAB	NO_PRED
JL.09	155	156	0	1	55	MALE	OTHER	DM	0	DM	low_PRA	L	NO_DGF	CEFAZOLIN	BACTRIM	BASILIXIMAB	NO_PRED
JL.09	156	157	0	1	55	MALE	OTHER	DM	0	DM	low_PRA	L	NO_DGF	CEFAZOLIN	BACTRIM	BASILIXIMAB	NO_PRED
JL.09	157	158	0	1	55	MALE	OTHER	DM	0	DM	low_PRA	L	NO_DGF	CEFAZOLIN	BACTRIM	BASILIXIMAB	NO_PRED
JL.09	158	159	0	1	55	MALE	OTHER	DM	0	DM	low_PRA	L	NO_DGF	CEFAZOLIN	BACTRIM	BASILIXIMAB	NO_PRED
JL.09	159	160	0	1	55	MALE	OTHER	DM	0	DM	low_PRA	L	NO_DGF	CEFAZOLIN	BACTRIM	BASILIXIMAB	NO_PRED
JL.09	160	161	0	1	55	MALE	OTHER	DM	0	DM	low_PRA	L	NO_DGF	CEFAZOLIN	BACTRIM	BASILIXIMAB	NO_PRED
JL.09	161	162	0	1	55	MALE	OTHER	DM	0	DM	low_PRA	L	NO_DGF	CEFAZOLIN	BACTRIM	BASILIXIMAB	NO_PRED
JL.09	162	163	0	1	55	MALE	OTHER	DM	0	DM	low_PRA	L	NO_DGF	CEFAZOLIN	BACTRIM	BASILIXIMAB	NO_PRED
JL.09	163	164	0	1	55	MALE	OTHER	DM	0	DM	low_PRA	L	NO_DGF	CEFAZOLIN	BACTRIM	BASILIXIMAB	NO_PRED
JL.09	164	165	0	1	55	MALE	OTHER	DM	0	DM	low_PRA	L	NO_DGF	CEFAZOLIN	BACTRIM	BASILIXIMAB	NO_PRED
JL.09	165	166	0	1	55	MALE	OTHER	DM	0	DM	low_PRA	L	NO_DGF	CEFAZOLIN	BACTRIM	BASILIXIMAB	NO_PRED
JL.09	166	167	0	1	55	MALE	OTHER	DM	0	DM	low_PRA	L	NO_DGF	CEFAZOLIN	BACTRIM	BASILIXIMAB	NO_PRED
JL.09	167	168	0	1	55	MALE	OTHER	DM	0	DM	low_PRA	L	NO_DGF	CEFAZOLIN	BACTRIM	BASILIXIMAB	NO_PRED
JL.09	168	169	0	1	55	MALE	OTHER	DM	0	DM	low_PRA	L	NO_DGF	CEFAZOLIN	BACTRIM	BASILIXIMAB	NO_PRED
JL.09	169	170	0	1	55	MALE	OTHER	DM	0	DM	low_PRA	L	NO_DGF	CEFAZOLIN	BACTRIM	BASILIXIMAB	NO_PRED
JL.09	170	171	0	1	55	MALE	OTHER	DM	0	DM	low_PRA	L	NO_DGF	CEFAZOLIN	BACTRIM	BASILIXIMAB	NO_PRED
JL.09	171	172	0	1	55	MALE	OTHER	DM	0	DM	low_PRA	L	NO_DGF	CEFAZOLIN	BACTRIM	BASILIXIMAB	NO_PRED
JL.09	172	173	0	1	55	MALE	OTHER	DM	0	DM	low_PRA	L	NO_DGF	CEFAZOLIN	BACTRIM	BASILIXIMAB	NO_PRED
JL.09	173	174	0	1	55	MALE	OTHER	DM	0	DM	low_PRA	L	NO_DGF	CEFAZOLIN	BACTRIM	BASILIXIMAB	NO_PRED
JL.09	174	175	0	1	55	MALE	OTHER	DM	0	DM	low_PRA	L	NO_DGF	CEFAZOLIN	BACTRIM	BASILIXIMAB	NO_PRED
JL.09	175	176	0	1	55	MALE	OTHER	DM	0	DM	low_PRA	L	NO_DGF	CEFAZOLIN	BACTRIM	BASILIXIMAB	NO_PRED
JL.09	176	177	0	1	55	MALE	OTHER	DM	0	DM	low_PRA	L	NO_DGF	CEFAZOLIN	BACTRIM	BASILIXIMAB	NO_PRED
JL.09	177	178	0	1	55	MALE	OTHER	DM	0	DM	low_PRA	L	NO_DGF	CEFAZOLIN	BACTRIM	BASILIXIMAB	NO_PRED
JL.09	178	179	0	1	55	MALE	OTHER	DM	0	DM	low_PRA	L	NO_DGF	CEFAZOLIN	BACTRIM	BASILIXIMAB	NO_PRED
JL.09	179	180	0	1	55	MALE	OTHER	DM	0	DM	low_PRA	L	NO_DGF	CEFAZOLIN	BACTRIM	BASILIXIMAB	NO_PRED
JL.09	180	181	0	1	55	MALE	OTHER	DM	0	DM	low_PRA	L	NO_DGF	CEFAZOLIN	BACTRIM	BASILIXIMAB	NO_PRED
JL.09	181	182	0	1	55	MALE	OTHER	DM	0	DM	low_PRA	L	NO_DGF	CEFAZOLIN	BACTRIM	BASILIXIMAB	NO_PRED
JL.09	182	183	0	1	55	MALE	OTHER	DM	0	DM	low_PRA	L	NO_DGF	CEFAZOLIN	BACTRIM	BASILIXIMAB	NO_PRED
JL.09	183	184	0	1	55	MALE	OTHER	DM	0	DM	low_PRA	L	NO_DGF	CEFAZOLIN	BACTRIM	BASILIXIMAB	NO_PRED
JL.09	184	185	0	1	55	MALE	OTHER	DM	0	DM	low_PRA	L	NO_DGF	CEFAZOLIN	BACTRIM	BASILIXIMAB	NO_PRED
JL.09	185	186	0	1	55	MALE	OTHER	DM	0	DM	low_PRA	L	NO_DGF	CEFAZOLIN	BACTRIM	BASILIXIMAB	NO_PRED
JL.09	186	187	0	1	55	MALE	OTHER	DM	0	DM	low_PRA	L	NO_DGF	CEFAZOLIN	BACTRIM	BASILIXIMAB	NO_PRED
JL.09	187	188	0	1	55	MALE	OTHER	DM	0	DM	low_PRA	L	NO_DGF	CEFAZOLIN	BACTRIM	BASILIXIMAB	NO_PRED
JL.09	188	189	0	1	55	MALE	OTHER	DM	0	DM	low_PRA	L	NO_DGF	CEFAZOLIN	BACTRIM	BASILIXIMAB	NO_PRED
JL.09	189	190	0	1	55	MALE	OTHER	DM	0	DM	low_PRA	L	NO_DGF	CEFAZOLIN	BACTRIM	BASILIXIMAB	NO_PRED
JL.10	0	1	0	0	49	FEMALE	OTHER	NONE	0	other	low_PRA	L	NO_DGF	OTHER	BACTRIM	BASILIXIMAB	PRED
JL.10	1	2	0	0	49	FEMALE	OTHER	NONE	0	other	low_PRA	L	NO_DGF	OTHER	BACTRIM	BASILIXIMAB	PRED
JL.10	2	3	0	0	49	FEMALE	OTHER	NONE	0	other	low_PRA	L	NO_DGF	OTHER	BACTRIM	BASILIXIMAB	PRED
JL.10	3	4	0	0	49	FEMALE	OTHER	NONE	0	other	low_PRA	L	NO_DGF	OTHER	BACTRIM	BASILIXIMAB	PRED
JL.10	4	5	0	0	49	FEMALE	OTHER	NONE	0	other	low_PRA	L	NO_DGF	OTHER	BACTRIM	BASILIXIMAB	PRED
JL.10	5	6	0	0	49	FEMALE	OTHER	NONE	0	other	low_PRA	L	NO_DGF	OTHER	BACTRIM	BASILIXIMAB	PRED
JL.10	6	7	0	0	49	FEMALE	OTHER	NONE	0	other	low_PRA	L	NO_DGF	OTHER	BACTRIM	BASILIXIMAB	PRED
JL.10	7	8	0	0	49	FEMALE	OTHER	NONE	0	other	low_PRA	L	NO_DGF	OTHER	BACTRIM	BASILIXIMAB	PRED
JL.10	8	9	0	0	49	FEMALE	OTHER	NONE	0	other	low_PRA	L	NO_DGF	OTHER	BACTRIM	BASILIXIMAB	PRED
JL.10	9	10	0	0	49	FEMALE	OTHER	NONE	0	other	low_PRA	L	NO_DGF	OTHER	BACTRIM	BASILIXIMAB	PRED
JL.10	10	11	0	0	49	FEMALE	OTHER	NONE	0	other	low_PRA	L	NO_DGF	OTHER	BACTRIM	BASILIXIMAB	PRED
JL.10	11	12	0	0	49	FEMALE	OTHER	NONE	0	other	low_PRA	L	NO_DGF	OTHER	BACTRIM	BASILIXIMAB	PRED
JL.10	12	13	0	0	49	FEMALE	OTHER	NONE	0	other	low_PRA	L	NO_DGF	OTHER	BACTRIM	BASILIXIMAB	PRED
JL.10	13	14	0	0	49	FEMALE	OTHER	NONE	0	other	low_PRA	L	NO_DGF	OTHER	BACTRIM	BASILIXIMAB	PRED
JL.10	14	15	0	0	49	FEMALE	OTHER	NONE	0	other	low_PRA	L	NO_DGF	OTHER	BACTRIM	BASILIXIMAB	PRED
JL.10	15	16	0	0	49	FEMALE	OTHER	NONE	0	other	low_PRA	L	NO_DGF	OTHER	BACTRIM	BASILIXIMAB	PRED
JL.10	16	17	0	0	49	FEMALE	OTHER	NONE	0	other	low_PRA	L	NO_DGF	OTHER	BACTRIM	BASILIXIMAB	PRED
JL.10	17	18	0	0	49	FEMALE	OTHER	NONE	0	other	low_PRA	L	NO_DGF	OTHER	BACTRIM	BASILIXIMAB	PRED
JL.10	18	19	0	0	49	FEMALE	OTHER	NONE	0	other	low_PRA	L	NO_DGF	OTHER	BACTRIM	BASILIXIMAB	PRED
JL.10	19	20	0	0	49	FEMALE	OTHER	NONE	0	other	low_PRA	L	NO_DGF	OTHER	BACTRIM	BASILIXIMAB	PRED
JL.10	20	21	0	0	49	FEMALE	OTHER	NONE	0	other	low_PRA	L	NO_DGF	OTHER	BACTRIM	BASILIXIMAB	PRED
JL.10	21	22	0	0	49	FEMALE	OTHER	NONE	0	other	low_PRA	L	NO_DGF	OTHER	BACTRIM	BASILIXIMAB	PRED
JL.10	22	23	0	0	49	FEMALE	OTHER	NONE	0	other	low_PRA	L	NO_DGF	OTHER	BACTRIM	BASILIXIMAB	PRED
JL.10	23	24	0	0	49	FEMALE	OTHER	NONE	0	other	low_PRA	L	NO_DGF	OTHER	BACTRIM	BASILIXIMAB	PRED
JL.10	24	25	0	0	49	FEMALE	OTHER	NONE	0	other	low_PRA	L	NO_DGF	OTHER	BACTRIM	BASILIXIMAB	PRED
JL.10	25	26	0	0	49	FEMALE	OTHER	NONE	0	other	low_PRA	L	NO_DGF	OTHER	BACTRIM	BASILIXIMAB	PRED
JL.10	26	27	0	0	49	FEMALE	OTHER	NONE	0	other	low_PRA	L	NO_DGF	OTHER	BACTRIM	BASILIXIMAB	PRED
JL.10	27	28	0	0	49	FEMALE	OTHER	NONE	0	other	low_PRA	L	NO_DGF	OTHER	BACTRIM	BASILIXIMAB	PRED
JL.10	28	29	0	0	49	FEMALE	OTHER	NONE	0	other	low_PRA	L	NO_DGF	OTHER	BACTRIM	BASILIXIMAB	PRED
JL.10	29	30	0	0	49	FEMALE	OTHER	NONE	0	other	low_PRA	L	NO_DGF	OTHER	BACTRIM	BASILIXIMAB	PRED
JL.10	30	31	0	0	49	FEMALE	OTHER	NONE	0	other	low_PRA	L	NO_DGF	OTHER	BACTRIM	BASILIXIMAB	PRED
JL.10	31	32	0	0	49	FEMALE	OTHER	NONE	0	other	low_PRA	L	NO_DGF	OTHER	BACTRIM	BASILIXIMAB	PRED
JL.10	32	33	0	0	49	FEMALE	OTHER	NONE	0	other	low_PRA	L	NO_DGF	OTHER	BACTRIM	BASILIXIMAB	PRED
JL.10	33	34	0	0	49	FEMALE	OTHER	NONE	0	other	low_PRA	L	NO_DGF	OTHER	BACTRIM	BASILIXIMAB	PRED
JL.10	34	35	0	0	49	FEMALE	OTHER	NONE	0	other	low_PRA	L	NO_DGF	OTHER	BACTRIM	BASILIXIMAB	PRED
JL.10	35	36	0	0	49	FEMALE	OTHER	NONE	0	other	low_PRA	L	NO_DGF	OTHER	BACTRIM	BASILIXIMAB	PRED
JL.10	36	37	0	0	49	FEMALE	OTHER	NONE	0	other	low_PRA	L	NO_DGF	OTHER	BACTRIM	BASILIXIMAB	PRED
JL.10	37	38	0	0	49	FEMALE	OTHER	NONE	0	other	low_PRA	L	NO_DGF	OTHER	BACTRIM	BASILIXIMAB	PRED
JL.10	38	39	0	0	49	FEMALE	OTHER	NONE	0	other	low_PRA	L	NO_DGF	OTHER	BACTRIM	BASILIXIMAB	PRED
JL.10	39	40	0	0	49	FEMALE	OTHER	NONE	0	other	low_PRA	L	NO_DGF	OTHER	BACTRIM	BASILIXIMAB	PRED
JL.10	40	41	0	0	49	FEMALE	OTHER	NONE	0	other	low_PRA	L	NO_DGF	OTHER	BACTRIM	BASILIXIMAB	PRED
JL.10	41	42	0	0	49	FEMALE	OTHER	NONE	0	other	low_PRA	L	NO_DGF	OTHER	BACTRIM	BASILIXIMAB	PRED
JL.10	42	43	0	0	49	FEMALE	OTHER	NONE	0	other	low_PRA	L	NO_DGF	OTHER	BACTRIM	BASILIXIMAB	PRED
JL.10	43	44	0	0	49	FEMALE	OTHER	NONE	0	other	low_PRA	L	NO_DGF	OTHER	BACTRIM	BASILIXIMAB	PRED
JL.10	44	45	0	0	49	FEMALE	OTHER	NONE	0	other	low_PRA	L	NO_DGF	OTHER	BACTRIM	BASILIXIMAB	PRED
JL.10	45	46	0	0	49	FEMALE	OTHER	NONE	0	other	low_PRA	L	NO_DGF	OTHER	BACTRIM	BASILIXIMAB	PRED
JL.10	46	47	0	0	49	FEMALE	OTHER	NONE	0	other	low_PRA	L	NO_DGF	OTHER	BACTRIM	BASILIXIMAB	PRED
JL.10	47	48	0	0	49	FEMALE	OTHER	NONE	0	other	low_PRA	L	NO_DGF	OTHER	BACTRIM	BASILIXIMAB	PRED
JL.10	48	49	0	0	49	FEMALE	OTHER	NONE	0	other	low_PRA	L	NO_DGF	OTHER	BACTRIM	BASILIXIMAB	PRED
JL.10	49	50	0	0	49	FEMALE	OTHER	NONE	0	other	low_PRA	L	NO_DGF	OTHER	BACTRIM	BASILIXIMAB	PRED
JL.10	50	51	0	0	49	FEMALE	OTHER	NONE	0	other	low_PRA	L	NO_DGF	OTHER	BACTRIM	BASILIXIMAB	PRED
JL.10	51	52	0	0	49	FEMALE	OTHER	NONE	0	other	low_PRA	L	NO_DGF	OTHER	BACTRIM	BASILIXIMAB	PRED
JL.10	52	53	0	0	49	FEMALE	OTHER	NONE	0	other	low_PRA	L	NO_DGF	OTHER	BACTRIM	BASILIXIMAB	PRED
JL.10	53	54	0	0	49	FEMALE	OTHER	NONE	0	other	low_PRA	L	NO_DGF	OTHER	BACTRIM	BASILIXIMAB	PRED
JL.10	54	55	0	0	49	FEMALE	OTHER	NONE	0	other	low_PRA	L	NO_DGF	OTHER	BACTRIM	BASILIXIMAB	PRED
JL.10	55	56	0	0	49	FEMALE	OTHER	NONE	0	other	low_PRA	L	NO_DGF	OTHER	BACTRIM	BASILIXIMAB	PRED
JL.10	56	57	0	0	49	FEMALE	OTHER	NONE	0	other	low_PRA	L	NO_DGF	OTHER	BACTRIM	BASILIXIMAB	PRED
JL.10	57	58	0	0	49	FEMALE	OTHER	NONE	0	other	low_PRA	L	NO_DGF	OTHER	BACTRIM	BASILIXIMAB	PRED
JL.10	58	59	0	0	49	FEMALE	OTHER	NONE	0	other	low_PRA	L	NO_DGF	OTHER	BACTRIM	BASILIXIMAB	PRED
JL.10	59	60	0	0	49	FEMALE	OTHER	NONE	0	other	low_PRA	L	NO_DGF	OTHER	BACTRIM	BASILIXIMAB	PRED
JL.10	60	61	0	0	49	FEMALE	OTHER	NONE	0	other	low_PRA	L	NO_DGF	OTHER	BACTRIM	BASILIXIMAB	PRED
JL.10	61	62	0	0	49	FEMALE	OTHER	NONE	0	other	low_PRA	L	NO_DGF	OTHER	BACTRIM	BASILIXIMAB	PRED
JL.10	62	63	0	0	49	FEMALE	OTHER	NONE	0	other	low_PRA	L	NO_DGF	OTHER	BACTRIM	BASILIXIMAB	PRED
JL.10	63	64	0	0	49	FEMALE	OTHER	NONE	0	other	low_PRA	L	NO_DGF	OTHER	BACTRIM	BASILIXIMAB	PRED
JL.10	64	65	0	0	49	FEMALE	OTHER	NONE	0	other	low_PRA	L	NO_DGF	OTHER	BACTRIM	BASILIXIMAB	PRED
JL.10	65	66	0	0	49	FEMALE	OTHER	NONE	0	other	low_PRA	L	NO_DGF	OTHER	BACTRIM	BASILIXIMAB	PRED
JL.10	66	67	0	0	49	FEMALE	OTHER	NONE	0	other	low_PRA	L	NO_DGF	OTHER	BACTRIM	BASILIXIMAB	PRED
JL.10	67	68	0	0	49	FEMALE	OTHER	NONE	0	other	low_PRA	L	NO_DGF	OTHER	BACTRIM	BASILIXIMAB	PRED
JL.10	68	69	0	0	49	FEMALE	OTHER	NONE	0	other	low_PRA	L	NO_DGF	OTHER	BACTRIM	BASILIXIMAB	PRED
JL.10	69	70	0	0	49	FEMALE	OTHER	NONE	0	other	low_PRA	L	NO_DGF	OTHER	BACTRIM	BASILIXIMAB	PRED
JL.10	70	71	0	0	49	FEMALE	OTHER	NONE	0	other	low_PRA	L	NO_DGF	OTHER	BACTRIM	BASILIXIMAB	PRED
JL.10	71	72	0	0	49	FEMALE	OTHER	NONE	0	other	low_PRA	L	NO_DGF	OTHER	BACTRIM	BASILIXIMAB	PRED
JL.10	72	73	0	0	49	FEMALE	OTHER	NONE	0	other	low_PRA	L	NO_DGF	OTHER	BACTRIM	BASILIXIMAB	PRED
JL.10	73	74	0	0	49	FEMALE	OTHER	NONE	0	other	low_PRA	L	NO_DGF	OTHER	BACTRIM	BASILIXIMAB	PRED
JL.10	74	75	0	0	49	FEMALE	OTHER	NONE	0	other	low_PRA	L	NO_DGF	OTHER	BACTRIM	BASILIXIMAB	PRED
JL.10	75	76	0	0	49	FEMALE	OTHER	NONE	0	other	low_PRA	L	NO_DGF	OTHER	BACTRIM	BASILIXIMAB	PRED
JL.10	76	77	0	0	49	FEMALE	OTHER	NONE	0	other	low_PRA	L	NO_DGF	OTHER	BACTRIM	BASILIXIMAB	PRED
JL.10	77	78	0	0	49	FEMALE	OTHER	NONE	0	other	low_PRA	L	NO_DGF	OTHER	BACTRIM	BASILIXIMAB	PRED
JL.10	78	79	0	0	49	FEMALE	OTHER	NONE	0	other	low_PRA	L	NO_DGF	OTHER	BACTRIM	BASILIXIMAB	PRED
JL.10	79	80	0	0	49	FEMALE	OTHER	NONE	0	other	low_PRA	L	NO_DGF	OTHER	BACTRIM	BASILIXIMAB	PRED
JL.10	80	81	0	0	49	FEMALE	OTHER	NONE	0	other	low_PRA	L	NO_DGF	OTHER	BACTRIM	BASILIXIMAB	PRED
JL.10	81	82	0	0	49	FEMALE	OTHER	NONE	0	other	low_PRA	L	NO_DGF	OTHER	BACTRIM	BASILIXIMAB	PRED
JL.10	82	83	0	0	49	FEMALE	OTHER	NONE	0	other	low_PRA	L	NO_DGF	OTHER	BACTRIM	BASILIXIMAB	PRED
JL.10	83	84	0	0	49	FEMALE	OTHER	NONE	0	other	low_PRA	L	NO_DGF	OTHER	BACTRIM	BASILIXIMAB	PRED
JL.10	84	85	0	0	49	FEMALE	OTHER	NONE	0	other	low_PRA	L	NO_DGF	OTHER	BACTRIM	BASILIXIMAB	PRED
JL.10	85	86	0	0	49	FEMALE	OTHER	NONE	0	other	low_PRA	L	NO_DGF	OTHER	BACTRIM	BASILIXIMAB	PRED
JL.10	86	87	0	0	49	FEMALE	OTHER	NONE	0	other	low_PRA	L	NO_DGF	OTHER	BACTRIM	BASILIXIMAB	PRED
JL.10	87	88	0	0	49	FEMALE	OTHER	NONE	0	other	low_PRA	L	NO_DGF	OTHER	BACTRIM	BASILIXIMAB	PRED
JL.10	88	89	0	0	49	FEMALE	OTHER	NONE	0	other	low_PRA	L	NO_DGF	OTHER	BACTRIM	BASILIXIMAB	PRED
JL.10	89	90	0	0	49	FEMALE	OTHER	NONE	0	other	low_PRA	L	NO_DGF	OTHER	BACTRIM	BASILIXIMAB	PRED
JL.10	90	91	0	0	49	FEMALE	OTHER	NONE	0	other	low_PRA	L	NO_DGF	OTHER	BACTRIM	BASILIXIMAB	PRED
JL.10	91	92	0	0	49	FEMALE	OTHER	NONE	0	other	low_PRA	L	NO_DGF	OTHER	BACTRIM	BASILIXIMAB	PRED
JL.10	92	93	0	0	49	FEMALE	OTHER	NONE	0	other	low_PRA	L	NO_DGF	OTHER	BACTRIM	BASILIXIMAB	PRED
JL.10	93	94	0	0	49	FEMALE	OTHER	NONE	0	other	low_PRA	L	NO_DGF	OTHER	BACTRIM	BASILIXIMAB	PRED
JL.10	94	95	0	0	49	FEMALE	OTHER	NONE	0	other	low_PRA	L	NO_DGF	OTHER	BACTRIM	BASILIXIMAB	PRED
JL.10	95	96	0	0	49	FEMALE	OTHER	NONE	0	other	low_PRA	L	NO_DGF	OTHER	BACTRIM	BASILIXIMAB	PRED
JL.10	96	97	0	0	49	FEMALE	OTHER	NONE	0	other	low_PRA	L	NO_DGF	OTHER	BACTRIM	BASILIXIMAB	PRED
JL.10	97	98	0	0	49	FEMALE	OTHER	NONE	0	other	low_PRA	L	NO_DGF	OTHER	BACTRIM	BASILIXIMAB	PRED
JL.10	98	99	0	0	49	FEMALE	OTHER	NONE	0	other	low_PRA	L	NO_DGF	OTHER	BACTRIM	BASILIXIMAB	PRED
JL.10	99	100	0	0	49	FEMALE	OTHER	NONE	0	other	low_PRA	L	NO_DGF	OTHER	BACTRIM	BASILIXIMAB	PRED
JL.10	100	101	0	0	49	FEMALE	OTHER	NONE	0	other	low_PRA	L	NO_DGF	OTHER	BACTRIM	BASILIXIMAB	PRED
JL.10	101	102	0	0	49	FEMALE	OTHER	NONE	0	other	low_PRA	L	NO_DGF	OTHER	BACTRIM	BASILIXIMAB	PRED
JL.10	102	103	0	0	49	FEMALE	OTHER	NONE	0	other	low_PRA	L	NO_DGF	OTHER	BACTRIM	BASILIXIMAB	PRED
JL.10	103	104	0	0	49	FEMALE	OTHER	NONE	0	other	low_PRA	L	NO_DGF	OTHER	BACTRIM	BASILIXIMAB	PRED
JL.10	104	105	0	0	49	FEMALE	OTHER	NONE	0	other	low_PRA	L	NO_DGF	OTHER	BACTRIM	BASILIXIMAB	PRED
JL.10	105	106	0	0	49	FEMALE	OTHER	NONE	0	other	low_PRA	L	NO_DGF	OTHER	BACTRIM	BASILIXIMAB	PRED
JL.10	106	107	0	0	49	FEMALE	OTHER	NONE	0	other	low_PRA	L	NO_DGF	OTHER	BACTRIM	BASILIXIMAB	PRED
JL.10	107	108	0	0	49	FEMALE	OTHER	NONE	0	other	low_PRA	L	NO_DGF	OTHER	BACTRIM	BASILIXIMAB	PRED
JL.10	108	109	0	0	49	FEMALE	OTHER	NONE	0	other	low_PRA	L	NO_DGF	OTHER	BACTRIM	BASILIXIMAB	PRED
JL.10	109	110	0	0	49	FEMALE	OTHER	NONE	0	other	low_PRA	L	NO_DGF	OTHER	BACTRIM	BASILIXIMAB	PRED
JL.10	110	111	0	0	49	FEMALE	OTHER	NONE	0	other	low_PRA	L	NO_DGF	OTHER	BACTRIM	BASILIXIMAB	PRED
JL.10	111	112	0	0	49	FEMALE	OTHER	NONE	0	other	low_PRA	L	NO_DGF	OTHER	BACTRIM	BASILIXIMAB	PRED
JL.10	112	113	0	0	49	FEMALE	OTHER	NONE	0	other	low_PRA	L	NO_DGF	OTHER	BACTRIM	BASILIXIMAB	PRED
JL.10	113	114	0	0	49	FEMALE	OTHER	NONE	0	other	low_PRA	L	NO_DGF	OTHER	BACTRIM	BASILIXIMAB	PRED
JL.10	114	115	0	0	49	FEMALE	OTHER	NONE	0	other	low_PRA	L	NO_DGF	OTHER	BACTRIM	BASILIXIMAB	PRED
JL.10	115	116	0	0	49	FEMALE	OTHER	NONE	0	other	low_PRA	L	NO_DGF	OTHER	BACTRIM	BASILIXIMAB	PRED
JL.10	116	117	0	0	49	FEMALE	OTHER	NONE	0	other	low_PRA	L	NO_DGF	OTHER	BACTRIM	BASILIXIMAB	PRED
JL.10	117	118	0	0	49	FEMALE	OTHER	NONE	0	other	low_PRA	L	NO_DGF	OTHER	BACTRIM	BASILIXIMAB	PRED
JL.10	118	119	0	0	49	FEMALE	OTHER	NONE	0	other	low_PRA	L	NO_DGF	OTHER	BACTRIM	BASILIXIMAB	PRED
JL.10	119	120	0	0	49	FEMALE	OTHER	NONE	0	other	low_PRA	L	NO_DGF	OTHER	BACTRIM	BASILIXIMAB	PRED
JL.10	120	121	0	0	49	FEMALE	OTHER	NONE	0	other	low_PRA	L	NO_DGF	OTHER	BACTRIM	BASILIXIMAB	PRED
JL.10	121	122	0	0	49	FEMALE	OTHER	NONE	0	other	low_PRA	L	NO_DGF	OTHER	BACTRIM	BASILIXIMAB	PRED
JL.10	122	123	0	0	49	FEMALE	OTHER	NONE	0	other	low_PRA	L	NO_DGF	OTHER	BACTRIM	BASILIXIMAB	PRED
JL.10	123	124	0	0	49	FEMALE	OTHER	NONE	0	other	low_PRA	L	NO_DGF	OTHER	BACTRIM	BASILIXIMAB	PRED
JL.10	124	125	0	0	49	FEMALE	OTHER	NONE	0	other	low_PRA	L	NO_DGF	OTHER	BACTRIM	BASILIXIMAB	PRED
JL.10	125	126	0	0	49	FEMALE	OTHER	NONE	0	other	low_PRA	L	NO_DGF	OTHER	BACTRIM	BASILIXIMAB	PRED
JL.10	126	127	0	0	49	FEMALE	OTHER	NONE	0	other	low_PRA	L	NO_DGF	OTHER	BACTRIM	BASILIXIMAB	PRED
JL.10	127	128	0	0	49	FEMALE	OTHER	NONE	0	other	low_PRA	L	NO_DGF	OTHER	BACTRIM	BASILIXIMAB	PRED
JL.10	128	129	0	0	49	FEMALE	OTHER	NONE	0	other	low_PRA	L	NO_DGF	OTHER	BACTRIM	BASILIXIMAB	PRED
JL.10	129	130	0	0	49	FEMALE	OTHER	NONE	0	other	low_PRA	L	NO_DGF	OTHER	BACTRIM	BASILIXIMAB	PRED
JL.10	130	131	0	0	49	FEMALE	OTHER	NONE	0	other	low_PRA	L	NO_DGF	OTHER	BACTRIM	BASILIXIMAB	PRED
JL.10	131	132	0	0	49	FEMALE	OTHER	NONE	0	other	low_PRA	L	NO_DGF	OTHER	BACTRIM	BASILIXIMAB	PRED
JL.10	132	133	0	0	49	FEMALE	OTHER	NONE	0	other	low_PRA	L	NO_DGF	OTHER	BACTRIM	BASILIXIMAB	PRED
JL.10	133	134	0	0	49	FEMALE	OTHER	NONE	0	other	low_PRA	L	NO_DGF	OTHER	BACTRIM	BASILIXIMAB	PRED
JL.10	134	135	0	0	49	FEMALE	OTHER	NONE	0	other	low_PRA	L	NO_DGF	OTHER	BACTRIM	BASILIXIMAB	PRED
JL.10	135	136	0	0	49	FEMALE	OTHER	NONE	0	other	low_PRA	L	NO_DGF	OTHER	BACTRIM	BASILIXIMAB	PRED
JL.10	136	137	0	0	49	FEMALE	OTHER	NONE	0	other	low_PRA	L	NO_DGF	OTHER	BACTRIM	BASILIXIMAB	PRED
JL.10	137	138	0	0	49	FEMALE	OTHER	NONE	0	other	low_PRA	L	NO_DGF	OTHER	BACTRIM	BASILIXIMAB	PRED
JL.10	138	139	0	0	49	FEMALE	OTHER	NONE	0	other	low_PRA	L	NO_DGF	OTHER	BACTRIM	BASILIXIMAB	PRED
JL.10	139	140	0	0	49	FEMALE	OTHER	NONE	0	other	low_PRA	L	NO_DGF	OTHER	BACTRIM	BASILIXIMAB	PRED
JL.10	140	141	0	0	49	FEMALE	OTHER	NONE	0	other	low_PRA	L	NO_DGF	OTHER	BACTRIM	BASILIXIMAB	PRED
JL.10	141	142	0	0	49	FEMALE	OTHER	NONE	0	other	low_PRA	L	NO_DGF	OTHER	BACTRIM	BASILIXIMAB	PRED
JL.10	142	143	0	0	49	FEMALE	OTHER	NONE	0	other	low_PRA	L	NO_DGF	OTHER	BACTRIM	BASILIXIMAB	PRED
JL.10	143	144	0	0	49	FEMALE	OTHER	NONE	0	other	low_PRA	L	NO_DGF	OTHER	BACTRIM	BASILIXIMAB	PRED
JL.10	144	145	0	0	49	FEMALE	OTHER	NONE	0	other	low_PRA	L	NO_DGF	OTHER	BACTRIM	BASILIXIMAB	PRED
JL.10	145	146	0	0	49	FEMALE	OTHER	NONE	0	other	low_PRA	L	NO_DGF	OTHER	BACTRIM	BASILIXIMAB	PRED
JL.10	146	147	0	0	49	FEMALE	OTHER	NONE	0	other	low_PRA	L	NO_DGF	OTHER	BACTRIM	BASILIXIMAB	PRED
JL.10	147	148	0	0	49	FEMALE	OTHER	NONE	0	other	low_PRA	L	NO_DGF	OTHER	BACTRIM	BASILIXIMAB	PRED
JL.10	148	149	0	0	49	FEMALE	OTHER	NONE	0	other	low_PRA	L	NO_DGF	OTHER	BACTRIM	BASILIXIMAB	PRED
JL.10	149	150	0	0	49	FEMALE	OTHER	NONE	0	other	low_PRA	L	NO_DGF	OTHER	BACTRIM	BASILIXIMAB	PRED
JL.10	150	151	0	0	49	FEMALE	OTHER	NONE	0	other	low_PRA	L	NO_DGF	OTHER	BACTRIM	BASILIXIMAB	PRED
JL.10	151	152	0	0	49	FEMALE	OTHER	NONE	0	other	low_PRA	L	NO_DGF	OTHER	BACTRIM	BASILIXIMAB	PRED
JL.10	152	153	0	0	49	FEMALE	OTHER	NONE	0	other	low_PRA	L	NO_DGF	OTHER	BACTRIM	BASILIXIMAB	PRED
JL.10	153	154	0	0	49	FEMALE	OTHER	NONE	0	other	low_PRA	L	NO_DGF	OTHER	BACTRIM	BASILIXIMAB	PRED
JL.10	154	155	0	0	49	FEMALE	OTHER	NONE	0	other	low_PRA	L	NO_DGF	OTHER	BACTRIM	BASILIXIMAB	PRED
JL.10	155	156	0	0	49	FEMALE	OTHER	NONE	0	other	low_PRA	L	NO_DGF	OTHER	BACTRIM	BASILIXIMAB	PRED
JL.10	156	157	0	0	49	FEMALE	OTHER	NONE	0	other	low_PRA	L	NO_DGF	OTHER	BACTRIM	BASILIXIMAB	PRED
JL.10	157	158	0	0	49	FEMALE	OTHER	NONE	0	other	low_PRA	L	NO_DGF	OTHER	BACTRIM	BASILIXIMAB	PRED
JL.10	158	159	0	0	49	FEMALE	OTHER	NONE	0	other	low_PRA	L	NO_DGF	OTHER	BACTRIM	BASILIXIMAB	PRED
JL.10	159	160	0	0	49	FEMALE	OTHER	NONE	0	other	low_PRA	L	NO_DGF	OTHER	BACTRIM	BASILIXIMAB	PRED
JL.10	160	161	0	0	49	FEMALE	OTHER	NONE	0	other	low_PRA	L	NO_DGF	OTHER	BACTRIM	BASILIXIMAB	PRED
JL.10	161	162	0	0	49	FEMALE	OTHER	NONE	0	other	low_PRA	L	NO_DGF	OTHER	BACTRIM	BASILIXIMAB	PRED
JL.10	162	163	0	0	49	FEMALE	OTHER	NONE	0	other	low_PRA	L	NO_DGF	OTHER	BACTRIM	BASILIXIMAB	PRED
JL.10	163	164	0	0	49	FEMALE	OTHER	NONE	0	other	low_PRA	L	NO_DGF	OTHER	BACTRIM	BASILIXIMAB	PRED
JL.10	164	165	0	0	49	FEMALE	OTHER	NONE	0	other	low_PRA	L	NO_DGF	OTHER	BACTRIM	BASILIXIMAB	PRED
JL.10	165	166	0	0	49	FEMALE	OTHER	NONE	0	other	low_PRA	L	NO_DGF	OTHER	BACTRIM	BASILIXIMAB	PRED
JL.10	166	167	0	0	49	FEMALE	OTHER	NONE	0	other	low_PRA	L	NO_DGF	OTHER	BACTRIM	BASILIXIMAB	PRED
JL.10	167	168	0	0	49	FEMALE	OTHER	NONE	0	other	low_PRA	L	NO_DGF	OTHER	BACTRIM	BASILIXIMAB	PRED
JL.10	168	169	0	0	49	FEMALE	OTHER	NONE	0	other	low_PRA	L	NO_DGF	OTHER	BACTRIM	BASILIXIMAB	PRED
JL.10	169	170	0	0	49	FEMALE	OTHER	NONE	0	other	low_PRA	L	NO_DGF	OTHER	BACTRIM	BASILIXIMAB	PRED
JL.10	170	171	0	0	49	FEMALE	OTHER	NONE	0	other	low_PRA	L	NO_DGF	OTHER	BACTRIM	BASILIXIMAB	PRED
JL.10	171	172	0	0	49	FEMALE	OTHER	NONE	0	other	low_PRA	L	NO_DGF	OTHER	BACTRIM	BASILIXIMAB	PRED
JL.10	172	173	0	0	49	FEMALE	OTHER	NONE	0	other	low_PRA	L	NO_DGF	OTHER	BACTRIM	BASILIXIMAB	PRED
JL.10	173	174	0	0	49	FEMALE	OTHER	NONE	0	other	low_PRA	L	NO_DGF	OTHER	BACTRIM	BASILIXIMAB	PRED
JL.10	174	175	0	0	49	FEMALE	OTHER	NONE	0	other	low_PRA	L	NO_DGF	OTHER	BACTRIM	BASILIXIMAB	PRED
JL.10	175	176	0	0	49	FEMALE	OTHER	NONE	0	other	low_PRA	L	NO_DGF	OTHER	BACTRIM	BASILIXIMAB	PRED
JL.10	176	177	0	0	49	FEMALE	OTHER	NONE	0	other	low_PRA	L	NO_DGF	OTHER	BACTRIM	BASILIXIMAB	PRED
JL.10	177	178	0	0	49	FEMALE	OTHER	NONE	0	other	low_PRA	L	NO_DGF	OTHER	BACTRIM	BASILIXIMAB	PRED
JL.10	178	179	0	0	49	FEMALE	OTHER	NONE	0	other	low_PRA	L	NO_DGF	OTHER	BACTRIM	BASILIXIMAB	PRED
JL.10	179	180	0	0	49	FEMALE	OTHER	NONE	0	other	low_PRA	L	NO_DGF	OTHER	BACTRIM	BASILIXIMAB	PRED
JL.10	180	181	0	0	49	FEMALE	OTHER	NONE	0	other	low_PRA	L	NO_DGF	OTHER	BACTRIM	BASILIXIMAB	PRED
JL.10	181	182	0	0	49	FEMALE	OTHER	NONE	0	other	low_PRA	L	NO_DGF	OTHER	BACTRIM	BASILIXIMAB	PRED
JL.10	182	183	0	0	49	FEMALE	OTHER	NONE	0	other	low_PRA	L	NO_DGF	OTHER	BACTRIM	BASILIXIMAB	PRED
JL.10	183	184	0	0	49	FEMALE	OTHER	NONE	0	other	low_PRA	L	NO_DGF	OTHER	BACTRIM	BASILIXIMAB	PRED
JL.10	184	185	0	0	49	FEMALE	OTHER	NONE	0	other	low_PRA	L	NO_DGF	OTHER	BACTRIM	BASILIXIMAB	PRED
JL.10	185	186	0	0	49	FEMALE	OTHER	NONE	0	other	low_PRA	L	NO_DGF	OTHER	BACTRIM	BASILIXIMAB	PRED
JL.10	186	187	0	0	49	FEMALE	OTHER	NONE	0	other	low_PRA	L	NO_DGF	OTHER	BACTRIM	BASILIXIMAB	PRED
JL.10	187	188	0	0	49	FEMALE	OTHER	NONE	0	other	low_PRA	L	NO_DGF	OTHER	BACTRIM	BASILIXIMAB	PRED
JL.10	188	189	0	0	49	FEMALE	OTHER	NONE	0	other	low_PRA	L	NO_DGF	OTHER	BACTRIM	BASILIXIMAB	PRED
JL.10	189	190	0	0	49	FEMALE	OTHER	NONE	0	other	low_PRA	L	NO_DGF	OTHER	BACTRIM	BASILIXIMAB	PRED
JL.10	190	191	0	0	49	FEMALE	OTHER	NONE	0	other	low_PRA	L	NO_DGF	OTHER	BACTRIM	BASILIXIMAB	PRED
JL.10	191	192	0	0	49	FEMALE	OTHER	NONE	0	other	low_PRA	L	NO_DGF	OTHER	BACTRIM	BASILIXIMAB	PRED
JL.10	192	193	0	0	49	FEMALE	OTHER	NONE	0	other	low_PRA	L	NO_DGF	OTHER	BACTRIM	BASILIXIMAB	PRED
JL.10	193	194	0	0	49	FEMALE	OTHER	NONE	0	other	low_PRA	L	NO_DGF	OTHER	BACTRIM	BASILIXIMAB	PRED
JL.10	194	195	0	0	49	FEMALE	OTHER	NONE	0	other	low_PRA	L	NO_DGF	OTHER	BACTRIM	BASILIXIMAB	PRED
JL.10	195	196	0	0	49	FEMALE	OTHER	NONE	0	other	low_PRA	L	NO_DGF	OTHER	BACTRIM	BASILIXIMAB	PRED
JL.10	196	197	0	0	49	FEMALE	OTHER	NONE	0	other	low_PRA	L	NO_DGF	OTHER	BACTRIM	BASILIXIMAB	PRED
JL.10	197	198	0	0	49	FEMALE	OTHER	NONE	0	other	low_PRA	L	NO_DGF	OTHER	BACTRIM	BASILIXIMAB	PRED
JL.10	198	199	0	0	49	FEMALE	OTHER	NONE	0	other	low_PRA	L	NO_DGF	OTHER	BACTRIM	BASILIXIMAB	PRED
JL.10	199	200	0	0	49	FEMALE	OTHER	NONE	0	other	low_PRA	L	NO_DGF	OTHER	BACTRIM	BASILIXIMAB	PRED
JL.10	200	201	0	0	49	FEMALE	OTHER	NONE	0	other	low_PRA	L	NO_DGF	OTHER	BACTRIM	BASILIXIMAB	PRED
JL.10	201	202	0	0	49	FEMALE	OTHER	NONE	0	other	low_PRA	L	NO_DGF	OTHER	BACTRIM	BASILIXIMAB	PRED
JL.10	202	203	0	0	49	FEMALE	OTHER	NONE	0	other	low_PRA	L	NO_DGF	OTHER	BACTRIM	BASILIXIMAB	PRED
JL.10	203	204	0	0	49	FEMALE	OTHER	NONE	0	other	low_PRA	L	NO_DGF	OTHER	BACTRIM	BASILIXIMAB	PRED
JL.10	204	205	0	0	49	FEMALE	OTHER	NONE	0	other	low_PRA	L	NO_DGF	OTHER	BACTRIM	BASILIXIMAB	PRED
JL.10	205	206	0	0	49	FEMALE	OTHER	NONE	0	other	low_PRA	L	NO_DGF	OTHER	BACTRIM	BASILIXIMAB	PRED
JL.10	206	207	0	0	49	FEMALE	OTHER	NONE	0	other	low_PRA	L	NO_DGF	OTHER	BACTRIM	BASILIXIMAB	PRED
JL.10	207	208	0	0	49	FEMALE	OTHER	NONE	0	other	low_PRA	L	NO_DGF	OTHER	BACTRIM	BASILIXIMAB	PRED
JL.10	208	209	0	0	49	FEMALE	OTHER	NONE	0	other	low_PRA	L	NO_DGF	OTHER	BACTRIM	BASILIXIMAB	PRED
JL.100	0	1	0	0	50	MALE	OTHER	NONE	0	other	low_PRA	L	NO_DGF	CEFAZOLIN	BACTRIM	THYMO	NO_PRED
JL.100	1	2	0	0	50	MALE	OTHER	NONE	0	other	low_PRA	L	NO_DGF	CEFAZOLIN	BACTRIM	THYMO	NO_PRED
JL.100	2	3	0	0	50	MALE	OTHER	NONE	0	other	low_PRA	L	NO_DGF	CEFAZOLIN	BACTRIM	THYMO	NO_PRED
JL.100	3	4	0	0	50	MALE	OTHER	NONE	0	other	low_PRA	L	NO_DGF	CEFAZOLIN	BACTRIM	THYMO	NO_PRED
JL.100	4	5	0	0	50	MALE	OTHER	NONE	0	other	low_PRA	L	NO_DGF	CEFAZOLIN	BACTRIM	THYMO	NO_PRED
JL.100	5	6	0	0	50	MALE	OTHER	NONE	0	other	low_PRA	L	NO_DGF	CEFAZOLIN	BACTRIM	THYMO	NO_PRED
JL.100	6	7	0	0	50	MALE	OTHER	NONE	0	other	low_PRA	L	NO_DGF	CEFAZOLIN	BACTRIM	THYMO	NO_PRED
JL.100	7	8	0	0	50	MALE	OTHER	NONE	0	other	low_PRA	L	NO_DGF	CEFAZOLIN	BACTRIM	THYMO	NO_PRED
JL.100	8	9	0	0	50	MALE	OTHER	NONE	0	other	low_PRA	L	NO_DGF	CEFAZOLIN	BACTRIM	THYMO	NO_PRED
JL.100	9	10	0	0	50	MALE	OTHER	NONE	0	other	low_PRA	L	NO_DGF	CEFAZOLIN	BACTRIM	THYMO	NO_PRED
JL.100	10	11	0	0	50	MALE	OTHER	NONE	0	other	low_PRA	L	NO_DGF	CEFAZOLIN	BACTRIM	THYMO	NO_PRED
JL.100	11	12	0	0	50	MALE	OTHER	NONE	0	other	low_PRA	L	NO_DGF	CEFAZOLIN	BACTRIM	THYMO	NO_PRED
JL.100	12	13	0	0	50	MALE	OTHER	NONE	0	other	low_PRA	L	NO_DGF	CEFAZOLIN	BACTRIM	THYMO	NO_PRED
JL.100	13	14	0	0	50	MALE	OTHER	NONE	0	other	low_PRA	L	NO_DGF	CEFAZOLIN	BACTRIM	THYMO	NO_PRED
JL.100	14	15	0	0	50	MALE	OTHER	NONE	0	other	low_PRA	L	NO_DGF	CEFAZOLIN	BACTRIM	THYMO	NO_PRED
JL.100	15	16	0	0	50	MALE	OTHER	NONE	0	other	low_PRA	L	NO_DGF	CEFAZOLIN	BACTRIM	THYMO	NO_PRED
JL.100	16	17	0	0	50	MALE	OTHER	NONE	0	other	low_PRA	L	NO_DGF	CEFAZOLIN	BACTRIM	THYMO	NO_PRED
JL.100	17	18	0	0	50	MALE	OTHER	NONE	0	other	low_PRA	L	NO_DGF	CEFAZOLIN	BACTRIM	THYMO	NO_PRED
JL.100	18	19	0	0	50	MALE	OTHER	NONE	0	other	low_PRA	L	NO_DGF	CEFAZOLIN	BACTRIM	THYMO	NO_PRED
JL.100	19	20	0	0	50	MALE	OTHER	NONE	0	other	low_PRA	L	NO_DGF	CEFAZOLIN	BACTRIM	THYMO	NO_PRED
JL.100	20	21	0	0	50	MALE	OTHER	NONE	0	other	low_PRA	L	NO_DGF	CEFAZOLIN	BACTRIM	THYMO	NO_PRED
JL.100	21	22	0	0	50	MALE	OTHER	NONE	0	other	low_PRA	L	NO_DGF	CEFAZOLIN	BACTRIM	THYMO	NO_PRED
JL.100	22	23	0	0	50	MALE	OTHER	NONE	0	other	low_PRA	L	NO_DGF	CEFAZOLIN	BACTRIM	THYMO	NO_PRED
JL.100	23	24	0	0	50	MALE	OTHER	NONE	0	other	low_PRA	L	NO_DGF	CEFAZOLIN	BACTRIM	THYMO	NO_PRED
JL.100	24	25	0	0	50	MALE	OTHER	NONE	0	other	low_PRA	L	NO_DGF	CEFAZOLIN	BACTRIM	THYMO	NO_PRED
JL.100	25	26	0	0	50	MALE	OTHER	NONE	0	other	low_PRA	L	NO_DGF	CEFAZOLIN	BACTRIM	THYMO	NO_PRED
JL.100	26	27	0	0	50	MALE	OTHER	NONE	0	other	low_PRA	L	NO_DGF	CEFAZOLIN	BACTRIM	THYMO	NO_PRED
JL.100	27	28	0	0	50	MALE	OTHER	NONE	0	other	low_PRA	L	NO_DGF	CEFAZOLIN	BACTRIM	THYMO	NO_PRED
JL.100	28	29	0	0	50	MALE	OTHER	NONE	0	other	low_PRA	L	NO_DGF	CEFAZOLIN	BACTRIM	THYMO	NO_PRED
JL.100	29	30	0	0	50	MALE	OTHER	NONE	0	other	low_PRA	L	NO_DGF	CEFAZOLIN	BACTRIM	THYMO	NO_PRED
JL.100	30	31	0	0	50	MALE	OTHER	NONE	0	other	low_PRA	L	NO_DGF	CEFAZOLIN	BACTRIM	THYMO	NO_PRED
JL.100	31	32	0	0	50	MALE	OTHER	NONE	0	other	low_PRA	L	NO_DGF	CEFAZOLIN	BACTRIM	THYMO	NO_PRED
JL.100	32	33	0	0	50	MALE	OTHER	NONE	0	other	low_PRA	L	NO_DGF	CEFAZOLIN	BACTRIM	THYMO	NO_PRED
JL.100	33	34	0	0	50	MALE	OTHER	NONE	0	other	low_PRA	L	NO_DGF	CEFAZOLIN	BACTRIM	THYMO	NO_PRED
JL.100	34	35	0	0	50	MALE	OTHER	NONE	0	other	low_PRA	L	NO_DGF	CEFAZOLIN	BACTRIM	THYMO	NO_PRED
JL.100	35	36	0	0	50	MALE	OTHER	NONE	0	other	low_PRA	L	NO_DGF	CEFAZOLIN	BACTRIM	THYMO	NO_PRED
JL.100	36	37	0	0	50	MALE	OTHER	NONE	0	other	low_PRA	L	NO_DGF	CEFAZOLIN	BACTRIM	THYMO	NO_PRED
JL.100	37	38	0	0	50	MALE	OTHER	NONE	0	other	low_PRA	L	NO_DGF	CEFAZOLIN	BACTRIM	THYMO	NO_PRED
JL.100	38	39	0	0	50	MALE	OTHER	NONE	0	other	low_PRA	L	NO_DGF	CEFAZOLIN	BACTRIM	THYMO	NO_PRED
JL.100	39	40	0	0	50	MALE	OTHER	NONE	0	other	low_PRA	L	NO_DGF	CEFAZOLIN	BACTRIM	THYMO	NO_PRED
JL.100	40	41	0	0	50	MALE	OTHER	NONE	0	other	low_PRA	L	NO_DGF	CEFAZOLIN	BACTRIM	THYMO	NO_PRED
JL.100	41	42	0	0	50	MALE	OTHER	NONE	0	other	low_PRA	L	NO_DGF	CEFAZOLIN	BACTRIM	THYMO	NO_PRED
JL.100	42	43	0	0	50	MALE	OTHER	NONE	0	other	low_PRA	L	NO_DGF	CEFAZOLIN	BACTRIM	THYMO	NO_PRED
JL.100	43	44	0	0	50	MALE	OTHER	NONE	0	other	low_PRA	L	NO_DGF	CEFAZOLIN	BACTRIM	THYMO	NO_PRED
JL.100	44	45	0	0	50	MALE	OTHER	NONE	0	other	low_PRA	L	NO_DGF	CEFAZOLIN	BACTRIM	THYMO	NO_PRED
JL.100	45	46	0	0	50	MALE	OTHER	NONE	0	other	low_PRA	L	NO_DGF	CEFAZOLIN	BACTRIM	THYMO	NO_PRED
JL.100	46	47	0	0	50	MALE	OTHER	NONE	0	other	low_PRA	L	NO_DGF	CEFAZOLIN	BACTRIM	THYMO	NO_PRED
JL.100	47	48	0	0	50	MALE	OTHER	NONE	0	other	low_PRA	L	NO_DGF	CEFAZOLIN	BACTRIM	THYMO	NO_PRED
JL.100	48	49	0	0	50	MALE	OTHER	NONE	0	other	low_PRA	L	NO_DGF	CEFAZOLIN	BACTRIM	THYMO	NO_PRED
JL.100	49	50	0	0	50	MALE	OTHER	NONE	0	other	low_PRA	L	NO_DGF	CEFAZOLIN	BACTRIM	THYMO	NO_PRED
JL.100	50	51	0	0	50	MALE	OTHER	NONE	0	other	low_PRA	L	NO_DGF	CEFAZOLIN	BACTRIM	THYMO	NO_PRED
JL.100	51	52	0	0	50	MALE	OTHER	NONE	0	other	low_PRA	L	NO_DGF	CEFAZOLIN	BACTRIM	THYMO	NO_PRED
JL.100	52	53	0	0	50	MALE	OTHER	NONE	0	other	low_PRA	L	NO_DGF	CEFAZOLIN	BACTRIM	THYMO	NO_PRED
JL.100	53	54	0	0	50	MALE	OTHER	NONE	0	other	low_PRA	L	NO_DGF	CEFAZOLIN	BACTRIM	THYMO	NO_PRED
JL.100	54	55	0	0	50	MALE	OTHER	NONE	0	other	low_PRA	L	NO_DGF	CEFAZOLIN	BACTRIM	THYMO	NO_PRED
JL.100	55	56	0	0	50	MALE	OTHER	NONE	0	other	low_PRA	L	NO_DGF	CEFAZOLIN	BACTRIM	THYMO	NO_PRED
JL.100	56	57	0	0	50	MALE	OTHER	NONE	0	other	low_PRA	L	NO_DGF	CEFAZOLIN	BACTRIM	THYMO	NO_PRED
JL.100	57	58	0	0	50	MALE	OTHER	NONE	0	other	low_PRA	L	NO_DGF	CEFAZOLIN	BACTRIM	THYMO	NO_PRED
JL.100	58	59	0	0	50	MALE	OTHER	NONE	0	other	low_PRA	L	NO_DGF	CEFAZOLIN	BACTRIM	THYMO	NO_PRED
JL.100	59	60	0	0	50	MALE	OTHER	NONE	0	other	low_PRA	L	NO_DGF	CEFAZOLIN	BACTRIM	THYMO	NO_PRED
JL.100	60	61	0	0	50	MALE	OTHER	NONE	0	other	low_PRA	L	NO_DGF	CEFAZOLIN	BACTRIM	THYMO	NO_PRED
JL.100	61	62	0	0	50	MALE	OTHER	NONE	0	other	low_PRA	L	NO_DGF	CEFAZOLIN	BACTRIM	THYMO	NO_PRED
JL.100	62	63	0	0	50	MALE	OTHER	NONE	0	other	low_PRA	L	NO_DGF	CEFAZOLIN	BACTRIM	THYMO	NO_PRED
JL.100	63	64	0	0	50	MALE	OTHER	NONE	0	other	low_PRA	L	NO_DGF	CEFAZOLIN	BACTRIM	THYMO	NO_PRED
JL.100	64	65	0	0	50	MALE	OTHER	NONE	0	other	low_PRA	L	NO_DGF	CEFAZOLIN	BACTRIM	THYMO	NO_PRED
JL.100	65	66	0	0	50	MALE	OTHER	NONE	0	other	low_PRA	L	NO_DGF	CEFAZOLIN	BACTRIM	THYMO	NO_PRED
JL.100	66	67	0	0	50	MALE	OTHER	NONE	0	other	low_PRA	L	NO_DGF	CEFAZOLIN	BACTRIM	THYMO	NO_PRED
JL.100	67	68	0	0	50	MALE	OTHER	NONE	0	other	low_PRA	L	NO_DGF	CEFAZOLIN	BACTRIM	THYMO	NO_PRED
JL.100	68	69	0	0	50	MALE	OTHER	NONE	0	other	low_PRA	L	NO_DGF	CEFAZOLIN	BACTRIM	THYMO	NO_PRED
JL.100	69	70	0	0	50	MALE	OTHER	NONE	0	other	low_PRA	L	NO_DGF	CEFAZOLIN	BACTRIM	THYMO	NO_PRED
JL.100	70	71	0	0	50	MALE	OTHER	NONE	0	other	low_PRA	L	NO_DGF	CEFAZOLIN	BACTRIM	THYMO	NO_PRED
JL.100	71	72	0	0	50	MALE	OTHER	NONE	0	other	low_PRA	L	NO_DGF	CEFAZOLIN	BACTRIM	THYMO	NO_PRED
JL.100	72	73	0	0	50	MALE	OTHER	NONE	0	other	low_PRA	L	NO_DGF	CEFAZOLIN	BACTRIM	THYMO	NO_PRED
JL.100	73	74	0	0	50	MALE	OTHER	NONE	0	other	low_PRA	L	NO_DGF	CEFAZOLIN	BACTRIM	THYMO	NO_PRED
JL.100	74	75	0	0	50	MALE	OTHER	NONE	0	other	low_PRA	L	NO_DGF	CEFAZOLIN	BACTRIM	THYMO	NO_PRED
JL.100	75	76	0	0	50	MALE	OTHER	NONE	0	other	low_PRA	L	NO_DGF	CEFAZOLIN	BACTRIM	THYMO	NO_PRED
JL.100	76	77	0	0	50	MALE	OTHER	NONE	0	other	low_PRA	L	NO_DGF	CEFAZOLIN	BACTRIM	THYMO	NO_PRED
JL.100	77	78	0	0	50	MALE	OTHER	NONE	0	other	low_PRA	L	NO_DGF	CEFAZOLIN	BACTRIM	THYMO	NO_PRED
JL.100	78	79	0	0	50	MALE	OTHER	NONE	0	other	low_PRA	L	NO_DGF	CEFAZOLIN	BACTRIM	THYMO	NO_PRED
JL.100	79	80	0	0	50	MALE	OTHER	NONE	0	other	low_PRA	L	NO_DGF	CEFAZOLIN	BACTRIM	THYMO	NO_PRED
JL.100	80	81	0	0	50	MALE	OTHER	NONE	0	other	low_PRA	L	NO_DGF	CEFAZOLIN	BACTRIM	THYMO	NO_PRED
JL.100	81	82	0	0	50	MALE	OTHER	NONE	0	other	low_PRA	L	NO_DGF	CEFAZOLIN	BACTRIM	THYMO	NO_PRED
JL.100	82	83	0	0	50	MALE	OTHER	NONE	0	other	low_PRA	L	NO_DGF	CEFAZOLIN	BACTRIM	THYMO	NO_PRED
JL.100	83	84	0	0	50	MALE	OTHER	NONE	0	other	low_PRA	L	NO_DGF	CEFAZOLIN	BACTRIM	THYMO	NO_PRED
JL.100	84	85	0	0	50	MALE	OTHER	NONE	0	other	low_PRA	L	NO_DGF	CEFAZOLIN	BACTRIM	THYMO	NO_PRED
JL.100	85	86	0	0	50	MALE	OTHER	NONE	0	other	low_PRA	L	NO_DGF	CEFAZOLIN	BACTRIM	THYMO	NO_PRED
JL.100	86	87	0	0	50	MALE	OTHER	NONE	0	other	low_PRA	L	NO_DGF	CEFAZOLIN	BACTRIM	THYMO	NO_PRED
JL.100	87	88	0	0	50	MALE	OTHER	NONE	0	other	low_PRA	L	NO_DGF	CEFAZOLIN	BACTRIM	THYMO	NO_PRED
JL.100	88	89	0	0	50	MALE	OTHER	NONE	0	other	low_PRA	L	NO_DGF	CEFAZOLIN	BACTRIM	THYMO	NO_PRED
JL.100	89	90	0	0	50	MALE	OTHER	NONE	0	other	low_PRA	L	NO_DGF	CEFAZOLIN	BACTRIM	THYMO	NO_PRED
JL.100	90	91	0	0	50	MALE	OTHER	NONE	0	other	low_PRA	L	NO_DGF	CEFAZOLIN	BACTRIM	THYMO	NO_PRED
JL.100	91	92	0	0	50	MALE	OTHER	NONE	0	other	low_PRA	L	NO_DGF	CEFAZOLIN	BACTRIM	THYMO	NO_PRED
JL.100	92	93	0	0	50	MALE	OTHER	NONE	0	other	low_PRA	L	NO_DGF	CEFAZOLIN	BACTRIM	THYMO	NO_PRED
JL.100	93	94	0	0	50	MALE	OTHER	NONE	0	other	low_PRA	L	NO_DGF	CEFAZOLIN	BACTRIM	THYMO	NO_PRED
JL.100	94	95	0	0	50	MALE	OTHER	NONE	0	other	low_PRA	L	NO_DGF	CEFAZOLIN	BACTRIM	THYMO	NO_PRED
JL.100	95	96	0	0	50	MALE	OTHER	NONE	0	other	low_PRA	L	NO_DGF	CEFAZOLIN	BACTRIM	THYMO	NO_PRED
JL.100	96	97	0	0	50	MALE	OTHER	NONE	0	other	low_PRA	L	NO_DGF	CEFAZOLIN	BACTRIM	THYMO	NO_PRED
JL.100	97	98	0	0	50	MALE	OTHER	NONE	0	other	low_PRA	L	NO_DGF	CEFAZOLIN	BACTRIM	THYMO	NO_PRED
JL.100	98	99	0	0	50	MALE	OTHER	NONE	0	other	low_PRA	L	NO_DGF	CEFAZOLIN	BACTRIM	THYMO	NO_PRED
JL.100	99	100	0	0	50	MALE	OTHER	NONE	0	other	low_PRA	L	NO_DGF	CEFAZOLIN	BACTRIM	THYMO	NO_PRED
JL.100	100	101	0	0	50	MALE	OTHER	NONE	0	other	low_PRA	L	NO_DGF	CEFAZOLIN	BACTRIM	THYMO	NO_PRED
JL.100	101	102	0	0	50	MALE	OTHER	NONE	0	other	low_PRA	L	NO_DGF	CEFAZOLIN	BACTRIM	THYMO	NO_PRED
JL.100	102	103	0	0	50	MALE	OTHER	NONE	0	other	low_PRA	L	NO_DGF	CEFAZOLIN	BACTRIM	THYMO	NO_PRED
JL.100	103	104	0	0	50	MALE	OTHER	NONE	0	other	low_PRA	L	NO_DGF	CEFAZOLIN	BACTRIM	THYMO	NO_PRED
JL.100	104	105	0	0	50	MALE	OTHER	NONE	0	other	low_PRA	L	NO_DGF	CEFAZOLIN	BACTRIM	THYMO	NO_PRED
JL.100	105	106	0	0	50	MALE	OTHER	NONE	0	other	low_PRA	L	NO_DGF	CEFAZOLIN	BACTRIM	THYMO	NO_PRED
JL.100	106	107	0	0	50	MALE	OTHER	NONE	0	other	low_PRA	L	NO_DGF	CEFAZOLIN	BACTRIM	THYMO	NO_PRED
JL.100	107	108	0	0	50	MALE	OTHER	NONE	0	other	low_PRA	L	NO_DGF	CEFAZOLIN	BACTRIM	THYMO	NO_PRED
JL.100	108	109	0	0	50	MALE	OTHER	NONE	0	other	low_PRA	L	NO_DGF	CEFAZOLIN	BACTRIM	THYMO	NO_PRED
JL.100	109	110	0	0	50	MALE	OTHER	NONE	0	other	low_PRA	L	NO_DGF	CEFAZOLIN	BACTRIM	THYMO	NO_PRED
JL.100	110	111	0	0	50	MALE	OTHER	NONE	0	other	low_PRA	L	NO_DGF	CEFAZOLIN	BACTRIM	THYMO	NO_PRED
JL.100	111	112	0	0	50	MALE	OTHER	NONE	0	other	low_PRA	L	NO_DGF	CEFAZOLIN	BACTRIM	THYMO	NO_PRED
JL.100	112	113	0	0	50	MALE	OTHER	NONE	0	other	low_PRA	L	NO_DGF	CEFAZOLIN	BACTRIM	THYMO	NO_PRED
JL.100	113	114	0	0	50	MALE	OTHER	NONE	0	other	low_PRA	L	NO_DGF	CEFAZOLIN	BACTRIM	THYMO	NO_PRED
JL.100	114	115	0	0	50	MALE	OTHER	NONE	0	other	low_PRA	L	NO_DGF	CEFAZOLIN	BACTRIM	THYMO	NO_PRED
JL.100	115	116	0	0	50	MALE	OTHER	NONE	0	other	low_PRA	L	NO_DGF	CEFAZOLIN	BACTRIM	THYMO	NO_PRED
JL.100	116	117	0	0	50	MALE	OTHER	NONE	0	other	low_PRA	L	NO_DGF	CEFAZOLIN	BACTRIM	THYMO	NO_PRED
JL.100	117	118	0	0	50	MALE	OTHER	NONE	0	other	low_PRA	L	NO_DGF	CEFAZOLIN	BACTRIM	THYMO	NO_PRED
JL.100	118	119	0	0	50	MALE	OTHER	NONE	0	other	low_PRA	L	NO_DGF	CEFAZOLIN	BACTRIM	THYMO	NO_PRED
JL.100	119	120	0	0	50	MALE	OTHER	NONE	0	other	low_PRA	L	NO_DGF	CEFAZOLIN	BACTRIM	THYMO	NO_PRED
JL.100	120	121	0	0	50	MALE	OTHER	NONE	0	other	low_PRA	L	NO_DGF	CEFAZOLIN	BACTRIM	THYMO	NO_PRED
JL.100	121	122	0	0	50	MALE	OTHER	NONE	0	other	low_PRA	L	NO_DGF	CEFAZOLIN	BACTRIM	THYMO	NO_PRED
JL.100	122	123	0	0	50	MALE	OTHER	NONE	0	other	low_PRA	L	NO_DGF	CEFAZOLIN	BACTRIM	THYMO	NO_PRED
JL.100	123	124	0	0	50	MALE	OTHER	NONE	0	other	low_PRA	L	NO_DGF	CEFAZOLIN	BACTRIM	THYMO	NO_PRED
JL.100	124	125	0	0	50	MALE	OTHER	NONE	0	other	low_PRA	L	NO_DGF	CEFAZOLIN	BACTRIM	THYMO	NO_PRED
JL.100	125	126	0	0	50	MALE	OTHER	NONE	0	other	low_PRA	L	NO_DGF	CEFAZOLIN	BACTRIM	THYMO	NO_PRED
JL.100	126	127	0	0	50	MALE	OTHER	NONE	0	other	low_PRA	L	NO_DGF	CEFAZOLIN	BACTRIM	THYMO	NO_PRED
JL.100	127	128	0	0	50	MALE	OTHER	NONE	0	other	low_PRA	L	NO_DGF	CEFAZOLIN	BACTRIM	THYMO	NO_PRED
JL.100	128	129	0	0	50	MALE	OTHER	NONE	0	other	low_PRA	L	NO_DGF	CEFAZOLIN	BACTRIM	THYMO	NO_PRED
JL.100	129	130	0	0	50	MALE	OTHER	NONE	0	other	low_PRA	L	NO_DGF	CEFAZOLIN	BACTRIM	THYMO	NO_PRED
JL.100	130	131	0	0	50	MALE	OTHER	NONE	0	other	low_PRA	L	NO_DGF	CEFAZOLIN	BACTRIM	THYMO	NO_PRED
JL.100	131	132	0	0	50	MALE	OTHER	NONE	0	other	low_PRA	L	NO_DGF	CEFAZOLIN	BACTRIM	THYMO	NO_PRED
JL.100	132	133	0	0	50	MALE	OTHER	NONE	0	other	low_PRA	L	NO_DGF	CEFAZOLIN	BACTRIM	THYMO	NO_PRED
JL.100	133	134	0	0	50	MALE	OTHER	NONE	0	other	low_PRA	L	NO_DGF	CEFAZOLIN	BACTRIM	THYMO	NO_PRED
JL.100	134	135	0	0	50	MALE	OTHER	NONE	0	other	low_PRA	L	NO_DGF	CEFAZOLIN	BACTRIM	THYMO	NO_PRED
JL.100	135	136	0	0	50	MALE	OTHER	NONE	0	other	low_PRA	L	NO_DGF	CEFAZOLIN	BACTRIM	THYMO	NO_PRED
JL.100	136	137	0	0	50	MALE	OTHER	NONE	0	other	low_PRA	L	NO_DGF	CEFAZOLIN	BACTRIM	THYMO	NO_PRED
JL.100	137	138	0	0	50	MALE	OTHER	NONE	0	other	low_PRA	L	NO_DGF	CEFAZOLIN	BACTRIM	THYMO	NO_PRED
JL.100	138	139	0	0	50	MALE	OTHER	NONE	0	other	low_PRA	L	NO_DGF	CEFAZOLIN	BACTRIM	THYMO	NO_PRED
JL.100	139	140	0	0	50	MALE	OTHER	NONE	0	other	low_PRA	L	NO_DGF	CEFAZOLIN	BACTRIM	THYMO	NO_PRED
JL.100	140	141	0	0	50	MALE	OTHER	NONE	0	other	low_PRA	L	NO_DGF	CEFAZOLIN	BACTRIM	THYMO	NO_PRED
JL.100	141	142	0	0	50	MALE	OTHER	NONE	0	other	low_PRA	L	NO_DGF	CEFAZOLIN	BACTRIM	THYMO	NO_PRED
JL.100	142	143	0	0	50	MALE	OTHER	NONE	0	other	low_PRA	L	NO_DGF	CEFAZOLIN	BACTRIM	THYMO	NO_PRED
JL.100	143	144	0	0	50	MALE	OTHER	NONE	0	other	low_PRA	L	NO_DGF	CEFAZOLIN	BACTRIM	THYMO	NO_PRED
JL.100	144	145	0	0	50	MALE	OTHER	NONE	0	other	low_PRA	L	NO_DGF	CEFAZOLIN	BACTRIM	THYMO	NO_PRED
JL.100	145	146	0	0	50	MALE	OTHER	NONE	0	other	low_PRA	L	NO_DGF	CEFAZOLIN	BACTRIM	THYMO	NO_PRED
JL.100	146	147	0	0	50	MALE	OTHER	NONE	0	other	low_PRA	L	NO_DGF	CEFAZOLIN	BACTRIM	THYMO	NO_PRED
JL.100	147	148	0	0	50	MALE	OTHER	NONE	0	other	low_PRA	L	NO_DGF	CEFAZOLIN	BACTRIM	THYMO	NO_PRED
JL.100	148	149	0	0	50	MALE	OTHER	NONE	0	other	low_PRA	L	NO_DGF	CEFAZOLIN	BACTRIM	THYMO	NO_PRED
JL.100	149	150	0	0	50	MALE	OTHER	NONE	0	other	low_PRA	L	NO_DGF	CEFAZOLIN	BACTRIM	THYMO	NO_PRED
JL.100	150	151	0	0	50	MALE	OTHER	NONE	0	other	low_PRA	L	NO_DGF	CEFAZOLIN	BACTRIM	THYMO	NO_PRED
JL.100	151	152	0	0	50	MALE	OTHER	NONE	0	other	low_PRA	L	NO_DGF	CEFAZOLIN	BACTRIM	THYMO	NO_PRED
JL.100	152	153	0	0	50	MALE	OTHER	NONE	0	other	low_PRA	L	NO_DGF	CEFAZOLIN	BACTRIM	THYMO	NO_PRED
JL.100	153	154	0	0	50	MALE	OTHER	NONE	0	other	low_PRA	L	NO_DGF	CEFAZOLIN	BACTRIM	THYMO	NO_PRED
JL.100	154	155	0	0	50	MALE	OTHER	NONE	0	other	low_PRA	L	NO_DGF	CEFAZOLIN	BACTRIM	THYMO	NO_PRED
JL.100	155	156	0	0	50	MALE	OTHER	NONE	0	other	low_PRA	L	NO_DGF	CEFAZOLIN	BACTRIM	THYMO	NO_PRED
JL.100	156	157	0	0	50	MALE	OTHER	NONE	0	other	low_PRA	L	NO_DGF	CEFAZOLIN	BACTRIM	THYMO	NO_PRED
JL.100	157	158	0	0	50	MALE	OTHER	NONE	0	other	low_PRA	L	NO_DGF	CEFAZOLIN	BACTRIM	THYMO	NO_PRED
JL.100	158	159	0	0	50	MALE	OTHER	NONE	0	other	low_PRA	L	NO_DGF	CEFAZOLIN	BACTRIM	THYMO	NO_PRED
JL.100	159	160	0	0	50	MALE	OTHER	NONE	0	other	low_PRA	L	NO_DGF	CEFAZOLIN	BACTRIM	THYMO	NO_PRED
JL.100	160	161	0	0	50	MALE	OTHER	NONE	0	other	low_PRA	L	NO_DGF	CEFAZOLIN	BACTRIM	THYMO	NO_PRED
JL.100	161	162	0	0	50	MALE	OTHER	NONE	0	other	low_PRA	L	NO_DGF	CEFAZOLIN	BACTRIM	THYMO	NO_PRED
JL.100	162	163	0	0	50	MALE	OTHER	NONE	0	other	low_PRA	L	NO_DGF	CEFAZOLIN	BACTRIM	THYMO	NO_PRED
JL.100	163	164	0	0	50	MALE	OTHER	NONE	0	other	low_PRA	L	NO_DGF	CEFAZOLIN	BACTRIM	THYMO	NO_PRED
JL.100	164	165	0	0	50	MALE	OTHER	NONE	0	other	low_PRA	L	NO_DGF	CEFAZOLIN	BACTRIM	THYMO	NO_PRED
JL.100	165	166	0	0	50	MALE	OTHER	NONE	0	other	low_PRA	L	NO_DGF	CEFAZOLIN	BACTRIM	THYMO	NO_PRED
JL.100	166	167	0	0	50	MALE	OTHER	NONE	0	other	low_PRA	L	NO_DGF	CEFAZOLIN	BACTRIM	THYMO	NO_PRED
JL.100	167	168	0	0	50	MALE	OTHER	NONE	0	other	low_PRA	L	NO_DGF	CEFAZOLIN	BACTRIM	THYMO	NO_PRED
JL.100	168	169	0	0	50	MALE	OTHER	NONE	0	other	low_PRA	L	NO_DGF	CEFAZOLIN	BACTRIM	THYMO	NO_PRED
JL.100	169	170	0	0	50	MALE	OTHER	NONE	0	other	low_PRA	L	NO_DGF	CEFAZOLIN	BACTRIM	THYMO	NO_PRED
JL.100	170	171	0	0	50	MALE	OTHER	NONE	0	other	low_PRA	L	NO_DGF	CEFAZOLIN	BACTRIM	THYMO	NO_PRED
JL.100	171	172	0	0	50	MALE	OTHER	NONE	0	other	low_PRA	L	NO_DGF	CEFAZOLIN	BACTRIM	THYMO	NO_PRED
JL.100	172	173	0	0	50	MALE	OTHER	NONE	0	other	low_PRA	L	NO_DGF	CEFAZOLIN	BACTRIM	THYMO	NO_PRED
JL.100	173	174	0	0	50	MALE	OTHER	NONE	0	other	low_PRA	L	NO_DGF	CEFAZOLIN	BACTRIM	THYMO	NO_PRED
JL.100	174	175	0	0	50	MALE	OTHER	NONE	0	other	low_PRA	L	NO_DGF	CEFAZOLIN	BACTRIM	THYMO	NO_PRED
JL.100	175	176	0	0	50	MALE	OTHER	NONE	0	other	low_PRA	L	NO_DGF	CEFAZOLIN	BACTRIM	THYMO	NO_PRED
JL.100	176	177	0	0	50	MALE	OTHER	NONE	0	other	low_PRA	L	NO_DGF	CEFAZOLIN	BACTRIM	THYMO	NO_PRED
JL.100	177	178	0	0	50	MALE	OTHER	NONE	0	other	low_PRA	L	NO_DGF	CEFAZOLIN	BACTRIM	THYMO	NO_PRED
JL.100	178	179	0	0	50	MALE	OTHER	NONE	0	other	low_PRA	L	NO_DGF	CEFAZOLIN	BACTRIM	THYMO	NO_PRED
JL.100	179	180	0	0	50	MALE	OTHER	NONE	0	other	low_PRA	L	NO_DGF	CEFAZOLIN	BACTRIM	THYMO	NO_PRED
JL.100	180	181	0	0	50	MALE	OTHER	NONE	0	other	low_PRA	L	NO_DGF	CEFAZOLIN	BACTRIM	THYMO	NO_PRED
JL.100	181	182	0	0	50	MALE	OTHER	NONE	0	other	low_PRA	L	NO_DGF	CEFAZOLIN	BACTRIM	THYMO	NO_PRED
JL.100	182	183	0	0	50	MALE	OTHER	NONE	0	other	low_PRA	L	NO_DGF	CEFAZOLIN	BACTRIM	THYMO	NO_PRED
JL.100	183	184	0	0	50	MALE	OTHER	NONE	0	other	low_PRA	L	NO_DGF	CEFAZOLIN	BACTRIM	THYMO	NO_PRED
JL.100	184	185	0	0	50	MALE	OTHER	NONE	0	other	low_PRA	L	NO_DGF	CEFAZOLIN	BACTRIM	THYMO	NO_PRED
JL.100	185	186	0	0	50	MALE	OTHER	NONE	0	other	low_PRA	L	NO_DGF	CEFAZOLIN	BACTRIM	THYMO	NO_PRED
JL.100	186	187	0	0	50	MALE	OTHER	NONE	0	other	low_PRA	L	NO_DGF	CEFAZOLIN	BACTRIM	THYMO	NO_PRED
JL.100	187	188	0	0	50	MALE	OTHER	NONE	0	other	low_PRA	L	NO_DGF	CEFAZOLIN	BACTRIM	THYMO	NO_PRED
JL.100	188	189	0	0	50	MALE	OTHER	NONE	0	other	low_PRA	L	NO_DGF	CEFAZOLIN	BACTRIM	THYMO	NO_PRED
JL.100	189	190	0	0	50	MALE	OTHER	NONE	0	other	low_PRA	L	NO_DGF	CEFAZOLIN	BACTRIM	THYMO	NO_PRED
JL.100	190	191	0	0	50	MALE	OTHER	NONE	0	other	low_PRA	L	NO_DGF	CEFAZOLIN	BACTRIM	THYMO	NO_PRED
JL.100	191	192	0	0	50	MALE	OTHER	NONE	0	other	low_PRA	L	NO_DGF	CEFAZOLIN	BACTRIM	THYMO	NO_PRED
JL.100	192	193	0	0	50	MALE	OTHER	NONE	0	other	low_PRA	L	NO_DGF	CEFAZOLIN	BACTRIM	THYMO	NO_PRED
JL.100	193	194	0	0	50	MALE	OTHER	NONE	0	other	low_PRA	L	NO_DGF	CEFAZOLIN	BACTRIM	THYMO	NO_PRED
JL.100	194	195	0	0	50	MALE	OTHER	NONE	0	other	low_PRA	L	NO_DGF	CEFAZOLIN	BACTRIM	THYMO	NO_PRED
JL.101	0	1	0	0	21	FEMALE	OTHER	NONE	0	other	low_PRA	L	NO_DGF	OTHER	BACTRIM	THYMO	NO_PRED
JL.101	1	2	0	0	21	FEMALE	OTHER	NONE	0	other	low_PRA	L	NO_DGF	OTHER	BACTRIM	THYMO	NO_PRED
JL.101	2	3	0	0	21	FEMALE	OTHER	NONE	0	other	low_PRA	L	NO_DGF	OTHER	BACTRIM	THYMO	NO_PRED
JL.101	3	4	0	0	21	FEMALE	OTHER	NONE	0	other	low_PRA	L	NO_DGF	OTHER	BACTRIM	THYMO	NO_PRED
JL.101	4	5	0	0	21	FEMALE	OTHER	NONE	0	other	low_PRA	L	NO_DGF	OTHER	BACTRIM	THYMO	NO_PRED
JL.101	5	6	0	0	21	FEMALE	OTHER	NONE	0	other	low_PRA	L	NO_DGF	OTHER	BACTRIM	THYMO	NO_PRED
JL.101	6	7	0	0	21	FEMALE	OTHER	NONE	0	other	low_PRA	L	NO_DGF	OTHER	BACTRIM	THYMO	NO_PRED
JL.101	7	8	0	0	21	FEMALE	OTHER	NONE	0	other	low_PRA	L	NO_DGF	OTHER	BACTRIM	THYMO	NO_PRED
JL.101	8	9	0	0	21	FEMALE	OTHER	NONE	0	other	low_PRA	L	NO_DGF	OTHER	BACTRIM	THYMO	NO_PRED
JL.101	9	10	0	0	21	FEMALE	OTHER	NONE	0	other	low_PRA	L	NO_DGF	OTHER	BACTRIM	THYMO	NO_PRED
JL.101	10	11	0	0	21	FEMALE	OTHER	NONE	0	other	low_PRA	L	NO_DGF	OTHER	BACTRIM	THYMO	NO_PRED
JL.101	11	12	0	0	21	FEMALE	OTHER	NONE	0	other	low_PRA	L	NO_DGF	OTHER	BACTRIM	THYMO	NO_PRED
JL.101	12	13	0	0	21	FEMALE	OTHER	NONE	0	other	low_PRA	L	NO_DGF	OTHER	BACTRIM	THYMO	NO_PRED
JL.101	13	14	0	0	21	FEMALE	OTHER	NONE	0	other	low_PRA	L	NO_DGF	OTHER	BACTRIM	THYMO	NO_PRED
JL.101	14	15	0	0	21	FEMALE	OTHER	NONE	0	other	low_PRA	L	NO_DGF	OTHER	BACTRIM	THYMO	NO_PRED
JL.101	15	16	0	0	21	FEMALE	OTHER	NONE	0	other	low_PRA	L	NO_DGF	OTHER	BACTRIM	THYMO	NO_PRED
JL.101	16	17	0	0	21	FEMALE	OTHER	NONE	0	other	low_PRA	L	NO_DGF	OTHER	BACTRIM	THYMO	NO_PRED
JL.101	17	18	0	0	21	FEMALE	OTHER	NONE	0	other	low_PRA	L	NO_DGF	OTHER	BACTRIM	THYMO	NO_PRED
JL.101	18	19	0	0	21	FEMALE	OTHER	NONE	0	other	low_PRA	L	NO_DGF	OTHER	BACTRIM	THYMO	NO_PRED
JL.101	19	20	0	0	21	FEMALE	OTHER	NONE	0	other	low_PRA	L	NO_DGF	OTHER	BACTRIM	THYMO	NO_PRED
JL.101	20	21	0	0	21	FEMALE	OTHER	NONE	0	other	low_PRA	L	NO_DGF	OTHER	BACTRIM	THYMO	NO_PRED
JL.101	21	22	0	0	21	FEMALE	OTHER	NONE	0	other	low_PRA	L	NO_DGF	OTHER	BACTRIM	THYMO	NO_PRED
JL.101	22	23	0	0	21	FEMALE	OTHER	NONE	0	other	low_PRA	L	NO_DGF	OTHER	BACTRIM	THYMO	NO_PRED
JL.101	23	24	0	0	21	FEMALE	OTHER	NONE	0	other	low_PRA	L	NO_DGF	OTHER	BACTRIM	THYMO	NO_PRED
JL.101	24	25	0	0	21	FEMALE	OTHER	NONE	0	other	low_PRA	L	NO_DGF	OTHER	BACTRIM	THYMO	NO_PRED
JL.101	25	26	0	0	21	FEMALE	OTHER	NONE	0	other	low_PRA	L	NO_DGF	OTHER	BACTRIM	THYMO	NO_PRED
JL.101	26	27	0	0	21	FEMALE	OTHER	NONE	0	other	low_PRA	L	NO_DGF	OTHER	BACTRIM	THYMO	NO_PRED
JL.101	27	28	0	0	21	FEMALE	OTHER	NONE	0	other	low_PRA	L	NO_DGF	OTHER	BACTRIM	THYMO	NO_PRED
JL.101	28	29	0	0	21	FEMALE	OTHER	NONE	0	other	low_PRA	L	NO_DGF	OTHER	BACTRIM	THYMO	NO_PRED
JL.101	29	30	0	0	21	FEMALE	OTHER	NONE	0	other	low_PRA	L	NO_DGF	OTHER	BACTRIM	THYMO	NO_PRED
JL.101	30	31	0	0	21	FEMALE	OTHER	NONE	0	other	low_PRA	L	NO_DGF	OTHER	BACTRIM	THYMO	NO_PRED
JL.101	31	32	0	0	21	FEMALE	OTHER	NONE	0	other	low_PRA	L	NO_DGF	OTHER	BACTRIM	THYMO	NO_PRED
JL.101	32	33	0	0	21	FEMALE	OTHER	NONE	0	other	low_PRA	L	NO_DGF	OTHER	BACTRIM	THYMO	NO_PRED
JL.101	33	34	0	0	21	FEMALE	OTHER	NONE	0	other	low_PRA	L	NO_DGF	OTHER	BACTRIM	THYMO	NO_PRED
JL.101	34	35	0	0	21	FEMALE	OTHER	NONE	0	other	low_PRA	L	NO_DGF	OTHER	BACTRIM	THYMO	NO_PRED
JL.101	35	36	0	0	21	FEMALE	OTHER	NONE	0	other	low_PRA	L	NO_DGF	OTHER	BACTRIM	THYMO	NO_PRED
JL.101	36	37	0	0	21	FEMALE	OTHER	NONE	0	other	low_PRA	L	NO_DGF	OTHER	BACTRIM	THYMO	NO_PRED
JL.101	37	38	0	0	21	FEMALE	OTHER	NONE	0	other	low_PRA	L	NO_DGF	OTHER	BACTRIM	THYMO	NO_PRED
JL.101	38	39	0	0	21	FEMALE	OTHER	NONE	0	other	low_PRA	L	NO_DGF	OTHER	BACTRIM	THYMO	NO_PRED
JL.101	39	40	0	0	21	FEMALE	OTHER	NONE	0	other	low_PRA	L	NO_DGF	OTHER	BACTRIM	THYMO	NO_PRED
JL.101	40	41	0	0	21	FEMALE	OTHER	NONE	0	other	low_PRA	L	NO_DGF	OTHER	BACTRIM	THYMO	NO_PRED
JL.101	41	42	0	0	21	FEMALE	OTHER	NONE	0	other	low_PRA	L	NO_DGF	OTHER	BACTRIM	THYMO	NO_PRED
JL.101	42	43	0	0	21	FEMALE	OTHER	NONE	0	other	low_PRA	L	NO_DGF	OTHER	BACTRIM	THYMO	NO_PRED
JL.101	43	44	0	0	21	FEMALE	OTHER	NONE	0	other	low_PRA	L	NO_DGF	OTHER	BACTRIM	THYMO	NO_PRED
JL.101	44	45	0	0	21	FEMALE	OTHER	NONE	0	other	low_PRA	L	NO_DGF	OTHER	BACTRIM	THYMO	NO_PRED
JL.101	45	46	0	0	21	FEMALE	OTHER	NONE	0	other	low_PRA	L	NO_DGF	OTHER	BACTRIM	THYMO	NO_PRED
JL.101	46	47	0	0	21	FEMALE	OTHER	NONE	0	other	low_PRA	L	NO_DGF	OTHER	BACTRIM	THYMO	NO_PRED
JL.101	47	48	0	0	21	FEMALE	OTHER	NONE	0	other	low_PRA	L	NO_DGF	OTHER	BACTRIM	THYMO	NO_PRED
JL.101	48	49	0	0	21	FEMALE	OTHER	NONE	0	other	low_PRA	L	NO_DGF	OTHER	BACTRIM	THYMO	NO_PRED
JL.101	49	50	0	0	21	FEMALE	OTHER	NONE	0	other	low_PRA	L	NO_DGF	OTHER	BACTRIM	THYMO	NO_PRED
JL.101	50	51	0	0	21	FEMALE	OTHER	NONE	0	other	low_PRA	L	NO_DGF	OTHER	BACTRIM	THYMO	NO_PRED
JL.101	51	52	0	0	21	FEMALE	OTHER	NONE	0	other	low_PRA	L	NO_DGF	OTHER	BACTRIM	THYMO	NO_PRED
JL.101	52	53	0	0	21	FEMALE	OTHER	NONE	0	other	low_PRA	L	NO_DGF	OTHER	BACTRIM	THYMO	NO_PRED
JL.101	53	54	0	0	21	FEMALE	OTHER	NONE	0	other	low_PRA	L	NO_DGF	OTHER	BACTRIM	THYMO	NO_PRED
JL.101	54	55	0	0	21	FEMALE	OTHER	NONE	0	other	low_PRA	L	NO_DGF	OTHER	BACTRIM	THYMO	NO_PRED
JL.101	55	56	0	0	21	FEMALE	OTHER	NONE	0	other	low_PRA	L	NO_DGF	OTHER	BACTRIM	THYMO	NO_PRED
JL.101	56	57	0	0	21	FEMALE	OTHER	NONE	0	other	low_PRA	L	NO_DGF	OTHER	BACTRIM	THYMO	NO_PRED
JL.101	57	58	0	0	21	FEMALE	OTHER	NONE	0	other	low_PRA	L	NO_DGF	OTHER	BACTRIM	THYMO	NO_PRED
JL.101	58	59	0	0	21	FEMALE	OTHER	NONE	0	other	low_PRA	L	NO_DGF	OTHER	BACTRIM	THYMO	NO_PRED
JL.101	59	60	0	0	21	FEMALE	OTHER	NONE	0	other	low_PRA	L	NO_DGF	OTHER	BACTRIM	THYMO	NO_PRED
JL.101	60	61	0	0	21	FEMALE	OTHER	NONE	0	other	low_PRA	L	NO_DGF	OTHER	BACTRIM	THYMO	NO_PRED
JL.101	61	62	0	0	21	FEMALE	OTHER	NONE	0	other	low_PRA	L	NO_DGF	OTHER	BACTRIM	THYMO	NO_PRED
JL.101	62	63	0	0	21	FEMALE	OTHER	NONE	0	other	low_PRA	L	NO_DGF	OTHER	BACTRIM	THYMO	NO_PRED
JL.101	63	64	0	0	21	FEMALE	OTHER	NONE	0	other	low_PRA	L	NO_DGF	OTHER	BACTRIM	THYMO	NO_PRED
JL.101	64	65	0	0	21	FEMALE	OTHER	NONE	0	other	low_PRA	L	NO_DGF	OTHER	BACTRIM	THYMO	NO_PRED
JL.101	65	66	0	0	21	FEMALE	OTHER	NONE	0	other	low_PRA	L	NO_DGF	OTHER	BACTRIM	THYMO	NO_PRED
JL.101	66	67	1	0	21	FEMALE	OTHER	NONE	0	other	low_PRA	L	NO_DGF	OTHER	BACTRIM	THYMO	NO_PRED
JL.102	0	1	0	0	54	MALE	OTHER	NONE	1	other	high_PRA	D	NO_DGF	CEFAZOLIN	BACTRIM	THYMO	PRED
JL.102	1	2	0	0	54	MALE	OTHER	NONE	1	other	high_PRA	D	NO_DGF	CEFAZOLIN	BACTRIM	THYMO	PRED
JL.102	2	3	0	0	54	MALE	OTHER	NONE	1	other	high_PRA	D	NO_DGF	CEFAZOLIN	BACTRIM	THYMO	PRED
JL.102	3	4	0	0	54	MALE	OTHER	NONE	1	other	high_PRA	D	NO_DGF	CEFAZOLIN	BACTRIM	THYMO	PRED
JL.102	4	5	0	0	54	MALE	OTHER	NONE	1	other	high_PRA	D	NO_DGF	CEFAZOLIN	BACTRIM	THYMO	PRED
JL.102	5	6	0	0	54	MALE	OTHER	NONE	1	other	high_PRA	D	NO_DGF	CEFAZOLIN	BACTRIM	THYMO	PRED
JL.102	6	7	0	0	54	MALE	OTHER	NONE	1	other	high_PRA	D	NO_DGF	CEFAZOLIN	BACTRIM	THYMO	PRED
JL.102	7	8	0	0	54	MALE	OTHER	NONE	1	other	high_PRA	D	NO_DGF	CEFAZOLIN	BACTRIM	THYMO	PRED
JL.102	8	9	0	0	54	MALE	OTHER	NONE	1	other	high_PRA	D	NO_DGF	CEFAZOLIN	BACTRIM	THYMO	PRED
JL.102	9	10	0	0	54	MALE	OTHER	NONE	1	other	high_PRA	D	NO_DGF	CEFAZOLIN	BACTRIM	THYMO	PRED
JL.102	10	11	0	0	54	MALE	OTHER	NONE	1	other	high_PRA	D	NO_DGF	CEFAZOLIN	BACTRIM	THYMO	PRED
JL.102	11	12	0	0	54	MALE	OTHER	NONE	1	other	high_PRA	D	NO_DGF	CEFAZOLIN	BACTRIM	THYMO	PRED
JL.102	12	13	0	0	54	MALE	OTHER	NONE	1	other	high_PRA	D	NO_DGF	CEFAZOLIN	BACTRIM	THYMO	PRED
JL.102	13	14	0	0	54	MALE	OTHER	NONE	1	other	high_PRA	D	NO_DGF	CEFAZOLIN	BACTRIM	THYMO	PRED
JL.102	14	15	0	0	54	MALE	OTHER	NONE	1	other	high_PRA	D	NO_DGF	CEFAZOLIN	BACTRIM	THYMO	PRED
JL.102	15	16	0	0	54	MALE	OTHER	NONE	1	other	high_PRA	D	NO_DGF	CEFAZOLIN	BACTRIM	THYMO	PRED
JL.102	16	17	0	0	54	MALE	OTHER	NONE	1	other	high_PRA	D	NO_DGF	CEFAZOLIN	BACTRIM	THYMO	PRED
JL.102	17	18	0	0	54	MALE	OTHER	NONE	1	other	high_PRA	D	NO_DGF	CEFAZOLIN	BACTRIM	THYMO	PRED
JL.102	18	19	0	0	54	MALE	OTHER	NONE	1	other	high_PRA	D	NO_DGF	CEFAZOLIN	BACTRIM	THYMO	PRED
JL.102	19	20	0	0	54	MALE	OTHER	NONE	1	other	high_PRA	D	NO_DGF	CEFAZOLIN	BACTRIM	THYMO	PRED
JL.102	20	21	0	0	54	MALE	OTHER	NONE	1	other	high_PRA	D	NO_DGF	CEFAZOLIN	BACTRIM	THYMO	PRED
JL.102	21	22	0	0	54	MALE	OTHER	NONE	1	other	high_PRA	D	NO_DGF	CEFAZOLIN	BACTRIM	THYMO	PRED
JL.102	22	23	0	0	54	MALE	OTHER	NONE	1	other	high_PRA	D	NO_DGF	CEFAZOLIN	BACTRIM	THYMO	PRED
JL.102	23	24	0	0	54	MALE	OTHER	NONE	1	other	high_PRA	D	NO_DGF	CEFAZOLIN	BACTRIM	THYMO	PRED
JL.102	24	25	0	0	54	MALE	OTHER	NONE	1	other	high_PRA	D	NO_DGF	CEFAZOLIN	BACTRIM	THYMO	PRED
JL.102	25	26	0	0	54	MALE	OTHER	NONE	1	other	high_PRA	D	NO_DGF	CEFAZOLIN	BACTRIM	THYMO	PRED
JL.102	26	27	0	0	54	MALE	OTHER	NONE	1	other	high_PRA	D	NO_DGF	CEFAZOLIN	BACTRIM	THYMO	PRED
JL.102	27	28	0	0	54	MALE	OTHER	NONE	1	other	high_PRA	D	NO_DGF	CEFAZOLIN	BACTRIM	THYMO	PRED
JL.102	28	29	0	0	54	MALE	OTHER	NONE	1	other	high_PRA	D	NO_DGF	CEFAZOLIN	BACTRIM	THYMO	PRED
JL.102	29	30	0	0	54	MALE	OTHER	NONE	1	other	high_PRA	D	NO_DGF	CEFAZOLIN	BACTRIM	THYMO	PRED
JL.102	30	31	0	0	54	MALE	OTHER	NONE	1	other	high_PRA	D	NO_DGF	CEFAZOLIN	BACTRIM	THYMO	PRED
JL.102	31	32	0	0	54	MALE	OTHER	NONE	1	other	high_PRA	D	NO_DGF	CEFAZOLIN	BACTRIM	THYMO	PRED
JL.102	32	33	0	0	54	MALE	OTHER	NONE	1	other	high_PRA	D	NO_DGF	CEFAZOLIN	BACTRIM	THYMO	PRED
JL.102	33	34	0	0	54	MALE	OTHER	NONE	1	other	high_PRA	D	NO_DGF	CEFAZOLIN	BACTRIM	THYMO	PRED
JL.102	34	35	0	0	54	MALE	OTHER	NONE	1	other	high_PRA	D	NO_DGF	CEFAZOLIN	BACTRIM	THYMO	PRED
JL.102	35	36	0	0	54	MALE	OTHER	NONE	1	other	high_PRA	D	NO_DGF	CEFAZOLIN	BACTRIM	THYMO	PRED
JL.102	36	37	0	0	54	MALE	OTHER	NONE	1	other	high_PRA	D	NO_DGF	CEFAZOLIN	BACTRIM	THYMO	PRED
JL.102	37	38	0	0	54	MALE	OTHER	NONE	1	other	high_PRA	D	NO_DGF	CEFAZOLIN	BACTRIM	THYMO	PRED
JL.102	38	39	0	0	54	MALE	OTHER	NONE	1	other	high_PRA	D	NO_DGF	CEFAZOLIN	BACTRIM	THYMO	PRED
JL.102	39	40	0	0	54	MALE	OTHER	NONE	1	other	high_PRA	D	NO_DGF	CEFAZOLIN	BACTRIM	THYMO	PRED
JL.102	40	41	0	0	54	MALE	OTHER	NONE	1	other	high_PRA	D	NO_DGF	CEFAZOLIN	BACTRIM	THYMO	PRED
JL.102	41	42	0	0	54	MALE	OTHER	NONE	1	other	high_PRA	D	NO_DGF	CEFAZOLIN	BACTRIM	THYMO	PRED
JL.102	42	43	0	0	54	MALE	OTHER	NONE	1	other	high_PRA	D	NO_DGF	CEFAZOLIN	BACTRIM	THYMO	PRED
JL.102	43	44	0	0	54	MALE	OTHER	NONE	1	other	high_PRA	D	NO_DGF	CEFAZOLIN	BACTRIM	THYMO	PRED
JL.102	44	45	0	0	54	MALE	OTHER	NONE	1	other	high_PRA	D	NO_DGF	CEFAZOLIN	BACTRIM	THYMO	PRED
JL.102	45	46	0	0	54	MALE	OTHER	NONE	1	other	high_PRA	D	NO_DGF	CEFAZOLIN	BACTRIM	THYMO	PRED
JL.102	46	47	0	0	54	MALE	OTHER	NONE	1	other	high_PRA	D	NO_DGF	CEFAZOLIN	BACTRIM	THYMO	PRED
JL.102	47	48	0	0	54	MALE	OTHER	NONE	1	other	high_PRA	D	NO_DGF	CEFAZOLIN	BACTRIM	THYMO	PRED
JL.102	48	49	0	0	54	MALE	OTHER	NONE	1	other	high_PRA	D	NO_DGF	CEFAZOLIN	BACTRIM	THYMO	PRED
JL.102	49	50	0	0	54	MALE	OTHER	NONE	1	other	high_PRA	D	NO_DGF	CEFAZOLIN	BACTRIM	THYMO	PRED
JL.102	50	51	0	0	54	MALE	OTHER	NONE	1	other	high_PRA	D	NO_DGF	CEFAZOLIN	BACTRIM	THYMO	PRED
JL.102	51	52	0	0	54	MALE	OTHER	NONE	1	other	high_PRA	D	NO_DGF	CEFAZOLIN	BACTRIM	THYMO	PRED
JL.102	52	53	0	0	54	MALE	OTHER	NONE	1	other	high_PRA	D	NO_DGF	CEFAZOLIN	BACTRIM	THYMO	PRED
JL.102	53	54	0	0	54	MALE	OTHER	NONE	1	other	high_PRA	D	NO_DGF	CEFAZOLIN	BACTRIM	THYMO	PRED
JL.102	54	55	0	0	54	MALE	OTHER	NONE	1	other	high_PRA	D	NO_DGF	CEFAZOLIN	BACTRIM	THYMO	PRED
JL.102	55	56	0	0	54	MALE	OTHER	NONE	1	other	high_PRA	D	NO_DGF	CEFAZOLIN	BACTRIM	THYMO	PRED
JL.102	56	57	0	0	54	MALE	OTHER	NONE	1	other	high_PRA	D	NO_DGF	CEFAZOLIN	BACTRIM	THYMO	PRED
JL.102	57	58	0	0	54	MALE	OTHER	NONE	1	other	high_PRA	D	NO_DGF	CEFAZOLIN	BACTRIM	THYMO	PRED
JL.102	58	59	0	0	54	MALE	OTHER	NONE	1	other	high_PRA	D	NO_DGF	CEFAZOLIN	BACTRIM	THYMO	PRED
JL.102	59	60	0	0	54	MALE	OTHER	NONE	1	other	high_PRA	D	NO_DGF	CEFAZOLIN	BACTRIM	THYMO	PRED
JL.102	60	61	0	0	54	MALE	OTHER	NONE	1	other	high_PRA	D	NO_DGF	CEFAZOLIN	BACTRIM	THYMO	PRED
JL.102	61	62	0	0	54	MALE	OTHER	NONE	1	other	high_PRA	D	NO_DGF	CEFAZOLIN	BACTRIM	THYMO	PRED
JL.102	62	63	0	0	54	MALE	OTHER	NONE	1	other	high_PRA	D	NO_DGF	CEFAZOLIN	BACTRIM	THYMO	PRED
JL.102	63	64	0	0	54	MALE	OTHER	NONE	1	other	high_PRA	D	NO_DGF	CEFAZOLIN	BACTRIM	THYMO	PRED
JL.102	64	65	0	0	54	MALE	OTHER	NONE	1	other	high_PRA	D	NO_DGF	CEFAZOLIN	BACTRIM	THYMO	PRED
JL.102	65	66	0	0	54	MALE	OTHER	NONE	1	other	high_PRA	D	NO_DGF	CEFAZOLIN	BACTRIM	THYMO	PRED
JL.102	66	67	0	0	54	MALE	OTHER	NONE	1	other	high_PRA	D	NO_DGF	CEFAZOLIN	BACTRIM	THYMO	PRED
JL.102	67	68	0	0	54	MALE	OTHER	NONE	1	other	high_PRA	D	NO_DGF	CEFAZOLIN	BACTRIM	THYMO	PRED
JL.102	68	69	0	0	54	MALE	OTHER	NONE	1	other	high_PRA	D	NO_DGF	CEFAZOLIN	BACTRIM	THYMO	PRED
JL.102	69	70	0	0	54	MALE	OTHER	NONE	1	other	high_PRA	D	NO_DGF	CEFAZOLIN	BACTRIM	THYMO	PRED
JL.102	70	71	0	0	54	MALE	OTHER	NONE	1	other	high_PRA	D	NO_DGF	CEFAZOLIN	BACTRIM	THYMO	PRED
JL.102	71	72	0	0	54	MALE	OTHER	NONE	1	other	high_PRA	D	NO_DGF	CEFAZOLIN	BACTRIM	THYMO	PRED
JL.102	72	73	0	0	54	MALE	OTHER	NONE	1	other	high_PRA	D	NO_DGF	CEFAZOLIN	BACTRIM	THYMO	PRED
JL.102	73	74	0	0	54	MALE	OTHER	NONE	1	other	high_PRA	D	NO_DGF	CEFAZOLIN	BACTRIM	THYMO	PRED
JL.102	74	75	0	0	54	MALE	OTHER	NONE	1	other	high_PRA	D	NO_DGF	CEFAZOLIN	BACTRIM	THYMO	PRED
JL.102	75	76	0	0	54	MALE	OTHER	NONE	1	other	high_PRA	D	NO_DGF	CEFAZOLIN	BACTRIM	THYMO	PRED
JL.102	76	77	0	0	54	MALE	OTHER	NONE	1	other	high_PRA	D	NO_DGF	CEFAZOLIN	BACTRIM	THYMO	PRED
JL.102	77	78	0	0	54	MALE	OTHER	NONE	1	other	high_PRA	D	NO_DGF	CEFAZOLIN	BACTRIM	THYMO	PRED
JL.102	78	79	0	0	54	MALE	OTHER	NONE	1	other	high_PRA	D	NO_DGF	CEFAZOLIN	BACTRIM	THYMO	PRED
JL.102	79	80	0	0	54	MALE	OTHER	NONE	1	other	high_PRA	D	NO_DGF	CEFAZOLIN	BACTRIM	THYMO	PRED
JL.102	80	81	0	0	54	MALE	OTHER	NONE	1	other	high_PRA	D	NO_DGF	CEFAZOLIN	BACTRIM	THYMO	PRED
JL.102	81	82	0	0	54	MALE	OTHER	NONE	1	other	high_PRA	D	NO_DGF	CEFAZOLIN	BACTRIM	THYMO	PRED
JL.102	82	83	0	0	54	MALE	OTHER	NONE	1	other	high_PRA	D	NO_DGF	CEFAZOLIN	BACTRIM	THYMO	PRED
JL.102	83	84	0	0	54	MALE	OTHER	NONE	1	other	high_PRA	D	NO_DGF	CEFAZOLIN	BACTRIM	THYMO	PRED
JL.102	84	85	0	0	54	MALE	OTHER	NONE	1	other	high_PRA	D	NO_DGF	CEFAZOLIN	BACTRIM	THYMO	PRED
JL.102	85	86	0	0	54	MALE	OTHER	NONE	1	other	high_PRA	D	NO_DGF	CEFAZOLIN	BACTRIM	THYMO	PRED
JL.102	86	87	0	0	54	MALE	OTHER	NONE	1	other	high_PRA	D	NO_DGF	CEFAZOLIN	BACTRIM	THYMO	PRED
JL.102	87	88	0	0	54	MALE	OTHER	NONE	1	other	high_PRA	D	NO_DGF	CEFAZOLIN	BACTRIM	THYMO	PRED
JL.102	88	89	0	0	54	MALE	OTHER	NONE	1	other	high_PRA	D	NO_DGF	CEFAZOLIN	BACTRIM	THYMO	PRED
JL.102	89	90	0	0	54	MALE	OTHER	NONE	1	other	high_PRA	D	NO_DGF	CEFAZOLIN	BACTRIM	THYMO	PRED
JL.102	90	91	0	0	54	MALE	OTHER	NONE	1	other	high_PRA	D	NO_DGF	CEFAZOLIN	BACTRIM	THYMO	PRED
JL.102	91	92	0	0	54	MALE	OTHER	NONE	1	other	high_PRA	D	NO_DGF	CEFAZOLIN	BACTRIM	THYMO	PRED
JL.102	92	93	0	0	54	MALE	OTHER	NONE	1	other	high_PRA	D	NO_DGF	CEFAZOLIN	BACTRIM	THYMO	PRED
JL.102	93	94	0	0	54	MALE	OTHER	NONE	1	other	high_PRA	D	NO_DGF	CEFAZOLIN	BACTRIM	THYMO	PRED
JL.102	94	95	0	0	54	MALE	OTHER	NONE	1	other	high_PRA	D	NO_DGF	CEFAZOLIN	BACTRIM	THYMO	PRED
JL.102	95	96	0	0	54	MALE	OTHER	NONE	1	other	high_PRA	D	NO_DGF	CEFAZOLIN	BACTRIM	THYMO	PRED
JL.102	96	97	0	0	54	MALE	OTHER	NONE	1	other	high_PRA	D	NO_DGF	CEFAZOLIN	BACTRIM	THYMO	PRED
JL.102	97	98	0	0	54	MALE	OTHER	NONE	1	other	high_PRA	D	NO_DGF	CEFAZOLIN	BACTRIM	THYMO	PRED
JL.102	98	99	0	0	54	MALE	OTHER	NONE	1	other	high_PRA	D	NO_DGF	CEFAZOLIN	BACTRIM	THYMO	PRED
JL.102	99	100	0	0	54	MALE	OTHER	NONE	1	other	high_PRA	D	NO_DGF	CEFAZOLIN	BACTRIM	THYMO	PRED
JL.102	100	101	0	0	54	MALE	OTHER	NONE	1	other	high_PRA	D	NO_DGF	CEFAZOLIN	BACTRIM	THYMO	PRED
JL.102	101	102	0	0	54	MALE	OTHER	NONE	1	other	high_PRA	D	NO_DGF	CEFAZOLIN	BACTRIM	THYMO	PRED
JL.102	102	103	0	0	54	MALE	OTHER	NONE	1	other	high_PRA	D	NO_DGF	CEFAZOLIN	BACTRIM	THYMO	PRED
JL.102	103	104	0	0	54	MALE	OTHER	NONE	1	other	high_PRA	D	NO_DGF	CEFAZOLIN	BACTRIM	THYMO	PRED
JL.102	104	105	0	0	54	MALE	OTHER	NONE	1	other	high_PRA	D	NO_DGF	CEFAZOLIN	BACTRIM	THYMO	PRED
JL.102	105	106	0	0	54	MALE	OTHER	NONE	1	other	high_PRA	D	NO_DGF	CEFAZOLIN	BACTRIM	THYMO	PRED
JL.102	106	107	0	0	54	MALE	OTHER	NONE	1	other	high_PRA	D	NO_DGF	CEFAZOLIN	BACTRIM	THYMO	PRED
JL.102	107	108	0	0	54	MALE	OTHER	NONE	1	other	high_PRA	D	NO_DGF	CEFAZOLIN	BACTRIM	THYMO	PRED
JL.102	108	109	0	0	54	MALE	OTHER	NONE	1	other	high_PRA	D	NO_DGF	CEFAZOLIN	BACTRIM	THYMO	PRED
JL.102	109	110	0	0	54	MALE	OTHER	NONE	1	other	high_PRA	D	NO_DGF	CEFAZOLIN	BACTRIM	THYMO	PRED
JL.102	110	111	0	0	54	MALE	OTHER	NONE	1	other	high_PRA	D	NO_DGF	CEFAZOLIN	BACTRIM	THYMO	PRED
JL.102	111	112	0	0	54	MALE	OTHER	NONE	1	other	high_PRA	D	NO_DGF	CEFAZOLIN	BACTRIM	THYMO	PRED
JL.102	112	113	0	0	54	MALE	OTHER	NONE	1	other	high_PRA	D	NO_DGF	CEFAZOLIN	BACTRIM	THYMO	PRED
JL.102	113	114	0	0	54	MALE	OTHER	NONE	1	other	high_PRA	D	NO_DGF	CEFAZOLIN	BACTRIM	THYMO	PRED
JL.102	114	115	0	0	54	MALE	OTHER	NONE	1	other	high_PRA	D	NO_DGF	CEFAZOLIN	BACTRIM	THYMO	PRED
JL.102	115	116	0	0	54	MALE	OTHER	NONE	1	other	high_PRA	D	NO_DGF	CEFAZOLIN	BACTRIM	THYMO	PRED
JL.102	116	117	0	0	54	MALE	OTHER	NONE	1	other	high_PRA	D	NO_DGF	CEFAZOLIN	BACTRIM	THYMO	PRED
JL.102	117	118	0	0	54	MALE	OTHER	NONE	1	other	high_PRA	D	NO_DGF	CEFAZOLIN	BACTRIM	THYMO	PRED
JL.102	118	119	0	0	54	MALE	OTHER	NONE	1	other	high_PRA	D	NO_DGF	CEFAZOLIN	BACTRIM	THYMO	PRED
JL.102	119	120	0	0	54	MALE	OTHER	NONE	1	other	high_PRA	D	NO_DGF	CEFAZOLIN	BACTRIM	THYMO	PRED
JL.102	120	121	0	0	54	MALE	OTHER	NONE	1	other	high_PRA	D	NO_DGF	CEFAZOLIN	BACTRIM	THYMO	PRED
JL.102	121	122	0	0	54	MALE	OTHER	NONE	1	other	high_PRA	D	NO_DGF	CEFAZOLIN	BACTRIM	THYMO	PRED
JL.102	122	123	0	0	54	MALE	OTHER	NONE	1	other	high_PRA	D	NO_DGF	CEFAZOLIN	BACTRIM	THYMO	PRED
JL.102	123	124	0	0	54	MALE	OTHER	NONE	1	other	high_PRA	D	NO_DGF	CEFAZOLIN	BACTRIM	THYMO	PRED
JL.102	124	125	0	0	54	MALE	OTHER	NONE	1	other	high_PRA	D	NO_DGF	CEFAZOLIN	BACTRIM	THYMO	PRED
JL.102	125	126	0	0	54	MALE	OTHER	NONE	1	other	high_PRA	D	NO_DGF	CEFAZOLIN	BACTRIM	THYMO	PRED
JL.102	126	127	0	0	54	MALE	OTHER	NONE	1	other	high_PRA	D	NO_DGF	CEFAZOLIN	BACTRIM	THYMO	PRED
JL.102	127	128	0	0	54	MALE	OTHER	NONE	1	other	high_PRA	D	NO_DGF	CEFAZOLIN	BACTRIM	THYMO	PRED
JL.102	128	129	0	0	54	MALE	OTHER	NONE	1	other	high_PRA	D	NO_DGF	CEFAZOLIN	BACTRIM	THYMO	PRED
JL.102	129	130	0	0	54	MALE	OTHER	NONE	1	other	high_PRA	D	NO_DGF	CEFAZOLIN	BACTRIM	THYMO	PRED
JL.102	130	131	0	0	54	MALE	OTHER	NONE	1	other	high_PRA	D	NO_DGF	CEFAZOLIN	BACTRIM	THYMO	PRED
JL.102	131	132	0	0	54	MALE	OTHER	NONE	1	other	high_PRA	D	NO_DGF	CEFAZOLIN	BACTRIM	THYMO	PRED
JL.102	132	133	0	0	54	MALE	OTHER	NONE	1	other	high_PRA	D	NO_DGF	CEFAZOLIN	BACTRIM	THYMO	PRED
JL.102	133	134	0	0	54	MALE	OTHER	NONE	1	other	high_PRA	D	NO_DGF	CEFAZOLIN	BACTRIM	THYMO	PRED
JL.102	134	135	0	0	54	MALE	OTHER	NONE	1	other	high_PRA	D	NO_DGF	CEFAZOLIN	BACTRIM	THYMO	PRED
JL.102	135	136	0	0	54	MALE	OTHER	NONE	1	other	high_PRA	D	NO_DGF	CEFAZOLIN	BACTRIM	THYMO	PRED
JL.102	136	137	0	0	54	MALE	OTHER	NONE	1	other	high_PRA	D	NO_DGF	CEFAZOLIN	BACTRIM	THYMO	PRED
JL.102	137	138	0	0	54	MALE	OTHER	NONE	1	other	high_PRA	D	NO_DGF	CEFAZOLIN	BACTRIM	THYMO	PRED
JL.102	138	139	0	0	54	MALE	OTHER	NONE	1	other	high_PRA	D	NO_DGF	CEFAZOLIN	BACTRIM	THYMO	PRED
JL.102	139	140	0	0	54	MALE	OTHER	NONE	1	other	high_PRA	D	NO_DGF	CEFAZOLIN	BACTRIM	THYMO	PRED
JL.102	140	141	0	0	54	MALE	OTHER	NONE	1	other	high_PRA	D	NO_DGF	CEFAZOLIN	BACTRIM	THYMO	PRED
JL.102	141	142	0	0	54	MALE	OTHER	NONE	1	other	high_PRA	D	NO_DGF	CEFAZOLIN	BACTRIM	THYMO	PRED
JL.102	142	143	0	0	54	MALE	OTHER	NONE	1	other	high_PRA	D	NO_DGF	CEFAZOLIN	BACTRIM	THYMO	PRED
JL.102	143	144	0	0	54	MALE	OTHER	NONE	1	other	high_PRA	D	NO_DGF	CEFAZOLIN	BACTRIM	THYMO	PRED
JL.102	144	145	0	0	54	MALE	OTHER	NONE	1	other	high_PRA	D	NO_DGF	CEFAZOLIN	BACTRIM	THYMO	PRED
JL.102	145	146	0	0	54	MALE	OTHER	NONE	1	other	high_PRA	D	NO_DGF	CEFAZOLIN	BACTRIM	THYMO	PRED
JL.102	146	147	0	0	54	MALE	OTHER	NONE	1	other	high_PRA	D	NO_DGF	CEFAZOLIN	BACTRIM	THYMO	PRED
JL.102	147	148	0	0	54	MALE	OTHER	NONE	1	other	high_PRA	D	NO_DGF	CEFAZOLIN	BACTRIM	THYMO	PRED
JL.102	148	149	0	0	54	MALE	OTHER	NONE	1	other	high_PRA	D	NO_DGF	CEFAZOLIN	BACTRIM	THYMO	PRED
JL.102	149	150	0	0	54	MALE	OTHER	NONE	1	other	high_PRA	D	NO_DGF	CEFAZOLIN	BACTRIM	THYMO	PRED
JL.102	150	151	0	0	54	MALE	OTHER	NONE	1	other	high_PRA	D	NO_DGF	CEFAZOLIN	BACTRIM	THYMO	PRED
JL.102	151	152	0	0	54	MALE	OTHER	NONE	1	other	high_PRA	D	NO_DGF	CEFAZOLIN	BACTRIM	THYMO	PRED
JL.102	152	153	0	0	54	MALE	OTHER	NONE	1	other	high_PRA	D	NO_DGF	CEFAZOLIN	BACTRIM	THYMO	PRED
JL.102	153	154	0	0	54	MALE	OTHER	NONE	1	other	high_PRA	D	NO_DGF	CEFAZOLIN	BACTRIM	THYMO	PRED
JL.102	154	155	0	0	54	MALE	OTHER	NONE	1	other	high_PRA	D	NO_DGF	CEFAZOLIN	BACTRIM	THYMO	PRED
JL.102	155	156	0	0	54	MALE	OTHER	NONE	1	other	high_PRA	D	NO_DGF	CEFAZOLIN	BACTRIM	THYMO	PRED
JL.102	156	157	0	0	54	MALE	OTHER	NONE	1	other	high_PRA	D	NO_DGF	CEFAZOLIN	BACTRIM	THYMO	PRED
JL.102	157	158	0	0	54	MALE	OTHER	NONE	1	other	high_PRA	D	NO_DGF	CEFAZOLIN	BACTRIM	THYMO	PRED
JL.102	158	159	0	0	54	MALE	OTHER	NONE	1	other	high_PRA	D	NO_DGF	CEFAZOLIN	BACTRIM	THYMO	PRED
JL.102	159	160	0	0	54	MALE	OTHER	NONE	1	other	high_PRA	D	NO_DGF	CEFAZOLIN	BACTRIM	THYMO	PRED
JL.102	160	161	0	0	54	MALE	OTHER	NONE	1	other	high_PRA	D	NO_DGF	CEFAZOLIN	BACTRIM	THYMO	PRED
JL.102	161	162	0	0	54	MALE	OTHER	NONE	1	other	high_PRA	D	NO_DGF	CEFAZOLIN	BACTRIM	THYMO	PRED
JL.102	162	163	0	0	54	MALE	OTHER	NONE	1	other	high_PRA	D	NO_DGF	CEFAZOLIN	BACTRIM	THYMO	PRED
JL.102	163	164	0	0	54	MALE	OTHER	NONE	1	other	high_PRA	D	NO_DGF	CEFAZOLIN	BACTRIM	THYMO	PRED
JL.102	164	165	0	0	54	MALE	OTHER	NONE	1	other	high_PRA	D	NO_DGF	CEFAZOLIN	BACTRIM	THYMO	PRED
JL.102	165	166	0	0	54	MALE	OTHER	NONE	1	other	high_PRA	D	NO_DGF	CEFAZOLIN	BACTRIM	THYMO	PRED
JL.102	166	167	0	0	54	MALE	OTHER	NONE	1	other	high_PRA	D	NO_DGF	CEFAZOLIN	BACTRIM	THYMO	PRED
JL.102	167	168	0	0	54	MALE	OTHER	NONE	1	other	high_PRA	D	NO_DGF	CEFAZOLIN	BACTRIM	THYMO	PRED
JL.102	168	169	0	0	54	MALE	OTHER	NONE	1	other	high_PRA	D	NO_DGF	CEFAZOLIN	BACTRIM	THYMO	PRED
JL.102	169	170	0	0	54	MALE	OTHER	NONE	1	other	high_PRA	D	NO_DGF	CEFAZOLIN	BACTRIM	THYMO	PRED
JL.102	170	171	0	0	54	MALE	OTHER	NONE	1	other	high_PRA	D	NO_DGF	CEFAZOLIN	BACTRIM	THYMO	PRED
JL.102	171	172	0	0	54	MALE	OTHER	NONE	1	other	high_PRA	D	NO_DGF	CEFAZOLIN	BACTRIM	THYMO	PRED
JL.102	172	173	0	0	54	MALE	OTHER	NONE	1	other	high_PRA	D	NO_DGF	CEFAZOLIN	BACTRIM	THYMO	PRED
JL.102	173	174	0	0	54	MALE	OTHER	NONE	1	other	high_PRA	D	NO_DGF	CEFAZOLIN	BACTRIM	THYMO	PRED
JL.102	174	175	0	0	54	MALE	OTHER	NONE	1	other	high_PRA	D	NO_DGF	CEFAZOLIN	BACTRIM	THYMO	PRED
JL.102	175	176	0	0	54	MALE	OTHER	NONE	1	other	high_PRA	D	NO_DGF	CEFAZOLIN	BACTRIM	THYMO	PRED
JL.102	176	177	0	0	54	MALE	OTHER	NONE	1	other	high_PRA	D	NO_DGF	CEFAZOLIN	BACTRIM	THYMO	PRED
JL.102	177	178	0	0	54	MALE	OTHER	NONE	1	other	high_PRA	D	NO_DGF	CEFAZOLIN	BACTRIM	THYMO	PRED
JL.102	178	179	0	0	54	MALE	OTHER	NONE	1	other	high_PRA	D	NO_DGF	CEFAZOLIN	BACTRIM	THYMO	PRED
JL.102	179	180	0	0	54	MALE	OTHER	NONE	1	other	high_PRA	D	NO_DGF	CEFAZOLIN	BACTRIM	THYMO	PRED
JL.102	180	181	0	0	54	MALE	OTHER	NONE	1	other	high_PRA	D	NO_DGF	CEFAZOLIN	BACTRIM	THYMO	PRED
JL.102	181	182	0	0	54	MALE	OTHER	NONE	1	other	high_PRA	D	NO_DGF	CEFAZOLIN	BACTRIM	THYMO	PRED
JL.102	182	183	0	0	54	MALE	OTHER	NONE	1	other	high_PRA	D	NO_DGF	CEFAZOLIN	BACTRIM	THYMO	PRED
JL.102	183	184	0	0	54	MALE	OTHER	NONE	1	other	high_PRA	D	NO_DGF	CEFAZOLIN	BACTRIM	THYMO	PRED
JL.102	184	185	0	0	54	MALE	OTHER	NONE	1	other	high_PRA	D	NO_DGF	CEFAZOLIN	BACTRIM	THYMO	PRED
JL.102	185	186	0	0	54	MALE	OTHER	NONE	1	other	high_PRA	D	NO_DGF	CEFAZOLIN	BACTRIM	THYMO	PRED
JL.102	186	187	0	0	54	MALE	OTHER	NONE	1	other	high_PRA	D	NO_DGF	CEFAZOLIN	BACTRIM	THYMO	PRED
JL.102	187	188	0	0	54	MALE	OTHER	NONE	1	other	high_PRA	D	NO_DGF	CEFAZOLIN	BACTRIM	THYMO	PRED
JL.102	188	189	0	0	54	MALE	OTHER	NONE	1	other	high_PRA	D	NO_DGF	CEFAZOLIN	BACTRIM	THYMO	PRED
JL.102	189	190	0	0	54	MALE	OTHER	NONE	1	other	high_PRA	D	NO_DGF	CEFAZOLIN	BACTRIM	THYMO	PRED
JL.102	190	191	0	0	54	MALE	OTHER	NONE	1	other	high_PRA	D	NO_DGF	CEFAZOLIN	BACTRIM	THYMO	PRED
JL.102	191	192	0	0	54	MALE	OTHER	NONE	1	other	high_PRA	D	NO_DGF	CEFAZOLIN	BACTRIM	THYMO	PRED
JL.102	192	193	0	0	54	MALE	OTHER	NONE	1	other	high_PRA	D	NO_DGF	CEFAZOLIN	BACTRIM	THYMO	PRED
JL.102	193	194	0	0	54	MALE	OTHER	NONE	1	other	high_PRA	D	NO_DGF	CEFAZOLIN	BACTRIM	THYMO	PRED
JL.102	194	195	0	0	54	MALE	OTHER	NONE	1	other	high_PRA	D	NO_DGF	CEFAZOLIN	BACTRIM	THYMO	PRED
JL.102	195	196	0	0	54	MALE	OTHER	NONE	1	other	high_PRA	D	NO_DGF	CEFAZOLIN	BACTRIM	THYMO	PRED
JL.102	196	197	0	0	54	MALE	OTHER	NONE	1	other	high_PRA	D	NO_DGF	CEFAZOLIN	BACTRIM	THYMO	PRED
JL.102	197	198	0	0	54	MALE	OTHER	NONE	1	other	high_PRA	D	NO_DGF	CEFAZOLIN	BACTRIM	THYMO	PRED
JL.102	198	199	0	0	54	MALE	OTHER	NONE	1	other	high_PRA	D	NO_DGF	CEFAZOLIN	BACTRIM	THYMO	PRED
JL.102	199	200	0	0	54	MALE	OTHER	NONE	1	other	high_PRA	D	NO_DGF	CEFAZOLIN	BACTRIM	THYMO	PRED
JL.102	200	201	0	0	54	MALE	OTHER	NONE	1	other	high_PRA	D	NO_DGF	CEFAZOLIN	BACTRIM	THYMO	PRED
JL.102	201	202	0	0	54	MALE	OTHER	NONE	1	other	high_PRA	D	NO_DGF	CEFAZOLIN	BACTRIM	THYMO	PRED
JL.102	202	203	0	0	54	MALE	OTHER	NONE	1	other	high_PRA	D	NO_DGF	CEFAZOLIN	BACTRIM	THYMO	PRED
JL.102	203	204	0	0	54	MALE	OTHER	NONE	1	other	high_PRA	D	NO_DGF	CEFAZOLIN	BACTRIM	THYMO	PRED
JL.103	0	1	0	0	27	FEMALE	OTHER	NONE	0	other	low_PRA	L	NO_DGF	CEFAZOLIN	BACTRIM	BASILIXIMAB	PRED
JL.103	1	2	0	0	27	FEMALE	OTHER	NONE	0	other	low_PRA	L	NO_DGF	CEFAZOLIN	BACTRIM	BASILIXIMAB	PRED
JL.103	2	3	0	0	27	FEMALE	OTHER	NONE	0	other	low_PRA	L	NO_DGF	CEFAZOLIN	BACTRIM	BASILIXIMAB	PRED
JL.103	3	4	0	0	27	FEMALE	OTHER	NONE	0	other	low_PRA	L	NO_DGF	CEFAZOLIN	BACTRIM	BASILIXIMAB	PRED
JL.103	4	5	0	0	27	FEMALE	OTHER	NONE	0	other	low_PRA	L	NO_DGF	CEFAZOLIN	BACTRIM	BASILIXIMAB	PRED
JL.103	5	6	0	0	27	FEMALE	OTHER	NONE	0	other	low_PRA	L	NO_DGF	CEFAZOLIN	BACTRIM	BASILIXIMAB	PRED
JL.103	6	7	0	0	27	FEMALE	OTHER	NONE	0	other	low_PRA	L	NO_DGF	CEFAZOLIN	BACTRIM	BASILIXIMAB	PRED
JL.103	7	8	0	0	27	FEMALE	OTHER	NONE	0	other	low_PRA	L	NO_DGF	CEFAZOLIN	BACTRIM	BASILIXIMAB	PRED
JL.103	8	9	0	0	27	FEMALE	OTHER	NONE	0	other	low_PRA	L	NO_DGF	CEFAZOLIN	BACTRIM	BASILIXIMAB	PRED
JL.103	9	10	0	0	27	FEMALE	OTHER	NONE	0	other	low_PRA	L	NO_DGF	CEFAZOLIN	BACTRIM	BASILIXIMAB	PRED
JL.103	10	11	0	0	27	FEMALE	OTHER	NONE	0	other	low_PRA	L	NO_DGF	CEFAZOLIN	BACTRIM	BASILIXIMAB	PRED
JL.103	11	12	0	0	27	FEMALE	OTHER	NONE	0	other	low_PRA	L	NO_DGF	CEFAZOLIN	BACTRIM	BASILIXIMAB	PRED
JL.103	12	13	0	0	27	FEMALE	OTHER	NONE	0	other	low_PRA	L	NO_DGF	CEFAZOLIN	BACTRIM	BASILIXIMAB	PRED
JL.103	13	14	0	0	27	FEMALE	OTHER	NONE	0	other	low_PRA	L	NO_DGF	CEFAZOLIN	BACTRIM	BASILIXIMAB	PRED
JL.103	14	15	0	0	27	FEMALE	OTHER	NONE	0	other	low_PRA	L	NO_DGF	CEFAZOLIN	BACTRIM	BASILIXIMAB	PRED
JL.103	15	16	0	0	27	FEMALE	OTHER	NONE	0	other	low_PRA	L	NO_DGF	CEFAZOLIN	BACTRIM	BASILIXIMAB	PRED
JL.103	16	17	0	0	27	FEMALE	OTHER	NONE	0	other	low_PRA	L	NO_DGF	CEFAZOLIN	BACTRIM	BASILIXIMAB	PRED
JL.103	17	18	0	0	27	FEMALE	OTHER	NONE	0	other	low_PRA	L	NO_DGF	CEFAZOLIN	BACTRIM	BASILIXIMAB	PRED
JL.103	18	19	0	0	27	FEMALE	OTHER	NONE	0	other	low_PRA	L	NO_DGF	CEFAZOLIN	BACTRIM	BASILIXIMAB	PRED
JL.103	19	20	0	0	27	FEMALE	OTHER	NONE	0	other	low_PRA	L	NO_DGF	CEFAZOLIN	BACTRIM	BASILIXIMAB	PRED
JL.103	20	21	0	0	27	FEMALE	OTHER	NONE	0	other	low_PRA	L	NO_DGF	CEFAZOLIN	BACTRIM	BASILIXIMAB	PRED
JL.103	21	22	0	0	27	FEMALE	OTHER	NONE	0	other	low_PRA	L	NO_DGF	CEFAZOLIN	BACTRIM	BASILIXIMAB	PRED
JL.103	22	23	0	0	27	FEMALE	OTHER	NONE	0	other	low_PRA	L	NO_DGF	CEFAZOLIN	BACTRIM	BASILIXIMAB	PRED
JL.103	23	24	0	0	27	FEMALE	OTHER	NONE	0	other	low_PRA	L	NO_DGF	CEFAZOLIN	BACTRIM	BASILIXIMAB	PRED
JL.103	24	25	0	0	27	FEMALE	OTHER	NONE	0	other	low_PRA	L	NO_DGF	CEFAZOLIN	BACTRIM	BASILIXIMAB	PRED
JL.103	25	26	0	0	27	FEMALE	OTHER	NONE	0	other	low_PRA	L	NO_DGF	CEFAZOLIN	BACTRIM	BASILIXIMAB	PRED
JL.103	26	27	0	0	27	FEMALE	OTHER	NONE	0	other	low_PRA	L	NO_DGF	CEFAZOLIN	BACTRIM	BASILIXIMAB	PRED
JL.103	27	28	0	0	27	FEMALE	OTHER	NONE	0	other	low_PRA	L	NO_DGF	CEFAZOLIN	BACTRIM	BASILIXIMAB	PRED
JL.103	28	29	0	0	27	FEMALE	OTHER	NONE	0	other	low_PRA	L	NO_DGF	CEFAZOLIN	BACTRIM	BASILIXIMAB	PRED
JL.103	29	30	0	0	27	FEMALE	OTHER	NONE	0	other	low_PRA	L	NO_DGF	CEFAZOLIN	BACTRIM	BASILIXIMAB	PRED
JL.103	30	31	0	0	27	FEMALE	OTHER	NONE	0	other	low_PRA	L	NO_DGF	CEFAZOLIN	BACTRIM	BASILIXIMAB	PRED
JL.103	31	32	0	0	27	FEMALE	OTHER	NONE	0	other	low_PRA	L	NO_DGF	CEFAZOLIN	BACTRIM	BASILIXIMAB	PRED
JL.103	32	33	0	0	27	FEMALE	OTHER	NONE	0	other	low_PRA	L	NO_DGF	CEFAZOLIN	BACTRIM	BASILIXIMAB	PRED
JL.103	33	34	0	0	27	FEMALE	OTHER	NONE	0	other	low_PRA	L	NO_DGF	CEFAZOLIN	BACTRIM	BASILIXIMAB	PRED
JL.103	34	35	0	0	27	FEMALE	OTHER	NONE	0	other	low_PRA	L	NO_DGF	CEFAZOLIN	BACTRIM	BASILIXIMAB	PRED
JL.103	35	36	0	0	27	FEMALE	OTHER	NONE	0	other	low_PRA	L	NO_DGF	CEFAZOLIN	BACTRIM	BASILIXIMAB	PRED
JL.103	36	37	0	0	27	FEMALE	OTHER	NONE	0	other	low_PRA	L	NO_DGF	CEFAZOLIN	BACTRIM	BASILIXIMAB	PRED
JL.103	37	38	0	0	27	FEMALE	OTHER	NONE	0	other	low_PRA	L	NO_DGF	CEFAZOLIN	BACTRIM	BASILIXIMAB	PRED
JL.103	38	39	0	0	27	FEMALE	OTHER	NONE	0	other	low_PRA	L	NO_DGF	CEFAZOLIN	BACTRIM	BASILIXIMAB	PRED
JL.103	39	40	0	0	27	FEMALE	OTHER	NONE	0	other	low_PRA	L	NO_DGF	CEFAZOLIN	BACTRIM	BASILIXIMAB	PRED
JL.103	40	41	0	0	27	FEMALE	OTHER	NONE	0	other	low_PRA	L	NO_DGF	CEFAZOLIN	BACTRIM	BASILIXIMAB	PRED
JL.103	41	42	0	0	27	FEMALE	OTHER	NONE	0	other	low_PRA	L	NO_DGF	CEFAZOLIN	BACTRIM	BASILIXIMAB	PRED
JL.103	42	43	0	0	27	FEMALE	OTHER	NONE	0	other	low_PRA	L	NO_DGF	CEFAZOLIN	BACTRIM	BASILIXIMAB	PRED
JL.103	43	44	0	0	27	FEMALE	OTHER	NONE	0	other	low_PRA	L	NO_DGF	CEFAZOLIN	BACTRIM	BASILIXIMAB	PRED
JL.103	44	45	0	0	27	FEMALE	OTHER	NONE	0	other	low_PRA	L	NO_DGF	CEFAZOLIN	BACTRIM	BASILIXIMAB	PRED
JL.103	45	46	0	0	27	FEMALE	OTHER	NONE	0	other	low_PRA	L	NO_DGF	CEFAZOLIN	BACTRIM	BASILIXIMAB	PRED
JL.103	46	47	0	0	27	FEMALE	OTHER	NONE	0	other	low_PRA	L	NO_DGF	CEFAZOLIN	BACTRIM	BASILIXIMAB	PRED
JL.103	47	48	0	0	27	FEMALE	OTHER	NONE	0	other	low_PRA	L	NO_DGF	CEFAZOLIN	BACTRIM	BASILIXIMAB	PRED
JL.103	48	49	0	0	27	FEMALE	OTHER	NONE	0	other	low_PRA	L	NO_DGF	CEFAZOLIN	BACTRIM	BASILIXIMAB	PRED
JL.103	49	50	0	0	27	FEMALE	OTHER	NONE	0	other	low_PRA	L	NO_DGF	CEFAZOLIN	BACTRIM	BASILIXIMAB	PRED
JL.103	50	51	0	0	27	FEMALE	OTHER	NONE	0	other	low_PRA	L	NO_DGF	CEFAZOLIN	BACTRIM	BASILIXIMAB	PRED
JL.103	51	52	0	0	27	FEMALE	OTHER	NONE	0	other	low_PRA	L	NO_DGF	CEFAZOLIN	BACTRIM	BASILIXIMAB	PRED
JL.103	52	53	0	0	27	FEMALE	OTHER	NONE	0	other	low_PRA	L	NO_DGF	CEFAZOLIN	BACTRIM	BASILIXIMAB	PRED
JL.103	53	54	0	0	27	FEMALE	OTHER	NONE	0	other	low_PRA	L	NO_DGF	CEFAZOLIN	BACTRIM	BASILIXIMAB	PRED
JL.103	54	55	0	0	27	FEMALE	OTHER	NONE	0	other	low_PRA	L	NO_DGF	CEFAZOLIN	BACTRIM	BASILIXIMAB	PRED
JL.103	55	56	0	0	27	FEMALE	OTHER	NONE	0	other	low_PRA	L	NO_DGF	CEFAZOLIN	BACTRIM	BASILIXIMAB	PRED
JL.103	56	57	0	0	27	FEMALE	OTHER	NONE	0	other	low_PRA	L	NO_DGF	CEFAZOLIN	BACTRIM	BASILIXIMAB	PRED
JL.103	57	58	0	0	27	FEMALE	OTHER	NONE	0	other	low_PRA	L	NO_DGF	CEFAZOLIN	BACTRIM	BASILIXIMAB	PRED
JL.103	58	59	0	0	27	FEMALE	OTHER	NONE	0	other	low_PRA	L	NO_DGF	CEFAZOLIN	BACTRIM	BASILIXIMAB	PRED
JL.103	59	60	0	0	27	FEMALE	OTHER	NONE	0	other	low_PRA	L	NO_DGF	CEFAZOLIN	BACTRIM	BASILIXIMAB	PRED
JL.103	60	61	0	0	27	FEMALE	OTHER	NONE	0	other	low_PRA	L	NO_DGF	CEFAZOLIN	BACTRIM	BASILIXIMAB	PRED
JL.103	61	62	0	0	27	FEMALE	OTHER	NONE	0	other	low_PRA	L	NO_DGF	CEFAZOLIN	BACTRIM	BASILIXIMAB	PRED
JL.103	62	63	0	0	27	FEMALE	OTHER	NONE	0	other	low_PRA	L	NO_DGF	CEFAZOLIN	BACTRIM	BASILIXIMAB	PRED
JL.103	63	64	0	0	27	FEMALE	OTHER	NONE	0	other	low_PRA	L	NO_DGF	CEFAZOLIN	BACTRIM	BASILIXIMAB	PRED
JL.103	64	65	0	0	27	FEMALE	OTHER	NONE	0	other	low_PRA	L	NO_DGF	CEFAZOLIN	BACTRIM	BASILIXIMAB	PRED
JL.103	65	66	0	0	27	FEMALE	OTHER	NONE	0	other	low_PRA	L	NO_DGF	CEFAZOLIN	BACTRIM	BASILIXIMAB	PRED
JL.103	66	67	0	0	27	FEMALE	OTHER	NONE	0	other	low_PRA	L	NO_DGF	CEFAZOLIN	BACTRIM	BASILIXIMAB	PRED
JL.103	67	68	0	0	27	FEMALE	OTHER	NONE	0	other	low_PRA	L	NO_DGF	CEFAZOLIN	BACTRIM	BASILIXIMAB	PRED
JL.103	68	69	0	0	27	FEMALE	OTHER	NONE	0	other	low_PRA	L	NO_DGF	CEFAZOLIN	BACTRIM	BASILIXIMAB	PRED
JL.103	69	70	0	0	27	FEMALE	OTHER	NONE	0	other	low_PRA	L	NO_DGF	CEFAZOLIN	BACTRIM	BASILIXIMAB	PRED
JL.103	70	71	0	0	27	FEMALE	OTHER	NONE	0	other	low_PRA	L	NO_DGF	CEFAZOLIN	BACTRIM	BASILIXIMAB	PRED
JL.103	71	72	0	0	27	FEMALE	OTHER	NONE	0	other	low_PRA	L	NO_DGF	CEFAZOLIN	BACTRIM	BASILIXIMAB	PRED
JL.103	72	73	0	0	27	FEMALE	OTHER	NONE	0	other	low_PRA	L	NO_DGF	CEFAZOLIN	BACTRIM	BASILIXIMAB	PRED
JL.103	73	74	0	0	27	FEMALE	OTHER	NONE	0	other	low_PRA	L	NO_DGF	CEFAZOLIN	BACTRIM	BASILIXIMAB	PRED
JL.103	74	75	0	0	27	FEMALE	OTHER	NONE	0	other	low_PRA	L	NO_DGF	CEFAZOLIN	BACTRIM	BASILIXIMAB	PRED
JL.103	75	76	0	0	27	FEMALE	OTHER	NONE	0	other	low_PRA	L	NO_DGF	CEFAZOLIN	BACTRIM	BASILIXIMAB	PRED
JL.103	76	77	0	0	27	FEMALE	OTHER	NONE	0	other	low_PRA	L	NO_DGF	CEFAZOLIN	BACTRIM	BASILIXIMAB	PRED
JL.103	77	78	0	0	27	FEMALE	OTHER	NONE	0	other	low_PRA	L	NO_DGF	CEFAZOLIN	BACTRIM	BASILIXIMAB	PRED
JL.103	78	79	0	0	27	FEMALE	OTHER	NONE	0	other	low_PRA	L	NO_DGF	CEFAZOLIN	BACTRIM	BASILIXIMAB	PRED
JL.103	79	80	0	0	27	FEMALE	OTHER	NONE	0	other	low_PRA	L	NO_DGF	CEFAZOLIN	BACTRIM	BASILIXIMAB	PRED
JL.103	80	81	0	0	27	FEMALE	OTHER	NONE	0	other	low_PRA	L	NO_DGF	CEFAZOLIN	BACTRIM	BASILIXIMAB	PRED
JL.103	81	82	0	0	27	FEMALE	OTHER	NONE	0	other	low_PRA	L	NO_DGF	CEFAZOLIN	BACTRIM	BASILIXIMAB	PRED
JL.103	82	83	0	0	27	FEMALE	OTHER	NONE	0	other	low_PRA	L	NO_DGF	CEFAZOLIN	BACTRIM	BASILIXIMAB	PRED
JL.103	83	84	0	0	27	FEMALE	OTHER	NONE	0	other	low_PRA	L	NO_DGF	CEFAZOLIN	BACTRIM	BASILIXIMAB	PRED
JL.103	84	85	0	0	27	FEMALE	OTHER	NONE	0	other	low_PRA	L	NO_DGF	CEFAZOLIN	BACTRIM	BASILIXIMAB	PRED
JL.103	85	86	0	0	27	FEMALE	OTHER	NONE	0	other	low_PRA	L	NO_DGF	CEFAZOLIN	BACTRIM	BASILIXIMAB	PRED
JL.103	86	87	0	0	27	FEMALE	OTHER	NONE	0	other	low_PRA	L	NO_DGF	CEFAZOLIN	BACTRIM	BASILIXIMAB	PRED
JL.103	87	88	0	0	27	FEMALE	OTHER	NONE	0	other	low_PRA	L	NO_DGF	CEFAZOLIN	BACTRIM	BASILIXIMAB	PRED
JL.103	88	89	0	0	27	FEMALE	OTHER	NONE	0	other	low_PRA	L	NO_DGF	CEFAZOLIN	BACTRIM	BASILIXIMAB	PRED
JL.103	89	90	0	0	27	FEMALE	OTHER	NONE	0	other	low_PRA	L	NO_DGF	CEFAZOLIN	BACTRIM	BASILIXIMAB	PRED
JL.103	90	91	0	0	27	FEMALE	OTHER	NONE	0	other	low_PRA	L	NO_DGF	CEFAZOLIN	BACTRIM	BASILIXIMAB	PRED
JL.103	91	92	0	0	27	FEMALE	OTHER	NONE	0	other	low_PRA	L	NO_DGF	CEFAZOLIN	BACTRIM	BASILIXIMAB	PRED
JL.103	92	93	0	0	27	FEMALE	OTHER	NONE	0	other	low_PRA	L	NO_DGF	CEFAZOLIN	BACTRIM	BASILIXIMAB	PRED
JL.103	93	94	0	0	27	FEMALE	OTHER	NONE	0	other	low_PRA	L	NO_DGF	CEFAZOLIN	BACTRIM	BASILIXIMAB	PRED
JL.103	94	95	0	0	27	FEMALE	OTHER	NONE	0	other	low_PRA	L	NO_DGF	CEFAZOLIN	BACTRIM	BASILIXIMAB	PRED
JL.103	95	96	0	0	27	FEMALE	OTHER	NONE	0	other	low_PRA	L	NO_DGF	CEFAZOLIN	BACTRIM	BASILIXIMAB	PRED
JL.103	96	97	0	0	27	FEMALE	OTHER	NONE	0	other	low_PRA	L	NO_DGF	CEFAZOLIN	BACTRIM	BASILIXIMAB	PRED
JL.103	97	98	0	0	27	FEMALE	OTHER	NONE	0	other	low_PRA	L	NO_DGF	CEFAZOLIN	BACTRIM	BASILIXIMAB	PRED
JL.103	98	99	0	0	27	FEMALE	OTHER	NONE	0	other	low_PRA	L	NO_DGF	CEFAZOLIN	BACTRIM	BASILIXIMAB	PRED
JL.103	99	100	0	0	27	FEMALE	OTHER	NONE	0	other	low_PRA	L	NO_DGF	CEFAZOLIN	BACTRIM	BASILIXIMAB	PRED
JL.103	100	101	0	0	27	FEMALE	OTHER	NONE	0	other	low_PRA	L	NO_DGF	CEFAZOLIN	BACTRIM	BASILIXIMAB	PRED
JL.103	101	102	0	0	27	FEMALE	OTHER	NONE	0	other	low_PRA	L	NO_DGF	CEFAZOLIN	BACTRIM	BASILIXIMAB	PRED
JL.103	102	103	0	0	27	FEMALE	OTHER	NONE	0	other	low_PRA	L	NO_DGF	CEFAZOLIN	BACTRIM	BASILIXIMAB	PRED
JL.103	103	104	0	0	27	FEMALE	OTHER	NONE	0	other	low_PRA	L	NO_DGF	CEFAZOLIN	BACTRIM	BASILIXIMAB	PRED
JL.103	104	105	0	0	27	FEMALE	OTHER	NONE	0	other	low_PRA	L	NO_DGF	CEFAZOLIN	BACTRIM	BASILIXIMAB	PRED
JL.103	105	106	0	0	27	FEMALE	OTHER	NONE	0	other	low_PRA	L	NO_DGF	CEFAZOLIN	BACTRIM	BASILIXIMAB	PRED
JL.103	106	107	0	0	27	FEMALE	OTHER	NONE	0	other	low_PRA	L	NO_DGF	CEFAZOLIN	BACTRIM	BASILIXIMAB	PRED
JL.103	107	108	0	0	27	FEMALE	OTHER	NONE	0	other	low_PRA	L	NO_DGF	CEFAZOLIN	BACTRIM	BASILIXIMAB	PRED
JL.103	108	109	0	0	27	FEMALE	OTHER	NONE	0	other	low_PRA	L	NO_DGF	CEFAZOLIN	BACTRIM	BASILIXIMAB	PRED
JL.103	109	110	0	0	27	FEMALE	OTHER	NONE	0	other	low_PRA	L	NO_DGF	CEFAZOLIN	BACTRIM	BASILIXIMAB	PRED
JL.103	110	111	0	0	27	FEMALE	OTHER	NONE	0	other	low_PRA	L	NO_DGF	CEFAZOLIN	BACTRIM	BASILIXIMAB	PRED
JL.103	111	112	0	0	27	FEMALE	OTHER	NONE	0	other	low_PRA	L	NO_DGF	CEFAZOLIN	BACTRIM	BASILIXIMAB	PRED
JL.103	112	113	0	0	27	FEMALE	OTHER	NONE	0	other	low_PRA	L	NO_DGF	CEFAZOLIN	BACTRIM	BASILIXIMAB	PRED
JL.103	113	114	0	0	27	FEMALE	OTHER	NONE	0	other	low_PRA	L	NO_DGF	CEFAZOLIN	BACTRIM	BASILIXIMAB	PRED
JL.103	114	115	0	0	27	FEMALE	OTHER	NONE	0	other	low_PRA	L	NO_DGF	CEFAZOLIN	BACTRIM	BASILIXIMAB	PRED
JL.103	115	116	0	0	27	FEMALE	OTHER	NONE	0	other	low_PRA	L	NO_DGF	CEFAZOLIN	BACTRIM	BASILIXIMAB	PRED
JL.103	116	117	0	0	27	FEMALE	OTHER	NONE	0	other	low_PRA	L	NO_DGF	CEFAZOLIN	BACTRIM	BASILIXIMAB	PRED
JL.103	117	118	0	0	27	FEMALE	OTHER	NONE	0	other	low_PRA	L	NO_DGF	CEFAZOLIN	BACTRIM	BASILIXIMAB	PRED
JL.103	118	119	0	0	27	FEMALE	OTHER	NONE	0	other	low_PRA	L	NO_DGF	CEFAZOLIN	BACTRIM	BASILIXIMAB	PRED
JL.103	119	120	0	0	27	FEMALE	OTHER	NONE	0	other	low_PRA	L	NO_DGF	CEFAZOLIN	BACTRIM	BASILIXIMAB	PRED
JL.103	120	121	0	0	27	FEMALE	OTHER	NONE	0	other	low_PRA	L	NO_DGF	CEFAZOLIN	BACTRIM	BASILIXIMAB	PRED
JL.103	121	122	0	0	27	FEMALE	OTHER	NONE	0	other	low_PRA	L	NO_DGF	CEFAZOLIN	BACTRIM	BASILIXIMAB	PRED
JL.103	122	123	0	0	27	FEMALE	OTHER	NONE	0	other	low_PRA	L	NO_DGF	CEFAZOLIN	BACTRIM	BASILIXIMAB	PRED
JL.103	123	124	0	0	27	FEMALE	OTHER	NONE	0	other	low_PRA	L	NO_DGF	CEFAZOLIN	BACTRIM	BASILIXIMAB	PRED
JL.103	124	125	0	0	27	FEMALE	OTHER	NONE	0	other	low_PRA	L	NO_DGF	CEFAZOLIN	BACTRIM	BASILIXIMAB	PRED
JL.103	125	126	0	0	27	FEMALE	OTHER	NONE	0	other	low_PRA	L	NO_DGF	CEFAZOLIN	BACTRIM	BASILIXIMAB	PRED
JL.103	126	127	0	0	27	FEMALE	OTHER	NONE	0	other	low_PRA	L	NO_DGF	CEFAZOLIN	BACTRIM	BASILIXIMAB	PRED
JL.103	127	128	0	0	27	FEMALE	OTHER	NONE	0	other	low_PRA	L	NO_DGF	CEFAZOLIN	BACTRIM	BASILIXIMAB	PRED
JL.103	128	129	0	0	27	FEMALE	OTHER	NONE	0	other	low_PRA	L	NO_DGF	CEFAZOLIN	BACTRIM	BASILIXIMAB	PRED
JL.103	129	130	0	0	27	FEMALE	OTHER	NONE	0	other	low_PRA	L	NO_DGF	CEFAZOLIN	BACTRIM	BASILIXIMAB	PRED
JL.103	130	131	0	0	27	FEMALE	OTHER	NONE	0	other	low_PRA	L	NO_DGF	CEFAZOLIN	BACTRIM	BASILIXIMAB	PRED
JL.103	131	132	0	0	27	FEMALE	OTHER	NONE	0	other	low_PRA	L	NO_DGF	CEFAZOLIN	BACTRIM	BASILIXIMAB	PRED
JL.103	132	133	0	0	27	FEMALE	OTHER	NONE	0	other	low_PRA	L	NO_DGF	CEFAZOLIN	BACTRIM	BASILIXIMAB	PRED
JL.103	133	134	0	0	27	FEMALE	OTHER	NONE	0	other	low_PRA	L	NO_DGF	CEFAZOLIN	BACTRIM	BASILIXIMAB	PRED
JL.103	134	135	0	0	27	FEMALE	OTHER	NONE	0	other	low_PRA	L	NO_DGF	CEFAZOLIN	BACTRIM	BASILIXIMAB	PRED
JL.103	135	136	0	0	27	FEMALE	OTHER	NONE	0	other	low_PRA	L	NO_DGF	CEFAZOLIN	BACTRIM	BASILIXIMAB	PRED
JL.103	136	137	0	0	27	FEMALE	OTHER	NONE	0	other	low_PRA	L	NO_DGF	CEFAZOLIN	BACTRIM	BASILIXIMAB	PRED
JL.103	137	138	0	0	27	FEMALE	OTHER	NONE	0	other	low_PRA	L	NO_DGF	CEFAZOLIN	BACTRIM	BASILIXIMAB	PRED
JL.103	138	139	0	0	27	FEMALE	OTHER	NONE	0	other	low_PRA	L	NO_DGF	CEFAZOLIN	BACTRIM	BASILIXIMAB	PRED
JL.103	139	140	0	0	27	FEMALE	OTHER	NONE	0	other	low_PRA	L	NO_DGF	CEFAZOLIN	BACTRIM	BASILIXIMAB	PRED
JL.103	140	141	0	0	27	FEMALE	OTHER	NONE	0	other	low_PRA	L	NO_DGF	CEFAZOLIN	BACTRIM	BASILIXIMAB	PRED
JL.103	141	142	0	0	27	FEMALE	OTHER	NONE	0	other	low_PRA	L	NO_DGF	CEFAZOLIN	BACTRIM	BASILIXIMAB	PRED
JL.103	142	143	0	0	27	FEMALE	OTHER	NONE	0	other	low_PRA	L	NO_DGF	CEFAZOLIN	BACTRIM	BASILIXIMAB	PRED
JL.103	143	144	0	0	27	FEMALE	OTHER	NONE	0	other	low_PRA	L	NO_DGF	CEFAZOLIN	BACTRIM	BASILIXIMAB	PRED
JL.103	144	145	0	0	27	FEMALE	OTHER	NONE	0	other	low_PRA	L	NO_DGF	CEFAZOLIN	BACTRIM	BASILIXIMAB	PRED
JL.103	145	146	0	0	27	FEMALE	OTHER	NONE	0	other	low_PRA	L	NO_DGF	CEFAZOLIN	BACTRIM	BASILIXIMAB	PRED
JL.103	146	147	0	0	27	FEMALE	OTHER	NONE	0	other	low_PRA	L	NO_DGF	CEFAZOLIN	BACTRIM	BASILIXIMAB	PRED
JL.103	147	148	0	0	27	FEMALE	OTHER	NONE	0	other	low_PRA	L	NO_DGF	CEFAZOLIN	BACTRIM	BASILIXIMAB	PRED
JL.103	148	149	0	0	27	FEMALE	OTHER	NONE	0	other	low_PRA	L	NO_DGF	CEFAZOLIN	BACTRIM	BASILIXIMAB	PRED
JL.103	149	150	0	0	27	FEMALE	OTHER	NONE	0	other	low_PRA	L	NO_DGF	CEFAZOLIN	BACTRIM	BASILIXIMAB	PRED
JL.103	150	151	0	0	27	FEMALE	OTHER	NONE	0	other	low_PRA	L	NO_DGF	CEFAZOLIN	BACTRIM	BASILIXIMAB	PRED
JL.103	151	152	0	0	27	FEMALE	OTHER	NONE	0	other	low_PRA	L	NO_DGF	CEFAZOLIN	BACTRIM	BASILIXIMAB	PRED
JL.103	152	153	0	0	27	FEMALE	OTHER	NONE	0	other	low_PRA	L	NO_DGF	CEFAZOLIN	BACTRIM	BASILIXIMAB	PRED
JL.103	153	154	0	0	27	FEMALE	OTHER	NONE	0	other	low_PRA	L	NO_DGF	CEFAZOLIN	BACTRIM	BASILIXIMAB	PRED
JL.103	154	155	0	0	27	FEMALE	OTHER	NONE	0	other	low_PRA	L	NO_DGF	CEFAZOLIN	BACTRIM	BASILIXIMAB	PRED
JL.103	155	156	0	0	27	FEMALE	OTHER	NONE	0	other	low_PRA	L	NO_DGF	CEFAZOLIN	BACTRIM	BASILIXIMAB	PRED
JL.103	156	157	0	0	27	FEMALE	OTHER	NONE	0	other	low_PRA	L	NO_DGF	CEFAZOLIN	BACTRIM	BASILIXIMAB	PRED
JL.103	157	158	0	0	27	FEMALE	OTHER	NONE	0	other	low_PRA	L	NO_DGF	CEFAZOLIN	BACTRIM	BASILIXIMAB	PRED
JL.103	158	159	0	0	27	FEMALE	OTHER	NONE	0	other	low_PRA	L	NO_DGF	CEFAZOLIN	BACTRIM	BASILIXIMAB	PRED
JL.103	159	160	0	0	27	FEMALE	OTHER	NONE	0	other	low_PRA	L	NO_DGF	CEFAZOLIN	BACTRIM	BASILIXIMAB	PRED
JL.103	160	161	0	0	27	FEMALE	OTHER	NONE	0	other	low_PRA	L	NO_DGF	CEFAZOLIN	BACTRIM	BASILIXIMAB	PRED
JL.103	161	162	0	0	27	FEMALE	OTHER	NONE	0	other	low_PRA	L	NO_DGF	CEFAZOLIN	BACTRIM	BASILIXIMAB	PRED
JL.103	162	163	0	0	27	FEMALE	OTHER	NONE	0	other	low_PRA	L	NO_DGF	CEFAZOLIN	BACTRIM	BASILIXIMAB	PRED
JL.103	163	164	0	0	27	FEMALE	OTHER	NONE	0	other	low_PRA	L	NO_DGF	CEFAZOLIN	BACTRIM	BASILIXIMAB	PRED
JL.103	164	165	0	0	27	FEMALE	OTHER	NONE	0	other	low_PRA	L	NO_DGF	CEFAZOLIN	BACTRIM	BASILIXIMAB	PRED
JL.103	165	166	0	0	27	FEMALE	OTHER	NONE	0	other	low_PRA	L	NO_DGF	CEFAZOLIN	BACTRIM	BASILIXIMAB	PRED
JL.103	166	167	0	0	27	FEMALE	OTHER	NONE	0	other	low_PRA	L	NO_DGF	CEFAZOLIN	BACTRIM	BASILIXIMAB	PRED
JL.103	167	168	0	0	27	FEMALE	OTHER	NONE	0	other	low_PRA	L	NO_DGF	CEFAZOLIN	BACTRIM	BASILIXIMAB	PRED
JL.103	168	169	0	0	27	FEMALE	OTHER	NONE	0	other	low_PRA	L	NO_DGF	CEFAZOLIN	BACTRIM	BASILIXIMAB	PRED
JL.103	169	170	0	0	27	FEMALE	OTHER	NONE	0	other	low_PRA	L	NO_DGF	CEFAZOLIN	BACTRIM	BASILIXIMAB	PRED
JL.103	170	171	0	0	27	FEMALE	OTHER	NONE	0	other	low_PRA	L	NO_DGF	CEFAZOLIN	BACTRIM	BASILIXIMAB	PRED
JL.103	171	172	0	0	27	FEMALE	OTHER	NONE	0	other	low_PRA	L	NO_DGF	CEFAZOLIN	BACTRIM	BASILIXIMAB	PRED
JL.103	172	173	0	0	27	FEMALE	OTHER	NONE	0	other	low_PRA	L	NO_DGF	CEFAZOLIN	BACTRIM	BASILIXIMAB	PRED
JL.103	173	174	0	0	27	FEMALE	OTHER	NONE	0	other	low_PRA	L	NO_DGF	CEFAZOLIN	BACTRIM	BASILIXIMAB	PRED
JL.103	174	175	0	0	27	FEMALE	OTHER	NONE	0	other	low_PRA	L	NO_DGF	CEFAZOLIN	BACTRIM	BASILIXIMAB	PRED
JL.103	175	176	0	0	27	FEMALE	OTHER	NONE	0	other	low_PRA	L	NO_DGF	CEFAZOLIN	BACTRIM	BASILIXIMAB	PRED
JL.103	176	177	0	0	27	FEMALE	OTHER	NONE	0	other	low_PRA	L	NO_DGF	CEFAZOLIN	BACTRIM	BASILIXIMAB	PRED
JL.103	177	178	0	0	27	FEMALE	OTHER	NONE	0	other	low_PRA	L	NO_DGF	CEFAZOLIN	BACTRIM	BASILIXIMAB	PRED
JL.103	178	179	0	0	27	FEMALE	OTHER	NONE	0	other	low_PRA	L	NO_DGF	CEFAZOLIN	BACTRIM	BASILIXIMAB	PRED
JL.103	179	180	0	0	27	FEMALE	OTHER	NONE	0	other	low_PRA	L	NO_DGF	CEFAZOLIN	BACTRIM	BASILIXIMAB	PRED
JL.103	180	181	0	0	27	FEMALE	OTHER	NONE	0	other	low_PRA	L	NO_DGF	CEFAZOLIN	BACTRIM	BASILIXIMAB	PRED
JL.103	181	182	0	0	27	FEMALE	OTHER	NONE	0	other	low_PRA	L	NO_DGF	CEFAZOLIN	BACTRIM	BASILIXIMAB	PRED
JL.103	182	183	0	0	27	FEMALE	OTHER	NONE	0	other	low_PRA	L	NO_DGF	CEFAZOLIN	BACTRIM	BASILIXIMAB	PRED
JL.103	183	184	0	0	27	FEMALE	OTHER	NONE	0	other	low_PRA	L	NO_DGF	CEFAZOLIN	BACTRIM	BASILIXIMAB	PRED
JL.103	184	185	0	0	27	FEMALE	OTHER	NONE	0	other	low_PRA	L	NO_DGF	CEFAZOLIN	BACTRIM	BASILIXIMAB	PRED
JL.103	185	186	0	0	27	FEMALE	OTHER	NONE	0	other	low_PRA	L	NO_DGF	CEFAZOLIN	BACTRIM	BASILIXIMAB	PRED
JL.103	186	187	0	0	27	FEMALE	OTHER	NONE	0	other	low_PRA	L	NO_DGF	CEFAZOLIN	BACTRIM	BASILIXIMAB	PRED
JL.103	187	188	0	0	27	FEMALE	OTHER	NONE	0	other	low_PRA	L	NO_DGF	CEFAZOLIN	BACTRIM	BASILIXIMAB	PRED
JL.103	188	189	0	0	27	FEMALE	OTHER	NONE	0	other	low_PRA	L	NO_DGF	CEFAZOLIN	BACTRIM	BASILIXIMAB	PRED
JL.103	189	190	0	0	27	FEMALE	OTHER	NONE	0	other	low_PRA	L	NO_DGF	CEFAZOLIN	BACTRIM	BASILIXIMAB	PRED
JL.103	190	191	0	0	27	FEMALE	OTHER	NONE	0	other	low_PRA	L	NO_DGF	CEFAZOLIN	BACTRIM	BASILIXIMAB	PRED
JL.103	191	192	0	0	27	FEMALE	OTHER	NONE	0	other	low_PRA	L	NO_DGF	CEFAZOLIN	BACTRIM	BASILIXIMAB	PRED
JL.103	192	193	0	0	27	FEMALE	OTHER	NONE	0	other	low_PRA	L	NO_DGF	CEFAZOLIN	BACTRIM	BASILIXIMAB	PRED
JL.103	193	194	0	0	27	FEMALE	OTHER	NONE	0	other	low_PRA	L	NO_DGF	CEFAZOLIN	BACTRIM	BASILIXIMAB	PRED
JL.103	194	195	0	0	27	FEMALE	OTHER	NONE	0	other	low_PRA	L	NO_DGF	CEFAZOLIN	BACTRIM	BASILIXIMAB	PRED
JL.103	195	196	0	0	27	FEMALE	OTHER	NONE	0	other	low_PRA	L	NO_DGF	CEFAZOLIN	BACTRIM	BASILIXIMAB	PRED
JL.103	196	197	0	0	27	FEMALE	OTHER	NONE	0	other	low_PRA	L	NO_DGF	CEFAZOLIN	BACTRIM	BASILIXIMAB	PRED
JL.103	197	198	0	0	27	FEMALE	OTHER	NONE	0	other	low_PRA	L	NO_DGF	CEFAZOLIN	BACTRIM	BASILIXIMAB	PRED
JL.103	198	199	0	0	27	FEMALE	OTHER	NONE	0	other	low_PRA	L	NO_DGF	CEFAZOLIN	BACTRIM	BASILIXIMAB	PRED
JL.103	199	200	0	0	27	FEMALE	OTHER	NONE	0	other	low_PRA	L	NO_DGF	CEFAZOLIN	BACTRIM	BASILIXIMAB	PRED
JL.103	200	201	0	0	27	FEMALE	OTHER	NONE	0	other	low_PRA	L	NO_DGF	CEFAZOLIN	BACTRIM	BASILIXIMAB	PRED
JL.103	201	202	0	0	27	FEMALE	OTHER	NONE	0	other	low_PRA	L	NO_DGF	CEFAZOLIN	BACTRIM	BASILIXIMAB	PRED
JL.103	202	203	0	0	27	FEMALE	OTHER	NONE	0	other	low_PRA	L	NO_DGF	CEFAZOLIN	BACTRIM	BASILIXIMAB	PRED
JL.103	203	204	0	0	27	FEMALE	OTHER	NONE	0	other	low_PRA	L	NO_DGF	CEFAZOLIN	BACTRIM	BASILIXIMAB	PRED
JL.103	204	205	0	0	27	FEMALE	OTHER	NONE	0	other	low_PRA	L	NO_DGF	CEFAZOLIN	BACTRIM	BASILIXIMAB	PRED
JL.103	205	206	0	0	27	FEMALE	OTHER	NONE	0	other	low_PRA	L	NO_DGF	CEFAZOLIN	BACTRIM	BASILIXIMAB	PRED
JL.103	206	207	0	0	27	FEMALE	OTHER	NONE	0	other	low_PRA	L	NO_DGF	CEFAZOLIN	BACTRIM	BASILIXIMAB	PRED
JL.103	207	208	0	0	27	FEMALE	OTHER	NONE	0	other	low_PRA	L	NO_DGF	CEFAZOLIN	BACTRIM	BASILIXIMAB	PRED
JL.104	0	1	0	0	61	FEMALE	AA	NONE	0	HTN	low_PRA	L	NO_DGF	OTHER	BACTRIM	THYMO	NO_PRED
JL.104	1	2	0	0	61	FEMALE	AA	NONE	0	HTN	low_PRA	L	NO_DGF	OTHER	BACTRIM	THYMO	NO_PRED
JL.104	2	3	0	0	61	FEMALE	AA	NONE	0	HTN	low_PRA	L	NO_DGF	OTHER	BACTRIM	THYMO	NO_PRED
JL.104	3	4	0	0	61	FEMALE	AA	NONE	0	HTN	low_PRA	L	NO_DGF	OTHER	BACTRIM	THYMO	NO_PRED
[truncated: 23,060 more rows]

## Sheet: Supp_Table_1
ID	AGE	GENDER	African American Race	Deceased Donor Transplantation (D)	History of Prior Transplant	Diabetes Mellitus	Delayed Graft Function	Preoperative_Abx_Breakdown1	Preoperative_Abx_Breakdown2	Induction_Therapy_Breakdown1	Induction_Therapy_Breakdown2	Pneumocystis_PPx_Breakdown1	Pneumocystis_PPx_Breakdown2	Steroid Maintenance	PRA status (>80%)	Cause of ESRD	Pancreas_Kidney_Transplant	Liver_Kidney_Transplant	Tacrolimus_Maintenance	Ureteral Stent Placement	Prolonged Foley Catheter	Sample1	Culture1	Post_Tx_Day1	Sample2	Culture2	Post_Tx_Day2	Sample3	Culture3	Post_Tx_Day3	Sample4	Culture4	Post_Tx_Day4	Sample5	Culture5	Post_Tx_Day5	Sample6	Culture6	Post_Tx_Day6	Sample7	Culture7	Post_Tx_Day7	Sample8	Culture8	Post_Tx_Day8	Sample9	Culture9	Post_Tx_Day9	Sample10
[truncated: 168 more rows]
[truncated: 28 more columns]

[truncated: 12 more sheets: Supp_Table_2, Supp_Table_3, Supp_Table_4, Supp_Table_5_6_7, Supp_Table_8, Supp_Table_9_Escherichia, Supp_Table_9_Enterococcus, Supp_Figure_1, Supp_Figure_2, Supp_Figure_3, Supp_Figure_4, Supp_Figure_5]
